# Supplementary material for: Arrhythmia mechanisms and spontaneous calcium release: Bi-directional coupling between re-entrant and focal excitation
Source: PLoS Comput Biol. 2019 Aug 8;15(8):e1007260. doi: 10.1371/journal.pcbi.1007260 (PMC6687119; doi:10.1371/journal.pcbi.1007260)
Supplement: S1 Code — (TGZ) [file pcbi.1007260.s005.tgz › MSCSF/Example_scripts/Basic_single_cell_examples/Settings_file_for_example_9_and_11.txt]

11
BCL 1000 
Beats 10 
Celltype PV 
ISO 0.5 
INa_scale 0.5 
Jup_scale 0.5 
Ito_va_tau_scale 5 
ICaL_vi_ss_shift -10 
IKur_va_ss_kscale 2 
Ito_vi_tau_shift 10 
Reference Direct_modulation_settings_file
