# Supplementary material for: Arrhythmia mechanisms and spontaneous calcium release: Bi-directional coupling between re-entrant and focal excitation
Source: PLoS Comput Biol. 2019 Aug 8;15(8):e1007260. doi: 10.1371/journal.pcbi.1007260 (PMC6687119; doi:10.1371/journal.pcbi.1007260)
Supplement: S1 Code — (TGZ) [file pcbi.1007260.s005.tgz › MSCSF/Example_scripts/Basic_single_cell_examples/07_Two_pacing_rates_using_S2.sh]

#!/bin/sh

# Pacing using two diffent cycle lengths using S2 and NS2

model=$(printf "hAM_CRN") # choose model here: mininmal, hAM_CRN, hAM_GB, dAM_VA etc

BCL=$(printf "%04d" 1000)  # cycle length 1
beats=$(printf "%04d" 50) # number of beats at cycle length 1
S2=$(printf "%04d" 500)  # cycle length 2
NS2=$(printf "%04d" 100) # number of beats at cycle length 2

./model_single_native Model $model BCL $BCL Beats $beats S2 $S2 NS2 $NS2 Reference Two_pacing_rates_using_S2

# This will create an Outputs directory named for the model:  "Outputs_single_native_Two_pacing_rates_using_S2"
# No Results_Reference so directory will simply be "Results"
# "Results/Currents.dat" plotting columns 1 (time) vs 2 (AP) for example - should clearly see change in CL
# Check "BASIC_INSTRUCTIONS_USE.txt" and Full_documentation.pdf for output file contents
