# Supplementary material for: Arrhythmia mechanisms and spontaneous calcium release: Bi-directional coupling between re-entrant and focal excitation
Source: PLoS Comput Biol. 2019 Aug 8;15(8):e1007260. doi: 10.1371/journal.pcbi.1007260 (PMC6687119; doi:10.1371/journal.pcbi.1007260)
Supplement: S1 Code — (TGZ) [file pcbi.1007260.s005.tgz › MSCSF/Example_scripts/Basic_single_cell_examples/12_Voltage_clamp.sh]

#!/bin/sh

# Apply voltage clamp (ICaL, Ito, IKur, IK1 currently implemented)

# Apply 0 beats as do not need pacing, or apply voltage clamp and then run simulation
./model_single_native Model hAM_CRN Beats 0 Vclamp On Reference Voltage_clamp_example

# In "Outputs_single_native_Voltage_clamp_example/Parameters" are now data for ICaL, Ito, IKur and IK1 following voltage clamp
# To plot/analyse the raw current data, use I{CaL/to}_Vclamp_trace{s/_Z}.dat
# To plot IV relationships, use {CaL/to/K1}_IV.dat
# Check "BASIC_INSTRUCTIONS_USE.txt" and Full_documentation.pdf for output file contents
