# Supplementary material for: Arrhythmia mechanisms and spontaneous calcium release: Bi-directional coupling between re-entrant and focal excitation
Source: PLoS Comput Biol. 2019 Aug 8;15(8):e1007260. doi: 10.1371/journal.pcbi.1007260 (PMC6687119; doi:10.1371/journal.pcbi.1007260)
Supplement: S1 Code — (TGZ) [file pcbi.1007260.s005.tgz › MSCSF/Example_scripts/Anatomical_tissue_model_examples/01_Basic_pacing_anatomical_tissue.sh]

#!/bin/sh

# Control pacing using an anatomical tissue model
# Simple example using an anatomically detailed model (Tissue_order geo). We’ll use Human_vent_wedge  for this first illustration. 
./model_tissue_native Tissue_order geo Tissue_model Human_vent_wedge Reference Human_vent_control Beats 1 BCL 500

# And visualise data (note now it is important PATH.txt is in the directory from which “./bin_to_vtk_tissue” is being performed, 
# as it now needs to be able to load the correct tissue geometry file.
./bin_to_vtk_tissue Tissue_order geo Tissue_model Human_vent_wedge Reference Human_vent_control start_time 0 end_time 500 interval 20

# Check "BASIC_INSTRUCTIONS_USE.txt" and Full_documentation.pdf for output file contents
