# Supplementary material for: Arrhythmia mechanisms and spontaneous calcium release: Bi-directional coupling between re-entrant and focal excitation
Source: PLoS Comput Biol. 2019 Aug 8;15(8):e1007260. doi: 10.1371/journal.pcbi.1007260 (PMC6687119; doi:10.1371/journal.pcbi.1007260)
Supplement: S1 Code — (TGZ) [file pcbi.1007260.s005.tgz › MSCSF/Example_scripts/0D_single_cell_SRF/SF_DC_User_control_low_SCRE.txt]

7
SRF_DC_PSCRE    0.5
SRF_DC_CF       0.4
SRF_DC_ti_sep   1000
SRF_DC_ti_W1    400
SRF_DC_ti_W2    700
SRF_DC_MD       500
SRF_DC_duration_W   300
