# Supplementary material for: Arrhythmia mechanisms and spontaneous calcium release: Bi-directional coupling between re-entrant and focal excitation
Source: PLoS Comput Biol. 2019 Aug 8;15(8):e1007260. doi: 10.1371/journal.pcbi.1007260 (PMC6687119; doi:10.1371/journal.pcbi.1007260)
Supplement: S1 Code — (TGZ) [file pcbi.1007260.s005.tgz › MSCSF/Example_scripts/0D_single_cell_SRF/SF_Dyn_User_control.txt]

12
SRF_Dyn_PSCR_threshold      0.9
SRF_Dyn_CaSR_max            1.2
SRF_Dyn_CaSR_Prange         0.1
SRF_Dyn_ti_sep_max          1000
SRF_Dyn_ti_sep_min          200
SRF_Dyn_ti_width_max        800
SRF_Dyn_ti_width_min        200
SRF_Dyn_MD_max              700
SRF_Dyn_MD_min              100
SRF_Dyn_duration_width_max   500
SRF_Dyn_duration_width_min  50
SRF_Dyn_H                   2.5
