# Supplementary material for: Arrhythmia mechanisms and spontaneous calcium release: Bi-directional coupling between re-entrant and focal excitation
Source: PLoS Comput Biol. 2019 Aug 8;15(8):e1007260. doi: 10.1371/journal.pcbi.1007260 (PMC6687119; doi:10.1371/journal.pcbi.1007260)
Supplement: S1 Code — (TGZ) [file pcbi.1007260.s005.tgz › MSCSF/MSCSF_state_and_geometry_files/State_files/Single_cell/Integrated_model_minimal_BCL_1000_region_EPI_ISO_0.00_ACh_0.00_remodelling_RCRU_drug_none_mut_none_env_intact_ref_none_state.dat]

-86.810569	0.001142	0.989923	0.993467	0.000000	0.000000	0.117017	0.514740	0.000000	0.000000	0.000000	0.998284	0.000000	0.000000	0.000000	0.000083	0.770542	0.006650	0.000000	0.000000	0.000000	0.000000	0.000000	0.000000	0.000000	0.077151	0.076802	0.076801	742.615436	743.013023	7.950000	0.000000	0.000000	143.103000	1.800000	140.000000	4.500000	0.000000	0.000000	0.000000	0.000000	0.017402	0.000000	0.000000	0.000000	0.000000	0.000000	0.000000	0.000000	0.000000	0.000000	0.000000	0.000000	
