# Supplementary material for: Arrhythmia mechanisms and spontaneous calcium release: Bi-directional coupling between re-entrant and focal excitation
Source: PLoS Comput Biol. 2019 Aug 8;15(8):e1007260. doi: 10.1371/journal.pcbi.1007260 (PMC6687119; doi:10.1371/journal.pcbi.1007260)
Supplement: S1 Code — (TGZ) [file pcbi.1007260.s005.tgz › MSCSF/MSCSF_state_and_geometry_files/State_files/Single_cell/Integrated_model_minimal_BCL_400_region_ENDO_ISO_0.00_ACh_0.00_remodelling_RCRU_drug_none_mut_none_env_intact_ref_none_state.dat]

-86.417335	0.001220	0.988971	0.981594	0.000000	0.000000	0.175796	0.357455	0.000000	0.000000	0.000000	0.838931	0.000000	0.000000	0.000000	0.000108	0.261089	0.568887	0.000000	0.000000	0.000000	0.000000	0.000000	0.000000	0.000000	0.110238	0.097527	0.097523	732.375689	741.872308	7.950000	0.000000	0.000000	143.103000	1.800000	140.000000	4.500000	0.000000	0.000000	0.000000	0.000000	0.172035	0.000000	0.000000	0.000000	0.000000	0.000000	0.000000	0.000000	0.000000	0.000000	0.000000	0.000000	
