# Supplementary material for: Arrhythmia mechanisms and spontaneous calcium release: Bi-directional coupling between re-entrant and focal excitation
Source: PLoS Comput Biol. 2019 Aug 8;15(8):e1007260. doi: 10.1371/journal.pcbi.1007260 (PMC6687119; doi:10.1371/journal.pcbi.1007260)
Supplement: S1 Code — (TGZ) [file pcbi.1007260.s005.tgz › MSCSF/MSCSF_state_and_geometry_files/State_files/Single_cell/Native_model_hAM_GB_BCL_400_region_LAA_ISO_0.00_ACh_0.00_remodelling_AF_Col_1_drug_none_mut_none_env_intact_ref_none_state.dat]

-77.857575	0.005007	0.927895	0.933634	0.000050	0.045954	0.000216	0.961660	0.361531	0.000000	0.000010	0.973408	0.000000	0.057444	0.080619	0.009148	0.594458	0.186552	0.000000	0.005509	0.000000	0.000000	0.000000	0.000000	0.000000	0.000312	0.000454	0.000340	0.520000	0.549741	10.022048	10.023284	10.021976	120.000000	1.800000	140.000000	5.400000	0.000004	0.000002	0.644064	0.005888	0.133604	0.131688	0.003916	0.024663	0.000000	0.000000	0.000000	0.000000	0.000000	0.000000	0.000000	0.000000	
