# Supplementary material for: Arrhythmia mechanisms and spontaneous calcium release: Bi-directional coupling between re-entrant and focal excitation
Source: PLoS Comput Biol. 2019 Aug 8;15(8):e1007260. doi: 10.1371/journal.pcbi.1007260 (PMC6687119; doi:10.1371/journal.pcbi.1007260)
Supplement: S1 Code — (TGZ) [file pcbi.1007260.s005.tgz › MSCSF/MSCSF_state_and_geometry_files/State_files/Single_cell/Native_model_hAM_GB_BCL_300_region_BB_ISO_0.00_ACh_0.00_remodelling_AF_Col_2_drug_none_mut_none_env_intact_ref_none_state.dat]

-68.483833	0.022162	0.343530	0.182966	0.000226	0.002489	0.002222	0.790870	0.361531	0.000000	0.000050	0.956064	0.000000	0.090368	0.137292	0.000935	0.760207	0.156962	0.000000	0.013457	0.000000	0.000000	0.000000	0.000000	0.000000	0.000416	0.000607	0.000465	0.520000	0.560464	10.032161	10.035204	10.032218	120.000000	1.800000	140.000000	5.400000	0.000006	0.000005	0.524234	0.008257	0.131234	0.134079	0.002784	0.029895	0.000000	0.000000	0.000000	0.000000	0.000000	0.000000	0.000000	0.000000	
