# Supplementary material for: Arrhythmia mechanisms and spontaneous calcium release: Bi-directional coupling between re-entrant and focal excitation
Source: PLoS Comput Biol. 2019 Aug 8;15(8):e1007260. doi: 10.1371/journal.pcbi.1007260 (PMC6687119; doi:10.1371/journal.pcbi.1007260)
Supplement: S1 Code — (TGZ) [file pcbi.1007260.s005.tgz › MSCSF/MSCSF_state_and_geometry_files/State_files/Single_cell/Native_model_hAM_GB_BCL_300_region_AVR_ISO_0.00_ACh_0.00_remodelling_none_drug_none_mut_none_env_intact_ref_none_state.dat]

-66.378338	0.030553	0.333776	0.205625	0.000315	0.003002	0.002654	0.832301	0.361531	0.000000	0.000071	0.977943	0.000000	0.066076	0.103047	0.001021	0.869355	0.041361	0.000000	0.013627	0.000000	0.000000	0.000000	0.000000	0.000000	0.000325	0.000472	0.000366	0.520000	0.525118	9.718995	9.719688	9.718898	120.000000	1.800000	140.000000	5.400000	0.000003	0.000002	0.579426	0.005738	0.133762	0.131449	0.004041	0.025426	0.000000	0.000000	0.000000	0.000000	0.000000	0.000000	0.000000	0.000000	
