# Supplementary material for: Arrhythmia mechanisms and spontaneous calcium release: Bi-directional coupling between re-entrant and focal excitation
Source: PLoS Comput Biol. 2019 Aug 8;15(8):e1007260. doi: 10.1371/journal.pcbi.1007260 (PMC6687119; doi:10.1371/journal.pcbi.1007260)
Supplement: S1 Code — (TGZ) [file pcbi.1007260.s005.tgz › MSCSF/MSCSF_state_and_geometry_files/State_files/Single_cell/Integrated_model_spatial_minimal_BCL_300_region_EPI_ISO_1.00_ACh_0.00_remodelling_RSERCA_NCX_drug_none_mut_none_env_intact_dimen_15_20_65_ref_none_state.dat]

-78.886150	0.004235	0.944691	0.963624	0.000000	0.000000	0.275013	0.352261	0.000000	0.000000	0.000001	0.976487	0.000000	0.000000	0.000000	0.000203	0.665451	0.237693	0.000000	0.000000	0.000000	0.000000	0.000000	0.000000	0.000000	0.140301	2.963447	0.983946	1327.007288	1340.707287	7.950000	0.000000	0.000000	143.103000	1.800000	140.000000	4.500000	0.000000	0.000000	0.000000	0.000000	0.231106	0.000000	0.000000	0.000000	0.000000	0.000000	0.000000	0.000000	0.000000	0.000000	0.000000	0.000000	
0.132244 0.122904 0.122905 1344.815824 1344.016223 0.233711 0.000000 0
0 0 0 0 0 0 0 0 0 0 0 0 0 0 0 0 0 2 0 0 0 0 0 0 2 0 0 2 0 0 0 2 2 0 0 0 2 2 0 0 0 0 0 0 0 0 0 0 0 2 0 0 2 0 2 0 0 0 0 0 2 0 0 0 0 2 0 0 0 0 0 2 2 0 2 0 0 2 0 0 0 0 0 0 0 0 0 0 0 0 0 0 0 0 0 0 0 0 0 2 
0 1 1 0 1 1 0 1 1 0 1 1 0 1 1 0 1 1 
0.132185 0.122860 0.122861 1344.640597 1343.821495 0.222325 0.000000 0
2 0 0 0 0 0 0 0 2 0 0 0 2 0 0 0 0 0 0 0 0 0 0 0 0 0 0 2 0 0 0 2 0 0 0 0 0 2 0 2 0 0 0 2 0 2 2 0 0 0 0 2 0 0 0 2 0 0 2 0 0 0 0 2 0 0 0 0 0 0 0 0 0 0 0 0 0 0 0 0 0 0 2 0 0 0 0 2 0 2 0 0 0 2 2 0 0 0 0 0 
0 1 1 0 1 1 0 1 1 0 1 1 0 1 1 0 1 1 
0.132067 0.122774 0.122775 1344.313130 1343.459170 0.235123 0.000000 0
2 0 0 2 0 0 0 0 0 0 0 0 0 0 0 0 0 0 0 0 0 0 2 0 2 0 0 0 0 0 0 0 2 0 0 0 0 0 2 0 0 0 0 0 0 0 0 0 0 0 0 0 0 0 0 2 0 0 0 0 0 0 0 0 0 0 2 0 0 0 0 0 0 0 2 0 0 2 0 0 0 0 0 0 0 2 0 0 0 2 0 0 0 0 2 0 0 0 0 0 
0 0 1 0 1 1 0 1 1 0 1 1 0 1 1 0 1 1 
0.131927 0.122673 0.122674 1343.880265 1342.986331 0.227346 0.000000 0
0 0 0 0 2 0 0 2 2 0 0 0 0 0 0 0 0 0 0 0 0 0 0 0 2 0 2 0 0 0 0 0 2 0 0 0 0 0 2 0 0 0 0 0 0 0 0 0 0 0 0 0 0 0 0 0 2 2 0 0 2 0 2 0 0 0 0 0 0 0 2 2 0 0 0 2 0 0 0 0 0 0 0 0 0 2 0 0 0 2 2 0 0 2 0 0 0 0 0 2 
0 1 1 0 1 1 0 1 1 0 1 1 0 1 1 0 1 1 
0.131852 0.122615 0.122616 1343.400218 1342.473609 0.236532 0.000000 0
2 0 2 2 0 2 0 2 0 0 0 0 0 0 0 0 0 0 0 0 0 2 0 0 2 2 0 0 2 0 0 0 0 0 2 0 0 0 0 0 0 0 0 0 0 0 2 2 0 0 0 0 0 0 0 0 0 2 0 0 0 0 2 0 0 0 0 0 0 0 0 0 0 0 0 2 0 0 0 0 0 0 0 0 2 0 0 0 0 0 0 0 0 2 0 0 0 0 0 0 
0 1 1 0 1 1 0 1 1 0 1 1 0 1 1 0 1 1 
0.131775 0.122561 0.122561 1342.912377 1341.962073 0.210371 0.000000 0
0 2 0 0 0 0 2 0 0 0 2 0 0 0 0 0 0 0 0 0 0 0 0 0 0 0 0 0 0 0 0 2 0 0 2 2 0 0 0 0 0 0 0 0 0 0 0 2 0 0 0 0 0 0 0 2 2 0 0 0 0 0 2 0 0 0 0 0 2 0 0 0 0 0 0 0 0 2 0 2 0 0 0 0 0 2 0 0 0 0 0 0 0 0 0 2 0 0 0 0 
0 1 1 0 1 1 0 1 1 0 1 1 0 1 1 0 1 1 
0.131761 0.122548 0.122549 1342.455529 1341.493733 0.245136 0.000000 0
0 0 0 0 0 2 0 0 0 0 0 2 2 0 0 0 0 2 0 2 0 0 0 0 0 0 0 2 0 0 2 0 0 0 0 2 0 0 0 0 2 0 0 2 0 2 0 2 2 0 0 0 0 0 0 0 0 2 2 0 2 2 0 0 2 0 2 0 0 0 0 2 0 2 0 0 0 0 2 0 2 0 0 0 0 0 2 0 0 0 0 2 0 2 0 0 0 0 2 0 
0 1 1 0 1 1 0 1 1 0 1 1 0 1 1 0 0 1 
0.131755 0.122541 0.122542 1342.050919 1341.086143 0.234619 0.000000 0
0 2 0 0 0 0 2 0 0 0 0 0 0 0 0 0 0 0 0 0 0 0 0 0 0 2 2 0 0 0 2 2 0 0 0 0 0 2 0 0 0 0 0 0 0 0 0 0 0 0 2 0 0 0 0 0 0 2 0 0 2 2 0 0 0 0 0 0 0 0 0 0 0 0 0 2 0 0 0 0 0 0 0 0 0 0 0 0 0 0 2 0 0 0 0 0 0 0 0 0 
0 1 1 0 1 1 0 1 1 0 1 1 0 1 1 0 1 1 
0.131709 0.122509 0.122510 1341.715131 1340.752734 0.230520 0.000000 0
0 0 0 2 0 0 0 0 0 0 0 0 2 0 0 0 0 0 0 0 2 0 0 0 0 0 0 0 0 0 0 0 0 0 0 2 0 0 0 0 0 0 2 0 2 2 2 0 0 0 2 2 0 0 0 2 0 0 0 2 0 0 0 0 0 2 2 2 0 0 0 0 2 2 0 0 0 2 0 0 2 0 0 0 0 0 0 0 0 2 0 0 0 0 0 2 0 0 0 0 
0 1 1 0 1 1 0 1 1 0 1 1 0 1 1 0 1 1 
0.131666 0.122478 0.122479 1341.473820 1340.524166 0.226584 0.000000 0
0 0 2 0 2 0 2 0 0 0 0 0 0 0 0 0 0 0 0 0 0 0 0 0 0 0 2 0 0 0 0 0 0 2 0 0 0 0 0 0 0 0 0 0 0 2 0 0 0 0 0 2 0 0 0 0 0 0 0 0 0 0 0 0 0 0 0 0 0 0 0 2 0 0 0 0 0 2 0 2 2 0 0 0 2 2 0 2 0 2 0 0 0 0 0 2 0 0 0 0 
0 1 1 0 1 1 0 1 1 0 1 1 0 1 1 0 1 1 
0.131716 0.122513 0.122514 1341.347417 1340.428146 0.222958 0.000000 0
0 0 0 0 2 2 0 0 0 0 0 0 0 0 0 0 0 0 0 0 0 2 0 0 0 0 0 0 0 0 0 0 0 0 0 0 0 0 0 0 0 0 2 0 2 0 0 0 0 0 0 0 0 0 0 0 0 0 0 0 0 0 2 2 0 0 0 0 0 0 0 0 0 0 0 0 0 0 0 0 0 0 0 0 2 0 0 0 0 0 0 0 0 0 0 0 0 0 0 0 
0 0 1 0 1 1 0 1 1 0 1 1 0 1 1 0 1 1 
0.131855 0.122608 0.122608 1341.316663 1340.439775 0.232661 0.000000 0
0 0 0 0 0 0 0 0 0 0 2 0 0 0 2 0 0 0 0 0 2 2 0 0 0 0 0 0 0 2 2 0 0 0 0 0 0 0 0 0 0 0 0 0 2 0 0 0 0 0 0 0 2 0 0 0 0 0 0 0 0 0 2 0 0 0 2 0 0 0 0 2 0 0 0 0 2 0 0 2 0 0 0 0 0 0 0 0 0 0 0 0 0 0 0 0 0 0 0 0 
0 1 1 0 1 1 0 1 1 0 1 1 0 1 1 0 1 1 
0.131895 0.122640 0.122641 1341.327030 1340.485372 0.246665 0.000000 0
0 2 0 0 2 0 0 0 2 0 0 2 0 0 0 2 0 0 0 0 2 0 0 0 0 0 0 0 0 0 0 0 2 0 0 0 0 0 0 0 0 2 0 0 2 0 0 2 0 0 0 0 0 2 0 2 0 0 0 2 2 0 0 0 0 0 2 0 0 0 0 0 0 2 0 0 0 0 2 0 0 0 2 0 2 0 0 0 0 0 0 0 0 0 0 0 0 2 0 0 
0 1 1 0 1 1 0 1 1 0 1 1 0 1 1 0 1 1 
0.131940 0.122672 0.122673 1341.350952 1340.532856 0.258059 0.000000 0
0 0 0 0 2 0 0 2 0 0 0 0 0 0 0 0 0 0 0 0 2 2 0 0 0 0 0 2 0 0 0 0 2 0 0 0 0 0 2 0 0 2 0 0 0 0 0 2 0 0 0 0 0 0 0 0 0 0 0 0 0 0 0 0 2 0 2 2 0 0 2 2 0 0 2 0 0 2 0 2 0 0 0 0 2 0 2 0 2 0 0 0 0 0 0 0 0 0 0 0 
0 1 1 0 1 1 0 1 1 0 1 1 0 1 1 0 1 1 
0.131982 0.122700 0.122701 1341.366913 1340.537948 0.235430 0.000000 0
0 2 0 0 0 0 2 0 0 0 0 0 0 0 0 0 2 0 0 0 0 0 0 2 0 0 0 0 0 0 0 0 0 0 2 0 0 0 0 0 0 2 0 0 2 2 0 0 0 0 2 0 0 0 0 2 0 2 2 0 0 0 0 0 0 0 2 0 0 0 0 0 0 2 0 0 0 0 2 0 0 0 2 0 0 0 2 0 0 0 0 2 0 0 0 0 2 0 2 0 
0 1 1 0 1 1 0 1 1 0 1 1 0 1 1 0 1 1 
0.132222 0.122890 0.122891 1344.766616 1343.962192 0.222714 0.000000 0
0 0 0 0 0 0 2 0 0 0 0 0 0 2 0 0 0 0 0 0 0 0 0 2 0 0 0 2 0 0 0 0 0 0 0 0 0 0 0 0 0 0 0 0 0 2 0 0 0 0 0 0 0 0 0 0 0 0 0 0 2 0 2 0 0 0 0 0 0 2 0 0 0 0 0 0 0 0 0 0 0 0 0 0 0 0 0 0 2 0 2 0 0 0 0 2 0 0 0 0 
0 1 1 0 1 1 0 1 1 0 1 1 0 1 1 0 1 1 
0.132193 0.122866 0.122867 1344.597669 1343.776350 0.226640 0.000000 0
0 0 0 0 0 0 0 0 0 0 0 0 2 0 0 0 0 0 0 0 0 0 0 0 0 2 0 0 0 0 0 0 2 0 0 2 0 0 0 0 0 0 0 2 0 0 0 2 0 0 2 2 0 0 0 0 0 0 0 2 2 0 0 0 0 2 0 0 0 0 0 0 0 0 2 0 0 0 2 0 0 0 0 0 0 0 0 0 0 0 0 2 0 2 0 0 0 0 0 0 
0 1 1 0 1 1 0 1 1 0 1 1 0 1 1 0 1 1 
0.132103 0.122800 0.122800 1344.277088 1343.423635 0.239187 0.000000 0
2 0 2 0 0 0 2 0 2 0 2 0 0 0 0 0 0 0 0 2 0 0 0 0 2 0 0 0 2 2 0 2 2 0 0 2 0 0 0 0 0 0 0 0 2 0 2 0 0 2 0 2 0 2 2 0 0 2 0 0 0 0 0 0 0 0 0 0 0 0 0 0 2 0 0 2 0 0 0 0 0 0 0 2 0 0 2 0 0 0 0 2 0 2 0 0 2 0 0 0 
0 1 1 0 1 1 0 1 1 0 1 1 0 1 1 0 1 1 
0.131965 0.122701 0.122701 1343.845182 1342.951828 0.228341 0.000000 0
0 0 0 0 0 0 0 2 0 0 0 0 0 0 0 0 0 0 0 2 0 0 2 0 2 2 2 0 0 0 0 0 2 0 0 2 0 0 0 2 0 0 0 2 0 0 0 0 0 0 2 0 0 0 0 2 2 0 0 0 0 0 2 0 0 0 0 0 0 0 0 0 0 0 2 0 0 2 2 0 0 0 0 0 0 0 0 0 0 0 0 0 0 0 2 0 2 2 0 0 
0 1 1 0 1 1 0 1 1 0 1 1 0 1 1 0 1 1 
0.131870 0.122630 0.122630 1343.358209 1342.429292 0.216287 0.000000 0
0 0 0 0 0 0 2 0 0 0 0 0 0 2 0 0 0 0 0 0 0 0 0 0 0 0 0 0 0 0 0 0 0 2 0 0 0 0 0 0 0 0 0 0 0 0 0 0 0 0 0 0 0 0 0 0 0 0 0 0 0 2 0 0 0 0 0 0 0 0 0 0 0 0 0 0 0 0 0 0 0 0 0 0 0 0 2 0 0 0 2 0 0 0 2 0 2 0 0 0 
0 1 1 0 1 1 0 1 1 0 1 1 0 1 1 0 1 1 
0.131799 0.122577 0.122578 1342.859387 1341.902792 0.240884 0.000000 0
0 0 0 2 0 0 0 0 2 2 2 2 0 0 0 0 0 0 0 0 0 0 0 0 0 2 0 0 0 0 0 0 0 0 0 0 0 0 0 0 0 0 0 2 0 0 0 0 0 2 0 0 2 0 2 0 0 0 0 0 0 0 0 0 2 2 0 0 0 0 0 0 0 0 0 0 2 0 0 0 0 0 0 0 0 0 0 0 0 0 0 0 0 0 2 0 2 0 2 2 
0 1 1 0 1 1 0 1 1 0 1 1 0 1 1 0 1 1 
0.131764 0.122548 0.122549 1342.385293 1341.410680 0.236812 0.000000 0
0 0 0 0 0 0 0 2 0 0 0 0 0 0 0 0 2 0 0 0 0 0 2 2 2 0 0 0 0 0 0 0 0 0 0 0 0 0 2 0 0 0 2 0 0 0 2 0 0 0 0 2 2 0 0 2 0 0 0 0 0 0 2 0 0 0 0 2 0 0 2 0 0 2 0 0 2 2 0 0 0 0 2 0 2 0 0 0 2 0 0 2 0 2 0 0 0 0 0 2 
0 1 1 0 1 1 0 1 1 0 1 1 0 1 1 0 1 1 
0.131750 0.122534 0.122534 1341.963193 1340.979178 0.229793 0.000000 0
0 0 0 0 0 2 0 0 0 0 0 2 0 0 0 0 2 0 0 0 0 0 0 0 0 0 0 0 0 0 0 0 0 2 0 0 0 2 0 0 0 0 2 0 0 0 2 0 0 0 0 0 0 0 0 0 0 2 0 0 0 0 0 2 0 0 0 2 0 0 0 0 2 0 0 0 0 0 0 2 0 0 0 0 2 0 0 0 0 0 2 0 0 0 2 0 0 0 0 0 
0 1 1 0 1 1 0 1 1 0 1 1 0 1 1 0 1 1 
0.131683 0.122486 0.122487 1341.611526 1340.623852 0.220676 0.000000 0
0 2 0 0 2 0 0 0 0 0 0 0 2 0 0 0 0 0 0 0 2 0 0 0 0 0 0 0 0 2 0 0 0 2 0 0 0 0 0 0 0 2 0 0 0 0 0 2 2 0 2 0 0 0 0 0 0 0 0 2 0 0 0 0 0 0 0 0 0 0 0 0 0 0 0 0 2 0 0 0 0 0 0 0 0 0 0 0 0 0 0 0 0 0 0 0 2 0 2 2 
0 1 1 0 1 1 0 1 1 0 1 1 0 1 1 0 1 1 
0.131614 0.122439 0.122439 1341.357640 1340.377712 0.228271 0.000000 0
0 2 0 0 0 2 0 0 0 0 2 0 2 0 0 0 0 0 0 0 0 0 0 0 0 0 0 0 0 0 0 0 0 0 0 0 0 0 0 0 2 0 2 0 0 2 0 0 0 0 2 0 0 0 0 0 0 0 0 2 0 0 0 0 0 2 0 2 0 2 0 0 0 0 2 2 0 0 0 0 2 0 0 0 0 0 0 0 0 0 0 0 0 0 2 0 0 0 0 0 
0 1 1 0 1 1 0 1 1 0 1 1 0 1 1 0 1 1 
0.131627 0.122449 0.122449 1341.219824 1340.265462 0.243417 0.000000 0
0 0 0 0 2 0 2 0 2 0 0 0 0 0 0 0 0 0 0 0 0 0 0 0 0 0 0 0 0 0 0 0 0 0 0 0 0 0 0 0 0 0 0 2 0 2 0 0 0 2 0 0 0 0 0 0 0 0 0 0 0 0 0 0 0 2 0 0 2 0 0 0 2 0 0 0 0 0 0 0 0 2 0 0 0 0 0 0 0 0 0 0 2 0 0 0 2 0 0 2 
0 1 1 0 1 1 0 1 1 0 1 1 0 1 1 0 1 1 
0.131698 0.122499 0.122499 1341.177280 1340.260146 0.237528 0.000000 0
0 0 0 0 0 0 0 0 0 0 0 0 0 0 0 0 0 0 0 0 2 0 0 2 0 0 0 2 0 0 0 0 0 0 0 0 0 0 0 0 0 0 0 0 0 0 0 0 0 0 0 2 0 0 0 0 2 0 0 2 2 0 0 0 0 2 0 0 2 0 2 0 0 0 0 0 0 0 0 0 2 0 0 2 0 0 2 0 2 0 2 0 2 2 0 0 0 0 2 0 
0 1 1 0 1 1 0 1 1 0 1 1 0 1 1 0 1 1 
0.131728 0.122523 0.122524 1341.183457 1340.300288 0.226615 0.000000 0
0 0 2 0 2 0 2 0 0 2 0 0 0 0 0 2 0 0 0 0 0 0 0 0 0 0 0 0 0 0 0 0 0 0 0 0 0 0 0 0 0 0 0 2 0 0 0 0 0 0 0 0 0 0 0 0 0 0 0 0 0 0 2 0 0 0 0 0 0 0 0 0 0 0 2 2 0 0 0 0 0 0 0 0 0 0 0 0 0 0 0 0 0 0 0 2 0 2 0 0 
0 1 1 0 1 1 0 1 1 0 1 1 0 1 1 0 1 1 
0.131758 0.122545 0.122546 1341.206160 1340.347522 0.237000 0.000000 0
0 0 0 0 0 0 0 0 0 0 0 0 0 0 0 0 0 0 0 2 0 0 0 2 0 0 0 0 2 0 2 0 0 0 0 0 2 0 0 0 0 0 2 0 0 0 0 2 2 0 2 2 0 0 0 0 0 0 0 0 0 0 0 0 0 0 0 0 0 0 0 0 0 0 0 2 0 0 0 0 0 0 0 0 0 0 0 0 0 0 2 0 0 2 0 0 0 0 0 0 
0 1 1 0 0 1 0 1 1 0 1 1 0 1 1 0 1 1 
0.131755 0.122545 0.122545 1341.220323 1340.371762 0.234250 0.000000 0
0 0 0 0 0 0 0 0 0 2 0 2 0 0 0 0 0 2 0 0 0 0 0 0 2 0 0 0 0 0 0 0 0 2 0 2 2 0 0 0 0 0 0 2 2 0 2 0 0 0 0 0 2 2 0 0 2 0 0 0 0 0 0 0 0 0 0 0 0 0 0 0 0 0 0 2 0 0 0 0 0 0 0 0 0 0 0 2 0 0 0 0 0 0 0 0 0 0 0 0 
0 1 1 0 1 1 0 1 1 0 1 1 0 1 1 0 1 1 
0.132229 0.122895 0.122896 1344.672598 1343.859770 0.229729 0.000000 0
2 0 0 0 2 0 0 0 0 0 0 0 0 0 0 0 0 0 0 0 0 0 0 0 0 0 0 2 0 0 0 0 0 0 0 0 0 0 0 0 0 0 0 0 0 2 0 0 0 0 0 0 0 0 0 0 2 0 0 0 0 0 0 0 0 0 0 0 0 0 0 0 2 0 0 0 0 0 0 0 0 0 0 0 0 0 0 0 0 0 2 0 0 2 2 0 0 0 2 0 
0 1 1 0 1 1 0 1 1 0 1 1 0 1 1 0 1 1 
0.132227 0.122889 0.122889 1344.510549 1343.683392 0.237863 0.000000 0
0 0 0 0 0 0 0 0 0 0 0 0 0 0 2 0 0 0 0 0 0 0 0 2 0 0 0 0 0 0 0 2 0 0 0 0 0 0 0 0 0 0 2 0 0 0 2 0 2 0 0 0 0 0 0 0 0 0 0 0 0 0 0 2 2 2 0 0 0 2 0 0 0 0 0 0 0 0 2 0 0 0 2 0 0 0 0 0 2 0 0 0 0 0 0 0 0 2 0 0 
0 1 1 0 1 1 0 1 1 0 1 1 0 1 1 0 1 1 
0.132159 0.122837 0.122838 1344.198105 1343.341407 0.246227 0.000000 0
0 0 2 2 0 2 2 0 0 0 2 0 0 0 0 0 0 0 0 0 0 0 0 0 0 0 2 0 0 0 0 0 0 2 2 0 2 0 2 2 0 0 2 0 0 0 0 0 2 0 0 0 0 0 0 0 0 0 0 2 0 0 0 0 0 0 0 0 0 0 0 0 0 0 0 2 0 0 0 0 0 0 0 0 0 0 0 0 0 0 2 0 0 0 0 2 0 0 2 0 
0 1 1 0 1 1 0 1 1 0 1 1 0 1 1 0 1 1 
0.132032 0.122746 0.122747 1343.768279 1342.871678 0.238076 0.000000 0
0 0 0 0 0 0 2 0 0 0 0 0 0 0 0 0 2 0 0 2 0 0 0 0 0 0 0 0 0 0 0 0 0 0 0 0 2 2 0 0 0 0 2 0 0 2 0 0 0 0 0 2 0 0 0 0 0 0 0 0 0 0 0 0 2 0 2 0 0 0 0 0 0 0 0 0 0 2 2 0 0 0 0 0 2 2 0 0 0 0 0 0 0 0 0 0 2 2 0 0 
0 1 1 0 1 1 0 1 1 0 1 1 0 1 1 0 1 1 
0.131913 0.122659 0.122659 1343.271563 1342.335115 0.231697 0.000000 0
0 0 0 0 0 0 0 0 0 0 2 2 0 2 0 0 0 0 0 0 0 0 0 0 2 0 0 2 0 2 0 0 0 0 0 0 0 0 0 2 0 0 0 0 2 0 0 0 2 2 0 0 0 0 0 0 0 0 0 0 0 0 2 0 0 0 0 0 0 0 2 2 2 0 0 0 0 0 0 0 0 0 0 0 0 0 0 2 0 0 0 0 2 0 2 0 0 0 0 0 
0 1 1 0 1 1 0 1 1 0 1 1 0 1 1 0 1 1 
0.131825 0.122592 0.122593 1342.754425 1341.783043 0.229137 0.000000 0
0 2 0 0 0 0 0 0 0 0 0 0 0 0 0 0 0 0 0 2 0 0 0 0 0 0 0 0 0 0 0 0 0 0 0 2 0 2 0 0 0 0 0 2 0 0 0 0 0 0 2 0 0 0 0 0 0 2 0 0 0 0 0 0 0 0 2 0 0 0 0 0 0 0 0 2 0 0 0 2 2 0 0 2 0 0 0 0 2 0 0 0 0 0 2 0 0 0 2 0 
0 1 1 0 1 1 0 1 1 0 1 1 0 1 1 0 1 1 
0.131736 0.122527 0.122528 1342.252870 1341.252278 0.244812 0.000000 0
0 0 0 2 0 0 2 0 2 2 0 0 0 0 0 0 0 2 2 0 0 0 0 0 0 0 0 0 0 0 0 0 0 0 0 0 0 0 0 0 0 2 2 0 0 0 0 2 0 0 0 0 0 0 2 2 2 0 0 0 0 0 0 0 0 2 2 2 0 2 0 0 0 0 0 0 0 0 2 0 0 0 0 0 0 0 0 0 0 0 0 0 0 0 2 0 2 0 0 0 
0 1 1 0 1 1 0 1 1 0 1 1 0 0 1 0 1 1 
0.131669 0.122476 0.122477 1341.801655 1340.779972 0.239795 0.000000 0
2 0 0 0 0 0 0 0 2 0 0 0 0 0 0 0 0 0 0 0 0 0 0 0 2 0 0 0 2 0 0 0 0 0 0 0 0 0 0 0 0 0 0 2 0 0 0 0 0 0 0 0 0 2 0 0 0 0 0 0 0 0 0 0 0 2 0 0 0 0 2 2 0 0 0 0 0 0 0 0 0 0 0 0 0 0 2 0 0 0 0 0 0 2 0 0 0 0 0 0 
0 1 1 0 1 1 0 1 1 0 1 1 0 1 1 0 1 1 
0.131578 0.122411 0.122412 1341.426986 1340.392671 0.218323 0.000000 0
2 2 0 0 2 0 0 0 0 0 0 0 0 0 2 0 0 0 0 0 2 0 0 0 0 0 0 0 0 0 0 2 0 0 0 0 0 0 0 0 0 0 0 0 0 0 0 0 0 0 0 0 0 0 0 0 2 0 0 0 0 0 2 0 0 0 0 0 0 0 0 0 0 0 0 0 0 0 0 0 2 0 0 0 0 2 0 0 0 0 0 0 0 0 0 0 0 2 0 0 
0 1 1 0 1 1 0 1 1 0 1 1 0 1 1 0 1 1 
0.131514 0.122365 0.122366 1341.159255 1340.127494 0.229074 0.000000 0
0 0 0 0 2 0 0 0 0 0 0 0 0 0 0 0 0 0 0 0 2 0 2 2 2 0 0 0 0 0 2 0 0 0 0 0 2 0 2 0 0 0 0 0 0 0 0 0 0 0 0 0 0 0 0 0 2 0 0 0 0 0 2 0 2 0 0 0 0 0 2 0 2 0 0 0 2 0 0 2 0 0 0 0 0 0 0 2 0 0 0 0 2 0 0 0 0 0 0 2 
0 1 1 0 1 1 0 1 1 0 1 1 0 1 1 0 1 1 
0.131526 0.122373 0.122374 1341.011759 1340.001872 0.222283 0.000000 0
0 2 0 0 2 0 0 2 0 0 0 0 0 0 2 2 0 0 0 0 0 2 0 0 0 0 2 0 0 0 0 0 2 2 0 0 0 0 0 0 0 0 0 0 0 0 0 2 0 0 0 0 0 0 0 2 0 0 0 0 0 0 0 2 0 0 0 2 0 0 0 0 0 2 0 0 0 0 0 0 0 0 2 0 0 0 0 0 0 0 0 0 0 0 0 0 0 0 0 0 
0 1 1 0 1 1 0 1 1 0 1 1 0 1 1 0 1 1 
0.131555 0.122395 0.122395 1340.959651 1339.982575 0.225583 0.000000 0
2 0 2 0 0 0 0 0 0 0 0 0 2 0 0 0 0 0 0 0 0 0 0 2 0 0 2 0 2 0 0 0 0 0 0 0 0 2 2 0 2 0 2 0 0 0 0 0 0 0 0 0 0 0 0 0 0 2 2 0 0 0 0 0 0 0 0 0 0 0 0 0 0 0 0 2 0 0 0 0 0 0 0 0 0 2 0 0 2 0 0 0 0 0 0 0 0 0 0 0 
0 1 1 0 1 1 0 1 1 0 1 1 0 1 1 0 1 1 
0.131579 0.122414 0.122414 1340.964358 1340.020822 0.226600 0.000000 0
0 0 2 0 2 0 0 2 0 0 0 0 0 0 0 0 0 2 2 0 0 0 0 0 0 2 0 0 0 0 0 0 0 0 0 0 0 0 0 0 0 0 0 0 2 0 2 0 0 0 0 0 0 0 0 0 0 0 0 2 2 0 0 0 0 0 0 0 0 2 0 0 0 0 2 2 0 0 2 0 0 0 2 0 2 2 0 0 0 0 0 0 0 0 0 0 0 0 2 0 
0 1 1 0 1 1 0 1 1 0 1 1 0 1 1 0 1 1 
0.131612 0.122436 0.122437 1340.990169 1340.073166 0.231185 0.000000 0
0 0 0 0 0 2 0 0 0 0 0 0 0 0 2 0 0 0 0 0 0 0 0 0 2 0 0 2 0 0 0 0 0 0 0 0 0 0 2 2 0 2 0 0 0 0 0 2 0 0 0 0 0 2 0 0 0 2 0 0 0 0 0 0 0 0 0 0 0 0 0 2 0 0 2 0 0 0 0 2 0 2 0 0 0 0 2 0 0 0 0 0 2 0 0 0 2 0 0 0 
0 1 1 0 1 1 0 1 1 0 1 1 0 1 1 0 1 1 
0.131610 0.122436 0.122436 1341.006877 1340.102460 0.221462 0.000000 0
2 0 0 0 0 2 0 2 2 0 0 2 0 0 0 0 0 0 0 0 0 0 0 2 0 2 0 0 0 0 2 2 0 0 0 0 0 0 0 0 2 2 0 2 0 0 0 0 0 0 2 0 0 0 0 0 0 0 2 0 0 0 0 2 0 0 0 0 0 0 0 0 0 0 0 2 0 0 0 0 2 0 2 0 0 0 0 0 0 0 0 0 0 0 0 0 0 0 0 0 
0 1 1 0 1 1 0 1 1 0 1 1 0 1 1 0 1 1 
0.132210 0.122880 0.122881 1344.528343 1343.698716 0.234688 0.000000 0
2 0 0 0 0 0 0 0 0 0 0 0 0 0 0 0 0 0 0 0 2 0 0 0 0 0 0 2 0 2 0 0 0 0 2 0 0 0 0 0 0 0 0 0 0 0 0 2 0 0 0 0 0 0 2 2 0 0 2 2 0 0 0 2 0 2 0 0 0 0 0 0 2 0 0 0 0 0 0 2 0 0 0 0 0 0 0 0 0 0 0 0 2 0 0 0 0 0 0 0 
0 1 1 0 1 1 0 1 1 0 1 1 0 1 1 0 1 1 
0.132187 0.122861 0.122862 1344.368641 1343.524465 0.246350 0.000000 0
0 2 0 0 0 0 0 0 0 2 0 0 0 0 0 0 2 0 0 0 0 0 0 0 0 0 2 0 0 0 0 0 0 0 0 0 0 0 0 0 0 0 2 0 0 0 0 2 2 0 0 0 2 0 0 2 0 0 0 0 0 0 0 2 0 0 0 2 0 0 2 0 2 2 0 0 0 0 0 0 0 0 2 0 0 0 0 0 0 0 0 0 0 0 0 0 0 0 0 0 
0 1 1 0 1 1 0 1 1 0 1 1 0 1 1 0 1 1 
0.132123 0.122813 0.122814 1344.062922 1343.190259 0.249083 0.000000 0
0 0 0 2 0 0 0 0 0 0 2 2 0 0 0 0 0 0 2 2 0 0 2 0 0 0 0 0 0 0 2 0 0 2 0 2 0 0 0 2 0 0 0 2 0 0 0 0 2 0 2 0 0 0 0 0 2 0 0 0 0 0 0 0 0 2 0 0 0 0 0 0 0 0 0 0 0 0 0 0 0 0 0 2 0 2 2 0 0 0 2 0 0 0 0 0 0 2 0 0 
0 1 1 0 1 1 0 1 1 0 1 1 0 1 1 0 1 1 
0.132016 0.122735 0.122736 1343.637790 1342.725088 0.241774 0.000000 0
0 0 2 0 0 0 2 2 0 0 0 0 0 0 0 0 0 0 2 0 0 0 0 2 0 0 0 0 0 0 0 0 0 2 0 0 2 0 0 0 0 0 0 0 0 0 0 0 2 0 0 0 0 2 0 0 0 0 0 2 0 0 0 0 0 0 0 0 0 0 0 0 0 0 0 2 0 0 0 0 2 0 2 0 0 0 0 0 0 0 0 0 0 2 0 0 0 0 2 0 
0 1 1 0 1 1 0 1 1 0 1 1 0 1 1 0 1 1 
0.131874 0.122632 0.122633 1343.135294 1342.179366 0.233617 0.000000 0
0 0 0 0 0 0 0 2 0 2 0 0 0 0 2 0 0 0 0 2 0 0 0 0 2 0 2 0 0 0 0 0 0 2 0 0 0 0 0 0 0 0 0 0 0 0 0 0 0 2 0 0 0 0 0 2 0 0 0 2 0 0 0 2 0 0 0 0 0 0 0 0 0 2 2 0 0 0 2 0 0 0 0 0 0 0 0 0 0 2 0 0 2 0 0 0 2 0 0 2 
0 1 1 0 1 1 0 1 1 0 1 1 0 1 1 0 1 1 
0.131770 0.122554 0.122555 1342.604428 1341.607076 0.233506 0.000000 0
0 0 0 2 0 2 2 0 0 2 0 0 0 0 0 0 0 0 0 0 0 0 2 0 2 0 0 0 0 0 0 0 0 0 0 0 2 0 0 0 0 0 2 2 0 0 0 2 0 2 2 2 0 2 0 0 0 0 0 0 0 0 2 0 0 0 0 0 0 0 0 0 2 0 2 0 0 0 0 0 0 0 0 2 0 0 0 0 0 2 0 0 0 0 0 0 0 0 0 0 
0 1 1 0 1 1 0 1 1 0 1 1 0 1 1 0 1 1 
0.131671 0.122480 0.122481 1342.082994 1341.047677 0.228311 0.000000 0
0 0 0 0 0 0 0 0 0 0 2 0 0 0 0 0 0 0 0 0 0 2 0 0 0 0 0 2 0 0 0 0 0 0 0 0 0 0 0 0 2 0 0 0 0 0 0 0 2 0 0 0 0 0 0 0 0 0 0 0 0 0 0 0 0 0 0 0 0 0 0 0 0 0 0 0 0 2 0 2 0 2 0 0 0 2 0 2 0 0 0 2 0 0 0 0 0 0 0 0 
0 1 1 0 1 1 0 1 1 0 1 1 0 1 1 0 1 1 
0.131579 0.122411 0.122412 1341.608209 1340.541507 0.242724 0.000000 0
2 0 0 0 2 0 0 0 0 0 2 0 2 0 0 0 0 0 0 0 2 0 0 0 0 0 2 0 2 0 0 0 0 0 0 0 0 0 2 2 2 0 0 0 0 2 0 0 0 2 0 0 0 2 0 2 0 0 0 2 0 0 0 0 0 2 0 2 0 0 0 0 0 0 0 2 0 0 2 0 0 0 0 2 0 0 2 2 0 0 2 0 0 0 0 0 0 0 0 0 
0 1 1 0 1 1 0 1 1 0 1 1 0 1 1 0 1 1 
0.131476 0.122336 0.122337 1341.214095 1340.126355 0.235528 0.000000 0
0 0 0 0 0 0 2 0 0 0 0 0 0 2 0 2 0 0 0 0 0 0 0 2 0 0 0 2 0 0 0 2 0 0 0 0 0 0 0 0 0 0 0 0 0 0 0 0 0 2 0 2 0 2 0 0 0 0 2 0 0 0 0 0 0 0 0 0 0 0 2 0 0 0 0 0 0 0 0 0 2 0 0 0 0 0 2 0 0 0 2 2 0 0 2 0 0 0 0 0 
0 1 1 0 1 1 0 1 1 0 1 1 0 1 1 0 1 1 
0.131424 0.122297 0.122297 1340.935559 1339.845627 0.233527 0.000000 0
2 0 0 0 0 2 2 0 0 0 2 0 0 2 0 0 0 2 0 0 0 2 0 0 0 0 0 0 0 0 0 0 0 0 0 0 0 0 0 0 0 0 0 0 0 0 2 0 0 0 0 2 0 0 0 0 2 2 0 0 0 0 0 0 0 0 0 0 0 0 0 0 0 0 0 0 2 0 0 0 0 0 0 0 0 0 0 0 0 0 0 0 0 0 0 2 2 2 0 0 
0 1 1 0 1 1 0 1 1 0 1 1 0 1 1 0 1 1 
0.131453 0.122313 0.122314 1340.783031 1339.712412 0.219039 0.000000 0
0 0 2 0 0 2 0 2 0 0 0 0 0 0 0 0 2 0 0 0 2 0 0 0 0 0 0 0 0 0 0 0 0 0 0 0 0 2 0 0 0 0 0 0 0 2 0 2 0 0 0 0 0 0 0 0 0 0 0 0 0 0 0 0 0 0 2 0 0 0 2 0 0 0 0 0 2 0 0 0 0 0 2 2 0 0 0 0 2 0 0 2 0 0 2 0 0 0 0 2 
0 1 1 0 1 1 0 1 1 0 0 1 0 1 1 0 1 1 
0.131442 0.122310 0.122310 1340.727678 1339.687342 0.228216 0.000000 0
0 0 2 0 0 0 0 0 0 0 0 2 0 0 0 0 0 0 0 0 0 0 0 0 0 0 0 0 0 0 0 0 0 2 0 0 0 0 0 0 0 0 0 0 2 0 2 0 2 2 0 0 0 0 0 2 0 0 0 0 2 0 0 0 0 2 2 0 0 0 0 0 0 0 0 0 0 0 0 0 0 0 0 0 0 0 0 2 0 2 2 0 0 0 0 0 0 0 0 0 
0 1 1 0 1 1 0 1 1 0 1 1 0 1 1 0 1 1 
0.131459 0.122324 0.122325 1340.737590 1339.732049 0.232955 0.000000 0
0 0 0 0 0 0 2 0 0 0 0 0 0 0 0 0 0 2 0 0 0 0 0 0 0 0 0 0 0 0 2 0 0 0 0 0 0 0 0 0 2 0 0 2 0 2 0 0 0 0 0 0 0 0 0 0 0 0 0 0 2 0 2 0 0 2 0 0 0 0 0 0 0 0 0 0 0 2 0 0 0 0 0 0 0 0 0 0 0 0 0 0 0 2 0 0 0 0 0 0 
0 1 1 0 1 1 0 1 1 0 1 1 0 1 1 0 1 1 
0.131494 0.122349 0.122350 1340.772431 1339.796656 0.247417 0.000000 0
0 0 0 0 0 0 0 0 0 0 0 0 2 0 0 0 0 0 0 2 0 2 0 0 0 0 0 0 0 2 0 0 0 0 0 0 0 0 0 0 0 0 0 0 0 2 2 2 0 0 2 0 0 0 0 0 2 0 0 0 2 0 0 0 0 0 2 0 0 0 0 0 0 0 0 0 2 0 0 0 0 0 0 0 0 0 0 0 0 0 0 0 0 0 2 0 0 0 0 0 
0 1 1 0 1 1 0 1 1 0 1 1 0 1 1 0 1 1 
0.131498 0.122353 0.122354 1340.795638 1339.835205 0.228179 0.000000 0
0 0 0 2 2 2 0 0 0 0 2 0 2 0 0 2 0 0 0 0 0 0 0 2 0 0 0 0 0 2 0 0 0 0 0 0 0 0 0 2 0 0 0 0 0 0 0 0 2 0 0 2 0 0 0 0 0 0 0 2 0 0 0 0 0 0 0 0 0 0 2 0 0 0 0 0 0 0 2 0 0 0 2 0 2 0 0 0 0 0 0 0 0 0 0 0 0 0 0 0 
0 1 1 0 1 1 0 1 1 0 1 1 0 1 1 0 0 1 
0.132196 0.122867 0.122868 1344.347010 1343.495088 0.239455 0.000000 0
2 0 0 0 0 0 0 2 0 0 0 0 0 0 0 0 0 0 0 0 0 2 0 0 0 0 0 0 2 0 0 2 0 0 2 0 0 0 0 0 2 0 0 0 0 0 2 0 0 2 0 0 2 0 0 2 0 2 0 0 0 0 0 0 0 0 2 0 2 2 0 0 0 2 0 2 0 0 2 0 0 0 0 0 0 2 2 0 0 0 2 0 0 0 0 0 0 0 0 2 
0 1 1 0 1 1 0 1 1 0 1 1 0 1 1 0 1 1 
0.132120 0.122815 0.122816 1344.187766 1343.319551 0.232933 0.000000 0
0 0 2 0 2 0 0 2 2 0 0 0 0 0 0 0 0 0 0 0 0 0 0 0 0 0 2 0 0 0 0 0 0 0 2 0 0 0 0 0 0 0 2 0 2 0 0 2 0 0 0 2 0 0 0 2 2 0 0 0 0 0 0 0 0 0 0 0 0 2 2 0 0 0 0 0 0 0 0 0 0 0 0 0 0 0 0 0 0 0 0 2 0 0 0 0 0 0 0 2 
0 1 1 0 1 1 0 1 1 0 1 1 0 1 1 0 1 1 
0.132050 0.122763 0.122763 1343.890040 1342.994389 0.226016 0.000000 0
0 0 0 0 0 0 0 2 0 2 0 0 0 0 0 0 2 2 0 0 0 2 0 0 0 0 0 0 0 0 0 0 0 0 0 2 0 0 2 0 0 0 0 0 0 0 0 0 0 0 0 0 0 0 2 2 0 2 0 0 0 0 0 2 0 0 0 0 0 0 0 0 0 2 0 0 0 0 0 2 2 0 0 2 0 0 0 0 0 0 2 2 0 0 0 2 0 0 0 2 
0 1 1 0 1 1 0 1 1 0 1 1 0 1 1 0 1 1 
0.131960 0.122695 0.122695 1343.474734 1342.540834 0.240747 0.000000 0
0 0 0 2 2 0 0 0 2 0 0 2 2 0 0 0 0 2 0 0 0 2 0 2 2 0 0 0 0 2 0 2 0 0 0 0 0 0 2 0 2 2 0 0 0 0 0 2 0 0 2 2 0 0 0 0 0 0 2 2 0 0 0 0 0 0 0 2 0 0 0 2 0 0 0 0 0 0 0 0 0 0 0 0 0 0 0 0 0 0 0 0 0 0 0 0 2 0 0 0 
0 1 1 0 1 1 0 1 1 0 1 1 0 1 1 0 1 1 
0.131826 0.122597 0.122598 1342.976448 1341.997133 0.236005 0.000000 0
0 0 0 0 0 0 0 0 0 2 0 0 0 0 0 0 2 0 0 0 0 0 0 0 0 0 0 0 0 0 0 0 0 0 0 0 0 0 0 0 0 0 0 0 2 0 0 0 0 0 0 0 0 0 0 0 2 0 0 0 2 0 0 2 0 0 0 0 0 0 0 0 2 0 0 0 0 0 0 0 2 2 0 0 0 0 0 2 0 0 0 0 0 0 0 0 0 0 0 2 
0 1 1 0 1 1 0 1 1 0 1 1 0 1 1 0 1 1 
0.131727 0.122522 0.122523 1342.444018 1341.419213 0.232129 0.000000 0
2 0 0 0 2 0 0 0 0 0 0 0 0 0 0 0 0 0 0 0 0 0 0 0 0 2 0 0 0 0 0 0 0 0 0 0 0 0 0 0 0 0 0 0 0 0 2 0 0 0 0 0 0 0 2 0 2 2 0 0 0 2 0 0 0 0 0 0 0 0 0 0 0 0 0 0 0 2 2 0 0 0 2 0 0 0 0 2 0 0 0 0 2 2 0 2 0 0 2 0 
0 1 1 0 1 1 0 1 1 0 1 1 0 1 1 0 1 1 
0.131634 0.122452 0.122452 1341.916221 1340.847942 0.236227 0.000000 0
0 0 2 0 0 0 0 2 0 0 0 0 0 0 2 0 2 2 2 0 2 0 0 0 0 0 0 0 0 0 0 0 0 0 0 2 0 0 0 0 0 0 0 0 0 2 0 0 0 0 0 0 0 0 0 0 0 0 0 0 0 2 0 0 2 0 2 2 0 0 0 0 0 0 0 0 0 0 0 0 0 0 0 0 0 0 0 0 0 0 0 0 0 0 0 0 0 0 0 0 
0 1 1 0 1 1 0 1 1 0 1 1 0 1 1 0 1 1 
0.131527 0.122372 0.122373 1341.430349 1340.323415 0.223153 0.000000 0
0 0 2 0 0 0 0 0 0 0 0 0 2 0 0 0 0 0 2 0 0 0 0 0 0 0 0 0 0 0 0 0 0 0 2 0 0 0 0 0 2 0 0 0 0 0 0 0 0 0 0 0 0 0 0 0 0 0 0 0 0 0 2 0 0 0 0 0 0 0 0 0 0 0 0 2 0 0 0 0 0 0 2 0 0 0 0 0 0 0 0 0 0 0 0 0 0 0 2 0 
0 1 1 0 1 1 0 1 1 0 1 1 0 1 1 0 1 1 
0.131406 0.122283 0.122284 1341.025366 1339.890325 0.233633 0.000000 0
0 2 2 0 0 2 2 0 0 2 0 0 0 0 0 0 0 0 0 0 0 0 0 0 0 0 0 0 0 0 0 0 0 0 0 0 0 0 0 0 0 0 0 0 0 0 0 0 0 0 0 0 0 0 0 2 0 0 0 2 0 0 2 0 2 0 0 2 0 0 0 0 0 0 0 0 0 0 0 0 0 0 0 2 0 0 0 0 0 0 0 0 0 0 0 0 0 0 0 0 
0 1 1 0 1 1 0 1 1 0 1 1 0 1 1 0 1 1 
0.131331 0.122228 0.122229 1340.740093 1339.597578 0.232707 0.000000 0
0 0 0 0 0 2 0 2 0 0 0 0 0 0 0 2 0 0 2 0 0 0 0 0 0 0 0 0 2 0 0 0 0 2 2 0 0 0 0 0 0 0 0 0 0 0 0 0 2 0 0 2 0 0 0 2 2 0 0 0 0 0 0 0 2 0 0 0 0 2 0 0 2 0 2 0 0 0 0 0 0 0 0 2 0 0 2 0 0 0 0 0 0 0 0 0 0 0 0 0 
0 1 1 0 1 1 0 1 1 0 1 1 0 1 1 0 1 1 
0.131314 0.122215 0.122216 1340.584759 1339.457664 0.234772 0.000000 0
0 0 0 0 2 0 0 0 0 2 0 0 0 0 0 0 0 0 0 0 0 0 0 0 0 0 0 0 0 0 0 0 0 0 2 0 0 0 0 0 0 0 0 0 0 2 0 0 0 0 0 0 0 0 2 0 0 0 0 0 0 0 2 0 0 0 0 0 0 0 0 2 2 0 0 0 0 0 0 0 0 0 0 0 0 0 0 0 0 0 0 0 0 0 0 0 0 0 0 0 
0 1 1 0 1 1 0 1 1 0 1 1 0 0 1 0 1 1 
0.131313 0.122217 0.122218 1340.537172 1339.441512 0.215412 0.000000 0
2 2 0 0 0 0 0 0 0 0 2 0 0 0 0 0 0 0 0 2 0 2 0 0 0 0 0 2 0 0 0 0 0 0 0 0 0 0 0 0 0 0 0 0 0 0 0 0 0 0 2 2 0 0 0 0 2 0 0 0 2 0 0 0 0 0 0 0 0 0 0 0 0 2 0 0 0 0 0 0 0 0 0 0 0 0 0 0 0 0 0 0 0 0 0 0 0 0 0 0 
0 1 1 0 1 1 0 1 1 0 1 1 0 1 1 0 1 1 
0.131370 0.122258 0.122259 1340.563662 1339.508167 0.222709 0.000000 0
0 0 0 0 0 0 0 0 0 0 0 0 0 0 0 0 0 0 0 0 0 0 0 0 0 0 0 0 0 0 0 0 0 0 2 0 0 0 0 2 0 0 0 0 0 0 0 0 2 0 0 2 0 0 0 0 0 2 0 2 0 0 0 0 0 0 0 0 2 0 0 2 0 0 0 0 0 0 2 0 0 0 0 0 2 0 0 0 0 0 0 0 0 0 2 0 0 2 0 2 
0 1 1 0 1 1 0 1 1 0 1 1 0 1 1 0 1 1 
0.131432 0.122302 0.122302 1340.614955 1339.594853 0.214843 0.000000 0
0 0 0 0 0 0 0 0 0 0 0 0 0 0 0 0 0 0 2 0 0 0 0 2 0 0 0 0 0 0 0 0 0 0 2 0 0 0 0 0 0 0 2 0 0 0 2 0 2 0 0 0 0 0 0 0 0 0 0 0 0 0 0 0 2 0 0 0 0 0 0 0 2 0 0 0 0 0 0 0 0 2 0 0 2 0 0 0 0 0 0 0 0 0 0 0 0 0 2 0 
0 1 1 0 1 1 0 1 1 0 1 1 0 1 1 0 1 1 
0.131432 0.122304 0.122305 1340.646941 1339.644899 0.235392 0.000000 0
0 0 0 0 0 0 0 0 0 2 0 0 0 0 0 0 2 0 2 0 0 0 0 0 2 0 0 0 0 0 0 0 0 0 0 0 0 0 0 0 2 0 0 0 0 0 0 0 0 0 0 0 0 0 0 2 0 2 0 0 0 0 0 0 0 2 0 0 0 0 0 0 0 0 0 0 0 0 0 2 0 2 0 0 0 2 0 2 0 2 0 0 2 0 2 0 0 0 0 0 
0 1 1 0 1 1 0 1 1 0 1 1 0 1 1 0 1 1 
0.132175 0.122848 0.122849 1344.143259 1343.266457 0.241543 0.000000 0
0 0 0 0 0 0 0 0 0 0 0 0 0 0 0 0 0 2 0 2 2 0 0 0 0 2 0 0 0 0 2 0 0 0 2 0 0 0 0 2 0 2 0 0 0 0 2 0 0 0 0 2 0 0 2 2 0 0 0 0 2 2 0 0 0 0 0 0 0 0 0 0 0 0 0 0 2 2 0 0 0 0 0 0 0 0 2 0 0 0 0 0 0 0 2 0 0 0 2 0 
0 1 1 0 1 1 0 1 1 0 1 1 0 1 1 0 1 1 
0.132081 0.122786 0.122787 1343.991660 1343.099443 0.228803 0.000000 0
2 0 0 2 0 0 0 0 2 2 0 0 0 0 0 0 0 0 0 0 0 0 0 0 0 0 0 0 0 0 0 2 0 0 0 0 0 0 0 0 0 0 0 0 0 0 0 0 0 0 0 0 0 2 0 0 0 0 0 0 0 0 0 2 2 0 0 0 0 0 2 0 0 0 0 0 0 0 0 0 0 0 0 0 0 0 2 2 0 0 0 2 0 0 0 2 2 0 0 2 
0 1 1 0 1 1 0 1 1 0 1 1 0 1 1 0 1 1 
0.132016 0.122738 0.122739 1343.708730 1342.791476 0.235728 0.000000 0
0 0 0 0 0 0 0 0 0 0 0 2 0 0 0 0 0 2 0 0 0 0 0 2 0 0 0 0 0 0 0 0 0 2 0 0 0 2 0 0 0 0 0 0 0 0 2 0 0 0 0 2 0 0 2 0 0 0 0 0 0 0 0 0 0 0 0 0 0 0 0 2 0 2 0 0 0 2 0 0 0 0 0 2 0 2 0 0 0 0 0 0 2 0 0 0 0 0 2 0 
0 1 1 0 1 1 0 1 1 0 1 1 0 1 1 0 1 1 
0.131911 0.122660 0.122661 1343.307560 1342.352774 0.228909 0.000000 0
0 0 0 0 0 2 0 0 0 0 0 0 0 0 2 2 0 0 0 2 0 2 0 0 0 0 0 0 0 2 0 0 0 0 0 0 0 0 0 0 0 0 0 0 2 0 0 0 0 0 0 0 0 0 0 0 0 0 0 0 0 0 0 0 0 0 0 0 0 0 0 0 0 0 2 0 0 0 0 2 0 0 0 0 0 2 0 0 2 0 0 0 0 0 0 0 0 0 0 0 
0 1 1 0 1 1 0 1 1 0 1 1 0 1 1 0 1 1 
0.131791 0.122571 0.122572 1342.823543 1341.823186 0.227521 0.000000 0
0 0 0 0 0 2 0 2 0 0 0 0 0 0 0 0 0 0 0 0 0 0 0 0 0 0 0 0 2 0 0 0 0 0 0 0 0 0 0 0 2 0 2 0 2 0 0 0 2 0 0 0 2 0 0 0 0 0 0 0 0 0 0 0 0 2 0 2 0 0 0 2 0 0 0 0 0 0 0 0 2 0 0 0 0 0 0 0 0 2 0 0 2 0 0 2 0 0 0 2 
0 1 1 0 1 1 0 1 1 0 1 1 0 1 1 0 1 1 
0.131693 0.122497 0.122498 1342.301718 1341.253924 0.223620 0.000000 0
0 0 0 0 2 0 0 0 0 0 0 0 0 0 0 0 0 0 0 0 0 2 0 0 0 2 0 0 2 0 0 0 0 0 0 0 2 0 0 0 2 0 0 0 0 0 2 0 2 0 0 0 0 2 0 0 0 0 0 0 0 0 0 0 0 0 0 0 0 2 0 0 0 2 0 0 0 0 0 0 0 0 2 0 0 0 0 0 0 0 2 0 0 0 0 0 0 0 0 2 
0 1 1 0 1 1 0 1 1 0 0 1 0 1 1 0 1 1 
0.131607 0.122431 0.122431 1341.781892 1340.687859 0.236268 0.000000 0
0 0 0 0 2 0 0 0 0 2 2 0 0 0 2 0 2 2 0 0 0 0 0 0 0 0 0 0 2 0 0 0 0 0 2 0 0 0 0 0 0 0 0 2 2 0 0 0 0 0 0 0 0 0 2 0 0 0 0 2 0 0 0 2 2 2 2 2 2 0 2 0 0 0 0 0 0 0 0 0 0 0 0 0 2 2 0 0 0 0 0 0 0 2 0 0 2 0 0 0 
0 1 1 0 1 1 0 1 1 0 1 1 0 1 1 0 1 1 
0.131507 0.122354 0.122355 1341.301692 1340.165672 0.228586 0.000000 0
2 0 0 0 0 2 2 0 0 0 0 0 0 0 2 2 0 2 0 0 0 2 0 0 0 2 0 2 0 0 0 0 2 2 0 0 0 0 0 0 0 2 0 0 0 2 0 0 0 0 0 0 0 2 0 0 0 0 0 0 0 0 0 0 0 0 0 0 0 2 2 0 2 0 2 0 0 0 0 0 0 0 2 0 0 0 2 0 0 2 0 2 0 0 0 2 0 2 0 0 
0 1 1 0 1 1 0 1 1 0 1 1 0 1 1 0 0 1 
0.131367 0.122253 0.122254 1340.900735 1339.732856 0.221175 0.000000 0
0 2 0 0 2 2 2 2 0 0 0 0 0 0 0 0 2 0 0 0 0 0 0 0 0 2 0 0 0 0 2 2 0 0 0 0 0 0 0 0 0 2 0 0 0 0 0 0 0 0 0 0 0 0 0 0 2 0 0 2 0 0 0 0 0 0 0 2 0 0 0 0 2 0 0 0 0 0 0 0 0 2 0 2 2 0 0 0 0 0 0 0 0 0 0 2 0 0 0 0 
0 1 1 0 1 1 0 1 1 0 1 1 0 1 1 0 1 1 
0.131290 0.122196 0.122196 1340.622409 1339.445109 0.232074 0.000000 0
0 0 0 0 0 2 0 0 2 0 0 0 0 2 0 0 0 0 0 0 0 0 0 0 0 0 0 2 0 0 0 0 0 0 0 0 0 0 0 0 0 0 0 2 0 0 2 0 0 0 0 2 0 0 0 0 0 0 0 2 0 0 0 0 0 2 0 0 0 0 0 0 2 2 0 0 0 0 0 0 2 0 0 0 0 0 0 2 2 2 0 0 0 0 0 0 2 0 0 0 
0 1 1 0 1 1 0 1 1 0 1 1 0 1 1 0 1 1 
0.131237 0.122161 0.122161 1340.475108 1339.311884 0.224305 0.000000 0
0 0 0 0 0 0 0 0 0 0 0 0 0 0 0 0 2 0 0 0 0 0 0 2 0 2 2 0 0 0 2 2 0 0 0 0 0 0 0 0 0 0 0 0 0 0 0 0 0 0 2 0 0 2 0 0 0 0 0 0 0 0 0 0 0 0 0 0 2 0 0 0 0 0 0 0 0 0 0 0 2 0 0 0 0 0 0 0 0 0 0 0 0 0 0 0 0 0 0 0 
0 1 1 0 1 1 0 1 1 0 1 1 0 1 1 0 1 1 
0.131243 0.122167 0.122167 1340.442523 1339.313330 0.213825 0.000000 0
0 0 0 0 0 0 2 0 0 0 0 2 0 2 0 0 0 0 0 0 0 0 2 0 0 0 0 0 0 0 0 2 0 0 0 0 0 0 2 0 0 0 0 0 0 0 0 0 0 0 0 0 0 0 0 0 0 2 2 0 0 2 2 0 0 0 0 0 0 0 0 0 0 0 0 0 2 0 0 0 0 0 2 0 0 2 0 0 0 0 0 0 0 0 2 0 2 0 0 0 
0 1 1 0 1 1 0 1 1 0 1 1 0 1 1 0 1 1 
0.131326 0.122226 0.122226 1340.487966 1339.404114 0.226049 0.000000 0
0 0 0 0 0 0 0 2 0 0 0 0 0 0 0 0 0 0 0 0 0 0 0 0 0 0 0 0 2 0 0 0 0 0 0 0 0 0 0 0 0 0 0 0 0 2 0 0 0 0 0 0 2 0 0 0 0 0 0 0 0 0 0 0 0 0 0 0 0 2 2 0 0 0 0 2 0 0 0 0 0 0 0 0 0 0 2 2 2 2 0 0 0 0 0 0 0 0 0 0 
0 1 1 0 1 1 0 1 1 0 1 1 0 1 1 0 1 1 
0.131418 0.122290 0.122291 1340.556537 1339.513411 0.215863 0.000000 0
0 0 0 0 0 2 0 0 0 0 0 0 0 0 0 0 2 0 0 0 0 0 0 0 0 0 0 2 0 2 0 0 0 0 0 0 2 0 0 0 0 2 0 0 0 0 2 0 0 0 0 0 0 0 0 2 0 2 0 0 0 2 0 0 2 2 2 0 2 0 0 2 0 0 0 0 2 0 0 0 0 0 0 0 0 0 0 0 2 0 0 0 0 0 2 0 2 0 0 0 
0 1 1 0 1 1 0 1 1 0 1 1 0 1 1 0 1 1 
0.131422 0.122297 0.122297 1340.597977 1339.575741 0.230518 0.000000 0
0 0 2 0 0 0 2 0 0 2 0 0 0 0 0 0 0 0 0 0 0 0 0 0 0 0 2 2 0 0 0 0 0 0 0 0 2 0 2 0 2 0 0 0 0 2 0 0 2 0 0 2 0 0 0 2 0 2 0 0 2 0 0 0 0 0 2 0 0 2 0 0 2 0 0 0 2 0 0 0 0 0 0 0 0 0 2 0 0 0 2 0 0 0 0 0 0 0 0 0 
0 1 1 0 1 1 0 1 1 0 1 1 0 1 1 0 1 1 
0.132062 0.122771 0.122772 1343.922193 1343.018201 0.236199 0.000000 0
0 2 2 0 0 0 0 2 2 0 0 0 0 0 0 0 0 0 2 0 0 2 0 0 0 0 2 0 2 0 0 2 2 0 0 0 0 0 0 0 0 0 0 0 2 0 2 2 0 0 0 0 0 0 0 2 0 0 0 0 0 0 0 0 0 0 0 0 0 2 0 0 0 0 0 0 0 0 2 0 0 0 0 2 0 0 0 0 0 0 0 0 0 0 0 0 0 0 2 0 
0 1 1 0 1 1 0 1 1 0 1 1 0 1 1 0 1 1 
0.132054 0.122765 0.122766 1343.792067 1342.879528 0.237986 0.000000 0
0 0 0 0 0 0 0 0 0 0 0 2 0 2 0 0 0 0 0 2 0 0 0 0 2 0 0 0 0 0 2 0 0 0 0 2 0 0 0 0 0 0 0 0 0 2 0 0 0 0 0 0 2 0 0 0 0 2 2 0 0 0 0 0 2 0 0 2 0 2 0 2 0 0 0 0 2 0 0 0 2 0 2 0 0 0 0 2 0 2 0 0 0 0 0 2 2 0 0 0 
0 1 1 0 1 1 0 1 1 0 1 1 0 1 1 0 1 1 
0.132061 0.122763 0.122764 1343.537212 1342.606099 0.225311 0.000000 0
0 2 0 2 0 0 0 0 0 0 0 0 0 0 2 0 0 0 0 0 0 0 2 0 0 0 0 0 0 0 0 0 0 0 0 0 0 2 2 0 0 2 0 0 0 0 0 0 0 2 0 0 0 0 0 0 0 0 0 0 0 0 0 0 0 0 0 0 0 0 0 0 2 2 0 0 0 0 0 0 0 0 0 0 0 0 0 0 0 0 0 0 0 0 0 0 0 0 2 0 
0 1 1 0 1 1 0 0 1 0 1 1 0 1 1 0 1 1 
0.131920 0.122665 0.122666 1343.158193 1342.190158 0.227856 0.000000 0
0 0 0 0 0 0 0 0 0 0 2 0 0 0 0 0 0 0 0 0 0 0 0 0 2 0 0 0 2 0 0 0 0 0 0 2 0 0 0 2 0 0 0 0 0 2 0 0 0 0 0 0 0 0 0 0 0 0 0 2 0 2 0 0 0 0 0 0 2 0 0 0 0 0 0 0 0 0 0 0 2 0 0 0 0 2 0 0 0 2 0 0 0 0 0 0 0 0 0 2 
0 1 1 0 1 1 0 1 1 0 1 1 0 1 1 0 1 1 
0.131790 0.122569 0.122569 1342.697762 1341.684347 0.229572 0.000000 0
0 0 0 0 0 0 0 0 0 0 0 0 0 0 0 0 0 0 2 0 0 0 0 0 0 0 0 0 0 0 2 0 2 0 0 0 0 0 2 0 0 0 0 0 0 0 0 2 0 0 2 0 0 0 0 0 0 0 0 0 0 0 0 0 0 0 0 0 0 0 0 2 0 0 0 0 2 0 2 0 0 0 2 0 0 0 0 0 2 0 0 2 0 0 0 0 0 2 0 0 
0 1 1 0 1 1 0 1 1 0 0 1 0 1 1 0 1 1 
0.131674 0.122483 0.122484 1342.198086 1341.136316 0.233912 0.000000 0
0 0 0 0 0 0 0 0 0 2 0 0 0 0 0 2 0 0 0 0 0 2 0 0 0 0 0 0 2 0 0 0 0 0 2 0 0 2 0 2 0 0 0 0 2 0 0 2 0 2 0 0 2 2 0 0 2 0 2 0 0 0 2 0 0 0 0 0 0 0 0 0 0 0 2 0 2 0 0 2 0 0 2 0 0 0 0 2 0 2 2 0 0 2 0 0 0 0 2 0 
0 1 1 0 1 1 0 1 1 0 1 1 0 1 1 0 1 1 
0.131571 0.122405 0.122406 1341.698723 1340.589210 0.229271 0.000000 0
0 0 2 0 0 2 0 0 0 0 0 2 0 0 0 0 0 0 0 0 0 0 2 2 0 0 0 0 0 0 2 0 0 2 0 0 0 0 0 0 0 0 0 0 0 2 0 0 0 0 2 0 0 2 0 0 2 0 0 2 0 0 2 0 0 0 2 0 0 2 0 0 0 0 0 0 2 0 0 0 0 2 0 2 0 2 0 0 0 0 0 0 0 0 2 0 0 0 0 2 
0 1 1 0 1 1 0 1 1 0 1 1 0 1 1 0 1 1 
0.131471 0.122329 0.122329 1341.239450 1340.087306 0.235792 0.000000 0
0 0 0 2 0 2 2 2 0 0 0 0 0 0 0 0 0 0 0 0 0 0 2 0 0 0 0 0 0 2 0 0 0 0 2 0 0 0 0 0 0 0 0 0 0 0 2 0 2 2 0 0 2 0 0 2 0 0 0 0 0 0 2 0 2 0 0 0 0 0 2 0 0 0 0 0 0 0 2 0 2 0 0 0 0 2 0 0 0 2 0 0 0 2 0 2 0 0 2 0 
0 1 1 0 1 1 0 1 1 0 1 1 0 1 1 0 1 1 
0.131333 0.122229 0.122230 1340.859970 1339.676256 0.202952 0.000000 0
0 0 0 0 0 0 0 0 0 0 2 0 0 2 0 0 0 0 0 2 0 0 0 0 0 0 0 0 0 0 0 0 0 0 2 2 2 0 2 0 0 0 0 2 0 0 0 2 0 0 2 0 0 0 0 0 0 0 0 0 0 0 0 0 2 0 0 2 0 0 0 0 0 0 0 0 0 2 0 0 0 0 0 0 2 0 0 0 2 0 2 0 0 0 0 0 0 0 2 0 
0 1 1 0 1 1 0 1 1 0 1 1 0 1 1 0 1 1 
0.131269 0.122181 0.122181 1340.605276 1339.414400 0.219557 0.000000 0
0 0 0 2 0 0 0 0 0 0 0 0 2 0 0 0 0 0 0 0 0 0 2 0 0 0 0 0 0 0 0 0 2 0 0 2 2 0 0 0 0 0 2 0 0 0 0 0 0 0 0 0 0 0 0 0 2 0 0 2 0 0 0 0 0 0 0 2 0 0 0 0 0 0 0 0 0 0 0 0 0 0 0 0 2 2 0 0 0 2 0 0 0 0 0 0 0 0 0 2 
0 1 1 0 1 1 0 1 1 0 1 1 0 0 1 0 1 1 
0.131245 0.122165 0.122165 1340.482294 1339.309346 0.222801 0.000000 0
2 2 0 0 2 0 2 0 0 0 0 0 0 2 0 2 2 0 0 2 0 0 0 0 0 0 0 0 0 0 2 0 2 0 0 0 0 0 0 0 0 2 0 0 2 2 0 0 0 0 2 0 0 0 0 0 0 0 2 0 0 2 0 2 0 0 0 0 0 2 0 0 2 0 0 2 0 0 0 0 0 0 0 0 0 0 0 0 0 2 0 0 0 0 0 0 0 2 0 0 
0 1 1 0 1 1 0 1 1 0 1 1 0 1 1 0 1 1 
0.131265 0.122182 0.122182 1340.470474 1339.335203 0.218213 0.000000 0
0 0 0 0 0 0 0 0 0 2 0 0 0 2 0 0 0 0 0 2 2 0 2 0 0 0 0 2 2 0 2 0 0 0 0 0 2 0 2 2 0 0 0 0 2 0 0 0 0 0 0 2 0 0 0 0 0 0 0 0 0 0 0 0 0 0 2 0 0 0 0 2 0 0 0 0 0 0 0 0 0 0 0 0 0 0 0 0 0 2 2 0 0 0 0 0 0 0 0 2 
0 1 1 0 1 1 0 1 1 0 1 1 0 1 1 0 1 1 
0.131335 0.122232 0.122233 1340.529384 1339.441125 0.237595 0.000000 0
2 0 2 0 0 0 0 2 2 0 0 0 2 2 0 0 0 2 0 0 0 0 0 0 2 0 0 0 0 0 0 0 0 0 0 0 0 0 0 0 0 0 0 0 0 2 0 2 0 0 0 0 0 0 0 0 2 0 0 0 2 0 0 0 0 0 0 2 2 0 0 0 2 0 2 0 0 0 2 2 0 0 0 0 0 0 0 0 0 0 0 0 0 0 2 2 2 0 0 0 
0 1 1 0 1 1 0 1 1 0 1 1 0 1 1 0 1 1 
0.131408 0.122285 0.122286 1340.606555 1339.559969 0.228946 0.000000 0
0 0 0 0 0 0 0 0 0 0 0 0 0 0 0 2 0 0 0 0 0 0 0 2 0 0 2 0 2 0 0 0 0 0 2 0 0 0 0 2 0 0 0 0 0 0 0 0 0 2 0 0 0 0 0 0 2 0 2 2 0 0 0 0 0 0 0 0 0 0 0 0 2 0 0 0 0 0 0 0 2 0 0 0 0 2 0 0 0 0 0 0 0 0 0 0 0 0 0 0 
0 1 1 0 1 1 0 1 1 0 1 1 0 1 1 0 1 1 
0.131420 0.122297 0.122298 1340.654131 1339.629895 0.206917 0.000000 0
0 0 2 0 0 0 0 0 0 0 0 0 0 0 0 0 0 2 0 0 0 2 0 0 0 2 0 2 0 2 0 0 0 0 0 0 0 0 0 2 2 2 0 0 0 0 0 0 0 0 0 2 0 0 0 0 2 0 0 0 0 0 0 2 0 0 0 0 0 0 0 0 0 2 0 0 0 0 0 0 0 0 0 0 0 0 0 0 0 0 2 2 2 2 0 0 0 0 0 0 
0 1 1 0 1 1 0 1 1 0 1 1 0 1 1 0 0 1 
0.131970 0.122706 0.122707 1343.699957 1342.779299 0.242990 0.000000 0
0 0 0 2 0 0 2 0 0 0 0 0 0 0 2 2 0 0 0 0 0 0 0 0 2 2 0 2 0 0 0 2 2 2 0 0 0 0 0 0 0 0 0 0 2 0 0 0 0 2 2 0 0 0 0 0 2 0 0 0 0 0 0 0 0 2 0 0 2 0 0 0 0 2 0 0 0 0 0 0 0 0 0 0 0 2 0 0 0 0 0 0 0 0 0 0 2 0 0 2 
0 1 1 0 1 1 0 1 1 0 1 1 0 1 1 0 1 1 
0.132021 0.122740 0.122740 1343.591429 1342.667616 0.221730 0.000000 0
0 0 2 0 0 0 0 0 0 2 0 0 0 0 0 0 2 0 0 0 0 0 0 0 0 0 0 0 2 0 0 0 0 2 2 0 2 0 0 0 0 2 0 0 0 0 0 0 2 0 0 2 0 0 0 0 0 0 0 0 0 2 0 0 0 2 0 0 0 0 0 0 2 0 0 0 0 0 2 0 0 0 0 0 0 0 0 0 0 0 0 0 0 0 0 0 0 0 0 2 
0 1 1 0 1 1 0 0 1 0 1 1 0 1 1 0 1 1 
0.132054 0.122757 0.122758 1343.368066 1342.429187 0.253427 0.000000 0
2 0 0 0 0 2 0 0 0 2 0 2 2 2 0 2 0 0 0 0 2 0 0 0 2 0 0 2 0 0 0 0 0 2 0 0 0 0 0 0 2 0 0 0 0 0 0 0 0 0 0 0 0 2 0 0 2 2 0 0 0 2 0 2 2 0 0 0 0 0 0 2 0 0 0 0 0 0 2 0 0 0 0 0 2 2 0 2 0 0 2 0 0 2 0 0 0 2 0 0 
0 1 1 0 1 1 0 1 1 0 1 1 0 1 1 0 1 1 
0.131920 0.122669 0.122669 1343.025186 1342.051321 0.237893 0.000000 0
0 0 0 0 2 0 2 0 0 0 0 0 2 0 0 2 2 2 0 2 0 0 0 0 0 0 0 0 0 0 0 0 2 2 0 0 0 0 0 0 0 0 2 0 2 0 0 0 0 2 2 0 2 2 0 0 0 0 0 0 0 0 0 0 0 0 0 0 0 0 0 0 0 0 2 0 0 0 2 0 0 0 0 0 2 2 0 0 0 2 0 0 0 0 2 0 0 0 0 0 
0 1 1 0 1 1 0 1 1 0 1 1 0 1 1 0 1 1 
0.131788 0.122569 0.122569 1342.603497 1341.586039 0.225108 0.000000 0
2 0 2 0 0 0 2 0 0 2 0 2 0 0 0 0 0 0 0 0 0 2 0 0 0 0 0 0 0 0 0 0 0 0 0 0 0 0 0 0 0 0 0 0 2 0 0 0 0 0 0 0 0 0 0 0 0 0 0 0 0 0 0 2 2 0 0 0 2 0 2 0 0 0 0 0 2 0 0 0 0 0 0 2 0 0 0 0 0 0 0 0 0 0 0 0 0 0 0 0 
0 1 1 0 1 1 0 1 1 0 1 1 0 1 1 0 1 1 
0.131677 0.122485 0.122486 1342.142513 1341.078515 0.236194 0.000000 0
0 0 0 0 0 0 0 0 0 0 0 0 0 0 0 0 0 0 0 0 0 0 0 0 0 0 0 2 0 0 0 0 0 2 0 2 0 0 0 0 0 0 0 2 0 2 0 2 2 0 0 0 0 0 0 2 0 0 0 0 0 0 0 0 0 0 0 2 0 0 0 0 0 0 0 0 0 2 0 0 0 2 0 0 0 2 2 0 0 0 0 0 2 2 0 0 0 2 0 0 
0 1 1 0 1 1 0 1 1 0 1 1 0 1 1 0 1 1 
0.131559 0.122398 0.122399 1341.678838 1340.567865 0.241291 0.000000 0
0 0 2 0 0 0 0 0 0 0 2 2 0 2 0 0 2 0 0 0 0 2 0 2 0 0 0 0 0 0 2 0 0 0 0 0 0 0 0 0 2 0 0 0 2 0 0 0 0 0 2 2 2 0 0 0 0 0 0 0 0 0 2 0 0 0 0 2 0 0 2 0 0 0 0 0 0 0 0 0 2 2 0 0 0 0 0 0 0 2 0 0 0 0 0 0 0 0 0 0 
0 1 1 0 1 1 0 1 1 0 1 1 0 1 1 0 1 1 
0.131443 0.122311 0.122311 1341.253876 1340.101279 0.239275 0.000000 0
0 0 0 0 0 0 0 2 2 0 2 2 0 0 0 0 0 0 2 0 0 0 0 0 0 0 0 0 0 0 0 0 0 0 2 0 0 0 0 0 2 0 0 0 2 0 0 0 0 2 0 0 0 0 0 0 0 0 0 0 0 0 2 0 0 0 0 0 2 0 2 0 0 0 0 2 0 0 0 0 0 0 0 0 0 0 0 0 0 0 0 0 2 0 0 0 0 2 0 0 
0 1 1 0 1 1 0 1 1 0 1 1 0 1 1 0 1 1 
0.131307 0.122214 0.122214 1340.909842 1339.728458 0.209868 0.000000 0
0 0 2 2 0 2 0 0 0 0 0 2 0 0 0 2 0 0 0 0 2 0 2 0 0 0 0 0 0 0 0 0 0 0 0 2 0 0 0 0 2 0 0 0 0 0 0 0 0 0 0 0 0 0 2 0 0 0 0 0 0 0 0 0 0 0 0 0 0 0 0 0 0 2 0 0 0 0 0 0 0 0 0 0 0 0 2 0 2 2 0 0 0 2 0 0 0 0 0 2 
0 1 1 0 1 1 0 1 1 0 1 1 0 1 1 0 1 1 
0.131266 0.122182 0.122182 1340.691176 1339.507268 0.220190 0.000000 0
0 0 0 0 0 0 0 0 0 2 0 0 0 2 0 0 0 0 0 0 0 0 0 0 0 0 0 0 0 0 2 0 0 0 0 0 0 0 0 0 0 0 0 0 0 2 0 0 0 0 0 2 0 0 0 0 2 0 2 2 0 0 0 0 0 0 0 0 0 0 0 0 0 2 0 0 0 0 2 0 0 2 2 0 0 0 0 0 0 0 0 0 0 2 0 0 0 0 2 0 
0 1 1 0 1 1 0 1 1 0 1 1 0 1 1 0 1 1 
0.131292 0.122200 0.122201 1340.601970 1339.442020 0.223170 0.000000 0
0 0 0 0 0 0 0 0 0 0 0 0 2 0 0 2 0 0 0 0 2 0 0 0 2 0 0 0 2 0 2 0 0 0 0 0 0 0 0 0 0 0 0 0 0 0 0 0 0 0 2 0 0 0 2 0 0 0 0 0 0 0 0 0 0 2 0 0 0 0 0 0 0 2 0 0 0 2 0 0 0 0 0 0 2 0 0 0 0 0 2 0 2 2 0 2 0 0 0 0 
0 1 1 0 1 1 0 1 1 0 1 1 0 1 1 0 1 1 
0.131352 0.122244 0.122244 1340.614217 1339.496080 0.225826 0.000000 0
0 2 0 0 0 2 0 0 0 0 0 0 0 0 0 0 0 2 2 0 0 0 0 0 0 0 0 2 2 0 0 2 0 2 0 2 2 0 0 0 0 2 0 0 0 0 0 0 2 0 0 0 0 0 0 2 0 0 0 0 0 0 0 0 0 0 0 0 0 0 0 0 0 0 0 0 0 0 0 2 2 0 0 0 0 0 0 0 0 0 2 0 0 0 0 0 0 2 0 0 
0 1 1 0 1 1 0 1 1 0 1 1 0 1 1 0 1 1 
0.131387 0.122273 0.122273 1340.680727 1339.608189 0.225255 0.000000 0
0 0 0 0 0 2 0 2 0 0 0 0 0 0 0 0 0 0 0 0 0 0 2 0 2 2 0 0 0 0 0 0 0 0 0 0 0 2 0 0 0 0 0 0 0 0 0 0 0 2 0 2 0 0 2 0 0 0 0 0 0 0 0 0 0 2 0 0 0 0 0 2 0 0 0 2 2 0 2 0 0 0 2 0 0 0 0 0 2 0 0 0 0 0 0 2 2 0 0 0 
0 1 1 0 1 1 0 1 1 0 1 1 0 1 1 0 1 1 
0.131429 0.122305 0.122305 1340.758660 1339.725353 0.234661 0.000000 0
0 0 0 0 0 0 0 0 2 0 2 0 0 0 2 0 0 0 0 0 0 2 0 0 0 0 0 0 0 0 0 0 0 0 0 2 2 0 0 0 2 2 2 2 0 0 0 2 0 0 0 0 0 0 0 0 0 0 0 2 0 0 0 0 0 2 0 0 0 0 2 0 2 2 2 0 0 0 2 2 0 0 0 0 0 0 0 0 0 2 2 0 0 0 0 0 0 0 2 0 
0 1 1 0 1 1 0 1 1 0 1 1 0 1 1 0 1 1 
0.131442 0.122315 0.122316 1340.807070 1339.795378 0.224786 0.000000 0
0 0 0 0 2 0 2 2 2 2 0 0 0 0 2 0 0 0 2 0 0 0 0 0 0 0 2 0 0 0 0 0 0 0 0 0 0 0 0 0 0 0 0 2 0 0 0 0 0 2 0 0 0 2 0 0 2 2 2 0 0 0 0 2 0 0 0 0 2 0 0 0 2 0 0 2 0 0 0 0 0 0 0 0 0 2 0 0 0 0 0 0 0 0 0 0 0 0 2 0 
0 1 1 0 1 1 0 1 1 0 1 1 0 1 1 0 1 1 
0.131934 0.122680 0.122681 1343.475278 1342.565281 0.224477 0.000000 0
0 0 0 0 2 0 0 0 0 0 0 0 0 0 0 0 0 2 0 2 0 0 2 2 0 0 0 0 0 2 0 0 0 0 0 0 2 0 0 0 0 0 0 0 0 2 0 2 0 2 0 0 0 2 0 2 0 2 0 0 0 0 0 0 0 0 2 0 2 0 0 0 0 0 0 0 0 0 0 0 0 0 0 0 0 0 0 0 2 0 0 0 0 0 2 0 0 0 0 0 
0 1 1 0 1 1 0 1 1 0 1 1 0 0 1 0 1 1 
0.131985 0.122715 0.122716 1343.381518 1342.468513 0.234994 0.000000 0
0 2 0 0 0 0 0 0 0 0 0 0 0 0 0 0 0 2 0 0 0 0 0 0 0 0 0 0 0 0 2 2 0 0 0 2 0 0 0 0 0 0 0 0 0 0 0 0 0 0 0 0 0 0 0 2 0 0 2 0 0 0 2 0 0 0 0 0 0 0 2 0 0 0 0 0 0 0 0 0 0 0 0 0 0 0 2 0 0 2 0 0 0 0 0 0 0 0 0 0 
0 1 1 0 1 1 0 1 1 0 1 1 0 1 1 0 1 1 
0.132013 0.122739 0.122739 1343.192925 1342.261458 0.219661 0.000000 0
0 2 0 0 0 0 0 0 2 0 0 0 0 0 0 0 0 0 0 0 0 0 0 0 0 0 0 0 0 0 0 0 2 0 2 0 0 0 0 0 0 0 2 2 0 0 0 0 0 2 0 0 0 0 2 0 0 0 0 0 0 0 0 0 0 2 0 2 0 0 0 0 0 0 2 0 0 0 0 2 0 2 0 0 0 0 0 2 0 0 0 0 2 0 0 2 0 0 0 0 
0 1 1 0 1 1 0 1 1 0 1 1 0 1 1 0 1 1 
0.131927 0.122957 0.122938 1342.902882 1341.935506 0.228746 0.000000 0
0 0 0 0 0 0 0 0 2 0 0 0 0 0 2 2 2 0 2 0 0 0 0 0 0 0 0 2 2 0 0 0 0 0 0 2 0 2 0 0 0 0 0 0 0 0 0 0 2 0 0 0 0 0 0 0 0 0 0 2 0 0 0 0 0 2 0 0 0 0 2 0 0 0 2 0 0 2 0 0 2 0 2 0 0 0 2 0 0 0 2 0 0 0 0 2 0 0 0 0 
0 1 1 0 1 1 0 1 1 0 1 1 0 1 1 0 1 1 
0.131816 0.122597 0.122597 1342.538162 1341.528189 0.234351 0.000000 0
0 0 0 0 0 0 0 0 0 0 0 2 0 0 0 2 2 0 0 2 0 0 2 0 0 0 0 0 0 0 0 0 0 0 0 0 0 0 0 0 0 0 2 0 0 0 0 2 0 0 0 0 0 0 0 2 0 2 0 0 0 0 0 0 0 0 0 0 0 2 2 0 0 0 0 0 2 0 0 0 2 0 0 0 2 0 0 0 0 0 0 0 2 0 0 0 0 0 0 0 
0 1 1 0 1 1 0 1 1 0 1 1 0 1 1 0 1 1 
0.131703 0.122506 0.122507 1342.132187 1341.078137 0.221666 0.000000 0
0 0 0 0 0 0 2 0 0 0 0 2 0 0 0 0 0 0 0 0 0 2 0 0 0 0 0 0 0 0 0 0 0 0 0 0 0 0 0 0 0 0 0 0 0 0 2 0 2 2 0 0 0 2 0 0 0 2 0 0 0 0 2 0 0 0 0 0 0 0 0 0 0 2 0 0 0 0 0 0 2 0 0 0 0 0 0 0 0 0 2 2 0 0 0 0 0 0 0 0 
0 1 1 0 1 1 0 1 1 0 1 1 0 1 1 0 1 1 
0.131588 0.122420 0.122421 1341.720690 1340.623110 0.222085 0.000000 0
0 0 0 0 0 0 0 0 0 0 0 0 0 0 0 2 0 0 0 0 0 2 0 0 0 2 0 2 0 0 0 0 2 0 0 0 0 0 0 0 0 0 2 0 0 2 0 0 0 2 2 0 0 0 0 2 0 0 0 0 0 2 0 0 0 0 2 2 0 0 0 2 0 0 0 0 0 0 0 0 0 0 2 0 0 0 0 0 0 0 0 0 0 2 0 0 0 0 0 0 
0 1 1 0 1 1 0 1 1 0 1 1 0 1 1 0 1 1 
0.131471 0.122333 0.122333 1341.344664 1340.209222 0.229790 0.000000 0
0 0 0 0 0 0 2 0 0 0 0 0 2 0 0 0 0 0 2 2 0 0 0 0 0 2 0 2 2 0 0 0 0 0 0 0 0 0 0 0 0 0 0 0 0 0 0 0 0 0 0 0 0 0 0 0 2 0 0 0 0 0 0 0 2 0 0 0 0 0 0 0 0 2 0 0 0 0 0 0 0 0 0 0 0 0 0 0 0 0 0 2 2 0 0 0 0 0 0 0 
0 1 1 0 1 1 0 1 1 0 1 1 0 1 1 0 1 1 
0.131350 0.122246 0.122246 1341.047305 1339.887860 0.219495 0.000000 0
0 0 0 0 0 0 0 0 0 0 0 0 0 0 0 0 0 0 0 0 0 0 0 0 0 0 0 0 2 2 0 0 0 0 0 0 0 0 0 0 0 0 0 0 0 0 0 0 0 0 0 0 0 0 0 0 0 0 0 0 0 0 0 2 0 0 0 0 2 0 0 0 0 0 0 0 0 0 0 2 0 0 0 2 0 0 0 0 0 0 0 0 0 0 0 2 0 0 0 0 
0 1 1 0 1 1 0 1 1 0 1 1 0 1 1 0 1 1 
0.131329 0.122229 0.122230 1340.869694 1339.712052 0.237537 0.000000 0
2 0 0 0 0 2 0 0 0 2 0 0 2 0 0 0 0 0 0 0 0 0 0 0 0 0 0 0 0 0 0 0 0 0 0 0 2 0 0 0 0 0 0 0 2 0 2 0 0 0 0 0 2 0 0 0 0 0 2 0 2 0 2 2 0 0 2 0 0 0 0 0 2 0 0 0 0 0 0 0 0 0 0 0 0 0 0 0 0 0 0 0 0 0 0 0 0 2 0 0 
0 1 1 0 1 1 0 1 1 0 1 1 0 1 1 0 1 1 
0.131391 0.122272 0.122273 1340.812986 1339.683020 0.238845 0.000000 0
0 0 0 0 0 0 0 0 0 0 2 0 0 0 0 0 0 0 0 2 0 2 0 0 0 0 0 0 0 0 0 0 2 0 0 0 2 0 0 0 2 0 0 0 2 0 0 0 0 2 2 0 0 0 0 0 0 2 0 0 0 0 2 2 0 0 2 0 2 0 0 0 0 0 2 0 0 0 0 0 0 2 0 0 2 2 0 2 2 0 0 0 0 0 0 0 2 2 0 0 
0 1 1 0 1 1 0 1 1 0 1 1 0 1 1 0 1 1 
0.131502 0.122348 0.122349 1340.846587 1339.760731 0.220184 0.000000 0
0 0 0 2 0 0 2 0 0 0 0 2 0 0 2 0 0 0 0 0 0 0 0 0 0 0 2 0 2 0 0 0 0 0 0 0 0 0 0 0 0 0 0 2 0 2 0 0 0 0 0 0 0 0 0 0 0 0 0 0 0 0 0 0 0 0 2 2 0 0 0 0 2 0 0 0 0 0 0 0 0 0 0 0 0 0 0 0 0 0 0 0 0 2 0 0 0 0 2 0 
0 1 1 0 1 1 0 1 1 0 1 1 0 1 1 0 1 1 
0.131521 0.122368 0.122369 1340.917775 1339.875099 0.218121 0.000000 0
0 2 0 0 0 0 0 0 2 2 0 0 0 0 0 0 0 2 0 2 0 0 0 0 0 0 0 2 0 2 0 0 0 0 0 0 0 0 0 0 0 0 0 0 0 0 0 0 0 0 0 0 0 0 0 0 0 0 0 0 0 0 0 0 0 0 0 0 0 0 0 0 0 0 0 0 2 0 0 0 0 0 0 0 0 0 0 0 2 0 0 0 0 0 0 0 0 2 0 0 
0 1 1 0 1 1 0 1 1 0 1 1 0 1 1 0 1 1 
0.131547 0.122388 0.122389 1340.992241 1339.984952 0.203293 0.000000 0
0 0 2 0 0 0 2 0 0 0 2 0 0 0 0 0 0 0 0 0 0 0 0 0 0 0 0 0 0 2 0 0 0 0 0 2 0 0 0 0 0 0 0 0 0 0 0 0 0 0 0 0 0 0 0 0 0 0 0 0 0 0 0 0 0 0 0 0 0 0 0 0 0 0 0 0 0 0 0 0 0 0 0 0 0 2 0 0 0 0 0 0 2 0 0 0 0 0 0 2 
0 1 1 0 1 1 0 1 1 0 1 1 0 1 1 0 1 1 
0.131536 0.122383 0.122384 1341.036356 1340.047637 0.234953 0.000000 0
0 0 0 0 0 0 0 0 0 0 0 0 0 0 2 2 0 2 0 0 2 0 0 0 0 2 0 0 0 0 0 0 0 0 2 2 0 0 2 0 2 0 0 2 0 0 0 0 0 0 0 0 0 2 0 2 2 0 0 0 0 0 2 0 2 0 0 0 0 0 0 0 0 0 0 0 0 0 0 0 0 0 0 0 0 0 0 2 0 2 2 0 0 2 0 0 0 0 0 0 
0 1 1 0 1 1 0 1 1 0 1 1 0 1 1 0 1 1 
0.131959 0.122698 0.122699 1343.214215 1342.365607 0.215267 0.000000 0
0 0 2 0 0 2 0 2 0 0 0 0 0 0 0 0 0 0 2 0 0 0 0 0 0 0 0 0 0 2 0 0 2 0 0 0 0 0 0 0 0 0 0 2 0 0 0 2 0 0 0 0 0 0 0 0 0 0 0 0 0 0 0 0 0 0 2 0 0 0 0 2 0 0 0 0 0 0 0 0 0 0 0 0 0 0 0 0 0 0 2 0 2 0 2 0 0 2 0 0 
0 1 1 0 1 1 0 1 1 0 1 1 0 1 1 0 1 1 
0.131977 0.122723 0.122723 1343.128341 1342.272720 0.238356 0.000000 0
0 0 0 0 0 0 0 0 0 0 0 0 0 0 0 0 0 0 0 0 0 0 0 2 0 0 2 0 0 0 0 0 2 2 0 0 0 0 0 0 0 0 2 0 0 0 0 0 0 0 0 0 0 0 0 2 0 0 0 0 0 0 0 0 0 2 0 0 2 2 2 0 0 2 0 0 0 0 2 0 0 0 2 0 0 0 0 0 0 0 0 0 0 2 0 0 0 2 0 0 
0 1 1 0 1 1 0 1 1 0 1 1 0 1 1 0 1 1 
0.131993 0.123008 0.122989 1342.987504 1342.096051 0.233415 0.000000 0
0 2 0 0 0 0 0 0 0 2 0 0 2 0 0 2 0 2 0 0 0 0 0 2 0 0 0 0 0 0 0 0 0 2 0 0 0 0 0 0 0 0 2 0 0 0 0 0 0 2 0 0 0 2 0 0 2 2 0 0 0 0 0 0 2 0 0 0 0 0 0 0 0 0 0 0 0 0 0 0 0 0 0 0 0 0 0 0 2 2 0 0 0 0 0 0 0 0 0 0 
0 1 1 0 1 1 0 1 1 0 1 1 0 1 1 0 1 1 
0.131955 0.133631 0.133206 1342.770367 1341.829107 0.236625 0.000000 0
0 2 0 0 0 0 0 0 0 0 0 2 2 0 2 0 0 0 0 2 0 0 0 0 0 0 2 0 0 0 0 0 0 0 0 0 0 0 0 0 0 0 2 0 0 2 0 0 0 0 0 0 0 0 0 0 0 0 0 0 0 2 0 0 0 0 0 0 0 0 0 2 0 2 0 0 0 0 0 0 0 0 0 0 2 2 2 0 0 0 0 0 0 2 0 0 0 0 0 0 
0 1 1 0 1 1 0 1 1 0 1 1 0 1 1 0 1 1 
0.131868 0.122914 0.122895 1342.484123 1341.493196 0.235134 0.000000 0
0 0 0 0 0 0 2 0 0 0 0 0 2 0 0 0 0 2 2 0 0 0 0 0 0 0 0 2 2 0 2 0 0 0 2 2 0 0 2 0 0 0 0 0 0 0 0 0 0 0 2 0 0 0 0 0 0 0 0 0 0 0 0 2 0 0 0 0 0 2 0 0 2 2 0 0 0 0 0 0 0 0 0 2 0 0 0 0 0 0 0 0 0 2 0 0 0 0 0 0 
0 1 1 0 1 1 0 1 1 0 1 1 0 1 1 0 1 1 
0.131782 0.122566 0.122567 1342.152298 1341.118848 0.234725 0.000000 0
0 0 0 2 0 0 0 0 0 0 0 0 0 0 2 0 0 0 0 0 0 0 0 0 2 0 0 0 2 0 0 0 0 0 2 0 0 2 0 0 0 0 0 0 0 0 0 0 0 2 2 0 0 0 0 0 0 0 0 0 0 0 2 0 0 0 0 0 0 0 0 2 0 2 0 0 0 0 0 2 0 0 0 0 2 0 0 0 0 0 0 0 0 0 0 0 0 0 0 0 
0 1 1 0 1 1 0 1 1 0 1 1 0 1 1 0 1 1 
0.131667 0.122477 0.122478 1341.807279 1340.734389 0.233070 0.000000 0
0 0 0 0 0 0 0 0 0 0 0 0 0 0 0 0 0 0 0 0 0 2 0 0 0 0 0 0 0 0 0 0 0 0 0 0 2 0 0 0 0 0 2 0 0 0 0 0 2 0 0 0 2 0 0 0 0 0 0 2 0 0 2 0 0 0 0 0 0 0 0 0 0 0 0 0 0 0 2 0 0 2 0 0 0 2 0 0 0 2 0 0 0 2 0 0 2 2 0 0 
0 1 1 0 1 1 0 1 1 0 1 1 0 1 1 0 1 1 
0.131545 0.122388 0.122389 1341.491521 1340.386047 0.217782 0.000000 0
0 0 0 0 0 0 2 0 0 2 0 0 2 0 0 0 0 0 0 0 0 0 0 0 0 2 0 0 0 0 0 0 0 0 0 2 0 0 0 0 0 0 0 0 0 0 0 2 0 0 2 0 0 2 0 0 0 0 0 2 2 0 2 0 0 0 0 0 0 0 0 0 0 0 0 0 0 0 0 0 0 0 2 0 2 0 0 0 2 2 0 0 0 2 2 0 2 0 0 0 
0 1 1 0 1 1 0 1 1 0 1 1 0 1 1 0 1 1 
0.131454 0.122321 0.122322 1341.248031 1340.124387 0.232077 0.000000 0
2 0 2 0 0 2 0 0 0 0 0 0 0 0 0 0 0 0 2 2 0 0 0 2 0 0 0 2 0 0 0 2 0 0 0 2 0 0 0 2 0 0 0 0 0 0 0 0 0 0 0 0 0 2 0 0 2 0 2 2 0 0 0 0 0 0 0 0 0 2 0 0 0 0 0 0 0 0 0 2 0 0 2 0 0 0 0 0 0 2 0 0 2 0 0 2 0 2 0 0 
0 1 1 0 1 1 0 1 1 0 1 1 0 1 1 0 1 1 
0.131439 0.122309 0.122310 1341.109863 1339.989850 0.238333 0.000000 0
0 2 0 0 2 0 0 0 0 2 0 0 0 2 0 0 2 0 0 2 2 2 0 0 2 0 0 2 0 0 0 2 0 0 0 0 0 0 0 0 2 0 0 2 0 0 2 0 2 0 0 0 0 0 0 0 0 0 0 0 0 2 0 2 2 0 0 0 0 0 0 0 2 0 0 0 0 0 0 2 0 0 0 0 0 2 0 0 0 0 0 2 0 0 0 0 0 2 0 2 
0 1 1 0 0 1 0 1 1 0 1 1 0 1 1 0 1 1 
0.131476 0.122337 0.122337 1341.074709 1339.979886 0.226928 0.000000 0
0 0 0 0 0 0 0 2 0 0 0 0 0 0 0 0 0 0 2 2 0 0 0 0 0 0 0 0 0 0 0 2 0 0 0 0 0 0 0 0 0 2 0 0 0 0 0 0 0 0 0 2 2 0 0 0 0 0 0 0 0 0 0 0 0 0 0 0 0 0 2 0 0 0 2 0 0 0 0 2 0 0 0 0 0 0 0 0 0 0 0 0 0 0 0 0 0 0 0 0 
0 1 1 0 1 1 0 1 1 0 1 1 0 1 1 0 1 1 
0.131569 0.122402 0.122403 1341.116680 1340.061983 0.234363 0.000000 0
0 0 2 0 0 2 0 0 0 0 0 0 0 0 2 0 0 0 0 0 0 0 0 0 0 0 0 0 0 0 0 0 2 0 0 0 0 0 0 0 0 0 0 0 0 0 2 0 0 2 0 0 0 0 0 0 0 0 2 2 0 0 0 0 0 0 2 0 0 0 0 0 2 0 0 2 0 0 0 0 0 0 0 0 0 0 0 0 0 0 0 0 2 0 0 2 0 0 0 0 
0 1 1 0 1 1 0 1 1 0 1 1 0 1 1 0 1 1 
0.131625 0.122443 0.122444 1341.189303 1340.174476 0.227887 0.000000 0
2 0 0 0 0 0 0 0 0 0 0 0 0 0 0 0 0 0 0 0 0 0 0 0 0 0 0 0 0 2 0 0 0 2 0 0 0 0 0 2 0 0 2 0 0 0 2 0 0 0 0 0 0 2 0 0 0 0 0 0 0 0 2 0 0 0 0 0 2 0 0 0 2 0 0 2 0 0 0 0 0 0 0 0 0 0 2 0 2 0 2 0 0 2 0 2 0 0 0 2 
0 1 1 0 1 1 0 1 1 0 1 1 0 1 1 0 1 1 
0.131647 0.122461 0.122462 1341.258090 1340.274243 0.229033 0.000000 0
0 0 0 0 0 0 0 0 0 0 0 0 0 0 0 0 0 0 0 0 0 0 0 0 0 0 0 0 0 0 2 0 0 0 0 0 0 0 0 2 0 0 0 0 0 0 0 2 0 0 0 0 2 0 2 0 0 0 0 2 0 0 0 0 0 0 2 0 0 0 0 0 0 0 0 0 0 0 0 0 0 0 0 0 0 2 0 0 0 0 0 2 0 0 0 0 0 0 2 0 
0 1 1 0 1 1 0 1 1 0 1 1 0 1 1 0 1 1 
0.131654 0.122467 0.122468 1341.298797 1340.331649 0.245144 0.000000 0
0 2 0 0 0 0 0 0 0 0 0 0 2 0 0 2 2 0 2 0 0 2 0 0 0 0 2 0 2 0 0 0 0 2 0 0 0 2 0 0 0 0 0 2 2 0 0 0 0 0 0 0 2 0 0 0 0 0 0 0 0 0 0 0 0 0 0 2 0 0 0 0 0 0 0 2 2 0 0 0 0 2 0 0 0 0 0 0 2 0 2 0 0 0 0 0 0 0 0 0 
0 1 1 0 0 1 0 1 1 0 1 1 0 1 1 0 1 1 
0.131958 0.122733 0.122734 1342.849480 1342.135733 0.235241 0.000000 0
0 0 0 2 0 0 0 0 0 0 0 0 0 0 0 0 0 0 0 0 0 0 0 0 2 2 0 0 0 0 0 0 0 0 0 2 0 0 0 0 0 2 0 0 0 0 0 0 0 2 0 0 0 0 2 0 0 0 0 0 0 0 0 0 2 2 0 0 0 0 0 0 0 0 0 0 0 0 2 2 2 2 2 0 0 2 0 0 0 0 0 0 0 0 0 0 0 0 0 0 
0 1 1 0 1 1 0 1 1 0 1 1 0 1 1 0 1 1 
0.131965 0.122848 0.122849 1342.760597 1342.037824 0.230604 0.000000 0
0 0 0 2 0 0 0 0 0 0 0 0 0 0 0 0 0 0 0 0 2 2 0 0 0 0 0 0 0 0 0 2 0 0 0 0 0 0 2 0 0 0 0 0 0 0 2 0 0 0 2 0 0 2 0 2 0 0 0 0 0 0 0 0 2 0 0 0 0 0 0 0 0 2 0 0 0 0 0 0 0 0 0 2 0 0 0 0 0 0 0 0 0 0 0 0 2 0 0 0 
0 1 1 0 0 1 0 1 1 0 1 1 0 1 1 0 1 1 
0.131975 0.122743 0.122743 1342.702299 1341.900136 0.221201 0.000000 0
0 0 0 2 0 0 0 0 2 0 2 0 2 0 2 0 2 0 0 0 2 0 0 0 0 0 0 2 0 0 0 0 0 2 0 0 0 0 0 2 2 0 0 0 2 0 2 2 2 0 0 0 0 0 0 2 0 0 2 0 0 0 2 0 0 2 0 0 0 2 0 0 0 0 0 0 2 2 0 0 0 0 0 0 0 0 0 0 0 0 0 2 0 0 0 2 0 0 0 2 
0 1 1 0 1 1 0 1 1 0 1 1 0 1 1 0 1 1 
0.131943 0.122972 0.122952 1342.595897 1341.699471 0.236859 0.000000 0
0 0 0 0 0 0 0 0 0 0 0 0 0 0 0 0 0 0 0 0 0 0 0 0 0 0 0 0 0 2 2 2 0 0 0 0 0 0 0 2 0 0 0 0 0 0 0 0 0 2 0 0 0 0 0 0 0 0 0 0 0 0 0 0 2 0 0 2 0 0 0 0 2 0 0 0 0 2 0 0 0 0 2 0 0 0 0 2 0 0 0 0 0 2 0 0 0 2 0 2 
0 1 1 0 1 1 0 1 1 0 1 1 0 1 1 0 1 1 
0.131910 0.122662 0.122662 1342.412852 1341.447398 0.230546 0.000000 0
0 0 0 2 0 2 0 0 2 0 0 0 0 0 0 0 0 0 0 2 0 2 0 0 0 0 0 2 0 0 0 2 0 0 0 2 0 0 0 0 0 0 0 0 0 0 2 2 2 0 0 0 0 0 0 0 0 0 0 0 0 0 0 0 0 0 0 0 0 2 0 0 0 0 0 0 2 0 0 2 0 0 0 0 0 0 0 0 0 2 0 2 0 0 0 0 0 0 0 0 
0 1 1 0 1 1 0 1 1 0 1 1 0 1 1 0 1 1 
0.131865 0.122618 0.122619 1342.172989 1341.162057 0.231170 0.000000 0
0 0 0 0 2 0 0 0 0 2 0 0 0 0 2 2 0 0 0 0 0 0 0 0 0 0 0 0 0 2 0 2 0 0 0 0 0 0 0 0 0 0 0 0 0 2 0 0 0 0 0 0 0 0 0 0 0 0 0 0 2 2 0 0 0 0 0 0 0 2 0 0 0 0 0 0 0 2 0 2 2 2 0 0 0 0 0 2 2 0 0 0 0 0 0 2 0 0 0 0 
0 1 1 0 1 1 0 0 1 0 1 1 0 1 1 0 1 1 
0.131743 0.122533 0.122534 1341.907296 1340.860547 0.238486 0.000000 0
0 0 2 0 2 0 0 0 0 0 0 0 0 0 2 2 2 0 0 0 0 0 0 0 0 0 0 0 0 0 0 2 2 0 0 2 0 0 0 0 2 0 2 0 0 0 0 0 2 0 0 0 0 0 2 0 0 0 0 0 2 0 0 0 0 0 0 0 0 2 2 0 0 0 0 0 0 0 0 0 0 0 0 0 0 0 0 0 0 0 0 0 2 2 2 0 0 0 0 0 
0 1 1 0 1 1 0 1 1 0 1 1 0 1 1 0 1 1 
0.131635 0.122455 0.122456 1341.662256 1340.589653 0.228442 0.000000 0
0 2 0 0 0 0 0 0 0 0 0 2 0 0 2 2 0 0 0 0 0 0 0 0 2 0 2 0 0 0 0 2 0 0 0 2 0 0 2 0 2 0 0 0 0 0 0 0 0 2 0 0 0 0 0 0 0 0 0 0 0 0 0 2 0 0 0 0 0 2 0 0 2 0 0 2 0 0 0 2 2 0 0 2 0 0 0 0 0 0 2 2 2 0 0 0 0 2 2 0 
0 1 1 0 1 1 0 1 1 0 1 1 0 1 1 0 1 1 
0.131564 0.122403 0.122403 1341.475408 1340.389970 0.238884 0.000000 0
0 0 0 2 0 0 0 0 0 0 0 0 0 0 0 0 2 0 0 0 0 2 0 0 0 0 2 0 0 0 0 0 0 0 0 2 2 0 0 2 0 0 0 0 0 0 0 0 0 0 0 0 0 0 2 0 2 2 0 0 0 0 2 2 0 0 0 0 0 0 0 0 0 0 0 0 2 2 0 0 0 0 0 0 0 0 2 0 0 0 2 0 0 0 2 2 0 0 0 0 
0 1 1 0 1 1 0 1 1 0 1 1 0 1 1 0 1 1 
0.131539 0.122384 0.122384 1341.372795 1340.290328 0.233920 0.000000 0
2 0 0 0 0 0 0 0 0 0 0 0 0 0 0 0 0 0 0 0 0 2 2 0 2 0 0 0 0 0 0 0 0 0 2 0 0 0 0 0 0 0 2 0 0 0 0 0 0 2 0 2 2 0 0 0 0 0 0 0 2 2 0 0 0 0 0 0 0 0 0 0 0 2 0 0 2 0 0 0 0 0 0 0 2 0 0 2 0 0 0 0 0 0 0 0 0 0 0 0 
0 1 1 0 1 1 0 1 1 0 1 1 0 1 1 0 1 1 
0.131558 0.122398 0.122398 1341.351940 1340.289409 0.226322 0.000000 0
0 0 0 2 0 0 0 0 0 0 0 0 0 0 0 0 0 0 0 0 2 2 0 0 0 0 0 0 0 0 0 0 0 0 0 2 0 0 0 0 0 0 0 0 2 0 0 0 0 0 0 2 2 2 0 0 0 0 0 0 0 0 0 0 0 2 0 0 0 2 0 0 0 0 0 0 0 0 0 0 0 0 0 2 0 0 0 0 0 0 0 2 0 0 0 2 0 0 0 0 
0 1 1 0 1 1 0 1 1 0 1 1 0 1 1 0 1 1 
0.131622 0.122444 0.122445 1341.391832 1340.361375 0.242754 0.000000 0
0 2 0 0 0 0 0 0 0 0 0 0 0 0 0 0 0 0 0 0 0 0 0 0 2 0 0 0 0 0 0 0 0 0 0 0 0 0 0 0 0 0 0 0 0 0 0 0 0 0 0 0 0 0 2 0 2 0 0 0 2 0 2 2 0 0 0 0 0 0 0 0 0 0 0 0 0 0 0 0 0 0 0 0 0 0 0 0 0 0 0 0 0 0 0 0 0 0 2 0 
0 1 1 0 1 1 0 1 1 0 1 1 0 1 1 0 1 1 
0.131673 0.122481 0.122482 1341.455244 1340.457215 0.226289 0.000000 0
2 0 0 2 0 0 2 0 0 0 0 0 0 0 0 0 0 0 0 2 0 0 0 0 0 0 0 0 0 0 0 0 0 0 0 0 0 0 0 0 0 0 0 0 0 0 2 0 2 0 0 2 2 0 0 0 0 2 0 0 0 0 0 0 0 0 0 2 0 0 0 0 2 0 0 0 0 0 0 0 2 0 0 0 0 0 0 0 0 0 0 0 2 0 2 0 0 2 0 0 
0 1 1 0 1 1 0 1 1 0 1 1 0 1 1 0 1 1 
0.131705 0.122505 0.122505 1341.514094 1340.541390 0.230149 0.000000 0
0 0 0 2 0 0 0 0 2 0 0 0 2 2 0 0 2 2 0 0 0 0 2 0 2 0 0 0 0 0 2 0 0 2 0 0 0 2 2 0 0 0 0 0 0 0 0 0 0 0 0 0 0 0 0 0 0 0 0 0 2 0 2 0 0 2 0 0 0 0 0 0 0 0 0 0 0 0 0 0 0 0 0 0 0 0 0 0 0 0 0 2 0 0 0 0 0 0 2 0 
0 1 1 0 1 1 0 1 1 0 1 1 0 1 1 0 1 1 
0.131734 0.122524 0.122525 1341.549781 1340.591472 0.234315 0.000000 0
0 0 0 2 2 0 0 0 0 0 0 0 0 0 0 0 0 0 0 2 2 0 0 0 0 0 0 0 0 0 0 2 0 0 0 0 0 0 0 0 0 0 0 0 0 0 0 0 0 0 2 0 0 0 0 0 0 0 2 0 0 0 0 0 0 0 0 2 0 0 0 0 0 0 0 0 2 0 0 0 0 2 0 2 0 0 2 2 2 0 0 0 0 0 0 0 0 0 0 0 
0 1 1 0 1 1 0 1 1 0 1 1 0 1 1 0 1 1 
0.131986 0.123039 0.123040 1342.365165 1341.853435 0.230688 0.000000 0
0 0 0 2 0 0 0 0 0 2 0 0 0 0 2 0 2 0 0 0 0 0 0 0 0 0 0 0 0 0 2 0 0 0 0 0 0 0 2 0 0 0 0 0 0 0 0 0 0 0 0 0 0 2 0 0 0 0 0 0 0 0 0 0 0 0 2 0 0 2 0 0 0 2 0 0 0 0 0 0 0 0 0 0 0 0 0 0 0 0 0 0 0 2 2 0 0 0 0 0 
0 1 1 0 1 1 0 1 1 0 1 1 0 1 1 0 1 1 
0.131956 0.124357 0.124359 1342.232812 1341.722568 0.235952 0.000000 0
0 0 2 0 0 0 2 0 0 0 2 0 2 2 0 0 0 0 0 0 2 0 2 0 0 0 0 0 2 0 0 0 0 0 0 0 0 2 2 0 0 2 0 0 0 0 0 0 0 0 0 0 0 0 2 0 0 0 0 0 0 0 0 0 0 2 0 2 0 0 0 0 0 0 0 0 0 0 0 0 2 0 0 2 0 0 0 0 0 0 0 2 0 0 0 2 0 0 0 0 
0 1 1 0 1 1 0 0 1 0 1 1 0 1 1 0 1 1 
0.131880 0.122931 0.122932 1342.314754 1341.643226 0.229247 0.000000 0
2 0 0 0 0 0 2 0 0 0 0 0 0 2 2 0 0 0 0 0 0 0 0 0 0 0 0 0 0 0 0 0 0 0 2 0 2 0 0 2 2 0 0 2 0 0 2 0 0 0 0 2 2 0 0 0 0 0 0 0 0 0 2 0 0 2 2 0 0 0 2 0 0 0 0 0 0 0 2 0 0 0 2 0 0 0 0 2 0 0 0 0 0 2 0 2 0 0 0 0 
0 1 1 0 1 1 0 1 1 0 1 1 0 1 1 0 1 1 
0.131855 0.122656 0.122656 1342.366003 1341.524154 0.230007 0.000000 0
0 0 2 2 0 0 0 0 0 2 0 0 0 0 0 0 0 0 0 0 0 0 0 0 2 0 0 0 0 0 0 0 2 0 0 0 0 0 2 2 0 0 0 0 0 0 0 0 2 2 0 0 0 0 0 0 2 0 0 0 0 0 0 0 0 0 0 0 2 0 2 0 0 0 0 0 0 0 0 0 0 2 0 2 0 0 0 2 0 0 0 0 0 0 2 0 0 0 0 0 
0 1 1 0 1 1 0 1 1 0 1 1 0 1 1 0 1 1 
0.131841 0.122610 0.122611 1342.307041 1341.361017 0.232321 0.000000 0
0 0 0 0 0 0 0 2 2 0 0 0 0 0 0 2 0 0 0 0 0 0 0 0 2 2 0 0 0 0 0 0 0 0 2 0 2 2 2 0 0 0 0 0 0 0 0 0 2 0 0 0 0 0 2 0 0 0 0 0 0 0 0 0 0 2 2 0 0 0 0 2 0 0 0 0 0 0 0 0 0 0 2 0 2 0 0 2 0 0 0 0 0 2 0 0 0 0 2 0 
0 1 1 0 1 1 0 1 1 0 1 1 0 1 1 0 1 1 
0.131834 0.122599 0.122600 1342.169358 1341.170345 0.257478 0.000000 0
0 0 2 2 2 0 2 0 0 0 0 0 0 0 2 0 2 0 0 2 0 0 0 2 0 2 2 0 0 0 0 0 0 0 0 0 0 0 2 0 0 0 0 0 0 0 0 0 2 0 2 0 0 0 0 0 0 0 0 2 0 0 0 0 0 2 2 0 2 0 0 2 0 0 0 0 0 0 2 0 0 0 0 0 0 2 0 0 0 0 2 0 0 0 0 0 0 0 2 0 
0 1 1 0 1 1 0 1 1 0 1 1 0 1 1 0 1 1 
0.131768 0.122553 0.122553 1341.995045 1340.966023 0.240694 0.000000 0
0 0 0 0 0 0 0 0 0 0 0 0 0 0 0 0 2 0 0 0 0 0 0 2 0 0 0 2 0 0 0 0 0 2 2 0 2 0 0 2 0 0 0 0 2 0 0 0 0 0 0 0 0 0 0 0 0 2 0 0 0 0 0 2 0 0 0 0 0 0 2 0 0 0 0 0 0 0 0 2 0 0 0 0 0 0 0 0 0 0 0 0 2 0 0 0 0 0 0 0 
0 1 1 0 1 1 0 1 1 0 1 1 0 1 1 0 1 1 
0.131722 0.122517 0.122518 1341.830374 1340.784608 0.229662 0.000000 0
0 0 0 0 2 2 2 0 0 0 0 0 0 2 0 0 0 2 0 0 0 0 0 0 0 0 0 0 0 0 0 0 0 2 0 2 0 0 2 0 0 0 0 0 0 0 0 0 0 0 0 0 0 0 0 0 0 0 2 0 0 0 0 0 0 2 0 0 0 2 2 0 0 0 0 0 0 0 0 0 0 0 0 0 0 0 0 0 0 0 0 2 0 0 0 2 0 0 0 2 
0 1 1 0 0 1 0 1 1 0 1 1 0 1 1 0 1 1 
0.131672 0.122481 0.122481 1341.702441 1340.648695 0.229001 0.000000 0
0 0 0 0 0 0 0 2 0 0 0 0 0 0 0 0 0 0 0 0 0 0 0 0 0 2 0 0 0 0 0 0 0 0 0 2 0 0 2 0 0 0 0 0 0 0 2 0 0 0 0 0 0 0 0 0 0 0 2 2 0 0 0 2 0 2 0 0 0 2 0 0 2 2 0 0 0 0 0 0 0 2 0 0 0 0 0 0 0 0 0 0 0 0 0 0 0 0 0 0 
0 1 1 0 1 1 0 1 1 0 1 1 0 1 1 0 1 1 
0.131628 0.122450 0.122451 1341.629675 1340.577158 0.233375 0.000000 0
0 0 0 0 0 0 0 0 0 0 0 0 2 0 0 2 0 2 0 0 0 0 0 0 0 0 0 0 0 0 2 0 0 0 0 0 0 0 0 0 0 0 0 2 0 0 0 2 2 0 0 0 2 0 0 0 0 0 0 2 0 0 0 2 2 2 0 0 0 0 0 0 0 0 2 0 0 0 0 0 0 0 0 0 0 0 0 0 0 0 0 0 0 2 0 0 0 0 0 0 
0 1 1 0 1 1 0 1 1 0 1 1 0 1 1 0 1 1 
0.131633 0.122454 0.122455 1341.617133 1340.578613 0.238974 0.000000 0
0 0 0 0 0 2 0 0 2 2 0 0 0 2 0 2 0 0 2 2 0 2 2 0 0 2 2 0 0 0 0 0 0 0 0 2 0 0 2 0 2 0 0 0 0 0 0 0 0 0 0 0 0 0 0 0 0 0 0 0 0 0 0 0 0 2 0 0 0 0 0 0 0 0 0 0 0 0 0 0 2 0 0 0 0 2 0 0 0 0 0 0 0 0 2 2 0 0 0 2 
0 1 1 0 1 1 0 1 1 0 1 1 0 1 1 0 1 1 
0.131682 0.122488 0.122489 1341.648630 1340.633007 0.233277 0.000000 0
0 0 0 0 0 0 2 0 0 0 0 0 0 0 2 0 0 0 0 0 0 0 0 2 0 0 0 2 0 2 0 2 0 0 0 2 0 0 2 0 0 0 2 0 0 0 0 2 0 0 0 0 0 0 2 0 0 2 0 0 0 2 0 0 0 0 0 2 0 0 0 0 0 0 0 0 0 0 0 0 0 0 0 0 2 0 0 0 0 2 0 0 0 0 2 0 0 0 0 0 
0 1 1 0 1 1 0 1 1 0 1 1 0 1 1 0 1 1 
0.131701 0.122502 0.122503 1341.693309 1340.699194 0.226597 0.000000 0
0 0 0 2 0 0 2 0 0 0 0 0 0 0 0 2 0 0 0 0 0 0 0 0 0 0 0 0 0 0 2 0 0 2 0 0 0 0 0 2 2 0 0 0 0 0 2 0 0 0 0 0 2 0 0 0 0 0 0 2 0 0 0 0 0 0 0 0 0 0 0 0 0 0 2 0 0 0 0 0 0 0 0 0 0 0 0 2 0 0 0 0 0 0 0 2 0 0 0 0 
0 1 1 0 1 1 0 1 1 0 1 1 0 1 1 0 1 1 
0.131723 0.122516 0.122517 1341.734238 1340.756869 0.234649 0.000000 0
0 0 0 0 0 0 2 0 0 0 2 0 0 0 0 0 0 2 0 0 0 0 0 0 0 0 0 0 2 0 0 0 0 0 2 0 2 0 0 0 0 0 0 0 2 0 0 0 0 0 0 0 0 0 2 0 2 0 0 0 2 0 0 0 2 0 0 2 0 0 0 0 0 0 0 0 0 0 0 0 0 0 0 0 0 0 0 2 2 0 0 0 0 2 0 0 2 0 2 2 
0 0 1 0 1 1 0 1 1 0 1 1 0 1 1 0 1 1 
0.131734 0.122525 0.122526 1341.758691 1340.790579 0.240945 0.000000 0
0 0 0 0 0 0 0 0 0 0 2 0 0 2 0 0 0 0 0 0 0 2 0 0 2 0 0 0 0 0 0 2 0 0 2 0 0 0 0 0 2 0 0 0 0 0 0 0 2 0 2 0 0 2 0 0 0 0 2 0 0 0 0 0 2 0 0 2 0 0 0 0 0 0 0 0 0 0 0 0 0 2 0 0 0 2 0 0 0 0 0 0 0 0 0 0 2 0 0 0 
0 1 1 0 1 1 0 1 1 0 1 1 0 1 1 0 1 1 
0.132038 0.124562 0.124564 1341.938823 1341.562211 0.224848 0.000000 0
0 0 0 0 0 0 0 0 2 0 0 0 0 0 0 0 0 2 0 0 2 2 0 0 0 0 0 0 0 0 0 0 0 2 2 0 0 0 0 0 2 0 0 2 0 0 0 0 0 2 0 2 2 0 0 2 0 0 0 2 0 0 2 0 0 0 0 0 0 0 0 0 0 0 0 0 0 2 2 0 0 0 0 0 0 0 0 0 0 0 0 2 0 0 0 0 0 0 2 0 
0 1 1 0 1 1 0 1 1 0 1 1 0 1 1 0 1 1 
0.132209 0.135216 0.135230 1341.714983 1341.375424 0.238278 0.000000 0
0 0 2 0 0 0 2 0 0 0 0 0 2 0 0 0 0 0 0 2 2 0 0 0 0 0 0 0 0 2 0 0 0 0 0 0 0 0 0 2 0 0 0 0 0 0 2 0 0 0 0 0 2 0 0 0 2 0 2 0 0 0 0 0 0 0 0 0 0 0 0 0 0 0 0 0 0 0 0 2 2 0 0 0 2 0 0 2 0 0 0 0 0 0 0 0 0 0 0 0 
0 1 1 0 1 1 0 1 1 0 1 1 0 1 1 0 1 1 
0.131853 0.124281 0.124282 1341.969312 1341.384591 0.223252 0.000000 0
0 0 2 0 0 0 0 2 0 0 0 0 0 0 0 0 0 0 0 0 0 0 0 2 2 0 0 0 0 0 0 0 0 2 0 0 0 0 0 0 0 0 2 0 0 2 0 0 0 0 0 0 0 0 0 0 0 2 0 0 2 2 2 0 0 0 0 0 2 2 0 0 0 0 2 2 0 0 2 0 0 0 2 0 0 2 0 0 0 0 0 2 2 0 0 0 0 0 0 0 
0 1 1 0 1 1 0 1 1 0 1 1 0 1 1 0 1 1 
0.131851 0.122756 0.122756 1342.166221 1341.263858 0.233601 0.000000 0
0 0 0 0 0 0 0 0 0 0 0 0 0 0 0 0 0 0 0 2 0 2 0 2 2 0 0 0 0 0 0 0 0 0 0 0 0 0 0 0 0 0 2 0 0 0 0 2 0 0 0 0 0 0 0 2 0 0 0 0 0 0 0 0 0 0 0 0 0 0 0 0 0 0 0 0 0 0 0 0 0 2 0 2 0 0 0 0 0 0 2 0 0 2 0 0 0 0 0 0 
0 1 1 0 1 1 0 1 1 0 1 1 0 1 1 0 1 1 
0.131769 0.122568 0.122569 1342.210209 1341.265652 0.216990 0.000000 0
0 2 0 0 0 2 0 0 0 0 0 2 0 0 0 0 0 0 0 0 0 0 0 0 0 0 0 0 0 0 0 0 0 2 0 0 0 2 2 0 0 0 2 0 0 0 0 0 0 0 0 0 0 0 0 0 0 0 0 0 0 0 0 0 0 2 0 0 0 0 0 2 0 0 0 0 0 0 0 0 0 2 0 0 0 0 0 0 0 0 0 0 0 2 0 0 0 0 0 0 
0 1 1 0 1 1 0 1 1 0 1 1 0 1 1 0 1 1 
0.131786 0.122566 0.122567 1342.161040 1341.162823 0.217683 0.000000 0
0 0 0 0 0 0 0 0 0 0 0 0 0 0 0 0 0 0 0 0 0 0 0 0 0 0 0 2 2 0 0 0 0 0 0 0 2 0 0 0 0 0 0 0 0 0 0 0 0 0 0 0 0 2 2 0 2 0 0 0 0 0 0 0 2 0 0 0 0 0 0 0 0 0 0 0 0 0 0 0 0 0 2 0 0 0 0 0 0 0 0 0 2 0 0 0 2 0 0 0 
0 1 1 0 1 1 0 1 1 0 1 1 0 1 1 0 1 1 
0.131767 0.122553 0.122554 1342.071049 1341.050881 0.236795 0.000000 0
0 0 2 0 0 0 0 2 0 2 0 2 0 0 0 0 0 0 2 0 0 0 0 0 2 0 2 2 0 0 0 0 0 0 0 0 2 0 0 0 0 2 0 0 0 0 0 0 0 0 0 0 0 0 0 0 0 0 2 0 0 2 0 0 0 0 0 0 0 0 0 2 0 0 0 0 2 0 0 2 0 2 0 0 2 0 2 0 0 0 0 2 0 0 0 0 0 0 0 2 
0 1 1 0 1 1 0 1 1 0 1 1 0 1 1 0 1 1 
0.131770 0.122553 0.122553 1341.980776 1340.952639 0.233212 0.000000 0
0 0 0 2 0 0 0 2 0 0 0 0 0 0 0 0 0 0 0 0 0 0 0 0 0 2 0 0 0 0 0 0 0 0 0 0 0 0 0 0 0 0 0 0 0 0 0 0 0 0 0 0 2 0 2 2 0 0 0 0 0 2 2 0 0 0 0 2 0 0 0 0 0 0 0 0 0 0 2 0 2 0 0 0 0 0 0 0 2 0 0 0 2 2 0 0 0 0 0 0 
0 1 1 0 1 1 0 1 1 0 1 1 0 1 1 0 1 1 
0.131760 0.122542 0.122543 1341.907221 1340.875835 0.234487 0.000000 0
0 0 0 0 0 0 0 0 0 0 0 0 0 0 0 0 0 0 0 0 0 0 0 2 0 0 0 0 2 2 0 0 0 0 2 0 0 0 0 0 0 0 0 0 0 2 0 0 2 0 0 0 0 0 0 0 2 0 0 0 0 0 0 0 0 0 0 0 0 0 0 0 0 0 0 0 0 0 0 0 0 0 0 2 0 0 0 2 0 0 0 0 0 0 2 0 0 0 0 0 
0 1 1 0 1 1 0 1 1 0 1 1 0 1 1 0 1 1 
0.131693 0.122498 0.122499 1341.859741 1340.827290 0.213506 0.000000 0
0 0 0 0 2 0 0 2 0 0 0 0 0 0 0 0 2 0 0 0 0 0 0 0 2 0 0 0 0 2 0 0 2 0 0 0 0 2 0 0 0 2 0 0 2 0 2 0 0 0 2 0 0 0 0 0 0 2 0 0 0 0 0 0 0 0 2 0 0 2 0 0 2 0 0 0 0 0 0 0 0 2 2 0 0 0 0 0 2 2 0 0 0 0 0 2 0 0 0 0 
0 1 1 0 1 1 0 1 1 0 1 1 0 1 1 0 1 1 
0.131698 0.122500 0.122501 1341.852793 1340.828638 0.224296 0.000000 0
0 0 0 2 0 0 0 0 2 2 2 2 0 0 0 2 0 0 0 0 0 0 0 2 2 0 2 0 2 0 2 0 2 0 0 0 0 0 0 2 2 0 2 0 0 0 0 0 0 0 0 0 2 2 0 0 0 0 0 2 0 0 0 0 0 0 0 2 0 0 0 0 0 0 0 0 0 0 0 0 0 2 0 0 2 0 0 0 0 0 0 0 2 0 0 2 0 0 0 0 
0 1 1 0 1 1 0 1 1 0 1 1 0 1 1 0 1 1 
0.131729 0.122520 0.122521 1341.872659 1340.861789 0.223240 0.000000 0
0 0 0 0 0 0 0 0 0 0 0 0 0 0 0 0 0 2 0 0 2 0 2 0 0 0 0 0 0 2 0 0 0 0 2 0 0 0 0 2 2 0 0 0 0 0 0 0 0 2 0 0 2 2 0 0 0 0 0 0 0 0 0 2 0 0 2 2 0 0 0 0 0 0 0 0 0 0 0 0 0 0 0 0 0 0 0 0 0 0 2 0 0 0 0 0 2 2 2 0 
0 1 1 0 1 1 0 1 1 0 1 1 0 1 1 0 1 1 
0.131690 0.122496 0.122497 1341.893788 1340.891946 0.230942 0.000000 0
0 0 0 0 0 0 0 2 0 2 2 0 2 0 0 2 0 0 0 0 2 0 2 0 0 0 0 0 0 0 0 0 0 0 0 0 0 0 0 0 0 0 0 0 0 0 0 0 0 0 0 0 0 0 0 2 0 0 0 0 0 0 0 2 0 0 0 0 0 2 0 2 0 0 0 0 0 0 0 0 0 0 0 2 0 2 0 0 0 0 0 0 0 0 0 0 0 0 0 0 
0 1 1 0 1 1 0 1 1 0 1 1 0 1 1 0 1 1 
0.131655 0.122472 0.122472 1341.910286 1340.913902 0.221770 0.000000 0
0 0 0 0 0 0 0 0 0 2 0 0 0 0 0 0 0 0 0 2 0 0 0 0 0 2 2 0 0 0 0 0 0 0 0 0 0 0 0 0 2 0 2 0 0 0 0 0 0 0 0 0 0 0 0 0 0 0 0 0 0 2 0 0 2 0 0 2 0 2 2 0 0 0 2 0 0 0 0 2 2 0 0 2 2 0 0 0 2 0 2 0 0 0 0 0 0 0 0 0 
0 1 1 0 1 1 0 1 1 0 1 1 0 1 1 0 1 1 
0.131648 0.122466 0.122467 1341.920692 1340.927556 0.227274 0.000000 0
0 0 0 0 0 0 2 0 0 0 0 0 0 0 0 0 0 0 0 0 2 2 0 2 0 0 0 0 0 0 0 0 0 0 0 0 0 0 2 0 0 0 0 0 0 2 0 0 0 0 0 0 0 0 0 2 0 0 0 0 0 0 0 0 0 0 0 0 0 0 2 0 0 0 0 0 2 0 0 0 0 0 0 0 0 0 2 2 2 0 0 0 0 0 0 0 0 2 0 0 
0 1 1 0 1 1 0 0 1 0 1 1 0 1 1 0 1 1 
0.131986 0.123034 0.123035 1341.985114 1341.435889 0.251812 0.000000 0
0 0 0 0 0 0 2 0 2 0 0 0 0 0 0 2 0 2 0 0 0 0 0 0 0 0 0 0 0 0 0 0 2 0 2 0 0 0 0 0 0 0 0 0 0 2 0 0 0 0 0 0 2 0 2 0 0 0 0 0 0 2 0 0 2 0 0 0 2 0 0 0 2 0 2 0 0 2 0 0 0 0 2 0 0 0 0 0 0 2 0 2 2 2 0 0 0 0 0 0 
0 1 1 0 1 1 0 1 1 0 1 1 0 1 1 0 1 1 
0.131894 0.124310 0.124312 1341.868112 1341.317067 0.209505 0.000000 0
0 0 0 0 2 0 0 0 0 0 0 0 0 0 0 2 0 0 0 0 0 0 0 2 0 0 0 0 0 0 2 0 0 0 0 0 0 0 2 0 2 2 0 0 0 2 0 2 0 0 0 0 0 0 0 0 0 2 0 0 0 0 0 0 0 0 0 0 0 0 0 0 0 0 0 0 0 0 0 0 0 2 0 0 0 0 0 0 0 0 0 0 0 0 0 2 0 0 0 0 
0 1 1 0 1 1 0 1 1 0 1 1 0 1 1 0 1 1 
0.131762 0.122846 0.122847 1341.993864 1341.280556 0.220813 0.000000 0
0 0 2 0 0 0 0 0 0 0 0 0 0 2 0 0 0 0 0 0 0 0 0 0 0 0 2 0 0 0 0 0 0 0 2 2 0 0 0 0 0 0 0 0 0 0 0 0 2 0 0 2 0 0 0 0 0 2 0 0 0 0 0 0 0 0 0 0 0 0 2 2 0 0 0 0 0 0 0 0 0 0 0 0 2 0 2 0 0 2 0 0 0 2 0 0 0 0 0 0 
0 1 1 0 1 1 0 1 1 0 1 1 0 1 1 0 1 1 
0.131716 0.122552 0.122553 1342.125766 1341.247482 0.237433 0.000000 0
0 2 2 0 0 0 0 2 0 0 0 0 0 0 2 0 0 0 0 2 0 0 0 0 2 0 0 0 0 0 0 0 0 2 0 2 2 2 0 0 0 2 0 0 2 0 2 0 0 0 0 2 0 0 0 2 0 0 0 0 0 0 0 0 0 0 2 0 0 0 0 0 0 0 0 0 0 0 0 0 0 0 0 0 0 0 0 2 0 0 0 2 0 0 0 0 0 0 0 0 
0 1 1 0 1 1 0 1 1 0 1 1 0 1 1 0 1 1 
0.131708 0.122517 0.122517 1342.179909 1341.209229 0.233432 0.000000 0
0 0 0 0 2 2 0 0 0 2 0 0 0 0 2 0 0 2 2 0 0 0 0 2 0 0 0 0 0 0 0 2 0 0 0 0 0 0 0 0 0 0 0 0 2 0 0 2 0 0 0 0 0 0 2 0 0 0 0 0 0 0 0 0 0 0 2 0 0 2 0 0 0 0 0 0 0 0 2 0 0 0 0 0 0 0 0 0 0 0 0 2 0 0 0 0 2 0 0 0 
0 1 1 0 1 1 0 0 1 0 1 1 0 1 1 0 1 1 
0.131751 0.122543 0.122544 1342.179848 1341.174071 0.222513 0.000000 0
0 2 0 0 0 0 2 0 0 0 0 0 0 2 0 0 0 0 0 0 0 0 0 0 0 0 0 0 0 0 0 0 0 2 0 0 0 2 0 0 0 2 0 0 0 2 0 0 0 0 2 0 0 0 0 0 0 0 0 2 2 0 0 2 0 2 0 0 0 0 0 0 0 0 0 2 0 0 0 0 2 0 0 0 0 0 0 2 0 0 0 0 0 0 0 0 0 0 0 0 
0 0 1 0 1 1 0 1 1 0 1 1 0 1 1 0 1 1 
0.131779 0.122562 0.122563 1342.152564 1341.137462 0.240960 0.000000 0
2 0 2 0 0 2 2 0 0 0 2 0 0 2 2 0 0 0 0 2 2 0 0 0 0 0 0 0 0 0 2 2 0 0 0 0 0 0 2 0 0 0 0 2 0 0 0 0 0 2 0 2 0 0 0 0 0 0 0 0 2 0 0 0 0 0 0 2 0 0 0 0 2 0 0 0 0 0 0 0 2 0 0 0 2 0 2 0 0 0 0 2 2 0 0 2 0 0 2 0 
0 1 1 0 1 1 0 1 1 0 1 1 0 1 1 0 1 1 
0.131796 0.122573 0.122573 1342.118020 1341.101661 0.220589 0.000000 0
0 0 0 0 0 0 0 0 0 2 0 0 0 0 0 0 0 0 2 0 0 0 0 0 0 0 2 0 0 0 0 0 0 0 0 0 0 0 0 0 0 0 0 0 0 0 0 0 0 0 0 0 2 0 0 2 0 0 0 0 0 0 0 0 2 0 0 2 0 2 0 0 0 0 2 0 0 0 0 0 2 0 0 0 0 0 2 0 0 2 0 2 0 0 2 0 2 0 0 0 
0 1 1 0 1 1 0 1 1 0 1 1 0 1 1 0 1 1 
0.131791 0.122567 0.122568 1342.084804 1341.067256 0.234758 0.000000 0
2 0 0 0 0 0 2 0 0 0 0 0 0 0 0 2 0 0 0 0 0 0 0 0 0 0 0 0 0 0 2 0 0 0 0 0 0 2 0 0 0 2 0 0 0 0 0 0 0 0 0 0 2 0 0 0 0 0 2 0 0 0 0 0 0 0 2 0 0 0 0 0 0 0 0 0 0 0 0 0 2 2 0 0 0 0 2 0 0 0 2 0 0 2 0 0 2 0 0 0 
0 1 1 0 1 1 0 1 1 0 1 1 0 1 1 0 1 1 
0.131721 0.122520 0.122521 1342.058018 1341.037181 0.228397 0.000000 0
0 2 0 0 0 0 0 0 2 0 2 0 2 0 0 0 2 0 0 0 0 0 2 0 0 0 2 0 0 0 0 0 0 2 0 0 0 0 0 0 0 0 0 0 0 0 2 0 0 0 0 0 0 0 0 0 0 2 0 0 0 0 2 0 0 0 0 2 0 0 2 0 2 0 0 0 2 0 0 2 0 0 2 0 0 0 0 0 0 0 0 0 0 0 0 0 0 0 0 0 
0 1 1 0 1 1 0 1 1 0 0 1 0 1 1 0 1 1 
0.131727 0.122522 0.122523 1342.054760 1341.036937 0.222365 0.000000 0
0 0 0 0 2 0 0 0 0 2 0 0 0 0 0 0 2 2 0 0 0 0 0 0 2 0 0 0 0 2 0 0 2 0 0 0 0 0 0 0 0 0 0 0 2 0 0 0 0 0 2 0 0 0 0 0 0 2 0 0 0 0 0 2 0 0 0 0 0 0 0 0 0 0 0 0 2 0 0 0 2 0 0 0 0 0 2 0 0 0 2 0 0 0 0 0 0 2 0 0 
0 1 1 0 1 1 0 1 1 0 1 1 0 1 1 0 1 1 
0.131735 0.122527 0.122528 1342.063539 1341.050438 0.232527 0.000000 0
0 2 0 0 2 0 2 0 2 0 0 0 0 2 0 0 2 0 0 0 0 2 0 2 2 0 0 2 0 0 0 0 2 0 0 0 0 0 0 0 0 0 0 0 2 0 0 0 0 0 0 0 0 0 0 0 2 2 2 0 0 2 0 0 0 0 0 0 0 0 0 0 0 0 0 0 0 0 0 0 2 2 0 0 0 0 2 0 0 0 0 0 0 2 2 2 0 2 0 2 
0 1 1 0 1 1 0 1 1 0 1 1 0 1 1 0 1 1 
0.131706 0.122506 0.122506 1342.068940 1341.056944 0.207988 0.000000 0
0 0 0 0 0 0 0 0 0 0 0 0 0 0 0 0 0 0 0 2 0 0 0 0 0 0 0 0 0 0 0 0 0 0 0 0 0 0 0 0 0 0 2 0 0 0 2 0 0 0 0 0 0 0 0 2 0 0 0 0 0 0 0 0 2 0 0 0 0 0 0 0 0 0 0 0 2 0 0 0 0 2 2 2 0 0 0 0 0 0 0 0 0 0 0 2 0 0 0 0 
0 1 1 0 1 1 0 1 1 0 1 1 0 1 1 0 1 1 
0.131627 0.122452 0.122453 1342.066023 1341.050759 0.218980 0.000000 0
0 0 0 0 2 0 0 0 0 0 0 2 0 0 2 0 0 0 0 0 0 0 2 0 0 0 0 0 0 2 0 2 0 2 2 0 0 2 0 0 0 0 0 0 0 2 0 0 0 0 0 0 0 0 0 0 0 0 0 0 0 0 0 2 0 0 0 2 0 0 2 2 2 2 0 0 0 2 0 0 2 0 0 0 0 0 2 0 0 0 0 0 0 0 0 0 0 0 2 0 
0 1 1 0 1 1 0 1 1 0 1 1 0 1 1 0 1 1 
0.131591 0.122427 0.122428 1342.063937 1341.046545 0.231622 0.000000 0
0 0 0 0 0 0 0 0 2 0 0 0 0 0 0 0 0 2 0 0 0 0 0 2 0 0 0 0 0 0 0 0 0 0 0 0 2 0 0 2 0 0 0 0 0 0 0 0 0 0 0 0 0 0 0 0 0 0 0 0 0 0 0 0 0 0 0 0 0 0 0 0 0 2 0 0 0 0 0 0 0 0 0 0 0 0 0 0 0 0 0 0 0 0 0 0 0 0 0 0 
0 1 1 0 1 1 0 1 1 0 1 1 0 1 1 0 1 1 
0.131896 0.122683 0.122684 1342.097208 1341.305337 0.235929 0.000000 0
0 2 0 0 2 0 0 0 0 0 0 0 0 0 0 0 0 0 0 0 0 0 0 0 0 0 0 0 0 0 0 0 0 0 0 0 2 0 0 0 0 0 0 0 0 0 2 0 0 0 0 0 0 0 0 2 0 2 2 0 0 2 2 0 2 0 0 0 0 2 0 0 0 0 0 0 0 0 0 0 0 0 0 0 0 0 2 0 0 0 0 2 0 0 0 0 0 0 2 0 
0 1 1 0 1 1 0 1 1 0 1 1 0 1 1 0 1 1 
0.131807 0.122734 0.122735 1342.047386 1341.242901 0.220638 0.000000 0
2 0 0 0 0 0 0 2 0 2 2 0 0 0 0 0 0 0 0 0 2 0 0 0 0 0 0 2 2 0 0 0 2 0 0 0 0 0 0 0 0 0 0 0 0 0 0 0 0 0 0 2 0 0 0 0 2 0 0 0 0 0 0 0 0 0 0 2 0 0 0 0 0 0 0 0 0 0 0 0 0 0 2 0 0 0 0 0 0 0 0 2 2 0 0 2 0 0 0 0 
0 1 1 0 1 1 0 1 1 0 1 1 0 1 1 0 1 1 
0.131739 0.122571 0.122572 1342.089204 1341.208550 0.225403 0.000000 0
0 0 0 2 0 0 0 2 0 0 0 0 0 0 0 0 0 0 0 2 0 0 0 0 0 0 0 0 0 2 0 0 2 0 0 0 2 0 0 0 0 0 0 0 0 0 0 0 0 0 0 0 0 2 0 0 2 0 0 2 0 0 0 0 0 0 0 0 0 2 0 2 0 0 0 0 0 0 0 0 0 0 0 0 2 0 0 0 0 0 0 0 0 0 0 2 0 0 2 0 
0 1 1 0 1 1 0 1 1 0 1 1 0 1 1 0 1 1 
0.131720 0.122526 0.122527 1342.156064 1341.197898 0.223484 0.000000 0
0 0 0 0 0 0 0 0 0 0 0 0 0 0 0 0 2 0 0 0 0 0 0 0 0 2 0 0 0 0 0 0 0 0 0 0 0 0 0 0 0 0 0 0 0 0 0 2 0 0 2 0 2 0 2 0 0 0 0 2 0 0 0 0 0 0 0 0 2 0 0 0 0 0 2 0 0 0 0 0 0 0 0 0 0 0 0 2 2 2 0 0 0 0 0 0 0 0 0 2 
0 1 1 0 1 1 0 1 1 0 1 1 0 1 1 0 1 1 
0.131754 0.122545 0.122546 1342.206947 1341.208551 0.225191 0.000000 0
2 2 0 0 0 0 0 0 0 0 2 0 2 0 2 0 0 0 0 0 0 0 0 0 0 0 0 0 0 0 0 0 0 0 0 0 0 0 0 0 0 2 0 0 0 0 0 0 2 0 0 0 0 0 0 2 0 0 0 0 0 0 0 0 2 0 0 0 0 0 0 0 0 0 0 0 0 0 2 0 0 0 0 0 0 0 0 0 0 0 0 0 0 0 0 0 0 0 0 0 
0 1 1 0 1 1 0 1 1 0 1 1 0 1 1 0 1 1 
0.131811 0.122584 0.122585 1342.238751 1341.230874 0.233400 0.000000 0
0 0 0 0 0 0 0 0 0 0 0 0 0 0 0 2 0 0 0 0 0 0 0 0 0 0 0 0 0 2 0 0 0 0 0 0 2 2 0 0 0 0 0 0 2 0 0 0 0 0 0 2 0 0 0 0 2 0 2 0 2 0 0 0 0 0 0 0 0 0 0 0 0 0 2 0 0 2 0 0 0 0 0 0 0 0 0 0 0 0 0 0 0 0 2 0 0 0 0 2 
0 0 1 0 1 1 0 1 1 0 0 1 0 1 1 0 1 1 
0.131848 0.122609 0.122610 1342.253970 1341.248348 0.242019 0.000000 0
0 0 0 0 0 0 2 0 0 0 0 0 2 0 0 0 0 0 0 2 2 0 0 0 2 0 0 0 0 0 0 0 0 2 0 0 0 0 0 0 2 0 0 0 0 0 0 0 0 2 0 0 0 0 0 0 0 0 0 2 0 0 0 0 0 0 0 0 0 0 0 2 0 0 0 0 0 2 2 0 0 0 0 0 0 2 0 0 0 0 0 0 0 0 2 2 0 0 0 0 
0 1 1 0 1 1 0 1 1 0 1 1 0 1 1 0 1 1 
0.131833 0.122600 0.122601 1342.255034 1341.250947 0.229577 0.000000 0
0 0 0 0 0 0 0 0 0 0 0 0 2 0 0 0 2 0 0 0 0 0 2 2 0 2 2 0 0 2 0 0 0 0 0 0 0 0 0 0 2 0 0 2 0 0 0 0 0 0 0 0 0 0 0 0 0 0 0 0 0 0 0 0 0 2 0 0 0 0 0 0 0 0 0 0 0 0 0 0 0 0 0 0 0 0 0 0 0 0 0 0 0 0 0 0 0 0 0 2 
0 1 1 0 1 1 0 1 1 0 1 1 0 1 1 0 1 1 
0.131803 0.122578 0.122579 1342.247306 1341.241183 0.237510 0.000000 0
0 0 2 2 0 0 0 2 2 0 0 0 0 0 0 0 0 0 0 0 0 0 0 0 0 2 0 0 0 2 2 0 0 0 0 0 0 0 0 0 0 0 0 0 0 0 0 2 0 0 0 0 0 2 0 0 0 0 0 0 0 0 0 2 0 2 2 0 2 2 0 2 0 0 0 0 0 0 0 0 0 0 2 0 2 2 2 0 0 0 0 2 0 2 0 0 0 0 2 0 
0 1 1 0 1 1 0 1 1 0 1 1 0 1 1 0 1 1 
0.131747 0.122540 0.122541 1342.236091 1341.224953 0.229163 0.000000 0
0 0 0 0 2 0 2 2 0 0 0 2 0 0 0 2 0 0 2 0 0 0 0 0 2 0 2 0 0 0 0 0 0 2 0 0 0 0 0 0 0 0 0 0 0 0 0 0 0 0 0 0 0 0 0 0 2 0 2 0 0 0 0 2 0 2 0 0 0 0 0 2 0 2 2 0 0 0 2 2 0 0 0 0 0 0 0 0 0 0 0 2 0 0 2 2 2 0 0 0 
0 1 1 0 1 1 0 1 1 0 1 1 0 1 1 0 1 1 
0.131759 0.122546 0.122547 1342.234566 1341.221962 0.219043 0.000000 0
0 2 0 0 0 2 2 0 2 0 0 0 0 0 0 0 0 0 2 0 0 0 0 0 0 0 2 0 0 0 0 0 0 0 0 2 0 0 0 0 0 0 0 0 0 0 0 0 0 0 0 0 0 2 0 0 2 0 0 0 0 0 2 2 0 0 0 0 0 0 0 0 0 0 2 2 0 0 0 0 0 0 0 0 0 2 0 0 0 0 2 0 0 0 0 0 0 0 0 0 
0 1 1 0 1 1 0 1 1 0 1 1 0 1 1 0 1 1 
0.131743 0.122535 0.122536 1342.232977 1341.217616 0.232667 0.000000 0
2 0 0 0 0 0 0 0 2 0 0 0 0 0 2 0 0 0 0 0 2 0 0 0 0 2 0 0 0 0 0 0 2 0 0 0 2 0 0 0 0 0 0 0 0 0 0 0 0 0 2 0 0 0 0 0 2 0 0 0 0 0 0 0 0 0 0 0 0 0 0 0 0 0 2 0 2 0 2 0 0 0 0 0 2 0 2 0 0 0 0 0 0 0 0 0 0 0 0 0 
0 1 1 0 1 1 0 1 1 0 1 1 0 1 1 0 1 1 
0.131721 0.122518 0.122519 1342.228321 1341.209250 0.230638 0.000000 0
0 0 0 0 0 0 0 0 0 2 0 0 0 0 0 0 0 0 2 0 2 0 0 0 0 0 0 0 0 0 0 2 0 0 2 0 0 0 2 0 0 0 0 0 2 0 0 0 0 0 2 0 0 0 0 0 0 0 2 0 0 0 0 0 0 0 0 0 0 0 0 0 0 0 0 2 0 0 0 0 0 0 0 0 0 0 0 2 0 2 0 0 0 0 2 0 0 0 0 0 
0 1 1 0 1 1 0 0 1 0 1 1 0 1 1 0 1 1 
0.131662 0.122478 0.122479 1342.218164 1341.193018 0.213179 0.000000 0
0 0 0 0 0 0 2 0 0 0 0 0 0 0 0 0 0 0 2 0 0 2 0 2 2 0 0 2 0 2 0 0 0 0 0 0 0 0 0 2 0 2 2 0 0 0 0 0 2 0 0 0 0 0 2 0 0 0 0 0 0 0 0 0 0 0 0 0 0 0 2 0 0 0 0 0 0 2 2 0 0 0 0 0 0 0 0 0 0 0 0 0 0 0 0 0 0 0 0 0 
0 1 1 0 1 1 0 1 1 0 1 1 0 1 1 0 1 1 
0.131629 0.122454 0.122455 1342.210994 1341.181821 0.211374 0.000000 0
0 0 0 0 2 0 0 0 0 0 0 0 0 0 0 2 2 0 0 0 0 0 0 0 0 0 0 0 0 0 0 0 0 0 0 0 0 0 0 0 0 0 0 0 2 0 0 0 0 2 0 0 0 0 0 0 0 0 2 0 2 2 0 0 2 0 0 0 0 0 0 0 0 0 0 2 0 0 2 0 0 0 0 0 0 2 0 0 0 0 0 0 0 0 0 0 0 0 0 0 
0 1 1 0 1 1 0 1 1 0 1 1 0 1 1 0 1 1 
0.131849 0.122616 0.122616 1342.112802 1341.146434 0.234178 0.000000 0
0 0 0 0 2 0 0 0 0 0 0 0 0 0 0 0 0 2 0 0 0 0 0 2 2 0 0 2 0 0 0 0 2 2 0 0 0 0 0 0 2 0 0 0 0 0 2 0 0 0 0 0 2 0 0 2 0 0 0 0 0 2 0 0 0 0 0 0 0 0 0 2 0 0 2 0 2 0 0 0 0 0 0 0 0 0 0 0 0 0 2 0 0 2 2 0 2 0 0 0 
0 1 1 0 1 1 0 1 1 0 1 1 0 1 1 0 1 1 
0.131790 0.122590 0.122591 1342.099968 1341.127591 0.239205 0.000000 0
2 0 2 0 0 0 0 0 0 0 0 0 0 0 0 0 0 0 2 0 0 2 0 0 0 2 0 2 0 0 0 0 0 2 0 2 0 0 0 2 0 0 2 0 0 2 0 0 2 0 0 2 0 0 0 0 0 0 2 0 0 2 0 0 0 2 0 2 0 0 0 2 2 0 0 2 2 0 2 2 2 0 2 2 2 0 0 0 0 0 0 0 0 0 0 0 0 0 0 0 
0 1 1 0 1 1 0 1 1 0 1 1 0 1 1 0 1 1 
0.131769 0.122640 0.122639 1342.129380 1341.135276 0.243566 0.000000 0
0 0 0 0 0 0 2 2 0 2 0 2 0 0 0 0 0 0 0 0 2 0 0 0 0 0 0 0 0 2 0 2 0 2 0 2 0 2 0 0 0 2 0 0 0 0 0 0 0 0 0 2 0 0 0 0 2 0 0 0 0 2 0 0 0 0 0 2 0 0 0 0 0 2 2 0 0 2 0 0 0 0 2 0 0 0 0 2 0 0 0 0 0 2 0 0 0 0 0 0 
0 1 1 0 1 1 0 1 1 0 1 1 0 1 1 0 1 1 
0.131785 0.122575 0.122575 1342.188270 1341.176117 0.240765 0.000000 0
0 0 0 0 0 0 2 0 0 0 0 0 0 0 2 0 0 0 0 0 0 0 0 0 0 0 2 0 0 0 0 0 0 0 0 0 2 0 0 0 0 2 0 0 0 0 0 0 0 2 0 0 2 0 0 2 0 0 0 0 0 0 0 2 2 0 0 0 0 0 0 0 0 2 0 0 0 0 0 0 0 0 0 0 0 0 0 2 0 0 0 0 0 0 0 2 0 0 0 0 
0 1 1 0 1 1 0 1 1 0 1 1 0 1 1 0 1 1 
0.131852 0.122613 0.122614 1342.257979 1341.245924 0.231427 0.000000 0
0 0 0 0 0 0 0 0 0 0 0 0 0 0 0 0 2 0 0 0 0 2 0 0 0 0 2 0 0 0 0 2 0 0 0 0 0 0 0 0 0 0 0 0 0 0 0 0 0 0 0 0 0 0 0 0 0 0 2 2 2 0 0 2 0 0 0 0 0 0 0 0 2 0 0 0 2 0 2 2 0 2 0 0 0 0 0 2 0 0 0 0 0 0 0 2 0 0 0 0 
0 1 1 0 1 1 0 1 1 0 1 1 0 1 1 0 1 1 
0.131897 0.122645 0.122646 1342.321418 1341.319744 0.230130 0.000000 0
0 0 0 0 0 0 0 2 0 0 0 0 0 0 0 0 0 0 0 0 0 2 0 0 0 0 2 0 0 0 0 0 2 0 0 2 0 0 0 0 0 0 0 0 0 0 2 0 0 0 2 0 0 0 0 0 0 2 0 0 0 0 0 0 0 0 2 0 0 0 0 0 0 2 0 0 0 0 0 0 0 2 2 0 2 2 0 0 0 0 0 0 0 2 0 2 0 0 0 0 
0 1 1 0 1 1 0 1 1 0 1 1 0 1 1 0 1 1 
0.131902 0.122650 0.122650 1342.368193 1341.376067 0.242224 0.000000 0
2 0 0 2 2 0 2 0 0 0 0 0 0 2 2 0 0 0 0 0 0 0 0 2 2 0 0 0 2 0 0 0 0 0 0 0 0 0 0 0 0 0 0 2 2 0 0 0 2 0 0 0 2 0 0 2 0 0 2 0 0 0 0 0 0 0 0 0 0 0 0 0 0 0 0 0 0 0 0 0 2 0 0 0 0 2 0 0 0 0 0 0 0 0 0 0 0 2 0 2 
0 1 1 0 1 1 0 1 1 0 1 1 0 0 1 0 1 1 
0.131877 0.122632 0.122633 1342.395719 1341.407131 0.245540 0.000000 0
0 2 0 2 0 0 2 0 0 2 0 2 0 0 0 0 0 0 0 0 0 0 0 0 0 0 0 0 0 0 0 0 2 0 0 0 0 0 0 0 0 0 0 2 0 0 0 0 0 0 0 0 0 0 2 0 0 0 0 0 0 0 0 0 2 0 2 0 0 0 0 0 0 0 0 0 0 0 2 0 0 2 2 0 0 2 0 0 0 0 2 2 2 0 2 0 0 0 0 0 
0 1 1 0 1 1 0 1 1 0 1 1 0 1 1 0 1 1 
0.131837 0.122604 0.122605 1342.406266 1341.415034 0.237590 0.000000 0
0 0 0 0 0 0 0 0 0 0 2 0 0 0 0 2 0 0 0 0 2 0 0 0 0 0 2 0 2 0 0 0 0 0 2 0 0 2 0 0 0 0 0 0 0 0 0 0 0 0 0 0 0 0 0 0 0 0 0 0 0 0 0 2 0 0 0 0 0 0 0 0 0 0 0 2 0 0 0 0 2 0 2 0 0 0 2 0 0 0 0 2 0 0 2 0 0 0 0 0 
0 1 1 0 1 1 0 1 1 0 1 1 0 1 1 0 1 1 
0.131806 0.122582 0.122583 1342.405773 1341.408366 0.236955 0.000000 0
0 0 0 0 0 0 2 0 0 0 0 0 0 0 0 0 0 0 0 0 0 0 2 0 0 0 0 0 0 0 2 0 0 0 0 0 0 0 0 0 2 0 0 0 0 0 0 0 0 2 0 0 0 0 0 0 0 0 0 0 0 2 0 0 0 2 0 0 0 0 2 0 0 0 0 0 0 0 0 2 0 0 0 0 0 0 0 0 2 0 2 2 0 0 0 0 2 0 0 0 
0 1 1 0 0 1 0 1 1 0 1 1 0 1 1 0 1 1 
0.131830 0.122595 0.122595 1342.402630 1341.399476 0.226100 0.000000 0
0 0 0 0 0 0 0 0 0 0 0 0 0 0 0 0 0 0 0 0 2 0 0 0 0 0 2 0 0 0 0 0 0 0 0 0 2 0 0 0 0 0 0 0 0 0 2 0 0 0 0 0 0 0 2 0 2 0 2 0 2 0 0 2 0 0 0 2 0 0 0 0 0 0 0 0 0 0 0 0 2 0 2 0 0 2 0 0 0 0 0 0 2 0 0 0 0 0 0 0 
0 1 1 0 1 1 0 1 1 0 1 1 0 1 1 0 1 1 
0.131786 0.122567 0.122567 1342.389516 1341.376734 0.236387 0.000000 0
0 0 0 0 0 0 2 0 0 0 2 0 0 2 2 0 0 0 0 0 0 0 0 0 0 0 0 0 0 0 0 0 0 2 0 0 0 0 2 0 0 0 0 0 0 0 0 0 2 0 0 0 0 2 0 0 0 0 0 0 0 0 0 0 0 0 0 0 2 0 0 0 0 2 0 2 2 2 0 0 0 0 0 0 0 0 0 2 0 0 0 0 0 0 0 0 0 0 0 0 
0 1 1 0 1 1 0 1 1 0 1 1 0 1 1 0 1 1 
0.131763 0.122550 0.122551 1342.376514 1341.356691 0.221566 0.000000 0
0 0 0 0 0 0 0 0 0 0 0 0 0 0 0 0 2 0 0 0 0 0 0 0 0 0 2 0 0 0 0 0 2 0 0 0 0 0 0 0 0 0 2 0 0 2 0 0 0 2 2 0 0 0 0 0 0 0 0 2 0 0 0 0 0 0 0 0 0 0 0 0 0 2 0 0 0 0 0 0 0 2 0 0 0 2 2 0 0 0 0 0 0 0 0 2 0 0 0 0 
0 1 1 0 1 1 0 1 1 0 1 1 0 1 1 0 1 1 
0.131759 0.122545 0.122546 1342.365979 1341.340827 0.234855 0.000000 0
0 0 0 0 0 0 0 0 0 2 0 0 0 0 0 2 0 2 0 2 0 2 0 0 2 0 0 0 0 0 0 2 0 0 0 2 0 2 0 0 0 0 0 0 2 0 0 0 0 0 0 0 0 0 2 0 0 0 0 0 0 2 2 0 0 2 0 0 2 2 0 0 2 0 0 0 0 0 0 0 0 0 0 0 0 0 0 0 0 0 0 0 0 0 0 0 0 0 0 0 
0 1 1 0 1 1 0 1 1 0 1 1 0 1 1 0 1 1 
0.131748 0.122537 0.122538 1342.358804 1341.330064 0.243986 0.000000 0
0 0 2 0 0 0 0 0 0 0 0 0 0 0 0 0 2 0 0 0 0 0 0 0 2 0 0 0 0 0 0 2 0 0 0 0 0 0 0 0 0 0 2 2 0 0 0 0 0 0 0 0 0 2 0 0 0 0 0 2 0 0 2 0 0 0 0 0 2 0 0 0 0 0 0 0 0 2 0 0 2 0 2 0 2 0 0 0 0 2 2 2 0 0 0 0 0 0 2 0 
0 1 1 0 1 1 0 1 1 0 1 1 0 1 1 0 1 1 
0.131826 0.122600 0.122600 1342.042403 1340.974153 0.228659 0.000000 0
0 0 0 0 0 0 0 0 0 2 0 0 0 0 0 0 0 0 0 2 0 2 0 0 0 0 0 0 0 2 0 0 0 0 0 0 0 0 0 0 0 2 2 0 0 0 0 0 0 2 2 0 0 0 0 2 0 0 0 0 0 2 0 0 2 0 0 0 0 0 0 0 0 0 0 0 0 0 0 0 2 0 0 0 0 0 0 0 0 0 0 2 0 0 0 0 0 2 0 0 
0 1 1 0 1 1 0 1 1 0 1 1 0 1 1 0 1 1 
0.131769 0.122719 0.122717 1342.056068 1340.990873 0.226725 0.000000 0
2 0 0 0 0 0 0 0 0 0 0 0 2 0 0 0 0 0 0 0 0 0 0 0 2 0 0 2 0 0 0 2 0 0 0 0 0 0 2 0 0 0 2 2 0 0 2 0 0 0 0 2 0 0 0 0 2 0 0 0 0 0 0 0 0 2 0 0 0 0 0 0 0 0 0 0 0 0 0 0 0 0 0 2 0 0 0 0 0 2 0 2 0 0 0 0 0 0 2 0 
0 1 1 0 1 1 0 1 1 0 1 1 0 1 1 0 0 1 
0.131777 0.124361 0.124350 1342.107852 1341.052774 0.236867 0.000000 0
0 0 0 0 2 2 0 0 0 0 0 2 0 2 0 0 0 2 0 0 0 0 0 0 0 0 0 0 0 2 0 0 0 0 0 0 0 0 2 2 2 2 0 0 0 0 0 2 0 0 0 2 2 0 0 2 2 2 0 0 0 2 2 0 2 0 0 2 0 0 0 0 0 0 0 0 0 0 0 2 0 0 0 0 0 2 0 0 0 0 0 0 0 0 0 0 0 2 0 2 
0 1 1 0 1 1 0 1 1 0 1 1 0 1 1 0 1 1 
0.131813 0.122751 0.122749 1342.197811 1341.156202 0.236274 0.000000 0
0 2 2 0 0 2 0 0 0 0 0 0 0 0 0 0 0 0 0 0 0 0 0 0 2 0 0 2 0 0 0 0 2 0 2 0 0 0 0 0 0 0 0 0 2 0 2 0 0 0 0 0 0 0 2 0 0 0 0 0 0 0 0 0 0 0 0 0 2 0 0 0 0 0 0 2 0 0 0 0 0 2 0 0 0 0 0 0 0 0 0 0 2 0 2 0 0 2 0 2 
0 1 1 0 1 1 0 1 1 0 1 1 0 1 1 0 1 1 
0.131888 0.122649 0.122650 1342.304504 1341.287281 0.239497 0.000000 0
0 0 0 0 2 0 0 0 0 0 0 2 0 0 0 0 0 0 0 0 0 0 0 2 0 0 2 0 2 0 0 0 0 0 0 0 0 0 0 0 0 0 0 0 0 0 0 0 2 0 0 0 0 2 0 0 2 0 0 0 0 0 0 0 0 2 0 0 0 0 0 0 0 0 0 0 0 0 2 0 0 0 0 0 2 2 0 2 0 0 0 2 0 0 0 0 2 0 0 0 
0 1 1 0 1 1 0 1 1 0 1 1 0 1 1 0 1 1 
0.131939 0.122678 0.122679 1342.405966 1341.413495 0.243403 0.000000 0
0 0 2 0 0 0 0 0 2 0 0 0 0 0 0 2 2 0 2 2 0 0 0 2 0 0 2 0 2 0 0 2 2 2 0 0 0 2 0 2 0 2 0 0 0 0 0 0 0 0 0 0 0 0 0 2 0 0 0 0 0 0 2 0 2 0 0 0 0 0 0 0 0 2 0 0 0 0 0 0 0 0 0 0 2 2 0 0 0 2 2 0 0 2 0 2 0 0 0 0 
0 1 1 0 1 1 0 1 1 0 1 1 0 1 1 0 1 1 
0.131935 0.122676 0.122677 1342.484079 1341.507664 0.237329 0.000000 0
2 2 0 0 0 0 0 0 2 0 2 0 0 0 2 0 2 0 0 0 0 0 0 0 0 0 0 0 0 0 0 0 0 0 0 0 0 0 0 0 2 0 0 0 0 0 2 0 0 0 2 0 2 0 0 2 2 0 0 0 0 0 0 0 0 2 0 0 0 0 0 0 0 0 0 2 0 0 0 0 0 0 2 0 0 0 2 0 0 0 0 0 0 0 0 0 0 0 0 0 
0 1 1 0 1 1 0 1 1 0 1 1 0 1 1 0 1 1 
0.131909 0.122658 0.122659 1342.535428 1341.565381 0.229374 0.000000 0
0 2 0 0 2 0 0 0 0 0 0 0 0 2 0 0 0 0 0 0 0 0 0 0 0 0 0 0 0 2 0 0 0 0 0 0 0 0 0 0 2 0 0 0 0 0 0 2 0 0 0 2 0 0 0 2 0 0 2 0 2 2 0 0 0 0 0 2 0 0 2 0 0 0 0 0 2 0 0 0 0 0 0 2 0 0 0 0 0 0 0 0 0 0 0 0 0 0 0 2 
0 1 1 0 1 1 0 1 1 0 1 1 0 1 1 0 1 1 
0.131882 0.122638 0.122639 1342.561323 1341.589393 0.229449 0.000000 0
0 2 0 0 2 0 0 0 0 0 2 0 0 0 0 0 0 2 0 2 0 2 0 0 0 0 2 0 0 0 0 0 0 0 0 2 2 2 0 2 2 0 0 0 0 0 0 0 0 0 0 0 0 0 0 2 0 0 0 0 0 0 0 0 0 0 0 2 0 0 0 0 2 0 0 0 0 0 0 2 0 0 2 0 0 2 2 0 0 2 0 0 2 0 0 0 0 0 0 0 
0 1 1 0 1 1 0 1 1 0 0 1 0 1 1 0 1 1 
0.131847 0.122614 0.122615 1342.564461 1341.584175 0.226093 0.000000 0
0 0 0 0 0 0 0 0 2 2 0 0 2 2 0 2 0 0 0 0 0 0 0 0 0 0 2 0 0 0 0 2 2 0 0 0 0 0 0 0 2 2 0 0 0 0 0 0 0 0 2 0 0 0 0 0 2 0 2 0 0 0 0 0 0 0 0 0 0 0 0 0 2 0 0 0 0 0 0 0 0 0 0 0 0 0 2 2 0 0 0 0 2 2 0 2 2 0 0 0 
0 1 1 0 1 1 0 1 1 0 1 1 0 1 1 0 0 1 
0.131842 0.122608 0.122609 1342.552408 1341.560959 0.207159 0.000000 0
0 0 2 0 0 0 0 2 2 0 2 0 2 0 0 2 2 0 0 0 0 0 0 0 0 2 0 0 0 0 0 2 0 2 0 0 0 0 0 0 0 0 0 0 0 0 0 0 0 2 0 0 0 0 0 0 0 0 0 0 0 0 0 0 0 2 0 0 0 0 0 0 2 0 0 0 2 0 0 0 2 0 0 0 0 0 0 0 0 2 0 0 0 0 0 0 0 2 0 2 
0 1 1 0 1 1 0 1 1 0 1 1 0 0 1 0 1 1 
0.131805 0.122582 0.122583 1342.527055 1341.521007 0.237646 0.000000 0
0 0 0 0 0 0 0 0 0 0 0 0 0 0 0 2 0 0 0 0 0 2 2 0 2 0 0 0 0 2 2 0 0 0 0 2 0 0 2 0 0 0 0 2 2 0 2 0 0 2 2 0 0 0 2 0 0 0 0 0 0 0 0 0 2 0 0 0 2 0 0 0 0 0 0 0 0 0 0 0 2 2 0 0 2 0 0 0 0 2 0 0 0 0 0 0 0 0 0 2 
0 1 1 0 1 1 0 1 1 0 1 1 0 1 1 0 1 1 
0.131792 0.122572 0.122573 1342.502982 1341.485404 0.224709 0.000000 0
0 2 0 0 0 0 2 0 2 0 0 0 2 0 0 2 0 0 0 0 0 0 0 0 0 2 0 0 0 0 2 0 0 2 0 0 0 2 0 0 0 0 2 0 0 0 0 2 0 0 2 0 0 0 0 0 0 0 0 0 0 0 0 0 0 0 0 0 0 0 0 0 0 0 0 0 0 2 0 0 0 2 2 0 0 0 0 0 2 0 0 0 0 0 0 0 0 0 0 0 
0 1 1 0 1 1 0 1 1 0 1 1 0 1 1 0 1 1 
0.131808 0.122581 0.122582 1342.487465 1341.463027 0.238171 0.000000 0
0 0 0 0 0 0 0 0 0 0 0 0 2 0 0 0 0 0 0 0 0 0 2 0 0 0 2 0 2 0 2 0 0 0 0 0 0 2 0 0 0 0 0 0 2 0 2 0 0 0 0 0 0 0 0 0 0 0 0 0 0 0 0 0 2 0 2 0 0 0 0 0 2 0 0 0 0 0 0 0 0 0 0 0 0 0 0 2 0 0 0 0 0 2 0 0 2 0 0 0 
0 1 1 0 1 1 0 1 1 0 1 1 0 1 1 0 1 1 
0.131802 0.122578 0.122579 1342.478291 1341.449750 0.229442 0.000000 0
0 2 2 0 0 0 0 0 0 0 2 0 0 0 0 0 0 0 0 0 0 0 0 0 0 2 0 2 0 0 0 0 0 2 0 0 0 0 0 0 0 0 0 0 2 0 0 2 0 0 0 0 0 0 2 2 0 0 2 0 0 0 0 0 2 0 0 2 0 2 0 2 0 0 0 0 0 0 2 0 0 2 0 0 0 0 0 0 0 0 0 0 2 0 0 0 2 0 0 0 
0 1 1 0 1 1 0 1 1 0 1 1 0 1 1 0 0 1 
0.131720 0.122601 0.122601 1341.927861 1340.795596 0.223364 0.000000 0
2 0 0 0 2 0 0 2 0 0 0 0 0 2 2 0 0 0 0 0 0 0 0 0 0 2 0 0 0 2 0 0 0 0 0 0 0 0 0 0 0 0 0 0 0 0 2 2 0 0 0 0 0 2 2 0 0 2 0 2 0 0 0 0 0 0 0 0 0 2 2 0 0 0 0 0 0 0 0 0 0 2 0 0 2 0 2 2 0 0 0 0 0 0 0 0 0 2 0 0 
0 1 1 0 1 1 0 1 1 0 1 1 0 1 1 0 1 1 
0.131699 0.124306 0.124295 1341.966157 1340.848022 0.236415 0.000000 0
0 2 0 0 0 0 0 0 0 0 0 0 0 0 0 2 0 2 0 0 0 0 0 0 0 0 0 0 0 2 2 0 2 0 0 0 0 2 0 0 0 0 0 0 0 0 0 0 0 2 0 0 0 2 0 0 0 0 0 0 0 0 0 0 0 0 0 0 0 0 0 0 0 0 0 0 2 0 0 0 0 0 0 2 0 0 0 0 0 0 0 2 0 0 0 0 0 0 0 0 
0 1 1 0 1 1 0 1 1 0 1 1 0 1 1 0 1 1 
0.131773 0.147607 0.147476 1342.042204 1340.965594 0.229453 0.000000 0
2 0 0 0 2 0 0 2 2 0 0 0 0 0 0 0 2 0 0 0 0 0 0 0 0 2 0 0 0 0 0 0 0 0 0 2 0 0 0 0 0 0 0 0 2 0 2 0 0 2 2 0 0 0 0 0 0 0 0 0 0 0 0 0 2 0 2 0 0 0 0 0 0 0 0 0 0 2 2 0 0 0 0 0 0 2 0 0 0 0 0 2 0 0 0 2 0 0 0 0 
0 1 1 0 1 1 0 1 1 0 1 1 0 1 1 0 1 1 
0.131815 0.124391 0.124380 1342.189786 1341.133951 0.244258 0.000000 0
2 2 0 2 2 0 0 0 0 0 0 0 0 0 0 0 2 2 0 0 0 0 0 0 0 0 0 0 2 0 2 2 2 0 0 0 0 0 0 0 0 2 2 0 0 2 0 0 0 0 2 0 0 0 0 0 0 0 0 0 0 0 0 0 0 0 0 0 2 0 0 0 0 2 0 0 0 0 2 2 0 0 0 0 0 0 2 2 2 0 2 0 0 0 0 0 0 0 0 2 
0 1 1 0 1 1 0 1 1 0 1 1 0 1 1 0 1 1 
0.131911 0.122740 0.122740 1342.342962 1341.325921 0.240710 0.000000 0
2 0 0 0 0 0 0 0 0 0 0 0 2 0 0 0 0 2 0 2 0 0 0 2 0 0 0 0 0 0 0 0 2 2 0 0 0 2 0 0 0 0 0 0 0 0 0 0 0 2 0 2 0 2 0 0 0 0 0 2 2 2 2 0 0 0 0 0 0 2 2 0 0 2 0 0 0 0 0 0 0 0 0 0 2 0 0 2 0 0 2 0 0 0 0 0 0 0 0 0 
0 1 1 0 1 1 0 1 1 0 1 1 0 1 1 0 0 1 
0.131994 0.122719 0.122720 1342.486010 1341.505657 0.243873 0.000000 0
0 0 2 2 0 0 0 0 0 0 0 2 0 0 0 0 0 0 0 0 0 0 0 0 0 2 0 2 2 0 0 0 0 0 0 2 0 0 0 2 0 0 2 0 0 0 2 0 0 0 0 2 0 0 2 0 0 2 0 0 0 2 0 0 0 0 0 0 0 0 0 0 0 0 0 0 0 0 0 0 0 0 0 0 0 0 0 0 0 2 0 0 0 0 0 0 0 0 0 0 
0 1 1 0 1 1 0 1 1 0 1 1 0 1 1 0 1 1 
0.131992 0.122718 0.122718 1342.595694 1341.638123 0.240906 0.000000 0
0 0 2 0 2 2 0 0 0 0 0 0 0 0 2 0 0 0 0 0 0 2 0 2 0 0 0 2 0 0 0 2 2 0 0 0 0 0 0 0 2 2 0 0 0 0 0 0 0 0 0 0 0 0 2 0 0 0 0 2 0 0 0 2 2 0 0 0 0 2 0 0 0 0 0 0 0 0 0 0 2 0 0 0 0 0 2 0 0 0 0 0 0 0 0 0 0 0 0 2 
0 1 1 0 1 1 0 1 1 0 1 1 0 1 1 0 1 1 
0.131979 0.122709 0.122709 1342.669973 1341.722785 0.233468 0.000000 0
2 0 2 2 0 0 0 0 0 2 2 0 0 0 0 2 0 0 0 2 2 0 0 2 0 2 0 0 0 0 0 2 0 0 0 0 0 0 2 0 2 0 0 0 0 0 0 2 0 0 2 0 0 0 0 0 2 0 2 0 0 0 0 0 0 0 2 0 0 0 0 0 0 0 0 0 0 0 0 0 0 0 0 0 0 0 0 0 0 0 0 0 0 0 0 2 0 2 2 0 
0 1 1 0 1 1 0 1 1 0 1 1 0 1 1 0 1 1 
0.131982 0.122708 0.122709 1342.709351 1341.762330 0.221315 0.000000 0
0 0 0 0 0 0 0 0 0 0 0 0 2 0 0 0 0 2 0 0 0 0 0 2 0 0 2 0 0 0 0 0 0 0 0 0 0 0 0 0 0 0 0 0 0 0 0 0 0 0 0 0 0 0 2 0 0 2 0 0 0 0 2 0 0 0 0 2 0 0 0 0 0 2 0 0 0 0 0 0 0 2 0 0 0 0 0 2 2 0 0 0 0 0 0 0 0 0 0 0 
0 1 1 0 1 1 0 1 1 0 1 1 0 1 1 0 1 1 
0.131950 0.122686 0.122687 1342.712561 1341.755343 0.233382 0.000000 0
0 0 0 0 0 0 0 0 0 0 0 0 0 0 0 2 0 0 0 0 0 0 0 0 2 0 0 0 0 0 0 0 0 0 0 0 0 0 2 0 0 0 0 0 0 0 0 0 0 0 0 0 0 0 0 0 0 0 0 2 0 0 0 0 2 0 0 0 0 0 0 2 2 0 0 2 0 0 0 0 2 0 0 0 0 2 0 0 2 0 0 0 0 0 0 0 0 0 0 0 
0 1 1 0 1 1 0 1 1 0 1 1 0 1 1 0 1 1 
0.131913 0.122659 0.122660 1342.687294 1341.712702 0.232791 0.000000 0
0 0 0 0 0 0 0 0 0 2 0 0 0 0 0 0 0 0 2 0 0 0 0 2 0 2 2 0 0 0 0 0 0 0 0 0 2 0 0 2 2 0 2 0 0 0 0 0 0 0 0 0 0 0 0 0 0 2 0 0 0 0 0 0 0 0 0 0 2 0 0 0 2 0 0 0 2 2 0 0 0 0 0 0 0 0 0 0 0 0 2 0 0 0 0 0 0 0 2 0 
0 1 1 0 1 1 0 1 1 0 1 1 0 1 1 0 1 1 
0.131862 0.122622 0.122623 1342.644767 1341.649107 0.235814 0.000000 0
0 2 0 2 0 2 0 0 0 0 0 0 0 0 0 0 0 0 0 0 0 0 2 0 2 0 2 0 0 2 0 0 0 0 0 0 0 2 0 0 2 0 0 0 2 0 0 0 0 0 0 0 0 2 0 2 0 0 0 0 0 0 0 2 2 0 0 0 0 0 2 0 0 0 0 0 2 0 2 0 0 0 0 2 2 0 0 0 2 0 2 0 0 0 0 0 0 0 0 0 
0 1 1 0 1 1 0 1 1 0 1 1 0 1 1 0 1 1 
0.131815 0.122589 0.122590 1342.602222 1341.587718 0.219408 0.000000 0
0 0 0 2 0 2 0 0 0 2 0 0 0 0 0 0 0 0 0 0 2 2 0 0 0 2 0 2 0 0 0 0 0 0 0 0 0 0 0 0 2 0 0 0 2 0 0 0 2 0 0 0 0 0 0 0 0 0 0 0 0 0 0 0 0 0 0 0 0 0 0 0 0 0 0 0 0 0 0 0 0 0 0 2 0 0 0 0 0 2 0 2 0 0 0 0 0 0 0 0 
0 1 1 0 1 1 0 1 1 0 1 1 0 1 1 0 1 1 
0.131817 0.122589 0.122590 1342.574004 1341.547930 0.232837 0.000000 0
0 0 0 0 0 0 0 0 2 0 0 0 2 0 0 0 2 0 0 0 0 0 0 0 0 2 0 0 0 0 0 2 0 0 0 0 2 0 0 0 0 0 0 0 0 0 0 0 0 0 0 0 0 0 0 0 0 0 0 0 0 0 0 0 0 0 0 0 0 0 0 2 0 0 0 0 0 0 0 0 0 0 0 0 0 0 0 2 2 0 0 0 0 0 0 0 2 0 0 0 
0 1 1 0 1 1 0 1 1 0 1 1 0 1 1 0 1 1 
0.131815 0.122588 0.122588 1342.559576 1341.527715 0.230133 0.000000 0
0 0 0 0 2 0 0 2 0 0 2 0 0 0 2 0 0 0 0 0 0 0 2 0 0 0 0 0 0 0 0 0 0 2 0 0 2 0 0 0 0 0 0 0 0 0 0 0 0 0 2 2 2 0 0 0 0 0 0 0 0 0 0 0 0 0 0 0 2 0 2 0 0 2 0 0 0 0 0 0 0 0 0 0 0 2 2 0 0 0 2 0 0 0 0 0 0 0 0 0 
0 1 1 0 1 1 0 1 1 0 1 1 0 1 1 0 1 1 
0.131611 0.122447 0.122448 1341.822492 1340.648628 0.237365 0.000000 0
2 0 0 0 0 2 0 0 0 0 0 2 0 0 0 0 0 0 0 2 0 0 2 0 0 0 0 0 2 2 2 2 2 0 0 2 0 0 0 0 0 0 0 0 2 0 2 0 0 0 0 0 0 2 0 0 0 0 0 2 0 0 0 2 0 0 2 0 2 2 2 0 2 0 0 2 2 2 0 0 0 0 0 2 0 0 0 0 2 0 0 0 0 0 0 0 2 0 0 0 
0 1 1 0 1 1 0 1 1 0 1 1 0 1 1 0 1 1 
0.131619 0.122610 0.122609 1341.884827 1340.729773 0.223334 0.000000 0
0 2 0 0 0 0 2 0 0 2 0 0 0 0 0 0 0 0 0 0 0 0 0 0 2 2 0 0 0 0 2 0 2 0 2 0 0 0 0 0 0 0 2 0 0 0 0 0 0 0 0 0 0 0 0 0 2 0 2 2 0 2 0 0 0 0 0 2 0 0 0 0 0 0 0 0 0 0 0 0 2 0 0 0 0 0 2 2 0 0 0 0 2 0 2 0 0 0 0 0 
0 1 1 0 1 1 0 1 1 0 1 1 0 1 1 0 1 1 
0.131689 0.124300 0.124289 1342.008574 1340.893168 0.224457 0.000000 0
0 0 0 0 0 0 0 0 0 0 0 2 0 2 0 0 0 0 0 0 0 0 2 0 0 0 2 0 0 0 0 0 2 0 0 0 0 0 0 0 0 0 0 0 0 0 0 0 2 0 0 0 0 0 0 2 0 2 0 0 0 0 0 0 0 0 0 0 0 2 0 0 0 0 0 2 0 0 0 0 0 0 2 0 0 0 0 0 0 2 0 0 2 0 2 0 0 0 0 0 
0 1 1 0 1 1 0 1 1 0 1 1 0 1 1 0 1 1 
0.131806 0.122747 0.122746 1342.183046 1341.115402 0.230771 0.000000 0
0 0 0 0 2 0 2 0 0 0 0 0 0 0 0 0 0 0 0 0 0 0 0 0 0 0 2 0 0 0 0 0 0 0 0 0 0 0 0 0 0 0 0 0 0 0 0 0 0 0 0 0 0 0 0 0 0 0 0 0 0 0 0 0 0 2 0 0 0 0 0 0 0 2 0 0 0 0 0 0 2 0 0 0 0 0 2 0 0 0 2 0 0 0 0 0 0 0 2 0 
0 1 1 0 1 1 0 1 1 0 1 1 0 1 1 0 1 1 
0.131934 0.122682 0.122683 1342.372558 1341.357347 0.238725 0.000000 0
2 0 0 0 0 0 2 2 2 0 0 0 0 0 0 0 0 0 0 0 0 0 0 0 0 0 0 2 0 0 0 0 0 0 0 0 0 0 0 0 0 0 0 0 0 0 0 2 0 0 0 0 2 0 0 0 0 2 0 0 0 0 0 2 0 0 0 0 2 0 0 0 0 0 0 2 0 0 2 0 0 0 2 0 0 2 0 0 0 0 0 0 0 0 2 0 2 2 0 0 
0 1 1 0 1 1 0 1 1 0 1 1 0 1 1 0 1 1 
0.132044 0.122752 0.122753 1342.549896 1341.580665 0.248102 0.000000 0
0 0 0 0 0 0 2 0 0 0 0 0 2 0 2 2 0 0 0 0 0 2 0 0 2 0 0 0 0 0 0 0 0 0 0 0 2 2 0 0 0 0 0 0 0 0 2 0 2 0 2 0 0 0 0 0 0 0 0 0 0 0 0 0 2 0 0 0 0 0 0 0 2 2 0 2 2 2 2 0 0 0 0 0 2 0 0 0 0 0 0 0 0 0 0 0 0 0 0 0 
0 1 1 0 1 1 0 1 1 0 1 1 0 1 1 0 1 1 
0.132049 0.122759 0.122760 1342.686358 1341.746136 0.234976 0.000000 0
0 0 0 0 0 2 0 0 0 2 0 0 0 0 0 0 0 2 0 0 0 0 0 2 0 0 2 0 0 0 0 0 0 0 2 0 2 0 0 0 0 0 0 0 0 0 0 0 0 0 0 0 0 0 0 2 2 0 0 0 0 0 0 0 0 0 0 0 2 0 0 0 0 0 2 0 0 2 0 0 0 2 0 0 0 0 2 0 0 0 0 0 0 0 0 0 0 0 0 0 
0 1 1 0 1 1 0 1 1 0 1 1 0 1 1 0 1 1 
0.132038 0.122753 0.122754 1342.778477 1341.852164 0.233947 0.000000 0
0 0 0 0 0 2 0 0 0 0 0 2 0 2 0 0 0 0 0 0 0 0 0 0 0 0 0 0 0 0 0 0 0 0 0 0 0 0 2 0 2 2 0 0 0 0 0 0 0 0 0 0 0 0 0 2 0 0 0 0 0 0 0 0 2 0 2 0 0 0 2 0 0 0 2 2 2 0 0 0 0 0 0 0 0 0 0 2 2 2 0 0 0 0 0 0 0 0 0 2 
0 1 1 0 1 1 0 1 1 0 1 1 0 1 1 0 1 1 
0.132029 0.122746 0.122747 1342.824247 1341.898191 0.241424 0.000000 0
0 0 0 2 0 0 0 0 0 2 2 0 0 0 0 0 0 0 0 0 0 0 0 0 0 0 0 0 0 0 0 0 0 0 0 0 0 0 0 0 0 0 2 0 0 0 0 2 2 0 0 0 0 0 0 0 0 2 2 0 0 0 0 2 0 2 2 0 0 0 0 0 0 0 0 0 0 0 2 0 0 2 0 0 2 2 0 0 0 0 0 0 2 0 0 0 2 0 0 0 
0 1 1 0 1 1 0 1 1 0 1 1 0 1 1 0 1 1 
0.132018 0.122736 0.122737 1342.825631 1341.888043 0.235825 0.000000 0
0 0 0 0 0 0 2 2 0 0 0 0 0 0 0 0 0 2 0 0 0 0 0 0 0 0 0 0 0 0 0 0 2 0 0 0 0 0 0 0 2 0 2 0 0 0 2 2 0 2 0 0 0 0 0 2 0 0 0 0 0 2 0 0 0 0 0 0 0 0 2 0 0 0 0 0 2 0 0 0 0 0 0 2 2 0 0 0 0 0 2 0 2 0 0 0 0 0 0 0 
0 1 1 0 1 1 0 1 1 0 1 1 0 1 1 0 1 1 
0.131962 0.122695 0.122696 1342.787690 1341.827615 0.219003 0.000000 0
0 0 0 0 0 0 0 0 0 0 0 0 0 0 2 0 0 0 0 0 0 0 0 0 0 0 0 0 0 0 0 0 0 2 0 0 2 0 0 0 0 0 2 0 0 0 0 0 0 0 2 2 0 0 0 0 2 0 0 0 2 0 2 0 0 0 0 0 0 0 0 0 0 0 0 0 0 2 0 0 0 0 0 0 2 0 0 2 0 2 0 0 0 0 0 0 2 0 0 2 
0 1 1 0 1 1 0 1 1 0 1 1 0 1 1 0 1 1 
0.131907 0.122653 0.122654 1342.729332 1341.742471 0.225505 0.000000 0
0 0 0 0 0 0 0 0 0 2 0 0 0 0 0 2 0 0 0 2 0 0 0 0 0 0 0 0 0 0 0 0 0 0 0 0 0 0 0 2 0 0 0 0 0 0 0 0 0 0 0 0 0 0 2 0 0 0 0 0 0 0 0 0 0 0 0 0 0 0 0 2 0 0 0 0 0 2 0 0 0 0 0 0 0 0 2 0 0 0 2 0 0 0 0 0 0 0 0 2 
0 1 1 0 1 1 0 1 1 0 1 1 0 1 1 0 1 1 
0.131833 0.122602 0.122602 1342.668710 1341.656214 0.237305 0.000000 0
0 2 0 0 2 0 0 0 0 0 2 0 0 0 0 0 0 0 0 0 0 0 0 0 0 0 0 0 0 0 0 2 0 0 0 0 0 2 0 0 0 2 2 0 0 0 0 0 0 0 0 2 0 0 0 0 0 0 2 2 2 0 0 0 0 0 0 0 0 0 0 0 2 0 0 2 0 0 0 0 0 0 0 2 0 0 0 0 0 0 0 0 0 0 0 0 0 2 0 0 
0 1 1 0 1 1 0 1 1 0 1 1 0 1 1 0 1 1 
0.131793 0.122573 0.122574 1342.623914 1341.593418 0.230982 0.000000 0
2 2 0 0 0 0 0 2 0 0 0 0 0 0 2 0 2 0 0 0 0 2 2 2 0 0 0 2 0 0 2 0 0 0 0 2 0 0 0 0 0 2 0 0 0 0 2 0 0 0 0 0 0 2 0 0 0 0 0 0 0 2 0 0 0 0 0 0 0 2 2 0 0 0 0 0 0 0 0 0 0 0 2 0 0 0 0 0 0 2 0 0 0 0 0 0 0 0 0 0 
0 1 1 0 1 1 0 1 1 0 1 1 0 1 1 0 0 1 
0.131784 0.122566 0.122567 1342.601452 1341.562272 0.232869 0.000000 0
0 0 0 2 0 0 0 0 2 0 0 2 0 0 0 0 0 0 2 0 0 0 2 0 0 0 0 0 0 0 0 0 2 0 0 2 0 0 0 2 0 0 0 0 0 0 0 0 0 2 0 0 2 2 0 0 0 0 0 0 0 0 0 0 0 0 0 0 2 0 0 0 0 2 0 0 0 0 0 0 0 0 0 0 0 0 0 0 0 0 0 0 0 2 2 0 0 0 0 0 
0 1 1 0 1 1 0 1 1 0 1 1 0 1 1 0 1 1 
0.131566 0.122406 0.122406 1341.763618 1340.569784 0.232850 0.000000 0
0 0 2 0 0 0 0 2 0 2 0 0 2 0 0 0 0 0 0 0 0 0 0 0 0 2 0 2 0 0 0 0 0 0 0 0 0 0 0 0 0 2 0 2 2 2 2 0 0 0 2 0 0 0 2 0 0 0 0 0 0 0 2 0 0 0 2 0 0 0 0 0 0 2 0 0 2 0 2 0 0 0 0 0 0 0 0 2 0 0 0 2 0 0 0 0 0 0 0 2 
0 1 1 0 1 1 0 1 1 0 1 1 0 1 1 0 1 1 
0.131584 0.122430 0.122430 1341.838193 1340.666100 0.219299 0.000000 0
0 0 0 0 2 0 0 0 0 2 2 0 0 0 0 2 0 0 0 0 0 0 0 0 0 0 0 0 0 0 0 0 0 2 0 2 0 0 0 0 0 0 0 0 0 0 0 0 0 0 2 0 0 0 2 0 2 0 0 0 2 0 0 0 0 0 0 0 0 0 0 0 0 0 0 0 0 0 0 0 2 0 0 0 0 0 0 0 0 0 0 0 0 0 0 0 0 0 0 0 
0 1 1 0 1 1 0 1 1 0 1 1 0 1 1 0 1 1 
0.131671 0.122570 0.122570 1341.983813 1340.855117 0.222298 0.000000 0
0 0 0 0 0 0 0 0 0 0 0 0 0 0 2 0 0 0 0 0 0 0 0 0 0 0 0 0 0 0 0 2 0 0 0 0 0 2 0 0 0 0 0 0 0 0 0 2 0 2 0 0 0 2 0 0 0 2 0 0 0 0 0 0 0 0 0 0 2 0 0 0 0 2 0 0 0 0 0 0 0 0 0 0 0 0 0 0 0 0 0 2 2 0 0 0 0 0 0 0 
0 1 1 0 1 1 0 1 1 0 1 1 0 1 1 0 0 1 
0.131818 0.122599 0.122599 1342.179390 1341.107667 0.220273 0.000000 0
0 0 0 2 2 0 0 0 2 2 0 0 0 0 2 0 0 0 0 2 0 0 0 0 2 2 0 2 0 0 0 0 0 2 0 0 0 0 0 2 0 0 2 2 0 0 0 2 0 0 0 2 2 0 0 0 0 2 2 0 2 0 0 0 0 2 0 0 2 0 0 0 0 0 0 0 0 0 0 0 0 0 0 0 0 2 0 2 0 0 0 0 0 0 0 0 0 0 0 0 
0 1 1 0 1 1 0 1 1 0 1 1 0 1 1 0 1 1 
0.131932 0.122675 0.122676 1342.387800 1341.373530 0.241164 0.000000 0
0 0 0 0 0 0 0 0 0 0 0 0 0 2 0 2 0 0 0 0 0 0 0 0 0 0 2 2 0 0 2 0 0 2 2 0 0 2 2 0 0 0 0 2 0 0 0 0 0 0 0 2 0 0 2 0 0 0 0 0 2 2 2 0 2 0 2 2 0 0 0 0 2 0 0 0 0 0 2 0 0 0 0 0 0 0 0 2 2 0 0 0 0 2 0 0 0 0 0 0 
0 0 1 0 1 1 0 1 1 0 1 1 0 1 1 0 1 1 
0.132046 0.122756 0.122757 1342.583635 1341.620053 0.246814 0.000000 0
0 0 2 2 0 0 0 0 0 0 2 0 0 0 0 0 0 0 0 0 0 0 0 0 2 0 0 0 2 2 0 2 2 2 0 2 2 2 0 0 0 0 2 0 0 0 0 0 0 0 0 0 0 0 0 0 0 0 0 0 0 0 0 2 0 0 0 0 2 0 2 0 0 0 0 2 0 0 0 0 2 0 0 0 0 0 0 2 0 0 0 0 0 0 0 0 0 0 2 0 
0 1 1 0 1 1 0 1 1 0 1 1 0 1 1 0 1 1 
0.132087 0.122787 0.122788 1342.737908 1341.808377 0.226314 0.000000 0
0 0 0 0 0 0 0 0 0 2 2 0 0 0 0 0 0 0 0 2 2 0 0 0 0 0 0 0 0 0 2 2 0 0 2 0 0 0 0 0 0 0 0 0 0 0 2 0 0 0 0 0 0 0 0 0 0 2 0 0 0 0 0 0 0 0 0 0 0 0 0 0 0 0 0 0 0 0 0 2 0 0 0 0 0 2 0 0 0 0 0 0 0 0 0 0 0 0 0 2 
0 1 1 0 1 1 0 1 1 0 1 1 0 1 1 0 1 1 
0.132105 0.122799 0.122800 1342.842074 1341.929849 0.235959 0.000000 0
0 0 0 0 0 0 0 0 2 0 0 2 0 0 0 0 0 0 0 0 2 0 2 0 0 0 0 0 0 0 0 0 0 0 0 0 0 2 0 0 0 0 0 0 0 0 0 0 2 2 2 0 0 0 0 0 0 0 0 0 2 0 0 0 0 0 0 0 2 0 0 0 2 0 0 0 0 0 0 0 0 0 0 0 0 0 0 0 0 2 2 0 0 0 0 0 0 0 0 0 
0 1 1 0 1 1 0 1 1 0 1 1 0 1 1 0 1 1 
0.132070 0.122776 0.122777 1342.888980 1341.976126 0.239461 0.000000 0
0 0 0 0 0 0 0 0 0 0 2 2 0 0 0 0 0 0 0 0 2 0 0 0 2 0 2 0 0 0 0 2 0 0 0 2 0 0 0 2 0 0 0 0 0 0 0 0 0 0 0 0 0 0 0 0 0 0 2 0 0 0 0 0 0 0 0 2 0 0 0 0 0 0 0 0 0 0 0 0 0 0 2 0 0 0 0 0 0 0 0 0 0 0 0 0 0 0 0 0 
0 1 1 0 1 1 0 1 1 0 1 1 0 1 1 0 1 1 
0.132045 0.122756 0.122757 1342.886092 1341.959461 0.242993 0.000000 0
0 0 0 2 0 0 0 0 0 0 2 0 0 2 0 0 2 0 0 0 0 0 0 0 2 0 0 2 2 0 0 0 0 0 0 0 0 0 0 2 0 0 0 0 0 0 0 0 2 0 2 0 0 0 2 0 0 0 2 0 0 0 0 0 2 0 0 0 2 0 2 2 0 2 0 0 0 0 0 0 0 0 0 0 0 0 0 0 0 0 0 0 0 0 0 0 0 2 2 0 
0 1 1 0 1 1 0 1 1 0 1 1 0 1 1 0 1 1 
0.131975 0.122706 0.122707 1342.839611 1341.886999 0.238017 0.000000 0
0 2 2 0 0 0 0 0 0 0 0 0 0 0 0 0 0 0 0 0 0 0 0 0 2 0 0 0 2 0 0 0 2 0 2 0 2 0 0 0 0 0 0 0 0 0 0 2 0 0 0 2 0 2 0 0 0 2 0 0 0 2 0 0 0 2 2 0 2 0 0 0 0 0 0 0 0 0 0 0 0 0 0 0 0 2 0 0 0 2 0 0 0 2 0 0 0 0 0 0 
0 1 1 0 1 1 0 1 1 0 1 1 0 1 1 0 1 1 
0.131905 0.122654 0.122655 1342.770986 1341.787787 0.226786 0.000000 0
0 0 0 0 0 0 0 0 2 0 0 0 0 0 2 0 0 2 0 0 0 2 2 0 2 0 0 0 0 0 0 0 0 0 0 0 0 0 0 0 0 0 0 0 0 0 0 0 0 0 0 0 2 0 0 0 0 0 0 0 0 0 0 0 0 0 0 0 0 0 0 0 0 0 0 0 0 2 0 0 0 0 0 0 0 0 0 0 0 0 0 0 0 0 2 0 2 0 0 2 
0 1 1 0 1 1 0 1 1 0 1 1 0 1 1 0 1 1 
0.131839 0.122605 0.122606 1342.700605 1341.688507 0.230183 0.000000 0
0 0 0 0 0 2 0 0 0 0 0 2 2 0 0 2 0 0 0 2 0 2 0 0 2 0 0 0 0 2 2 0 0 2 0 0 2 0 0 0 2 0 0 0 0 0 0 2 0 0 2 0 0 0 0 0 0 2 0 0 0 0 0 0 0 2 2 2 0 0 0 2 0 0 2 0 2 0 0 2 0 0 0 0 0 0 0 2 2 0 0 0 0 0 0 0 0 0 0 0 
0 1 1 0 1 1 0 1 1 0 1 1 0 1 1 0 1 1 
0.131765 0.122554 0.122554 1342.644129 1341.609379 0.230470 0.000000 0
0 0 0 0 0 0 0 0 0 0 0 0 0 0 0 0 0 2 0 0 0 0 0 0 0 0 0 0 0 2 0 0 2 0 0 0 0 2 0 0 2 0 0 0 0 2 0 0 0 0 0 0 0 0 0 2 2 0 0 0 0 0 0 0 0 2 0 0 2 0 0 0 0 2 0 0 2 2 0 0 2 0 0 0 0 0 0 2 0 0 0 0 2 0 0 0 0 2 0 0 
0 1 1 0 1 1 0 1 1 0 1 1 0 1 1 0 1 1 
0.131736 0.122533 0.122534 1342.614810 1341.568671 0.234046 0.000000 0
0 2 0 2 0 0 0 0 2 0 0 0 2 0 0 0 0 0 0 0 0 0 0 0 2 0 2 0 0 0 0 0 2 2 2 0 0 0 0 0 0 2 0 0 0 0 0 2 0 0 0 0 0 0 2 2 0 0 0 0 0 0 0 2 0 0 0 0 0 0 0 0 0 0 0 2 0 0 0 0 0 0 0 2 0 0 0 0 0 0 0 0 0 0 0 0 2 0 0 2 
0 1 1 0 1 1 0 1 1 0 1 1 0 1 1 0 1 1 
0.132285 0.122934 0.122935 1344.804722 1344.009115 0.230002 0.000000 0
2 0 0 2 0 0 0 0 0 0 0 0 2 0 0 0 0 0 0 0 2 0 0 0 0 0 0 0 0 0 0 0 0 0 2 0 0 0 0 0 0 0 0 0 0 0 0 0 0 2 0 0 2 0 0 0 0 0 0 0 0 0 2 2 0 0 0 0 0 0 0 0 0 0 2 0 0 0 0 0 2 0 0 0 2 0 0 0 0 0 0 0 0 0 0 0 0 2 0 0 
0 1 1 0 1 1 0 1 1 0 1 1 0 1 1 0 1 1 
0.132200 0.122872 0.122873 1344.626677 1343.809125 0.237036 0.000000 0
0 0 0 2 0 0 0 0 0 0 0 0 0 0 0 2 0 0 0 0 0 0 0 0 0 0 0 0 0 0 0 0 2 2 2 0 0 0 0 0 0 2 0 0 0 0 0 0 2 0 2 0 0 0 0 0 2 0 0 0 0 2 0 0 0 0 0 0 0 0 0 0 0 0 0 0 0 0 0 0 0 0 0 0 0 0 0 2 2 0 0 0 0 0 2 0 0 0 0 0 
0 1 1 0 1 1 0 1 1 0 1 1 0 1 1 0 1 1 
0.132060 0.122771 0.122772 1344.298641 1343.444083 0.226452 0.000000 0
0 0 0 0 0 0 0 0 0 0 0 0 0 0 0 2 2 0 0 0 0 0 0 0 0 0 0 0 2 0 0 0 0 0 0 0 0 0 0 0 0 2 0 2 0 0 0 0 0 0 0 0 0 0 0 0 0 0 0 0 0 0 0 0 2 0 0 0 0 0 0 2 0 0 0 0 0 0 0 0 0 0 0 2 0 0 0 0 2 0 0 0 0 0 0 0 0 0 0 0 
0 1 1 0 1 1 0 1 1 0 1 1 0 1 1 0 1 1 
0.131926 0.122672 0.122673 1343.869606 1342.974384 0.226044 0.000000 0
0 0 0 0 0 0 0 0 2 0 0 0 0 2 0 0 0 0 2 2 0 2 0 0 0 2 0 0 0 0 0 0 0 0 2 0 0 0 0 0 0 2 0 0 0 0 0 0 0 0 0 0 0 0 0 0 0 0 0 0 0 0 0 0 0 0 0 0 2 0 0 0 0 0 0 0 0 0 0 0 0 0 0 2 0 2 0 0 0 0 0 0 0 2 0 2 0 2 0 0 
0 1 1 0 1 1 0 1 1 0 1 1 0 1 1 0 1 1 
0.131835 0.122605 0.122606 1343.392368 1342.462847 0.230476 0.000000 0
0 2 0 2 0 0 0 0 0 0 0 0 0 0 0 0 0 0 0 0 2 0 2 0 0 0 0 0 0 0 0 0 0 0 2 0 0 0 0 0 2 0 0 0 0 0 0 0 0 0 0 0 2 0 0 0 0 2 0 0 0 0 0 0 0 0 2 0 0 0 0 0 0 0 0 0 0 2 0 0 2 0 2 2 0 0 0 0 0 0 0 2 2 0 0 0 0 0 2 2 
0 1 1 0 1 1 0 1 1 0 1 1 0 1 1 0 1 1 
0.131790 0.122570 0.122571 1342.908079 1341.954185 0.223878 0.000000 0
0 0 2 0 0 0 0 0 0 0 2 0 0 0 0 2 0 0 0 0 0 2 0 0 0 0 0 0 2 0 0 0 0 2 0 2 2 2 0 0 0 0 0 0 0 0 0 0 0 0 0 0 0 0 0 0 0 0 0 0 0 0 0 2 0 0 0 2 0 0 0 2 2 0 0 0 0 0 0 0 2 0 0 0 2 0 0 0 0 0 0 0 2 0 0 0 0 0 0 0 
0 1 1 0 1 1 0 1 1 0 1 1 0 1 1 0 1 1 
0.131773 0.122555 0.122556 1342.447468 1341.478301 0.244802 0.000000 0
0 2 0 0 0 0 0 0 2 0 0 0 0 0 0 0 0 0 0 0 0 2 0 0 0 0 0 0 0 0 0 0 0 0 0 0 2 0 0 0 0 0 0 0 2 0 0 0 2 0 2 0 0 2 0 0 0 0 0 0 0 0 0 0 0 0 0 2 0 0 0 0 0 0 0 0 0 0 0 0 0 0 2 2 0 0 2 0 0 0 2 2 2 0 0 2 0 0 0 0 
0 1 1 0 1 1 0 1 1 0 1 1 0 1 1 0 1 1 
0.131760 0.122544 0.122544 1342.035884 1341.058966 0.217761 0.000000 0
2 0 0 0 0 0 0 0 0 0 0 0 0 0 0 0 0 2 0 0 0 0 0 0 0 0 2 0 0 0 0 0 0 0 0 0 0 0 0 0 0 0 0 0 0 0 0 2 0 2 0 0 0 2 0 0 0 0 0 0 0 0 0 0 0 0 0 0 0 0 0 0 0 0 0 0 0 2 0 0 0 0 0 0 0 0 2 0 0 0 0 0 0 0 0 0 0 0 0 0 
0 1 1 0 1 1 0 1 1 0 1 1 0 1 1 0 1 1 
0.131730 0.122519 0.122520 1341.693568 1340.715182 0.232711 0.000000 0
0 0 0 0 0 2 0 2 0 2 0 0 0 0 0 2 0 0 0 0 0 0 0 0 0 0 2 0 0 2 0 0 0 0 2 0 0 0 2 2 0 0 2 2 0 0 0 2 0 0 0 0 0 2 0 0 0 0 0 0 0 2 0 0 2 0 0 0 2 0 0 0 0 0 0 2 2 0 0 2 0 0 0 0 2 0 2 0 0 2 2 0 0 0 0 0 0 0 0 0 
0 1 1 0 1 1 0 1 1 0 1 1 0 1 1 0 1 1 
0.131647 0.122463 0.122464 1341.440027 1340.468009 0.224166 0.000000 0
0 0 0 0 2 2 0 2 0 2 0 2 0 0 0 0 0 0 0 0 0 0 0 2 0 0 0 2 0 2 0 0 0 0 0 0 0 2 0 0 0 0 0 0 0 0 0 0 0 0 2 0 0 0 0 0 0 0 2 0 0 0 0 0 0 0 0 0 0 0 0 0 2 0 0 0 2 0 0 0 2 0 0 0 0 0 0 0 0 0 2 0 0 2 0 0 0 2 2 0 
0 1 1 0 1 1 0 1 1 0 1 1 0 1 1 0 1 1 
0.131656 0.122469 0.122470 1341.300053 1340.351978 0.231989 0.000000 0
0 0 0 0 0 0 0 2 0 2 0 0 0 0 2 0 0 2 0 0 0 0 0 0 0 0 0 0 0 2 0 2 0 2 0 0 0 2 0 2 0 0 0 0 2 0 0 0 0 0 0 2 0 2 2 0 0 0 0 0 2 0 0 0 0 0 0 0 0 2 0 0 0 0 0 0 0 0 0 2 0 0 2 0 0 0 0 2 2 0 0 0 2 0 0 0 0 0 0 0 
0 1 1 0 1 1 0 1 1 0 1 1 0 1 1 0 1 1 
0.131737 0.122527 0.122528 1341.256378 1340.344894 0.237536 0.000000 0
2 0 0 2 2 0 0 0 0 0 0 0 0 0 0 0 0 0 2 0 0 0 0 0 2 2 0 0 0 0 0 0 0 2 0 0 0 0 0 0 0 0 0 0 0 2 0 0 0 0 0 0 0 2 0 0 0 0 2 0 0 0 0 0 0 0 0 2 0 0 0 0 0 0 0 0 0 0 0 2 0 0 0 0 2 2 0 0 0 0 0 0 0 0 0 0 0 0 0 2 
0 1 1 0 1 1 0 1 1 0 1 1 0 1 1 0 1 1 
0.131798 0.122571 0.122572 1341.260704 1340.383133 0.244517 0.000000 0
0 0 0 0 0 0 0 0 0 0 2 0 0 0 0 0 2 0 0 0 0 2 0 0 0 0 0 0 0 2 0 2 0 0 0 0 0 0 0 0 0 0 2 0 0 0 0 0 0 0 0 0 0 2 0 0 2 0 0 2 0 0 2 0 2 2 0 0 0 2 0 0 2 0 0 0 0 0 0 0 0 2 0 0 0 0 2 0 0 0 2 0 2 0 0 0 0 0 0 0 
0 1 1 0 1 1 0 1 1 0 1 1 0 1 1 0 1 1 
0.131792 0.122569 0.122569 1341.271571 1340.414368 0.248883 0.000000 0
0 2 0 0 2 0 2 2 2 0 0 0 2 0 0 2 0 2 0 0 0 0 2 0 0 0 2 0 2 0 0 0 0 0 2 0 0 0 0 0 0 0 0 0 0 0 0 0 2 0 0 2 0 2 0 0 0 0 0 0 0 0 0 2 0 0 0 0 0 2 0 0 0 0 0 2 0 0 0 0 0 0 0 0 2 0 0 0 2 0 0 0 2 0 0 0 0 0 2 0 
0 1 1 0 1 1 0 1 1 0 1 1 0 1 1 0 1 1 
0.131760 0.122548 0.122548 1341.275608 1340.425248 0.226440 0.000000 0
0 0 2 0 2 2 2 0 2 2 0 0 0 0 0 0 0 2 2 0 0 0 2 2 2 2 0 0 0 0 0 0 2 0 0 0 0 0 0 0 2 2 0 0 0 0 0 2 0 2 2 2 0 0 2 2 2 0 0 0 0 2 0 0 0 0 0 0 2 0 2 0 0 0 0 0 2 0 2 0 0 0 0 0 0 0 0 0 0 0 0 0 0 0 0 0 0 0 0 0 
0 1 1 0 1 1 0 1 1 0 1 1 0 1 1 0 1 1 
0.132262 0.122918 0.122919 1344.753515 1343.951693 0.246224 0.000000 0
0 0 0 0 0 0 0 0 0 0 0 0 0 0 0 0 0 2 0 2 0 0 0 2 0 0 0 2 0 0 0 0 2 0 2 0 0 0 0 0 0 0 2 2 2 2 0 0 2 0 0 0 0 0 0 0 0 0 0 0 2 0 0 0 0 0 0 0 0 0 0 0 0 0 2 0 2 0 0 2 0 0 0 0 2 0 2 0 0 0 2 2 0 2 0 0 0 0 2 0 
0 1 1 0 1 1 0 1 1 0 1 1 0 1 1 0 1 1 
0.132193 0.122869 0.122869 1344.581621 1343.760179 0.229833 0.000000 0
0 0 0 0 0 0 0 0 0 0 0 0 2 2 0 0 0 0 0 0 0 0 0 2 0 0 0 0 0 0 0 0 0 0 0 2 0 0 0 0 0 0 0 0 0 2 0 0 0 2 0 0 0 0 0 0 0 0 0 0 0 2 0 0 0 0 0 0 2 0 0 0 0 0 0 0 0 0 0 0 0 2 0 0 0 0 0 0 0 2 0 2 2 0 0 0 2 0 0 0 
0 1 1 0 1 1 0 1 1 0 1 1 0 1 1 0 1 1 
0.132089 0.122792 0.122793 1344.262390 1343.407322 0.234518 0.000000 0
0 0 2 0 0 0 2 0 2 0 0 0 0 0 2 0 2 0 0 0 2 2 2 2 0 0 2 0 0 2 0 0 0 0 0 0 0 0 0 0 0 0 0 0 0 0 0 0 0 0 0 2 0 0 2 0 2 0 0 0 0 2 0 0 0 0 0 0 0 0 0 0 0 0 0 0 0 0 0 0 0 0 0 0 0 0 0 0 2 0 0 0 2 0 0 0 0 0 2 0 
0 1 1 0 1 1 0 1 1 0 1 1 0 1 1 0 1 1 
0.131966 0.122702 0.122703 1343.836319 1342.941440 0.228909 0.000000 0
0 2 0 0 0 2 0 2 0 2 0 2 0 0 0 0 2 0 0 2 0 0 0 2 0 0 0 2 0 0 0 0 0 2 0 0 0 0 0 0 0 0 0 0 0 0 0 0 0 2 0 0 0 0 0 2 0 0 0 0 0 0 2 0 2 0 0 2 0 2 0 0 2 2 0 0 0 0 2 0 0 0 0 0 0 0 0 0 0 0 2 2 0 0 0 0 0 0 0 0 
0 1 1 0 1 1 0 1 1 0 1 1 0 1 1 0 1 1 
0.131870 0.122630 0.122631 1343.353190 1342.421842 0.217466 0.000000 0
0 0 0 0 0 0 0 0 0 0 0 0 0 0 0 0 0 0 2 0 0 0 2 2 0 0 0 0 0 0 0 0 0 0 0 0 0 0 0 0 2 0 0 0 2 0 0 0 2 0 0 0 0 2 0 0 0 0 0 0 0 0 0 2 0 0 0 0 0 2 0 2 2 0 0 0 2 0 0 0 0 2 0 0 0 0 0 0 0 2 0 0 0 0 0 0 0 0 0 0 
0 1 1 0 1 1 0 1 1 0 1 1 0 1 1 0 1 1 
0.131810 0.122584 0.122584 1342.855067 1341.894038 0.229186 0.000000 0
0 0 0 0 2 0 0 0 0 0 0 0 2 0 0 0 0 0 0 0 0 0 2 0 0 0 0 0 0 0 0 0 2 0 0 0 2 0 0 0 0 0 0 0 0 0 0 0 0 0 2 0 0 0 0 0 2 0 0 0 2 0 0 0 0 0 0 2 2 0 0 2 0 0 0 0 0 0 0 0 0 0 0 0 0 0 2 2 0 0 0 0 0 0 0 0 0 0 2 0 
0 1 1 0 1 1 0 1 1 0 0 1 0 1 1 0 1 1 
0.131741 0.122533 0.122534 1342.373106 1341.388184 0.220680 0.000000 0
2 0 0 0 0 0 0 0 0 0 2 2 0 0 0 0 0 0 0 0 0 0 0 0 0 0 2 0 0 0 2 0 0 0 0 0 0 0 0 0 2 2 0 0 0 2 0 0 0 0 0 0 0 0 0 0 0 0 2 0 0 2 0 0 0 0 0 0 0 2 0 2 0 2 2 2 0 0 2 2 0 0 0 0 0 0 0 0 0 2 0 0 0 0 0 0 0 0 0 2 
0 1 1 0 1 1 0 1 1 0 1 1 0 1 1 0 1 1 
0.131695 0.122497 0.122498 1341.940782 1340.940002 0.217402 0.000000 0
0 0 0 0 0 2 0 0 0 0 0 2 0 0 0 2 0 0 0 0 2 2 0 0 2 2 0 0 2 0 0 0 0 0 2 0 2 0 0 0 0 2 0 0 0 0 0 0 0 0 0 0 0 0 0 0 0 0 0 0 0 0 0 0 0 0 0 2 0 0 2 0 0 0 0 0 0 0 0 0 0 0 0 0 0 0 0 0 0 0 0 0 0 0 0 0 0 2 0 0 
0 1 1 0 1 1 0 1 1 0 1 1 0 0 1 0 1 1 
0.131640 0.122455 0.122456 1341.582214 1340.573722 0.224344 0.000000 0
0 2 0 2 0 0 0 0 0 2 0 0 0 0 2 2 0 0 0 0 0 0 0 0 0 2 0 0 0 0 2 0 0 0 0 0 0 0 0 0 0 0 0 0 2 0 0 0 0 0 0 0 0 0 0 0 0 0 0 0 0 0 0 0 0 0 0 0 0 0 0 0 0 0 0 0 0 0 0 2 0 0 0 0 2 0 0 0 0 0 0 0 0 0 2 0 0 2 0 0 
0 1 1 0 1 1 0 1 1 0 1 1 0 1 1 0 1 1 
0.131557 0.122398 0.122399 1341.319830 1340.314455 0.228621 0.000000 0
0 0 0 0 2 0 0 0 2 0 2 0 0 0 2 0 0 0 0 0 2 2 0 0 0 0 0 0 0 0 0 0 2 0 2 0 2 0 2 0 0 0 0 0 0 0 0 0 0 0 0 2 0 2 2 0 0 2 0 0 0 0 2 0 0 0 2 0 0 0 2 0 0 0 0 0 2 0 0 0 0 0 0 2 0 0 0 0 0 0 0 0 0 0 0 0 2 2 0 0 
0 1 1 0 1 1 0 1 1 0 1 1 0 1 1 0 1 1 
0.131556 0.122398 0.122398 1341.173982 1340.190289 0.231651 0.000000 0
0 0 0 0 0 0 0 2 0 0 0 2 2 0 0 0 0 0 0 0 0 0 0 0 0 2 2 0 0 0 0 0 2 2 0 0 0 0 0 0 0 0 0 0 0 0 0 2 0 0 0 0 0 0 0 0 0 0 0 0 0 0 0 0 0 2 2 2 0 0 0 0 0 0 0 0 0 0 0 2 0 0 0 0 0 0 0 0 0 0 0 0 0 0 0 0 2 0 2 0 
0 1 1 0 1 1 0 1 1 0 1 1 0 0 1 0 1 1 
0.131617 0.122441 0.122442 1341.125463 1340.176347 0.231885 0.000000 0
2 0 0 0 0 0 0 0 0 0 0 0 2 0 0 0 2 0 2 0 0 0 0 2 0 2 0 0 2 0 0 0 0 0 0 0 0 0 0 2 0 0 0 0 0 2 0 0 0 2 0 2 0 0 0 0 0 0 2 0 0 0 0 0 2 0 0 0 0 2 2 0 0 0 0 0 0 0 0 2 0 0 0 2 2 2 0 0 0 0 2 0 2 0 2 2 0 2 2 0 
0 1 1 0 1 1 0 1 1 0 1 1 0 1 1 0 1 1 
0.131671 0.122481 0.122481 1341.128631 1340.213168 0.230035 0.000000 0
0 0 0 0 0 0 0 0 0 0 2 0 0 0 0 0 0 0 2 2 0 0 2 0 0 0 2 0 0 0 0 0 0 0 2 2 2 0 0 0 2 0 0 2 0 0 0 0 0 0 2 2 0 0 0 0 0 0 0 0 0 0 0 2 0 0 2 0 0 0 0 2 2 0 0 0 2 2 0 0 0 0 0 0 0 0 0 0 0 0 2 0 0 0 0 0 0 0 0 0 
0 1 1 0 1 1 0 1 1 0 1 1 0 1 1 0 1 1 
0.131687 0.122491 0.122492 1341.143158 1340.250166 0.246838 0.000000 0
0 0 0 0 0 0 2 2 0 2 0 0 0 0 0 2 0 0 0 2 2 0 0 0 0 0 0 2 0 0 0 0 0 0 0 2 2 0 0 0 2 0 0 0 0 2 0 0 0 0 2 0 0 0 2 0 0 0 0 0 0 0 0 2 0 2 2 0 0 0 0 0 0 2 0 0 2 0 2 0 0 0 0 0 0 0 0 0 0 0 0 2 0 0 0 0 0 2 0 0 
0 1 1 0 1 1 0 1 1 0 1 1 0 1 1 0 1 1 
0.131659 0.122473 0.122473 1341.149497 1340.265019 0.228825 0.000000 0
0 0 0 2 0 0 0 0 0 2 0 0 0 0 0 2 0 0 0 0 2 0 0 0 2 0 0 0 0 0 0 0 0 0 0 0 0 2 0 2 0 2 0 0 0 2 0 0 0 0 0 0 0 0 0 0 2 0 0 0 2 0 0 2 0 0 0 0 0 0 0 0 0 0 0 0 0 0 0 0 0 0 0 0 0 0 0 0 2 0 0 2 0 0 0 0 2 0 0 0 
0 1 1 0 1 1 0 1 1 0 0 1 0 1 1 0 1 1 
0.132286 0.122931 0.122932 1344.658124 1343.846557 0.238496 0.000000 0
0 0 2 0 0 0 0 2 0 0 0 2 0 0 0 0 0 0 2 0 0 0 2 0 0 0 0 0 0 2 0 0 0 0 0 2 0 2 2 0 2 0 0 0 0 0 2 0 0 0 2 0 0 0 0 0 0 0 2 0 0 0 0 2 2 2 0 0 0 0 0 0 0 0 0 0 0 0 2 2 0 0 0 0 2 2 0 0 0 0 0 0 0 0 0 0 0 0 0 0 
0 1 1 0 0 1 0 1 1 0 1 1 0 1 1 0 1 1 
0.132226 0.122890 0.122891 1344.493757 1343.665016 0.232315 0.000000 0
0 0 0 0 0 0 0 0 0 0 0 2 0 0 0 2 2 0 0 0 0 2 0 0 0 2 0 2 0 0 2 0 0 0 0 0 0 0 0 2 2 0 0 0 0 0 0 0 0 0 0 0 0 2 0 0 0 0 0 0 0 0 0 0 0 0 0 0 2 0 0 0 0 0 0 2 0 0 0 0 0 0 0 0 0 0 0 0 0 2 2 0 0 0 0 0 0 2 2 0 
0 1 1 0 1 1 0 1 1 0 1 1 0 0 1 0 1 1 
0.132146 0.122831 0.122831 1344.185107 1343.325856 0.237978 0.000000 0
0 2 0 0 0 0 0 0 0 0 2 0 0 0 2 0 0 2 0 0 2 0 0 2 2 0 0 0 0 0 0 0 2 0 0 0 2 0 0 0 0 0 0 0 0 0 0 0 0 0 0 0 0 0 0 0 0 0 0 0 2 0 2 0 0 0 0 0 2 0 0 0 0 0 2 0 2 0 0 0 0 0 0 0 2 0 0 0 0 2 0 0 2 0 0 0 0 0 0 0 
0 1 1 0 1 1 0 1 1 0 1 1 0 1 1 0 1 1 
0.132041 0.122754 0.122755 1343.762704 1342.863275 0.234124 0.000000 0
0 0 0 2 0 0 0 0 0 0 2 0 0 0 0 2 0 0 2 0 0 0 0 0 0 0 2 0 0 0 0 0 0 0 0 2 2 0 0 0 0 0 0 0 0 0 0 0 2 0 0 0 0 2 0 0 0 0 0 0 0 0 2 0 0 0 2 0 0 0 2 0 0 0 0 0 0 0 0 2 0 0 0 0 0 2 0 0 2 0 0 2 0 0 2 2 0 0 0 0 
0 1 1 0 1 1 0 1 1 0 1 1 0 1 1 0 1 1 
0.131917 0.122662 0.122663 1343.270118 1342.330885 0.233366 0.000000 0
0 0 0 2 0 0 0 0 0 0 0 2 0 0 0 0 0 0 2 0 0 0 0 0 0 0 0 0 0 0 0 0 2 0 2 0 0 0 0 2 0 0 2 0 0 0 0 0 0 0 0 2 0 0 0 2 0 0 2 0 0 2 2 0 2 0 0 0 0 0 0 0 2 0 0 0 0 0 0 0 0 0 2 0 0 0 0 0 0 0 0 0 0 0 2 0 0 0 0 2 
0 1 1 0 1 1 0 1 1 0 1 1 0 1 1 0 1 1 
0.131821 0.122589 0.122590 1342.750917 1341.773730 0.224552 0.000000 0
0 0 0 2 0 0 0 0 0 0 2 0 0 0 0 0 2 0 2 0 0 0 2 0 0 0 0 0 0 0 0 0 0 0 2 0 0 0 0 0 0 0 0 0 0 0 2 2 0 0 0 0 2 0 0 0 0 0 0 0 0 0 0 0 0 0 2 0 0 0 0 0 0 0 0 0 0 0 0 0 0 0 0 0 0 2 0 0 0 0 0 2 2 0 0 0 0 0 0 0 
0 1 1 0 1 1 0 1 1 0 1 1 0 1 1 0 1 1 
0.131692 0.122497 0.122498 1342.238929 1341.225579 0.234594 0.000000 0
0 0 0 0 0 0 0 0 0 0 2 0 0 0 0 0 0 0 0 0 2 0 0 0 0 0 0 0 2 0 0 0 0 0 0 0 0 0 0 0 0 0 0 0 0 0 2 0 0 0 2 2 0 0 0 0 0 2 0 0 0 2 0 0 0 0 2 0 0 0 0 0 0 0 0 0 2 0 0 0 0 0 0 0 0 0 0 2 2 0 0 0 2 0 0 0 0 0 0 0 
0 1 1 0 1 1 0 1 1 0 1 1 0 1 1 0 1 1 
0.131591 0.122422 0.122423 1341.775479 1340.733697 0.223745 0.000000 0
2 0 0 0 0 2 0 0 0 0 0 0 0 0 0 0 0 0 0 0 0 0 0 0 0 0 0 0 0 2 0 2 0 0 0 0 0 0 0 0 0 0 0 0 0 2 0 0 0 0 0 0 0 0 0 0 0 0 0 0 0 0 0 0 0 0 0 0 0 0 0 0 0 0 0 0 0 0 2 2 0 0 0 0 0 0 0 2 0 0 0 0 0 2 0 2 0 0 0 0 
0 1 1 0 1 1 0 1 1 0 1 1 0 1 1 0 1 1 
0.131497 0.122353 0.122354 1341.392651 1340.333339 0.238395 0.000000 0
0 0 0 0 0 0 0 0 0 0 0 2 2 2 0 0 0 0 0 0 2 0 0 0 0 0 0 2 0 0 0 2 2 0 2 0 0 0 0 2 0 0 0 0 0 2 0 0 0 2 0 0 0 0 0 0 0 2 0 0 0 2 0 0 0 0 0 0 0 0 2 0 0 0 0 0 0 0 0 0 2 0 0 0 0 0 0 0 0 2 0 0 0 0 0 0 0 0 0 0 
0 1 1 0 1 1 0 1 1 0 1 1 0 1 1 0 1 1 
0.131430 0.122305 0.122306 1341.119356 1340.059211 0.227833 0.000000 0
0 0 0 2 0 0 0 0 0 0 0 0 2 0 0 0 0 0 0 0 0 0 0 0 0 0 2 0 2 0 0 0 0 0 0 0 2 0 0 0 0 2 0 0 0 0 2 2 0 0 0 2 0 0 0 0 0 0 0 0 2 0 0 0 0 0 0 0 0 0 0 2 0 0 0 0 0 0 0 0 2 0 2 2 0 0 0 0 0 0 0 0 2 0 0 0 0 0 0 0 
0 1 1 0 1 1 0 1 1 0 1 1 0 1 1 0 0 1 
0.131450 0.122317 0.122318 1340.969844 1339.930137 0.221560 0.000000 0
0 0 0 0 0 0 0 0 0 0 0 0 0 0 0 0 0 0 2 0 0 2 0 0 2 0 0 0 0 0 0 0 0 0 0 0 0 0 0 0 0 0 0 0 0 0 2 0 0 0 0 0 0 0 0 0 0 0 0 0 0 0 0 0 0 0 0 0 0 0 0 0 0 0 0 0 0 0 2 0 0 0 0 0 0 0 0 0 0 0 0 0 0 0 2 0 2 2 2 0 
0 1 1 0 1 1 0 1 1 0 1 1 0 1 1 0 1 1 
0.131506 0.122357 0.122358 1340.919343 1339.913182 0.224520 0.000000 0
0 0 0 0 0 0 0 0 0 2 0 0 0 0 0 2 0 0 0 0 0 2 0 0 0 0 2 0 0 2 0 0 0 2 0 0 0 0 0 0 0 0 2 2 0 0 0 0 0 0 0 0 0 0 0 0 0 0 0 0 0 0 2 0 0 0 0 0 0 0 0 0 2 0 0 0 2 0 0 0 0 2 0 0 0 2 0 0 2 2 0 0 2 2 0 0 0 0 0 0 
0 1 1 0 1 1 0 1 1 0 1 1 0 1 1 0 1 1 
0.131549 0.122388 0.122389 1340.924207 1339.952062 0.237437 0.000000 0
2 0 0 0 0 0 0 0 0 0 0 0 0 0 0 0 0 0 0 0 0 0 0 0 2 0 0 0 0 2 2 0 0 2 0 0 0 0 0 0 0 0 0 0 0 0 0 0 0 0 0 2 0 0 0 2 0 2 0 0 0 0 0 0 2 0 0 0 0 0 0 0 0 0 0 0 0 0 0 0 0 0 0 0 0 0 0 0 0 0 0 0 0 0 0 0 0 0 0 0 
0 1 1 0 1 1 0 1 1 0 1 1 0 1 1 0 1 1 
0.131574 0.122405 0.122406 1340.945518 1339.998539 0.223792 0.000000 0
0 0 2 0 0 0 0 0 2 0 0 0 2 0 2 0 0 0 0 0 0 0 0 0 0 0 0 0 0 0 0 0 0 0 0 2 0 0 0 2 2 0 0 0 0 0 0 0 2 0 0 0 0 0 0 0 0 0 0 0 2 0 0 0 0 2 2 0 0 2 0 0 2 0 0 0 2 0 0 0 0 0 0 0 0 0 0 0 2 2 0 0 0 2 0 0 0 0 0 0 
0 1 1 0 1 1 0 1 1 0 1 1 0 1 1 0 1 1 
0.131539 0.122384 0.122384 1340.956484 1340.020044 0.217545 0.000000 0
0 2 0 2 2 0 0 0 0 0 0 0 0 0 0 0 0 0 2 0 0 2 0 0 0 0 0 2 0 0 2 0 0 0 0 0 0 2 0 0 0 0 0 0 0 0 0 0 0 2 2 0 0 0 0 0 0 0 0 0 0 2 0 2 0 0 0 2 0 0 0 2 0 2 0 0 0 0 2 0 2 0 0 0 0 2 0 0 0 0 0 0 0 2 0 0 0 0 0 2 
0 1 1 0 1 1 0 1 1 0 1 1 0 1 1 0 1 1 
0.132239 0.122898 0.122899 1344.509787 1343.677934 0.238590 0.000000 0
0 0 2 0 0 0 0 0 0 2 0 0 0 2 2 2 0 0 0 2 0 0 0 0 0 0 0 0 0 2 0 0 0 0 0 0 0 0 0 0 2 0 2 0 0 0 0 0 0 0 0 0 0 0 0 2 0 0 0 2 2 0 2 0 2 0 0 0 0 0 2 2 0 2 0 0 0 0 0 2 0 2 2 0 0 0 0 0 2 0 0 2 0 0 0 0 0 0 0 0 
0 1 1 0 1 1 0 1 1 0 1 1 0 1 1 0 1 1 
0.132185 0.122861 0.122862 1344.351940 1343.504527 0.234294 0.000000 0
2 0 0 2 0 0 0 0 2 0 0 0 0 2 0 0 0 0 0 0 0 0 0 0 0 2 0 0 0 0 0 0 2 0 0 0 0 0 0 0 0 2 2 0 0 0 0 0 0 0 0 0 0 0 0 0 2 0 0 0 0 0 0 0 0 0 0 0 0 0 0 0 0 2 0 0 2 0 0 0 0 0 0 0 0 0 0 0 0 0 0 0 0 2 0 0 0 0 0 0 
0 1 1 0 1 1 0 1 1 0 1 1 0 1 1 0 1 1 
0.132131 0.122821 0.122822 1344.053891 1343.177863 0.241716 0.000000 0
0 0 0 0 0 0 0 0 0 0 0 0 2 0 0 0 0 0 0 0 0 0 0 0 0 2 0 0 0 0 0 0 0 0 0 0 0 2 0 2 0 0 0 0 0 0 0 0 0 0 0 0 0 0 0 0 0 0 0 0 2 0 0 0 0 2 0 0 0 0 0 0 0 0 0 0 2 0 0 2 0 0 0 0 0 0 2 0 0 2 0 0 0 0 0 0 0 0 0 0 
0 0 1 0 1 1 0 1 1 0 1 1 0 1 1 0 1 1 
0.132085 0.122777 0.122778 1343.634720 1342.559949 0.234423 0.000000 0
0 0 0 2 0 0 0 0 0 2 2 0 0 0 0 0 0 0 0 0 0 0 0 0 0 0 0 0 0 0 2 0 0 2 0 0 0 0 0 0 0 0 0 0 0 0 2 0 2 0 0 0 0 0 0 0 2 2 0 0 2 0 2 0 0 0 0 0 0 0 0 2 0 0 0 0 0 0 0 0 0 0 0 0 2 0 0 0 0 0 0 0 0 0 0 0 0 0 2 0 
0 1 1 0 1 1 0 1 1 0 1 1 0 1 1 0 1 1 
0.131885 0.122642 0.122643 1343.138857 1342.179361 0.231525 0.000000 0
0 0 0 0 0 0 0 0 0 0 0 0 0 0 0 0 0 0 2 0 0 0 0 0 0 0 0 0 2 2 0 0 0 0 2 0 0 0 0 0 0 0 2 0 0 0 2 2 0 0 0 2 0 0 0 0 2 2 0 0 2 0 2 0 0 0 0 0 0 2 0 0 0 0 2 0 0 2 0 0 0 0 2 0 0 0 0 0 0 0 0 0 0 0 0 0 0 0 0 0 
0 1 1 0 1 1 0 1 1 0 1 1 0 1 1 0 1 1 
0.131761 0.122548 0.122549 1342.604772 1341.601044 0.227715 0.000000 0
0 0 0 0 2 0 0 0 2 0 0 0 0 0 0 0 0 0 0 2 0 0 0 2 2 0 0 0 0 0 0 0 0 0 2 0 0 0 2 0 0 2 0 0 0 2 2 0 0 0 0 0 0 0 0 0 0 2 2 0 0 0 0 0 0 0 0 2 0 2 0 0 0 0 0 0 0 2 0 0 2 0 0 0 0 2 2 0 0 2 0 0 0 0 0 0 0 0 0 0 
0 1 1 0 1 1 0 1 1 0 1 1 0 1 1 0 1 1 
0.131629 0.122450 0.122451 1342.072395 1341.023760 0.219074 0.000000 0
2 0 0 0 2 0 0 0 0 0 0 0 0 0 0 0 0 0 0 0 0 0 0 0 0 0 0 0 0 0 0 0 0 0 0 2 0 0 0 0 0 0 2 0 0 0 2 0 0 0 0 0 0 0 0 0 0 0 2 0 0 0 0 0 2 0 0 2 0 0 0 2 0 0 0 0 0 0 2 2 0 0 0 0 0 0 0 0 0 0 0 0 0 0 0 0 0 0 0 0 
0 1 1 0 1 1 0 1 1 0 1 1 0 1 1 0 1 1 
0.131498 0.122353 0.122353 1341.584158 1340.496192 0.224425 0.000000 0
0 0 0 2 0 0 0 0 2 0 0 0 0 2 0 2 0 0 2 2 0 0 0 2 0 0 0 0 0 0 0 0 0 0 2 0 0 0 2 0 0 0 0 0 0 0 2 0 0 0 0 2 0 0 0 0 2 0 0 0 0 0 0 0 0 0 0 0 0 0 0 0 0 0 0 0 0 0 0 0 0 0 0 2 0 0 2 2 0 2 0 0 0 0 0 0 0 0 0 0 
0 1 1 0 1 1 0 1 1 0 1 1 0 1 1 0 1 1 
0.131370 0.122260 0.122261 1341.180080 1340.065047 0.230745 0.000000 0
0 0 0 0 0 2 0 0 0 0 0 0 0 0 0 2 0 0 0 0 2 0 0 0 2 0 0 2 2 0 0 0 0 2 0 0 0 0 2 0 0 0 0 0 0 0 0 0 0 0 0 2 2 0 0 0 0 0 0 0 0 2 0 2 0 2 0 2 2 0 0 0 2 0 0 2 0 0 0 0 0 2 0 0 0 0 0 0 0 2 0 0 0 0 0 0 0 0 0 0 
0 1 1 0 1 1 0 1 1 0 1 1 0 1 1 0 1 1 
0.131307 0.122213 0.122214 1340.896869 1339.776261 0.224819 0.000000 0
0 0 2 0 2 0 0 0 2 0 2 0 0 0 0 0 0 0 0 0 0 0 0 0 0 0 0 0 0 0 0 2 0 2 0 0 0 0 0 2 0 0 0 0 0 2 0 0 0 0 0 0 0 0 0 0 2 0 0 0 0 0 0 0 2 0 0 0 0 0 0 0 2 0 0 0 0 0 0 0 0 0 0 2 0 0 0 0 0 0 0 2 0 0 0 0 0 0 0 0 
0 1 1 0 1 1 0 1 1 0 1 1 0 1 1 0 1 1 
0.131341 0.122235 0.122235 1340.746049 1339.644592 0.227136 0.000000 0
0 0 0 0 0 2 0 0 0 0 0 0 2 0 0 0 0 0 0 0 0 0 2 2 0 0 0 2 0 0 2 0 0 0 0 0 0 0 0 2 0 0 2 0 0 0 0 0 0 0 2 0 0 0 0 0 2 2 0 0 0 0 0 2 0 0 0 2 2 0 0 0 0 0 0 2 0 0 0 0 0 0 0 0 0 0 2 2 0 0 0 2 2 0 0 2 0 0 0 0 
0 1 1 0 1 1 0 1 1 0 1 1 0 1 1 0 1 1 
0.131382 0.122265 0.122265 1340.698183 1339.630089 0.222749 0.000000 0
0 0 0 0 0 0 0 2 0 0 0 0 0 0 0 2 2 0 0 0 0 0 0 0 0 0 0 2 0 0 0 0 0 0 0 0 0 0 0 0 0 0 0 0 0 0 0 2 0 0 0 0 0 0 0 2 0 0 0 0 2 2 0 0 0 0 0 2 0 2 0 0 0 0 2 0 2 0 0 0 0 0 0 0 0 0 2 2 2 0 0 0 0 0 0 0 0 2 2 0 
0 1 1 0 1 1 0 1 1 0 1 1 0 1 1 0 1 1 
0.131413 0.122289 0.122290 1340.711668 1339.679833 0.217594 0.000000 0
0 0 0 0 0 0 0 0 2 0 0 0 0 0 0 0 0 0 0 0 0 2 0 0 0 0 0 0 0 0 0 0 2 0 0 0 0 0 0 2 0 0 0 0 0 0 0 0 0 0 0 0 0 0 0 0 0 0 0 0 2 0 0 2 0 0 0 0 0 2 0 0 0 0 0 0 2 0 0 2 0 0 0 0 0 0 0 0 0 0 0 0 0 2 0 0 2 0 0 0 
0 1 1 0 1 1 0 1 1 0 1 1 0 1 1 0 1 1 
0.131446 0.122313 0.122314 1340.746104 1339.743979 0.216623 0.000000 0
0 2 0 0 0 0 0 0 0 0 0 0 0 2 0 2 0 2 0 2 0 0 0 0 0 0 0 0 0 0 0 0 0 0 0 0 0 0 0 0 0 2 0 0 2 0 2 0 0 0 0 2 0 0 0 0 0 2 0 0 0 0 0 2 0 0 0 2 0 0 2 0 0 2 0 0 0 0 2 0 0 0 0 0 0 0 0 2 0 0 0 0 0 0 0 2 0 0 2 0 
0 1 1 0 1 1 0 1 1 0 1 1 0 1 1 0 1 1 
0.131437 0.122309 0.122309 1340.767646 1339.780151 0.230910 0.000000 0
0 0 0 0 2 0 0 0 0 0 0 0 0 0 0 0 0 0 0 0 0 2 0 0 2 0 0 0 0 0 0 0 0 0 0 0 0 2 0 0 2 0 0 0 0 0 0 0 0 0 0 0 0 2 0 0 0 0 2 0 0 0 0 2 0 0 0 0 0 0 2 2 0 0 0 0 0 0 0 0 0 0 0 0 0 0 0 0 0 0 0 2 0 2 0 0 0 0 0 0 
0 1 1 0 1 1 0 1 1 0 1 1 0 1 1 0 1 1 
0.132170 0.122850 0.122851 1344.324635 1343.466725 0.228113 0.000000 0
0 0 0 0 0 0 0 2 2 2 0 0 0 0 2 0 0 0 0 0 0 0 0 0 0 0 0 0 0 0 0 0 0 0 0 0 0 2 0 0 0 0 2 0 0 0 0 0 0 0 0 0 0 0 0 0 2 2 0 0 0 0 0 0 0 0 0 0 0 0 0 0 0 0 0 0 0 0 0 0 0 0 0 2 0 0 0 0 0 0 0 0 0 0 0 0 0 2 2 2 
0 1 1 0 1 1 0 1 1 0 1 1 0 1 1 0 1 1 
0.132118 0.122813 0.122813 1344.172568 1343.300392 0.229240 0.000000 0
0 0 2 2 0 0 0 0 0 0 0 0 0 0 0 0 0 0 0 0 0 0 0 2 0 0 0 0 0 0 0 0 0 0 0 0 0 0 0 2 0 0 0 0 0 2 0 0 0 0 0 0 0 0 0 0 0 0 0 0 2 0 2 0 0 0 0 0 0 0 0 0 2 2 0 0 2 0 2 0 0 2 2 0 0 0 0 2 0 2 2 0 0 0 0 0 0 0 0 0 
0 1 1 0 1 1 0 1 1 0 1 1 0 1 1 0 1 1 
0.132069 0.122775 0.122776 1343.885614 1342.988164 0.225401 0.000000 0
0 0 0 0 0 0 0 0 0 0 0 2 0 0 0 2 0 0 2 0 0 0 0 0 0 0 0 0 0 0 2 2 0 0 0 0 0 2 0 0 0 0 0 0 2 0 0 0 0 0 0 2 0 0 0 0 0 0 0 0 0 0 0 0 0 2 0 2 0 0 2 0 0 2 0 0 0 0 0 0 0 2 0 2 0 0 0 0 0 0 0 0 0 0 0 0 0 0 2 0 
0 1 1 0 1 1 0 1 1 0 1 1 0 1 1 0 1 1 
0.131980 0.122710 0.122711 1343.479457 1342.543767 0.226252 0.000000 0
0 0 0 0 2 0 0 0 0 0 0 2 2 0 0 0 0 0 0 0 2 0 2 2 0 0 0 2 0 0 0 0 0 0 2 0 0 0 0 0 0 0 0 2 0 0 0 0 0 0 0 0 0 0 0 2 0 2 0 0 2 0 0 0 0 0 0 2 0 0 0 0 2 2 0 2 0 0 0 0 0 0 2 0 0 0 0 2 0 0 0 0 0 0 0 0 2 0 0 2 
0 1 1 0 1 1 0 1 1 0 1 1 0 1 1 0 1 1 
0.131835 0.122605 0.122606 1342.985976 1342.004895 0.226233 0.000000 0
0 0 2 0 0 0 2 0 0 0 0 0 0 0 0 0 0 0 0 0 0 0 0 0 0 0 0 0 0 0 0 0 0 0 0 2 0 0 0 0 0 0 2 2 0 0 0 0 2 0 0 0 0 0 0 0 0 0 2 0 0 0 0 0 0 0 0 0 0 0 0 0 0 2 0 0 0 0 0 0 0 2 0 0 0 2 0 2 2 0 0 0 0 0 0 0 2 0 0 2 
0 1 1 0 1 1 0 1 1 0 0 1 0 1 1 0 1 1 
0.131715 0.122514 0.122515 1342.450131 1341.419582 0.225133 0.000000 0
0 2 0 0 0 0 0 2 0 0 0 0 0 0 0 0 0 0 2 0 0 0 0 0 0 0 0 0 0 0 2 0 0 0 0 0 0 0 0 0 0 0 0 0 0 0 0 0 0 0 2 2 0 0 0 0 0 0 0 0 0 0 0 0 0 0 0 2 0 0 0 0 0 0 0 0 0 0 0 2 2 0 0 0 0 0 0 0 0 0 0 0 0 0 0 2 0 0 0 0 
0 1 1 0 1 1 0 1 1 0 1 1 0 1 1 0 1 1 
0.131588 0.122418 0.122419 1341.911663 1340.830441 0.227031 0.000000 0
0 0 2 0 2 0 0 2 2 0 0 0 0 0 0 0 0 0 0 0 2 0 2 0 2 0 0 0 0 0 0 0 0 2 0 0 0 0 0 0 2 0 0 0 0 0 0 0 0 2 0 0 0 0 0 0 0 0 0 0 0 0 0 0 0 0 0 0 2 0 0 0 0 0 0 0 0 2 2 0 0 0 0 0 0 0 0 0 0 2 0 0 0 0 0 0 0 0 0 0 
0 1 1 0 1 1 0 1 1 0 1 1 0 1 1 0 1 1 
0.131430 0.122302 0.122303 1341.411936 1340.283523 0.227304 0.000000 0
0 0 0 2 0 0 2 0 0 0 0 0 2 2 0 0 0 0 0 0 2 0 0 0 0 2 0 0 2 0 0 0 0 0 0 0 0 0 2 0 0 0 0 0 0 0 2 0 0 0 0 0 0 0 0 2 0 0 0 0 0 0 0 0 0 0 0 0 0 0 0 0 0 0 0 2 0 2 0 0 0 0 0 0 0 0 0 0 0 2 0 0 2 2 0 0 0 0 0 0 
0 1 1 0 1 1 0 1 1 0 1 1 0 1 1 0 1 1 
0.131275 0.122190 0.122191 1340.997154 1339.834357 0.227834 0.000000 0
0 2 0 0 0 0 0 2 0 0 0 2 0 0 0 0 0 0 2 0 0 0 0 0 0 0 0 0 0 0 0 0 0 0 0 0 0 0 0 0 0 0 2 0 0 0 0 2 0 0 2 2 0 0 0 0 0 0 0 0 0 0 0 0 0 0 0 0 0 0 0 0 2 0 0 0 0 0 0 0 2 0 0 0 2 0 0 0 2 2 2 0 0 0 0 2 0 0 0 2 
0 1 1 0 1 1 0 1 1 0 1 1 0 1 1 0 1 1 
0.131193 0.122130 0.122130 1340.709152 1339.536116 0.222502 0.000000 0
0 0 0 0 0 0 0 0 0 0 0 0 0 0 0 0 2 0 0 0 0 0 0 0 0 0 0 0 0 0 2 0 2 0 0 0 0 2 0 0 0 0 0 0 0 2 0 2 0 0 0 0 0 0 2 0 0 0 0 0 0 0 2 0 0 0 0 0 0 0 0 0 0 0 0 0 0 0 0 0 0 0 0 0 0 0 0 0 0 0 0 0 0 2 0 0 0 0 0 0 
0 0 1 0 1 1 0 1 1 0 1 1 0 1 1 0 1 1 
0.131206 0.122137 0.122138 1340.560130 1339.404259 0.236745 0.000000 0
2 2 0 0 2 0 2 2 0 2 0 0 2 0 0 2 0 0 0 0 0 0 2 0 2 0 0 0 0 0 0 0 0 2 0 0 0 2 0 2 0 0 0 2 0 2 0 0 0 0 0 0 0 0 0 0 0 0 0 0 2 0 0 2 2 0 2 0 0 0 2 0 0 2 0 2 0 0 0 0 0 0 0 0 0 0 0 0 2 0 0 2 0 2 0 0 0 0 0 0 
0 1 1 0 0 1 0 1 1 0 1 1 0 1 1 0 1 1 
0.131252 0.122172 0.122172 1340.523462 1339.403228 0.217000 0.000000 0
0 0 2 2 0 0 0 0 2 0 0 0 0 0 0 0 2 0 0 0 0 0 0 0 0 0 0 0 0 0 0 0 0 0 0 0 0 0 0 0 0 0 0 2 0 0 0 0 0 0 0 0 0 2 0 0 0 0 0 0 0 0 0 0 0 0 0 0 0 0 0 2 0 0 0 0 0 0 0 0 0 2 0 0 0 0 0 0 0 0 0 0 0 2 0 0 0 0 0 0 
0 1 1 0 1 1 0 1 1 0 1 1 0 1 1 0 1 1 
0.131318 0.122220 0.122221 1340.556662 1339.478936 0.228249 0.000000 0
0 0 0 0 2 0 0 0 0 0 0 0 0 0 0 0 2 0 2 2 0 0 0 0 2 0 0 2 2 0 0 0 0 0 0 0 0 0 0 0 2 0 0 2 0 2 0 0 0 0 0 2 0 2 0 0 2 0 0 0 0 0 0 2 0 0 0 0 2 0 2 0 0 2 0 0 0 0 0 0 2 0 2 2 0 0 0 0 0 0 0 2 2 0 0 0 0 0 2 0 
0 1 1 0 1 1 0 1 1 0 1 1 0 1 1 0 1 1 
0.131388 0.122270 0.122271 1340.612194 1339.571409 0.222112 0.000000 0
2 0 0 0 0 2 0 0 0 0 0 2 0 0 2 0 0 0 0 0 0 0 0 0 0 0 0 0 0 0 0 0 2 0 0 0 0 0 2 0 0 0 0 0 0 0 0 0 0 0 0 0 0 0 0 0 0 2 0 0 0 0 2 0 0 0 0 0 0 0 0 0 0 0 0 0 0 0 2 0 0 0 0 0 2 2 0 2 0 2 0 0 0 0 0 2 0 0 0 0 
0 1 1 0 1 1 0 1 1 0 1 1 0 1 1 0 1 1 
0.131399 0.122281 0.122281 1340.647309 1339.626087 0.222447 0.000000 0
0 0 2 0 0 0 0 0 0 0 0 0 0 0 0 0 0 0 0 0 0 0 0 2 0 0 0 0 0 0 0 0 0 0 0 0 0 0 0 0 0 0 2 0 0 0 0 0 2 0 0 0 0 0 0 0 0 0 2 2 0 2 0 0 0 2 0 0 2 2 0 0 2 0 0 0 2 2 0 0 2 0 0 0 0 0 0 2 0 0 0 0 0 2 0 0 0 0 0 2 
0 1 1 0 1 1 0 1 1 0 1 1 0 1 1 0 1 1 
0.132144 0.122828 0.122828 1344.124551 1343.242336 0.247769 0.000000 0
0 0 0 0 0 0 0 0 0 2 0 0 2 0 0 0 0 0 2 0 2 0 0 0 0 0 2 0 0 0 0 2 2 0 0 0 0 0 0 0 0 0 0 0 0 0 0 0 0 0 0 0 0 0 0 2 2 0 0 0 0 0 2 2 0 0 2 0 0 0 0 0 0 0 0 0 0 0 0 0 2 0 2 0 0 0 2 0 0 0 0 0 2 0 0 0 0 0 0 0 
0 1 1 0 1 1 0 1 1 0 1 1 0 1 1 0 1 1 
0.132078 0.122783 0.122783 1343.979629 1343.084066 0.232819 0.000000 0
2 0 2 0 0 0 2 2 2 0 0 0 0 0 0 0 0 0 0 2 0 0 0 0 0 0 2 0 0 0 0 0 0 2 2 0 0 2 0 0 0 0 0 0 0 2 2 0 0 0 0 2 0 0 0 0 0 0 0 0 0 0 0 0 0 0 2 0 0 0 0 0 0 0 0 0 0 0 2 0 0 0 0 0 0 0 0 0 0 0 2 0 2 0 0 0 0 2 2 0 
0 1 1 0 1 1 0 1 1 0 1 1 0 1 1 0 1 1 
0.132018 0.122738 0.122739 1343.705476 1342.786384 0.235027 0.000000 0
2 2 0 0 2 0 0 2 2 2 0 2 0 0 0 0 0 0 0 0 0 2 2 0 0 2 0 0 0 0 2 2 0 0 0 0 0 0 0 0 0 0 0 2 0 0 0 0 2 0 2 0 0 0 0 0 2 0 0 0 0 2 0 0 0 0 0 0 0 0 0 0 2 0 0 0 0 0 0 0 0 2 0 0 0 0 0 0 0 0 0 0 0 0 0 0 0 0 0 0 
0 1 1 0 1 1 0 1 1 0 1 1 0 1 1 0 1 1 
0.131932 0.122673 0.122674 1343.315420 1342.360577 0.240506 0.000000 0
0 0 0 2 0 0 2 2 2 0 0 2 0 0 0 2 2 0 0 0 2 0 0 2 2 2 0 0 0 0 0 0 0 0 0 0 0 0 2 2 0 2 0 0 0 0 0 0 0 0 0 0 2 0 0 0 2 2 0 0 0 2 0 0 0 0 2 0 0 0 0 2 0 0 0 0 0 2 0 0 0 0 0 0 0 0 0 0 0 0 0 0 0 0 2 0 0 0 2 0 
0 1 1 0 1 1 0 1 1 0 1 1 0 1 1 0 1 1 
0.131798 0.122577 0.122577 1342.837316 1341.836263 0.223562 0.000000 0
2 2 0 2 0 0 0 0 0 0 2 2 2 0 0 0 0 0 0 0 0 0 2 0 0 0 0 0 0 0 0 0 0 0 0 2 0 0 0 0 0 0 0 2 0 0 0 0 0 0 0 2 0 0 0 0 0 0 0 0 0 0 0 2 0 0 2 0 0 2 2 0 2 0 0 0 0 2 0 0 2 0 0 0 0 0 2 0 0 0 0 0 2 0 0 0 0 0 0 0 
0 1 1 0 1 1 0 1 1 0 1 1 0 1 1 0 1 1 
0.131671 0.122482 0.122483 1342.313495 1341.260840 0.234386 0.000000 0
0 0 2 0 0 0 0 0 0 0 0 0 2 2 0 0 0 0 0 0 2 0 0 0 0 0 0 0 0 0 0 2 0 2 2 0 2 0 0 0 0 0 2 0 0 0 0 0 0 0 0 0 0 0 2 0 0 0 0 0 0 0 0 0 0 2 0 2 0 0 2 0 0 0 2 2 0 0 0 2 0 0 0 0 0 0 0 0 0 0 0 0 0 0 0 0 0 0 0 0 
0 1 1 0 1 1 0 1 1 0 1 1 0 1 1 0 1 1 
0.131547 0.122388 0.122389 1341.784935 1340.679204 0.223332 0.000000 0
0 0 0 0 0 0 2 0 0 0 0 0 0 2 0 0 0 0 0 2 0 2 0 0 0 0 0 2 0 2 0 0 0 0 2 0 2 2 0 0 0 0 0 0 0 0 2 0 2 2 0 0 0 0 0 0 0 0 0 0 0 0 0 0 0 0 0 0 0 2 2 2 0 0 0 0 0 0 0 0 2 0 0 0 0 0 0 0 0 0 0 0 0 0 0 0 0 0 0 0 
0 1 1 0 1 1 0 1 1 0 1 1 0 1 1 0 1 1 
0.131387 0.122271 0.122272 1341.292592 1340.136655 0.214551 0.000000 0
0 0 0 0 0 0 0 2 0 0 0 0 0 2 0 0 0 0 0 0 0 2 0 0 0 0 0 0 0 0 0 0 2 2 0 0 0 0 0 0 0 0 0 2 0 0 0 0 0 0 0 0 0 0 2 0 0 0 0 0 0 0 2 0 2 0 0 0 0 0 0 0 0 0 0 0 0 0 0 0 2 0 0 2 0 0 0 0 0 0 2 0 0 0 0 0 0 0 0 0 
0 1 1 0 1 1 0 1 1 0 1 1 0 1 1 0 1 1 
0.131224 0.122153 0.122154 1340.884303 1339.690991 0.206816 0.000000 0
0 0 0 0 0 0 0 2 0 2 0 2 2 0 2 0 2 2 0 0 0 0 0 0 0 2 0 0 0 0 2 0 0 2 0 0 0 0 2 0 0 0 0 0 0 0 0 0 0 0 0 0 2 0 0 2 0 0 0 2 0 0 0 0 0 0 0 0 0 0 0 0 2 0 0 0 0 0 0 0 0 2 0 0 0 0 0 0 0 0 0 0 0 0 0 0 2 2 0 0 
0 1 1 0 1 1 0 1 1 0 1 1 0 1 1 0 1 1 
0.131134 0.122087 0.122088 1340.604943 1339.399789 0.217308 0.000000 0
0 0 0 0 0 2 0 0 0 0 2 0 0 0 2 0 0 0 0 0 0 0 0 0 0 2 2 0 0 0 0 0 0 0 0 0 2 0 0 2 0 0 0 0 0 0 2 0 0 0 0 0 0 0 0 0 2 0 0 2 0 0 0 2 0 0 0 0 2 0 0 0 0 0 0 0 0 0 0 0 2 0 0 0 0 0 0 0 0 0 0 0 2 0 0 0 2 0 0 0 
0 1 1 0 1 1 0 1 1 0 1 1 0 1 1 0 1 1 
0.131129 0.122083 0.122084 1340.467264 1339.279216 0.219810 0.000000 0
0 0 0 0 0 0 2 0 0 2 0 0 2 0 0 0 0 0 2 0 0 0 0 0 0 0 0 0 0 0 0 0 0 0 0 0 0 0 0 0 0 0 0 2 2 0 0 0 0 0 2 2 0 0 0 2 0 0 2 0 0 2 0 2 0 0 0 0 0 0 0 0 2 0 0 0 0 0 0 0 2 0 0 0 2 0 0 0 0 0 0 0 2 0 2 0 0 0 0 0 
0 1 1 0 1 1 0 1 1 0 1 1 0 1 1 0 1 1 
0.131186 0.122125 0.122126 1340.448254 1339.299344 0.213349 0.000000 0
0 0 0 0 0 0 0 0 0 0 0 0 0 0 0 0 0 2 0 0 0 0 0 2 0 0 2 0 0 0 0 0 0 0 0 0 0 0 0 0 0 0 0 0 0 0 0 2 0 0 0 0 0 0 0 2 0 2 0 0 0 0 0 2 0 0 0 0 0 0 0 0 0 0 2 2 0 2 0 0 0 0 0 0 0 0 0 0 2 0 2 0 0 0 0 0 0 0 0 0 
0 1 1 0 1 1 0 1 1 0 1 1 0 1 1 0 1 1 
0.131288 0.122199 0.122199 1340.504271 1339.404488 0.219363 0.000000 0
0 0 0 0 0 0 0 0 0 2 2 0 0 0 0 2 0 0 0 0 0 0 0 0 0 0 2 0 0 0 2 0 0 0 0 2 2 0 0 2 0 0 0 0 0 0 0 2 2 2 0 2 0 0 2 0 0 0 0 0 0 0 0 2 0 2 0 2 0 0 0 0 0 0 0 0 2 0 0 2 0 0 0 0 0 2 0 2 2 2 0 0 2 0 0 0 0 0 0 0 
0 1 1 0 1 1 0 1 1 0 1 1 0 1 1 0 1 1 
0.131393 0.122274 0.122275 1340.581667 1339.525971 0.213283 0.000000 0
2 0 0 0 0 0 0 0 0 0 0 0 0 0 0 0 0 0 0 0 0 0 0 0 2 0 0 0 0 0 0 2 0 0 0 0 0 2 0 0 0 0 2 0 2 0 0 2 0 0 0 0 0 0 0 0 0 0 0 0 0 0 0 0 0 0 0 2 2 0 0 0 0 0 0 0 0 0 0 0 0 0 0 0 0 2 0 0 0 0 0 2 2 0 0 0 0 0 0 0 
0 1 1 0 1 1 0 1 1 0 1 1 0 1 1 0 1 1 
0.131443 0.122310 0.122311 1340.631446 1339.600425 0.245699 0.000000 0
2 2 0 0 0 0 2 0 0 0 0 2 0 2 2 0 0 0 0 0 0 0 0 2 2 0 0 0 0 2 0 0 2 0 0 2 0 0 0 0 0 0 0 0 0 2 0 0 0 0 2 0 0 0 2 0 0 2 0 2 2 0 0 0 0 0 2 0 0 0 0 0 2 0 2 0 0 0 0 2 2 0 2 0 0 0 0 0 2 0 2 0 0 0 0 0 0 0 0 0 
0 1 1 0 1 1 0 1 1 0 0 1 0 1 1 0 1 1 
0.132077 0.122780 0.122780 1343.912377 1343.009395 0.232443 0.000000 0
2 0 0 0 0 0 0 0 0 0 0 0 2 0 0 2 0 0 0 2 0 2 0 0 0 0 0 0 0 0 0 2 0 0 0 0 0 0 0 2 0 0 2 2 0 0 0 0 0 0 2 0 0 0 0 0 2 2 0 0 0 0 0 0 2 0 0 0 0 2 2 0 0 0 0 0 0 0 0 0 0 0 0 0 0 0 0 0 0 2 0 0 0 0 0 2 0 0 2 0 
0 1 1 0 1 1 0 1 1 0 1 1 0 1 1 0 1 1 
0.132054 0.122763 0.122764 1343.782972 1342.870596 0.231040 0.000000 0
2 0 0 0 2 0 0 0 0 0 2 0 0 2 0 0 0 0 0 0 0 0 0 2 0 0 0 0 0 2 0 0 0 0 0 0 0 0 0 0 2 2 2 2 0 0 0 0 2 0 0 0 0 0 2 0 2 0 2 0 0 0 0 2 0 0 0 0 2 0 0 2 0 0 0 0 0 0 0 0 0 0 0 0 0 0 2 0 2 0 0 0 0 0 0 0 0 0 0 0 
0 1 1 0 1 1 0 1 1 0 1 1 0 1 1 0 1 1 
0.132012 0.122731 0.122732 1343.530139 1342.596828 0.228607 0.000000 0
0 2 0 2 0 0 0 0 2 0 0 0 0 0 0 0 0 2 0 0 2 2 0 0 0 0 0 0 0 0 0 0 0 2 0 0 0 0 0 0 0 0 0 2 0 0 0 0 0 2 0 0 0 2 0 0 0 0 0 2 0 0 0 0 0 0 0 2 0 0 0 0 0 0 0 0 0 0 0 0 0 0 0 0 2 0 0 0 0 0 0 0 0 0 2 0 2 0 0 0 
0 1 1 0 1 1 0 1 1 0 1 1 0 1 1 0 1 1 
0.131903 0.122655 0.122656 1343.162926 1342.194415 0.219873 0.000000 0
0 0 0 0 0 0 0 2 0 0 0 0 0 0 0 0 0 0 0 0 0 2 0 0 0 0 0 2 0 0 2 0 0 0 0 0 0 0 0 0 0 0 0 0 0 2 0 0 0 0 0 0 0 0 0 0 0 0 2 2 0 0 0 0 0 0 2 0 0 0 0 0 0 0 0 0 0 0 0 0 2 0 0 0 0 0 0 0 0 0 2 0 0 0 0 0 0 0 2 0 
0 1 1 0 1 1 0 1 1 0 1 1 0 1 1 0 1 1 
0.131773 0.122558 0.122559 1342.711897 1341.698174 0.220719 0.000000 0
0 0 0 2 2 0 2 0 0 0 0 0 0 0 0 0 2 0 0 0 0 0 0 0 0 2 2 0 0 0 0 0 2 0 0 2 0 0 0 2 0 0 0 0 0 0 0 0 0 0 0 0 0 0 0 0 0 0 0 0 0 0 0 2 0 0 0 0 0 2 0 0 0 0 0 2 0 0 2 0 0 2 0 0 0 2 0 0 0 0 0 0 2 0 2 0 0 0 2 2 
0 1 1 0 1 1 0 1 1 0 1 1 0 1 1 0 1 1 
0.131645 0.122464 0.122465 1342.215085 1341.150459 0.218013 0.000000 0
2 2 2 2 0 0 0 0 0 0 0 2 0 0 0 0 0 0 0 0 2 0 0 0 0 0 0 0 0 0 0 0 2 0 2 0 0 0 0 2 0 0 0 0 0 0 0 0 0 0 2 2 0 0 0 0 0 0 0 0 0 2 0 0 0 0 0 0 2 0 0 0 2 0 0 0 2 0 2 0 0 0 0 0 0 0 0 0 0 0 0 0 0 0 0 0 2 0 2 0 
0 1 1 0 1 1 0 1 1 0 1 1 0 1 1 0 1 1 
0.131516 0.122368 0.122368 1341.711971 1340.594476 0.219586 0.000000 0
2 0 0 0 0 0 0 0 0 2 0 0 2 0 2 0 2 0 0 0 0 0 0 0 0 0 0 0 0 0 0 0 0 2 0 0 0 0 0 0 0 0 0 0 0 0 0 0 0 0 0 2 0 0 2 0 0 0 0 2 0 0 0 0 0 0 0 0 0 0 0 0 0 2 0 0 0 0 2 0 0 0 0 0 0 0 0 0 0 0 0 0 0 0 0 0 0 0 0 0 
0 1 1 0 1 1 0 1 1 0 1 1 0 1 1 0 1 1 
0.131369 0.122259 0.122259 1341.244789 1340.077850 0.222868 0.000000 0
0 0 0 0 0 0 2 0 0 0 0 0 2 0 0 0 0 0 0 0 0 2 0 0 0 0 0 0 0 0 0 0 0 0 2 0 0 0 2 0 0 0 0 0 0 0 2 2 0 0 0 0 0 0 2 0 0 0 0 0 0 0 0 0 2 0 0 0 0 0 0 0 0 0 0 0 0 0 0 2 0 0 0 0 0 0 0 0 0 2 0 0 0 2 0 0 0 0 0 0 
0 1 1 0 1 1 0 1 1 0 1 1 0 1 1 0 1 1 
0.131215 0.122147 0.122147 1340.861203 1339.658181 0.220810 0.000000 0
2 0 0 0 0 0 0 2 0 0 0 0 2 0 0 0 0 0 0 0 0 0 0 0 2 0 0 0 0 0 0 0 2 0 0 0 0 0 2 0 0 2 0 0 0 0 0 2 2 0 0 0 0 0 2 0 0 2 0 0 0 2 2 2 0 0 0 0 0 0 2 0 0 0 2 0 0 0 0 0 2 2 0 0 0 0 0 0 0 0 0 0 0 0 0 0 0 0 0 0 
0 1 1 0 1 1 0 1 1 0 1 1 0 1 1 0 1 1 
0.131140 0.122092 0.122092 1340.607241 1339.394933 0.226115 0.000000 0
0 2 2 0 0 0 0 0 0 2 0 0 0 0 2 0 0 0 0 0 0 0 0 0 0 0 0 0 0 0 0 0 0 0 0 0 0 2 0 0 0 0 2 0 0 0 0 0 0 0 0 0 0 2 0 0 0 0 0 2 0 0 0 0 0 2 0 0 0 2 2 0 2 0 0 0 0 0 0 0 0 0 0 0 2 0 0 0 0 0 0 0 2 0 0 0 0 0 0 0 
0 1 1 0 1 1 0 1 1 0 1 1 0 1 1 0 1 1 
0.131155 0.122101 0.122102 1340.493792 1339.302015 0.220954 0.000000 0
0 0 0 2 2 0 0 0 0 0 0 0 0 0 0 0 0 0 2 2 0 0 0 0 2 0 0 0 0 0 0 0 0 2 0 0 0 0 0 0 0 0 0 0 0 0 0 0 0 0 2 0 0 0 2 0 0 0 0 0 0 0 2 0 0 0 0 0 0 0 0 0 0 0 2 0 0 0 0 0 0 0 0 0 0 0 0 0 0 0 0 0 0 0 0 0 0 0 0 0 
0 1 1 0 1 1 0 0 1 0 1 1 0 1 1 0 1 1 
0.131221 0.122150 0.122151 1340.495486 1339.346100 0.239446 0.000000 0
0 0 0 0 0 0 0 0 0 0 0 0 0 2 2 2 0 0 0 2 0 0 0 0 2 0 0 0 0 0 0 0 0 0 0 0 0 0 0 0 0 2 0 0 0 0 0 0 0 0 0 0 0 0 0 0 0 0 0 0 0 0 0 0 0 0 0 0 0 0 0 0 0 0 0 2 0 0 0 0 0 0 0 0 0 0 0 0 0 0 0 0 0 0 2 0 0 2 0 0 
0 1 1 0 1 1 0 1 1 0 1 1 0 1 1 0 1 1 
0.131332 0.122230 0.122231 1340.568790 1339.471903 0.214754 0.000000 0
0 0 0 2 0 0 0 0 0 0 0 0 0 0 0 0 0 0 0 0 2 2 0 0 0 0 0 0 0 0 0 0 0 0 0 0 0 0 0 0 0 0 0 0 0 0 0 0 2 0 0 0 2 0 0 2 0 0 2 0 0 0 0 0 0 0 0 0 0 2 0 0 0 2 0 0 0 0 0 2 0 0 0 2 0 0 0 0 0 0 0 0 0 0 0 0 0 0 0 0 
0 1 1 0 1 1 0 1 1 0 1 1 0 1 1 0 1 1 
0.131445 0.122312 0.122312 1340.660047 1339.610481 0.218750 0.000000 0
0 0 0 0 0 0 0 0 0 0 0 0 0 2 2 0 0 0 0 0 0 0 0 0 0 0 0 0 0 0 0 0 0 0 0 0 0 2 0 2 2 0 0 0 0 0 0 2 0 0 0 0 0 0 0 0 0 0 0 2 0 0 0 0 0 0 2 2 0 0 0 0 0 0 0 0 0 0 0 0 2 0 2 2 0 0 0 0 2 0 0 0 0 0 2 0 0 0 0 0 
0 1 1 0 1 1 0 1 1 0 1 1 0 1 1 0 1 1 
0.131516 0.122362 0.122363 1340.719646 1339.697774 0.219606 0.000000 0
0 0 0 0 0 0 0 2 0 0 0 0 2 0 2 0 2 2 0 0 0 0 0 0 0 0 2 0 0 0 2 0 0 0 0 0 0 0 0 0 0 0 2 0 0 0 0 0 0 0 0 0 2 0 0 0 0 0 0 0 0 0 0 0 0 0 0 0 0 0 0 0 0 0 0 0 2 0 0 0 0 0 0 0 0 0 0 0 0 0 0 0 0 0 0 0 0 0 0 0 
0 1 1 0 1 1 0 1 1 0 1 1 0 1 1 0 1 1 
0.131991 0.122720 0.122721 1343.688879 1342.780711 0.229590 0.000000 0
0 0 0 0 0 0 0 0 0 0 0 0 2 0 0 0 0 0 0 2 0 2 0 0 0 0 0 0 0 0 2 0 0 0 0 0 2 2 0 2 0 0 0 0 0 0 0 2 0 2 0 0 0 2 2 0 0 0 0 0 0 0 0 0 0 0 0 0 2 0 0 0 0 0 2 2 0 0 0 0 0 0 0 2 0 2 0 0 0 0 0 0 0 0 0 0 0 0 2 0 
0 1 1 0 1 1 0 1 1 0 1 1 0 1 1 0 1 1 
0.132016 0.122735 0.122736 1343.577051 1342.662951 0.224571 0.000000 0
0 0 0 2 0 0 0 0 0 0 0 0 0 0 0 2 0 0 2 0 0 2 0 0 0 2 0 0 2 2 0 0 0 0 0 0 0 0 0 0 2 0 0 0 2 2 0 2 0 0 0 2 2 0 0 2 0 0 0 0 0 0 0 0 0 0 0 0 0 0 0 2 0 0 0 0 0 0 0 0 0 0 0 0 0 0 0 0 0 2 0 2 0 0 0 2 0 0 2 2 
0 1 1 0 1 1 0 1 1 0 1 1 0 1 1 0 1 1 
0.131977 0.122714 0.122714 1343.352595 1342.417070 0.231487 0.000000 0
0 0 0 0 0 0 0 2 0 0 0 0 0 2 0 2 0 2 2 0 0 0 0 0 0 0 0 0 0 0 0 0 2 0 0 0 0 2 2 0 0 0 0 0 0 0 0 0 0 0 0 0 0 0 0 0 0 0 0 0 0 0 0 0 0 0 0 0 0 0 2 2 0 0 0 2 2 2 2 2 0 0 0 0 2 0 2 2 0 0 0 2 0 2 0 0 0 0 0 0 
0 1 1 0 1 1 0 1 1 0 0 1 0 1 1 0 1 1 
0.131872 0.122866 0.122850 1343.022501 1342.050881 0.218893 0.000000 0
0 0 2 0 0 0 0 2 0 0 0 0 0 0 2 2 0 0 2 0 0 0 0 0 0 0 0 0 2 0 0 0 0 0 0 2 0 0 0 0 0 0 0 2 0 0 0 0 0 0 2 0 0 0 0 0 0 0 0 0 0 0 0 0 0 0 0 0 0 0 0 0 0 0 0 2 0 0 0 0 0 2 0 0 0 0 2 0 0 0 0 0 0 0 2 0 2 0 0 0 
0 1 1 0 1 1 0 1 1 0 1 1 0 1 1 0 1 1 
0.131767 0.122561 0.122561 1342.615381 1341.600338 0.235850 0.000000 0
0 0 0 0 0 2 0 0 0 0 0 0 2 0 0 0 2 0 0 2 0 0 0 0 0 0 0 0 0 2 0 0 2 2 0 0 0 0 0 2 0 0 2 2 2 0 0 0 0 0 0 0 0 0 2 0 0 0 2 0 0 0 0 0 2 2 0 0 0 2 0 0 2 0 0 0 0 0 0 0 0 0 0 0 0 0 0 0 0 0 0 0 0 0 2 0 0 2 0 0 
0 1 1 0 1 1 0 1 1 0 1 1 0 1 1 0 1 1 
0.131663 0.122476 0.122477 1342.163153 1341.100342 0.239088 0.000000 0
0 0 0 0 0 0 2 0 0 0 0 0 0 0 0 0 2 2 0 2 0 2 0 0 0 0 0 0 0 0 0 0 0 2 0 0 0 0 0 0 0 0 0 2 0 0 0 0 0 0 0 0 0 0 0 2 0 2 0 0 0 0 0 0 0 0 0 0 2 0 0 0 0 0 2 0 0 0 0 0 0 0 2 0 0 0 0 2 0 0 0 0 0 0 0 0 0 0 0 0 
0 1 1 0 1 1 0 1 1 0 1 1 0 0 1 0 1 1 
0.131533 0.122380 0.122380 1341.701190 1340.587931 0.230232 0.000000 0
0 0 0 0 0 2 0 0 0 2 2 0 0 0 2 0 0 0 0 0 0 0 0 0 2 0 0 0 2 0 0 0 0 0 0 0 0 2 0 0 2 0 0 2 0 0 0 0 0 0 0 2 0 2 0 0 0 0 2 0 2 0 0 0 0 0 2 0 0 2 0 2 0 2 0 0 2 0 0 0 0 0 0 0 0 0 0 0 0 0 0 2 0 0 0 0 0 0 0 0 
0 1 1 0 1 1 0 1 1 0 1 1 0 1 1 0 1 1 
0.131383 0.122269 0.122269 1341.272999 1340.112897 0.212476 0.000000 0
0 0 0 0 0 2 0 0 0 0 0 0 0 0 0 0 0 0 0 2 0 2 2 0 0 0 2 0 0 0 0 0 0 0 0 0 0 0 0 0 0 0 0 2 0 0 0 0 2 0 0 0 0 0 0 0 0 0 0 2 0 0 2 0 0 0 0 2 0 0 0 0 0 0 2 0 0 0 0 0 0 0 2 0 0 0 0 0 0 0 0 0 0 0 0 0 0 0 0 0 
0 1 1 0 1 1 0 1 1 0 1 1 0 1 1 0 1 1 
0.131235 0.122162 0.122163 1340.927978 1339.735389 0.220571 0.000000 0
0 0 0 2 0 0 0 0 0 0 0 0 0 0 2 2 0 0 0 0 0 2 2 0 0 0 0 2 0 0 0 0 0 2 0 0 0 0 0 0 0 2 0 0 0 0 0 0 0 0 0 0 0 0 0 2 0 0 0 0 2 0 0 0 0 0 0 0 2 0 0 0 0 0 0 0 0 2 0 2 0 0 0 0 0 0 0 2 2 0 0 0 0 0 0 0 0 2 0 0 
0 1 1 0 1 1 0 1 1 0 0 1 0 1 1 0 1 1 
0.131190 0.122128 0.122128 1340.712004 1339.514928 0.215622 0.000000 0
0 0 0 0 0 0 0 2 0 0 0 0 0 2 0 0 2 0 0 0 0 0 0 0 0 0 0 0 0 0 0 0 0 0 0 0 0 0 0 0 0 0 0 0 0 0 0 0 2 0 0 0 0 0 0 0 0 0 0 0 0 0 0 0 0 0 0 2 0 0 0 0 2 0 0 0 0 0 0 0 0 0 0 0 0 0 0 0 0 0 0 0 0 2 0 2 0 0 0 0 
0 1 1 0 1 1 0 1 1 0 1 1 0 1 1 0 1 1 
0.131237 0.122160 0.122161 1340.630362 1339.458130 0.221777 0.000000 0
0 0 2 0 2 0 0 0 0 0 0 0 2 0 0 0 0 0 0 0 0 0 0 0 0 2 0 2 0 2 0 2 0 0 0 0 0 0 0 0 0 2 0 0 0 0 0 0 0 0 0 0 0 0 0 0 0 0 0 0 0 2 2 2 0 0 0 0 0 0 0 0 0 2 0 0 0 0 0 0 0 0 0 0 2 0 0 0 0 0 0 0 0 0 0 0 0 0 0 2 
0 1 1 0 1 1 0 1 1 0 1 1 0 1 1 0 1 1 
0.131311 0.122214 0.122215 1340.652369 1339.524285 0.232997 0.000000 0
0 0 0 0 0 0 0 0 0 0 0 0 0 2 0 0 0 2 2 2 2 0 0 0 0 2 0 0 2 2 0 0 0 0 0 0 2 0 0 0 0 0 0 0 0 0 0 0 0 0 2 0 2 2 0 2 0 2 0 0 0 0 0 0 0 0 0 0 0 0 0 0 2 0 0 0 2 0 0 2 0 0 0 0 0 0 0 0 0 2 0 0 0 0 2 0 0 0 0 2 
0 1 1 0 1 1 0 1 1 0 1 1 0 1 1 0 1 1 
0.131394 0.122277 0.122278 1340.733928 1339.657048 0.225372 0.000000 0
0 0 0 0 0 0 0 0 0 0 0 0 0 0 0 0 0 2 0 0 0 2 0 0 0 0 0 0 0 0 0 0 0 0 0 0 0 0 0 0 0 0 0 0 0 0 0 0 0 0 0 2 0 2 0 0 0 0 0 0 0 0 0 0 0 0 2 0 2 0 2 0 2 2 0 0 0 0 0 0 0 0 0 2 0 0 2 0 0 0 0 0 0 0 0 0 0 2 0 0 
0 1 1 0 1 1 0 1 1 0 1 1 0 1 1 0 1 1 
0.131493 0.122349 0.122350 1340.828415 1339.797437 0.243151 0.000000 0
0 0 0 0 0 0 0 0 0 0 0 2 0 0 0 0 0 0 0 0 0 0 0 0 0 0 0 0 0 0 0 0 0 0 2 0 2 0 0 0 0 0 0 0 0 0 0 0 0 0 0 2 0 0 0 2 2 0 0 0 0 0 0 2 0 2 0 0 0 0 0 0 0 0 0 0 0 0 0 0 0 0 0 2 0 0 0 0 0 0 0 0 0 0 0 0 0 0 0 2 
0 1 1 0 1 1 0 1 1 0 1 1 0 1 1 0 1 1 
0.131574 0.122406 0.122407 1340.890789 1339.887635 0.221168 0.000000 0
0 0 0 0 0 2 2 0 0 0 0 0 0 0 0 0 0 0 0 0 0 2 0 2 2 0 0 0 0 0 0 0 0 0 0 0 2 0 0 0 0 0 2 0 0 0 0 0 0 0 0 0 0 0 0 0 0 0 0 0 0 0 0 0 0 0 0 0 0 0 2 2 0 0 2 0 0 2 0 0 0 0 0 0 0 0 2 2 0 0 0 0 0 0 0 0 0 0 2 2 
0 1 1 0 1 1 0 1 1 0 1 1 0 1 1 0 1 1 
0.131945 0.122690 0.122691 1343.434289 1342.566345 0.216158 0.000000 0
2 0 0 2 0 0 0 0 0 2 2 0 0 0 0 0 2 0 0 0 0 0 0 0 0 0 0 2 0 0 0 0 0 0 0 0 0 0 0 0 0 0 0 0 0 0 2 0 0 0 0 0 0 0 0 0 0 2 0 0 0 0 0 0 0 2 0 2 0 0 2 0 0 0 0 0 0 0 0 0 0 2 0 0 0 2 0 0 0 0 0 0 0 0 0 0 2 0 2 0 
0 1 1 0 1 1 0 1 1 0 1 1 0 1 1 0 1 1 
0.131983 0.122726 0.122726 1343.334800 1342.460934 0.229955 0.000000 0
2 0 0 0 0 0 0 0 0 0 0 0 0 0 0 2 0 0 0 0 0 0 0 0 0 0 0 0 0 0 0 2 0 0 0 0 2 0 0 0 0 0 0 0 2 0 2 0 0 0 0 2 2 0 0 0 0 0 0 0 0 0 0 0 0 2 0 2 0 0 0 0 0 0 2 0 0 0 0 0 0 0 0 0 0 0 0 0 0 2 0 0 0 0 0 0 0 0 0 0 
0 1 1 0 1 1 0 1 1 0 1 1 0 1 1 0 1 1 
0.131941 0.123152 0.123121 1343.151866 1342.244823 0.225960 0.000000 0
0 0 0 2 2 0 0 0 0 2 0 0 0 0 0 0 0 0 0 0 0 2 0 0 0 0 2 0 2 2 2 0 0 0 0 0 0 0 0 0 0 0 0 0 0 0 0 0 2 0 2 0 0 0 0 0 0 0 0 0 2 2 0 0 0 0 0 0 0 0 2 2 0 0 0 0 0 2 0 0 2 0 0 0 0 0 0 0 0 0 0 0 2 2 2 0 0 2 0 0 
0 1 1 0 1 1 0 1 1 0 1 1 0 0 1 0 1 1 
0.131866 0.140587 0.139887 1342.880079 1341.927835 0.227545 0.000000 0
2 0 0 0 0 2 0 0 0 0 0 0 0 0 0 0 0 0 2 0 0 0 0 0 0 0 0 0 0 0 0 0 0 0 2 0 0 0 0 0 0 0 0 2 0 2 0 0 0 2 0 0 2 0 2 0 0 0 0 0 0 0 2 2 0 0 0 0 0 0 0 0 0 0 0 0 0 0 2 0 0 0 2 0 0 0 2 0 2 0 0 0 0 0 0 0 0 0 2 0 
0 1 1 0 1 1 0 1 1 0 1 1 0 1 1 0 1 1 
0.131795 0.123042 0.123011 1342.539519 1341.538447 0.212852 0.000000 0
0 0 0 0 0 0 0 0 0 0 0 0 0 0 0 0 0 0 0 0 0 0 0 0 0 0 0 0 0 0 0 0 0 0 0 0 0 2 0 0 0 0 2 0 2 0 0 2 0 0 0 0 0 0 0 0 0 0 0 0 0 0 0 0 0 0 0 0 0 0 0 0 0 0 0 0 0 0 0 0 0 2 0 0 0 0 0 0 0 0 2 0 0 0 0 0 0 0 0 0 
0 1 1 0 1 1 0 1 1 0 1 1 0 1 1 0 1 1 
0.131703 0.122512 0.122512 1342.148653 1341.100833 0.232827 0.000000 0
0 2 0 0 0 0 0 0 0 0 0 0 0 0 0 0 0 2 0 0 0 0 0 0 2 0 0 0 0 0 0 0 2 2 0 0 0 2 0 2 0 2 2 0 2 0 0 0 0 0 0 0 0 2 0 0 0 0 0 0 2 0 0 0 2 0 0 0 0 0 0 2 0 0 2 2 0 0 0 0 0 0 2 0 2 2 0 0 0 0 0 0 0 0 0 2 0 0 2 0 
0 1 1 0 1 1 0 1 1 0 1 1 0 1 1 0 1 1 
0.131583 0.122416 0.122417 1341.743960 1340.649501 0.240658 0.000000 0
0 0 2 2 2 0 0 0 0 0 0 0 0 0 0 0 0 0 0 2 0 0 0 0 2 0 0 2 0 0 0 0 2 2 0 2 0 0 0 0 0 0 0 0 0 0 0 0 0 2 0 0 0 2 0 0 0 0 0 0 0 0 0 0 0 2 0 0 0 2 0 0 2 0 0 2 0 0 0 0 0 0 0 0 0 2 0 0 0 0 2 2 0 2 0 0 0 2 0 0 
0 1 1 0 1 1 0 1 1 0 1 1 0 1 1 0 1 1 
0.131434 0.122307 0.122307 1341.368590 1340.232082 0.222832 0.000000 0
0 0 0 0 0 2 0 0 2 0 0 0 0 2 0 0 0 0 0 0 2 0 0 2 2 0 0 0 0 0 0 2 0 0 2 2 2 0 2 0 0 0 0 0 0 0 0 0 0 0 2 0 0 0 0 0 0 0 0 0 2 0 0 0 0 0 2 0 0 0 0 0 0 0 0 0 0 0 2 0 0 0 2 0 2 0 2 0 2 0 0 0 0 0 0 2 0 0 0 0 
0 1 1 0 1 1 0 1 1 0 1 1 0 1 1 0 1 1 
0.131299 0.122210 0.122211 1341.072852 1339.909292 0.215136 0.000000 0
0 0 0 2 0 0 0 0 0 0 0 0 0 2 0 0 0 0 0 0 0 0 0 2 0 0 0 0 0 0 0 0 0 0 0 0 0 0 0 0 0 0 0 0 0 0 0 2 0 0 0 0 0 0 0 0 0 0 0 0 0 2 0 2 0 2 0 0 0 2 0 0 0 0 0 0 0 2 0 0 0 0 2 0 0 0 0 0 0 2 0 0 0 0 0 0 0 0 0 0 
0 1 1 0 1 1 0 1 1 0 1 1 0 1 1 0 1 1 
0.131271 0.122188 0.122189 1340.900279 1339.735959 0.223888 0.000000 0
0 2 0 0 0 0 0 0 0 0 0 0 0 0 2 0 0 0 0 0 2 0 2 2 2 0 2 2 0 0 0 0 0 0 0 0 0 2 0 0 0 0 0 0 2 0 0 0 0 0 0 0 0 0 0 0 0 0 0 2 0 0 0 0 0 0 0 0 0 0 0 0 0 0 0 0 0 0 0 0 0 0 0 0 0 0 0 0 0 0 0 2 0 0 0 0 0 0 0 0 
0 1 1 0 1 1 0 1 1 0 1 1 0 1 1 0 1 1 
0.131331 0.122230 0.122231 1340.849827 1339.711856 0.227993 0.000000 0
0 0 0 0 0 2 0 0 0 0 0 0 0 2 0 0 0 0 2 0 0 0 0 0 0 0 0 2 0 0 0 2 2 0 0 0 0 0 0 0 0 2 0 0 0 2 0 0 0 2 2 0 0 0 0 0 0 0 0 0 0 0 0 0 0 0 0 0 0 0 0 0 0 0 0 0 0 0 0 0 0 0 0 0 0 0 0 0 2 0 0 0 2 0 0 0 2 0 0 2 
0 0 1 0 1 1 0 1 1 0 1 1 0 1 1 0 1 1 
0.131422 0.122296 0.122297 1340.889273 1339.795075 0.221397 0.000000 0
0 0 0 0 2 0 0 0 0 0 2 0 0 0 0 0 0 0 0 0 0 0 0 2 0 0 0 0 0 0 0 0 0 0 2 2 0 0 0 0 2 0 2 0 0 0 2 0 0 0 0 0 0 0 0 0 0 0 0 0 2 0 0 0 0 0 0 0 2 0 0 0 0 2 0 0 0 0 0 0 0 0 0 0 2 2 0 0 0 0 0 0 0 0 0 0 0 0 0 0 
0 1 1 0 1 1 0 1 1 0 1 1 0 1 1 0 1 1 
0.131503 0.122356 0.122357 1340.973917 1339.927520 0.228817 0.000000 0
0 0 0 0 0 0 0 0 0 0 0 2 0 2 0 2 0 0 0 2 0 0 2 2 0 2 0 0 0 2 2 0 0 0 0 0 0 0 2 2 0 2 0 2 0 0 0 2 2 2 2 0 0 0 2 0 0 0 0 0 0 0 0 2 0 0 0 0 0 0 0 0 0 0 0 2 0 2 0 0 0 0 0 2 0 0 2 0 0 0 0 0 0 0 2 0 2 0 2 0 
0 1 1 0 1 1 0 1 1 0 1 1 0 1 1 0 1 1 
0.131575 0.122408 0.122409 1341.062439 1340.056839 0.213087 0.000000 0
0 0 0 0 0 0 0 0 0 0 0 0 0 0 0 0 0 0 0 0 0 0 0 0 0 0 0 0 2 0 0 0 2 0 0 0 0 2 0 0 0 0 0 0 0 2 0 2 0 0 0 0 0 0 0 0 0 0 0 0 2 0 0 0 0 0 2 0 0 0 0 0 0 0 0 0 0 0 0 0 0 0 0 0 0 0 0 0 0 2 0 0 2 0 0 0 0 0 0 0 
0 1 1 0 1 1 0 1 1 0 1 1 0 1 1 0 1 1 
0.131618 0.122440 0.122441 1341.118178 1340.136128 0.230268 0.000000 0
0 0 0 0 0 0 0 0 0 0 0 0 0 2 0 0 0 0 0 0 0 0 0 0 0 0 0 0 0 0 0 0 0 0 0 0 0 0 0 0 0 0 0 0 0 0 2 0 2 0 0 0 0 0 0 0 0 0 2 0 0 0 0 0 2 0 0 0 2 0 0 0 0 0 0 0 0 0 2 0 0 0 0 0 0 0 0 0 0 0 0 0 0 0 0 0 0 0 0 0 
0 1 1 0 1 1 0 1 1 0 1 1 0 1 1 0 0 1 
0.131965 0.122741 0.122741 1343.065303 1342.339771 0.235382 0.000000 0
0 0 0 0 0 0 0 0 0 2 0 0 0 0 2 0 0 0 0 0 0 0 0 0 0 0 0 2 0 2 0 0 0 0 0 0 0 0 0 0 2 0 0 0 2 0 0 0 2 2 0 0 0 2 0 2 0 0 0 0 0 2 0 2 0 0 0 0 0 0 0 0 0 2 0 0 0 2 0 0 0 0 2 0 0 0 0 0 0 0 0 2 0 0 0 2 0 0 0 0 
0 1 1 0 1 1 0 1 1 0 1 1 0 1 1 0 1 1 
0.131982 0.123099 0.123084 1342.962210 1342.230572 0.237523 0.000000 0
0 0 0 0 0 0 0 0 0 0 0 0 0 0 0 0 0 0 0 0 0 0 0 0 0 0 0 2 2 0 0 0 0 0 0 0 0 0 0 0 0 0 2 2 0 0 0 0 0 2 0 0 0 0 0 0 0 0 0 0 0 0 0 2 0 0 0 0 0 0 0 0 0 0 0 0 0 0 0 0 0 0 0 0 0 0 0 0 0 0 0 0 0 2 2 0 2 0 0 0 
0 1 1 0 1 1 0 1 1 0 1 1 0 1 1 0 1 1 
0.131934 0.140675 0.139974 1342.862188 1342.055554 0.239699 0.000000 0
0 0 0 0 0 0 0 0 0 0 0 0 0 0 0 2 0 0 0 2 0 2 0 0 0 0 0 2 2 0 0 0 2 2 0 2 0 0 0 0 0 0 0 0 2 0 0 0 2 0 0 0 2 2 0 0 0 0 0 0 0 0 0 0 0 2 0 0 0 2 0 0 0 0 0 0 2 0 0 0 0 0 0 0 0 0 0 0 2 0 2 0 0 0 0 0 0 0 2 0 
0 1 1 0 1 1 0 1 1 0 1 1 0 1 1 0 1 1 
0.132168 1.010808 4.511254 1342.646977 1336.169870 0.232402 0.000000 0
2 0 0 0 0 0 0 0 0 0 0 2 0 0 0 0 0 0 0 0 0 0 0 0 0 0 0 0 2 0 0 0 0 2 0 2 0 0 0 0 0 2 0 0 0 2 2 1 0 0 0 0 0 0 0 0 2 0 0 0 0 0 0 0 0 0 0 0 0 0 0 0 2 0 0 0 2 0 0 0 0 0 0 0 0 0 0 2 0 0 2 0 0 0 0 0 0 0 0 0 
0 1 1 0 1 1 0 1 1 0 1 1 0 1 1 0 1 1 
0.131827 0.140554 0.139854 1342.455785 1341.487826 0.230919 0.000000 0
0 0 0 0 0 2 0 0 2 0 0 2 0 2 0 0 0 0 0 0 0 0 0 0 0 0 0 0 0 0 2 0 0 0 2 0 2 2 0 0 0 2 0 0 0 0 0 2 0 0 0 0 0 0 0 0 0 2 0 2 0 0 0 0 0 0 0 0 2 0 0 2 0 0 0 0 0 0 0 0 2 0 0 2 0 0 2 0 0 0 0 0 0 0 0 0 0 0 2 0 
0 1 1 0 1 1 0 1 1 0 1 1 0 1 1 0 1 1 
0.131763 0.122782 0.122767 1342.151036 1341.129315 0.233989 0.000000 0
0 0 2 0 2 0 0 0 2 0 0 0 0 0 0 0 0 0 0 0 0 0 0 0 0 0 0 2 0 0 0 0 0 0 0 0 2 0 0 2 0 0 0 0 0 0 2 0 0 2 0 0 0 0 0 2 0 0 2 0 0 0 0 0 0 0 0 0 0 0 0 0 0 0 0 2 0 0 0 0 0 0 2 0 0 2 0 0 0 0 0 0 2 2 0 0 0 0 0 0 
0 1 1 0 1 1 0 1 1 0 1 1 0 1 1 0 1 1 
0.131656 0.122472 0.122472 1341.819709 1340.754383 0.223425 0.000000 0
0 0 0 2 0 0 0 2 0 0 2 0 0 0 0 2 2 0 0 0 0 0 0 0 0 2 0 2 0 0 0 0 0 0 0 0 0 0 0 0 0 0 0 0 0 0 0 0 2 0 0 0 0 2 0 2 0 0 0 0 2 0 0 0 0 2 0 2 0 0 0 0 2 0 2 0 2 2 0 0 0 0 2 0 0 0 2 2 0 0 0 0 0 0 0 0 2 0 0 0 
0 1 1 0 1 1 0 1 1 0 1 1 0 1 1 0 1 1 
0.131526 0.122374 0.122375 1341.509890 1340.409248 0.238922 0.000000 0
2 0 0 0 0 0 2 0 2 0 0 0 2 0 0 0 0 0 0 0 0 0 0 0 2 2 0 0 2 0 2 0 0 0 2 0 0 0 0 0 0 0 2 0 0 0 0 0 0 0 0 0 0 0 2 2 2 2 0 0 0 2 0 0 0 0 2 0 0 0 0 0 0 0 2 0 0 2 2 0 0 0 0 2 0 2 2 0 0 0 0 0 0 0 0 0 0 0 0 0 
0 1 1 0 1 1 0 1 1 0 1 1 0 1 1 0 1 1 
0.131417 0.122297 0.122297 1341.270134 1340.149281 0.225380 0.000000 0
0 0 0 0 0 0 0 0 0 0 0 0 2 0 0 0 0 0 2 0 0 0 0 0 0 0 2 2 2 2 0 0 2 0 0 0 2 0 0 0 0 0 0 0 0 0 0 0 0 0 0 0 0 0 0 2 0 0 0 0 0 0 0 0 0 0 0 2 2 0 2 0 0 0 0 0 2 0 0 0 0 0 0 0 0 0 0 0 0 0 0 0 0 0 0 2 0 0 0 0 
0 1 1 0 1 1 0 1 1 0 1 1 0 1 1 0 1 1 
0.131391 0.122276 0.122277 1341.142843 1340.022388 0.209218 0.000000 0
0 0 0 0 2 0 0 2 0 0 2 0 0 0 0 0 0 0 0 0 0 0 0 0 0 0 0 0 0 0 0 0 0 0 0 0 0 0 0 0 0 2 0 0 0 0 0 0 0 0 0 0 0 0 0 0 0 0 0 0 0 0 0 0 0 0 0 0 0 0 2 0 0 0 0 0 0 0 0 0 2 0 0 0 0 0 0 0 2 0 0 0 0 0 0 0 0 0 0 0 
0 1 1 0 1 1 0 1 1 0 1 1 0 1 1 0 1 1 
0.131435 0.122309 0.122309 1341.117812 1340.020483 0.227027 0.000000 0
0 0 0 2 0 0 0 2 0 0 2 0 0 0 0 0 2 2 0 0 2 0 0 0 0 0 0 0 0 0 2 0 0 0 0 0 0 0 0 0 0 0 0 0 2 0 2 0 0 0 0 0 2 0 0 0 2 0 0 0 2 0 0 0 0 0 0 0 0 0 2 0 2 0 0 2 2 2 0 0 0 0 0 0 0 0 0 2 0 0 0 0 0 2 0 0 2 0 0 0 
0 1 1 0 1 1 0 1 1 0 1 1 0 1 1 0 1 1 
0.131523 0.122371 0.122372 1341.166171 1340.107701 0.217834 0.000000 0
0 2 0 0 0 0 0 0 0 0 0 0 0 0 2 0 0 0 0 0 0 0 0 0 0 0 0 0 0 0 0 0 0 0 2 0 0 0 0 0 2 0 0 0 0 0 0 0 0 0 0 0 0 2 0 0 0 0 0 0 0 0 2 0 0 2 2 0 0 0 0 2 0 0 2 0 0 0 0 2 2 0 0 0 0 0 0 0 0 0 0 2 0 0 0 0 2 0 2 2 
0 1 1 0 1 1 0 1 1 0 1 1 0 1 1 0 1 1 
0.131610 0.122433 0.122433 1341.247579 1340.230963 0.228521 0.000000 0
0 0 0 0 2 2 0 0 0 0 0 0 0 0 0 0 0 0 0 0 0 0 0 0 0 0 0 0 0 0 0 0 0 0 2 0 0 0 2 0 0 0 0 0 0 2 2 0 0 0 0 0 0 0 0 2 0 0 2 0 0 0 0 0 0 2 2 0 0 0 0 0 2 2 0 0 2 0 0 0 0 0 0 0 0 0 0 0 0 0 0 0 2 2 0 0 0 0 0 0 
0 1 1 0 1 1 0 1 1 0 1 1 0 1 1 0 1 1 
0.131653 0.122465 0.122466 1341.324524 1340.341312 0.238297 0.000000 0
0 0 2 0 2 0 2 0 0 0 2 0 2 0 0 0 2 0 0 2 0 0 0 0 2 0 0 0 2 0 0 0 2 2 0 0 2 2 0 0 0 0 0 0 0 0 0 2 0 0 0 0 0 0 0 0 0 0 0 0 0 0 0 0 2 0 0 0 0 2 0 0 0 0 0 0 0 2 2 0 0 0 2 0 2 0 2 0 0 0 0 0 0 0 0 0 0 2 2 2 
0 1 1 0 1 1 0 1 1 0 1 1 0 1 1 0 1 1 
0.131665 0.122477 0.122478 1341.370617 1340.405886 0.233674 0.000000 0
0 0 2 0 0 0 0 0 2 0 0 2 0 0 0 0 0 0 0 0 0 0 0 2 0 0 0 0 0 2 0 0 2 0 0 2 0 0 0 0 0 2 0 0 0 0 0 2 0 0 2 0 0 0 0 0 0 2 2 0 0 0 2 2 0 2 0 0 0 0 0 0 0 2 0 0 0 0 2 0 0 0 2 0 0 0 0 0 2 0 0 0 2 0 0 0 0 2 0 0 
0 1 1 0 1 1 0 1 1 0 1 1 0 1 1 0 1 1 
0.131997 0.123228 0.123229 1342.403490 1342.010088 0.246143 0.000000 0
0 0 0 0 0 0 0 0 0 2 0 0 0 2 2 0 0 0 0 0 0 0 0 0 0 0 0 2 0 0 0 0 0 0 0 0 0 0 0 2 0 0 0 0 0 2 2 0 2 0 0 0 0 0 0 0 0 0 0 0 0 0 0 0 0 0 0 2 0 0 0 0 0 2 0 0 2 0 0 0 0 0 0 0 0 2 2 0 0 0 0 0 0 2 0 0 0 0 0 0 
0 1 1 0 1 1 0 1 1 0 1 1 0 1 1 0 1 1 
0.132019 0.125361 0.125362 1342.227132 1341.854084 0.254730 0.000000 0
0 2 0 0 0 0 2 2 0 0 0 0 0 2 0 0 0 0 0 2 0 0 0 2 0 2 0 0 0 0 0 0 0 0 0 2 0 0 2 0 0 0 0 0 0 0 0 2 0 0 0 2 0 2 0 0 2 0 0 0 0 0 0 0 0 0 0 0 2 0 0 0 2 2 2 0 0 0 0 0 0 0 0 0 0 0 2 0 0 0 0 0 0 0 0 0 0 0 0 0 
0 1 1 0 1 1 0 1 1 0 1 1 0 1 1 0 1 1 
0.131917 0.123588 0.123557 1342.354133 1341.778378 0.241817 0.000000 0
0 0 0 0 0 0 0 0 2 0 2 0 2 0 0 0 0 0 0 2 2 2 0 0 0 0 0 0 0 0 0 0 2 0 0 2 0 0 0 0 0 0 0 0 2 0 0 0 0 0 0 0 0 2 0 0 0 0 0 0 0 2 0 0 0 0 0 0 0 2 0 0 2 2 0 0 0 0 0 0 0 0 0 0 0 0 0 0 0 2 0 0 0 0 0 0 0 2 0 0 
0 1 1 0 1 1 0 1 1 0 1 1 0 1 1 0 1 1 
0.131865 0.140639 0.139938 1342.420642 1341.636309 0.230700 0.000000 0
0 0 2 2 0 0 0 0 2 0 0 0 2 0 0 0 2 2 0 0 0 2 0 0 2 2 0 0 0 0 0 2 0 0 0 0 0 2 0 0 0 0 0 0 0 0 0 2 0 0 0 0 2 2 2 0 0 0 0 0 0 0 0 0 0 0 0 2 2 0 0 0 0 0 0 0 0 0 0 0 0 0 0 0 0 0 0 0 0 0 2 0 0 0 0 2 0 2 0 2 
0 1 1 0 1 1 0 1 1 0 1 1 0 1 1 0 1 1 
0.131854 0.123088 0.123057 1342.337786 1341.420033 0.233414 0.000000 0
0 0 2 0 0 0 0 2 0 0 0 0 0 0 0 0 0 0 0 0 0 0 0 0 0 0 0 0 0 0 0 0 0 0 0 0 0 0 2 0 0 2 0 2 0 0 2 0 0 0 0 0 0 0 0 0 0 2 0 0 0 0 0 2 0 0 0 0 0 0 0 0 0 0 0 0 0 0 0 0 0 0 0 0 0 0 0 0 0 0 0 2 2 0 0 2 0 0 0 0 
0 1 1 0 1 1 0 1 1 0 1 1 0 1 1 0 1 1 
0.131831 0.122602 0.122603 1342.144383 1341.154917 0.228203 0.000000 0
0 0 0 0 0 0 0 0 0 2 2 0 0 0 0 0 0 0 0 0 0 0 0 0 0 0 0 2 0 0 0 0 0 0 2 0 0 0 2 2 0 2 0 0 2 0 0 0 0 0 0 0 0 0 0 0 0 0 0 0 0 2 0 0 0 0 0 0 0 0 2 2 0 0 0 0 0 0 0 2 2 0 0 0 2 0 0 0 0 0 0 0 0 0 0 0 0 0 0 2 
0 1 1 0 1 1 0 1 1 0 1 1 0 1 1 0 1 1 
0.131734 0.122526 0.122527 1341.901733 1340.867581 0.230335 0.000000 0
0 0 0 0 0 0 0 0 0 0 2 0 0 0 0 0 0 0 0 0 0 0 2 0 2 0 0 2 0 0 0 0 0 0 0 0 0 0 0 0 2 0 0 0 2 0 0 0 0 0 0 0 0 0 2 0 0 0 0 0 0 0 0 0 0 0 0 0 0 0 0 0 2 0 0 0 0 2 0 0 0 0 0 0 0 0 2 0 0 0 0 0 0 0 0 0 0 0 0 0 
0 0 1 0 1 1 0 1 1 0 1 1 0 1 1 0 1 1 
0.131621 0.122446 0.122446 1341.666914 1340.603941 0.235242 0.000000 0
0 0 0 0 0 0 0 2 0 0 0 0 0 0 0 0 2 0 0 0 0 0 2 0 0 0 0 0 0 0 0 0 0 0 0 0 0 0 0 0 0 0 0 0 0 0 0 0 0 2 0 0 0 0 0 0 0 2 0 0 0 0 2 0 0 0 0 0 0 0 2 0 2 0 0 0 2 0 0 0 0 0 0 0 0 0 0 0 0 0 0 0 0 2 0 0 2 0 0 0 
0 1 1 0 1 1 0 1 1 0 1 1 0 1 1 0 1 1 
0.131552 0.122400 0.122400 1341.484184 1340.407706 0.223697 0.000000 0
0 0 0 0 0 0 0 0 0 0 2 0 0 0 0 2 0 0 0 0 0 0 2 0 0 2 0 0 0 0 0 0 0 0 0 0 0 0 0 0 0 0 0 0 2 0 2 2 0 0 0 2 0 0 0 0 0 2 0 0 0 0 0 2 2 0 0 0 0 0 0 0 0 2 0 0 0 0 0 0 0 0 0 0 0 0 0 0 0 2 0 0 0 0 0 2 2 0 0 0 
0 1 1 0 1 1 0 1 1 0 1 1 0 1 1 0 1 1 
0.131522 0.122374 0.122374 1341.404243 1340.327677 0.219072 0.000000 0
0 2 0 0 0 0 0 0 0 0 0 0 0 0 2 0 0 0 0 2 0 0 2 0 0 0 2 0 0 0 0 0 0 0 0 2 0 0 0 0 0 0 2 2 0 0 0 0 0 0 2 0 0 0 0 0 0 0 0 0 2 2 0 0 0 0 0 0 0 0 0 0 0 0 0 0 0 0 0 0 0 0 0 0 0 0 0 0 0 0 0 0 0 0 0 0 0 0 0 0 
0 1 1 0 1 1 0 1 1 0 1 1 0 1 1 0 1 1 
0.131552 0.122394 0.122395 1341.399370 1340.340323 0.231428 0.000000 0
0 0 0 0 0 0 0 0 0 0 0 0 2 0 0 0 0 0 0 0 0 0 2 0 2 0 0 0 0 0 0 0 0 0 0 2 2 0 0 0 2 0 0 0 2 0 2 0 0 0 0 2 0 0 0 0 0 0 0 0 0 2 0 0 0 0 0 0 0 0 0 0 0 2 0 0 0 0 0 0 2 2 2 0 0 0 0 2 0 2 2 0 2 2 0 0 0 0 0 0 
0 1 1 0 1 1 0 1 1 0 1 1 0 1 1 0 1 1 
0.131615 0.122439 0.122440 1341.447428 1340.418648 0.235769 0.000000 0
0 0 0 2 2 0 2 2 0 0 0 0 0 0 0 0 0 0 0 0 0 0 0 0 0 0 0 0 0 0 0 0 0 0 0 0 0 0 0 0 0 0 0 0 2 2 0 2 0 2 0 0 0 0 2 0 0 0 0 0 0 0 0 0 0 0 0 0 0 0 2 0 2 0 0 0 2 0 2 0 0 0 2 2 2 0 0 0 0 0 0 2 2 0 0 0 0 0 0 0 
0 1 1 0 1 1 0 1 1 0 1 1 0 1 1 0 1 1 
0.131670 0.122479 0.122480 1341.516655 1340.520063 0.237160 0.000000 0
0 0 0 0 0 0 0 0 0 2 0 0 0 0 0 0 2 0 0 0 0 0 2 2 0 0 0 0 2 0 0 0 2 2 0 0 0 0 0 2 0 0 2 0 0 0 0 0 0 0 0 0 2 0 0 0 2 0 0 0 0 0 0 0 0 0 0 2 0 0 0 0 0 2 0 2 0 2 0 0 2 2 0 0 0 2 0 2 0 0 0 0 0 0 0 0 0 0 0 0 
0 1 1 0 0 1 0 1 1 0 1 1 0 1 1 0 1 1 
0.131702 0.122503 0.122504 1341.579732 1340.608870 0.233967 0.000000 0
0 0 0 0 0 0 2 0 0 0 2 0 0 0 0 0 0 0 0 0 0 0 0 0 0 0 2 0 0 0 0 0 0 0 0 0 0 0 0 0 0 0 0 2 0 0 0 0 0 2 0 0 0 0 0 0 0 2 0 0 0 0 0 0 0 0 0 0 2 0 0 0 0 0 0 0 0 0 0 0 0 0 0 0 2 0 2 0 0 0 0 0 0 2 0 0 0 0 0 0 
0 1 1 0 1 1 0 1 1 0 1 1 0 1 1 0 1 1 
0.131723 0.122518 0.122518 1341.617594 1340.661273 0.243239 0.000000 0
0 0 0 0 0 0 0 0 0 0 2 0 0 0 2 0 0 0 0 0 2 0 0 0 0 0 0 0 0 0 0 0 2 0 2 0 0 0 2 0 0 0 2 0 0 0 0 0 0 0 0 0 0 0 0 0 0 0 0 0 0 0 0 0 0 0 0 0 0 0 0 0 0 0 2 2 0 0 0 0 2 0 0 0 0 0 0 2 0 0 2 0 0 0 2 0 0 0 2 2 
0 1 1 0 1 1 0 1 1 0 1 1 0 1 1 0 1 1 
0.132146 0.128456 0.128460 1341.281790 1341.465844 0.224267 0.000000 0
0 0 0 0 0 0 0 0 0 0 0 0 0 0 0 2 0 0 0 0 0 0 0 0 0 0 0 2 0 0 0 2 0 0 0 0 0 0 0 0 0 0 0 0 0 0 0 2 0 0 0 0 0 0 0 0 0 0 0 0 0 0 2 0 0 0 0 0 0 0 0 2 0 0 0 0 0 0 2 0 0 0 0 2 0 0 0 0 0 2 0 0 0 0 0 0 2 0 0 0 
0 1 1 0 1 1 0 1 1 0 1 1 0 1 1 0 1 1 
0.132869 0.162364 0.162412 1340.728825 1341.089592 0.223476 0.000000 0
0 2 2 0 0 0 0 0 0 0 2 0 0 0 0 0 0 0 0 0 0 0 0 0 0 2 0 0 0 0 0 0 0 0 0 0 0 0 0 0 0 0 0 0 0 0 0 0 0 0 0 2 0 0 0 0 0 0 0 0 0 0 0 0 0 0 0 0 2 0 0 2 0 0 2 0 0 0 2 0 0 0 0 0 0 0 0 0 0 0 0 0 0 0 0 0 0 0 0 0 
0 1 1 0 1 1 0 1 1 0 1 1 0 1 1 0 1 1 
0.131966 0.127873 0.127876 1341.481555 1341.320418 0.231851 0.000000 0
0 0 0 0 0 0 0 0 2 0 0 0 0 0 0 0 0 0 0 0 0 0 0 0 0 0 0 0 0 0 0 2 0 2 0 2 0 0 0 2 0 0 0 0 2 0 0 2 0 0 0 0 0 0 0 0 0 0 2 0 0 0 2 0 0 0 2 0 0 0 0 0 0 0 0 2 0 0 0 0 0 0 0 0 0 0 0 0 0 0 0 0 0 0 0 0 0 0 0 0 
0 1 1 0 1 1 0 1 1 0 1 1 0 1 1 0 1 1 
0.131822 0.123287 0.123271 1342.009562 1341.395602 0.233538 0.000000 0
0 0 0 0 0 0 2 0 0 0 0 0 0 0 0 0 0 0 0 0 2 0 0 0 0 0 0 0 0 0 0 0 0 0 0 0 0 0 0 0 0 2 0 0 0 0 0 0 0 0 0 0 2 0 0 0 2 0 0 0 0 0 0 0 0 0 0 0 0 0 0 2 0 0 2 0 2 0 0 0 0 2 0 0 0 2 0 2 2 0 2 2 0 0 2 0 0 0 0 2 
0 1 1 0 1 1 0 1 1 0 1 1 0 1 1 0 1 1 
0.131825 0.122635 0.122635 1342.165126 1341.309043 0.219347 0.000000 0
0 0 0 0 0 0 0 2 0 0 0 0 0 0 0 0 0 2 0 0 2 0 0 0 0 0 0 2 0 0 0 2 0 2 0 0 0 2 0 0 0 0 0 2 0 0 0 2 0 0 0 0 0 0 0 0 0 0 0 0 0 0 0 0 0 0 0 0 0 0 0 0 0 0 0 0 2 0 0 0 0 0 0 0 0 0 0 0 0 0 0 0 0 0 0 0 0 0 0 0 
0 1 1 0 1 1 0 1 1 0 1 1 0 1 1 0 1 1 
0.131821 0.122592 0.122593 1342.108871 1341.145487 0.249186 0.000000 0
2 0 2 0 2 0 0 0 0 0 0 0 2 2 0 0 0 0 0 0 0 0 0 0 0 0 2 0 0 0 0 0 0 2 0 0 0 0 0 0 0 0 0 2 0 2 0 0 0 0 0 0 0 0 0 2 0 0 0 0 0 2 2 2 0 0 2 0 0 0 0 0 0 0 0 0 2 0 0 0 0 0 0 2 0 0 0 0 0 0 0 0 0 0 0 0 0 0 2 0 
0 1 1 0 1 1 0 1 1 0 1 1 0 1 1 0 1 1 
0.131756 0.122544 0.122545 1341.968131 1340.955851 0.235131 0.000000 0
2 0 0 0 0 0 2 0 0 0 2 2 0 0 0 0 0 0 0 0 2 0 0 0 0 2 2 0 0 0 0 0 0 0 0 0 0 0 0 0 0 0 0 0 0 0 0 0 0 2 0 2 0 0 0 2 0 0 0 0 0 0 0 0 0 0 2 0 2 0 0 0 0 0 0 0 0 0 0 0 0 0 0 0 0 0 0 2 0 0 0 0 0 0 0 0 0 0 0 0 
0 0 1 0 1 1 0 1 1 0 1 1 0 1 1 0 1 1 
0.131693 0.122498 0.122498 1341.821239 1340.785490 0.233770 0.000000 0
0 2 0 2 0 0 0 2 2 0 0 0 0 0 0 0 0 2 0 0 0 0 0 2 2 0 0 0 0 0 0 0 2 0 0 0 2 0 2 0 2 2 0 0 0 0 2 0 0 2 0 0 0 0 0 0 0 2 0 0 0 2 2 0 2 0 0 0 0 0 0 0 0 0 0 0 0 0 0 0 0 0 0 0 2 0 2 2 0 0 0 0 2 0 0 2 0 0 0 0 
0 1 1 0 1 1 0 1 1 0 1 1 0 1 1 0 1 1 
0.131638 0.122460 0.122460 1341.708589 1340.662936 0.242067 0.000000 0
0 0 0 0 0 0 0 2 0 0 0 0 0 0 0 0 0 0 0 0 0 0 0 0 2 0 0 0 0 0 0 2 0 0 0 0 0 0 0 0 0 0 2 0 0 2 0 0 0 0 0 0 2 2 2 0 0 0 0 0 0 0 0 0 0 0 2 0 2 0 2 0 0 0 0 0 0 0 0 0 2 0 0 0 0 0 0 0 2 0 0 0 2 2 0 0 0 0 0 0 
0 1 1 0 1 1 0 1 1 0 1 1 0 1 1 0 1 1 
0.131622 0.122446 0.122446 1341.658778 1340.613567 0.215984 0.000000 0
0 0 0 2 0 0 0 0 2 0 0 0 0 0 0 0 0 0 0 0 0 0 2 0 0 2 0 0 0 0 0 0 0 0 0 0 0 0 0 0 0 0 0 0 0 0 0 0 0 2 0 0 0 0 0 0 0 2 2 0 0 2 0 0 0 0 0 0 0 2 2 0 0 0 0 0 0 0 0 0 0 0 0 0 0 0 0 0 0 0 0 0 0 0 0 0 0 0 0 0 
0 1 1 0 1 1 0 1 1 0 1 1 0 1 1 0 1 1 
0.131634 0.122455 0.122456 1341.662960 1340.630249 0.219627 0.000000 0
0 0 0 2 0 2 0 0 0 0 0 0 2 0 0 0 0 2 0 0 0 0 0 2 0 0 0 0 0 0 0 0 0 0 0 0 0 0 0 0 0 2 0 0 2 0 0 0 0 2 0 0 0 0 0 0 0 0 0 0 0 0 2 0 0 0 0 0 0 0 0 0 0 0 0 0 0 0 0 2 0 0 0 2 0 0 0 0 0 0 0 0 0 0 0 0 0 0 2 2 
0 1 1 0 1 1 0 1 1 0 1 1 0 1 1 0 1 1 
0.131679 0.122487 0.122488 1341.704374 1340.693310 0.235122 0.000000 0
0 0 0 0 0 0 0 0 0 0 0 0 0 0 0 0 0 2 2 0 0 0 0 0 0 0 0 2 0 0 0 0 0 0 0 0 0 0 0 0 0 0 0 0 0 0 0 0 0 0 2 0 0 0 0 0 0 0 2 0 0 0 0 0 0 2 0 2 2 0 0 0 0 0 0 0 0 0 0 0 2 0 2 0 0 0 0 0 0 0 0 2 0 2 0 2 0 0 0 0 
0 1 1 0 1 1 0 1 1 0 1 1 0 1 1 0 1 1 
0.131703 0.122504 0.122505 1341.756456 1340.767023 0.227432 0.000000 0
0 0 0 0 0 0 0 0 0 0 0 0 2 0 0 0 0 2 0 0 0 0 0 0 0 0 0 0 0 0 0 0 0 0 0 0 0 0 0 0 0 0 0 0 0 2 2 2 0 0 0 0 0 0 0 0 0 0 0 0 0 2 0 0 0 0 0 0 0 0 2 0 0 0 0 0 0 0 0 0 0 2 0 2 2 0 0 0 2 0 2 0 0 0 0 0 0 0 0 2 
0 1 1 0 1 1 0 1 1 0 1 1 0 1 1 0 1 1 
0.131731 0.122523 0.122524 1341.803128 1340.831302 0.228030 0.000000 0
0 0 0 0 0 2 2 0 0 0 2 0 0 0 0 0 2 0 0 0 0 0 0 0 0 0 2 0 0 2 0 0 0 0 2 2 0 0 2 0 0 0 2 0 2 0 2 2 0 0 0 0 2 0 2 2 2 0 0 0 0 2 0 0 2 0 0 2 0 0 2 0 0 2 0 0 0 0 0 0 0 2 0 0 0 0 2 0 0 2 0 0 2 0 0 0 0 0 0 0 
0 1 1 0 1 1 0 1 1 0 1 1 0 1 1 0 1 1 
0.131744 0.122533 0.122533 1341.830950 1340.869041 0.226223 0.000000 0
0 0 0 0 2 0 0 0 0 0 0 2 0 0 2 0 0 0 0 0 0 0 0 0 0 0 0 0 0 0 0 0 0 2 0 0 0 0 2 0 0 0 0 2 0 0 0 0 0 0 0 0 0 2 0 0 0 0 0 0 0 2 0 0 2 0 0 0 0 2 0 0 0 0 0 0 0 0 0 0 0 0 0 0 0 0 0 2 0 0 0 0 2 0 0 0 0 0 0 0 
0 1 1 0 0 1 0 1 1 0 1 1 0 1 1 0 1 1 
0.133017 0.165156 0.165206 1340.065435 1340.786376 0.245282 0.000000 0
0 0 2 0 0 0 2 0 2 0 0 0 0 0 0 0 0 0 0 0 0 0 0 0 0 0 0 0 0 0 0 0 0 2 0 2 0 0 2 0 0 0 2 0 0 2 2 0 0 0 0 0 0 2 0 0 0 2 0 0 0 2 0 0 2 0 0 0 0 0 0 0 0 0 0 0 0 2 0 2 0 0 0 0 0 0 0 0 0 0 2 0 0 0 0 2 0 2 0 0 
0 1 1 0 1 1 0 1 1 0 1 1 0 1 1 0 1 1 
0.144750 0.560684 0.561589 1338.273010 1339.685561 0.232843 0.000000 0
2 0 0 0 2 0 0 0 0 0 2 2 0 0 0 0 0 0 2 0 0 0 0 2 2 0 0 0 0 0 0 0 0 0 0 0 0 0 0 0 0 2 2 0 0 0 0 0 0 0 0 0 2 0 0 0 2 0 0 0 0 0 0 0 0 0 2 0 0 0 0 0 0 0 0 0 0 0 0 0 0 0 0 0 0 0 0 0 0 2 0 0 2 0 2 0 0 0 0 0 
0 1 1 0 1 1 0 1 1 0 1 1 0 1 1 0 1 1 
0.132757 0.162260 0.162308 1340.500319 1340.747244 0.230557 0.000000 0
2 0 0 2 0 0 2 0 0 0 0 0 0 0 0 0 2 2 0 0 0 0 0 0 0 0 0 0 0 0 0 0 0 2 0 0 0 0 2 0 0 0 0 0 2 0 2 0 0 0 0 0 0 2 0 0 0 0 0 0 2 0 0 2 2 0 0 0 0 2 0 0 2 0 0 0 0 0 0 0 0 0 0 2 0 0 0 2 0 0 0 0 0 0 2 0 0 0 0 0 
0 1 1 0 1 1 0 1 1 0 1 1 0 1 1 0 1 1 
0.131824 0.125220 0.125222 1341.628843 1341.141632 0.225474 0.000000 0
0 2 0 0 0 2 0 0 2 0 0 0 0 0 0 0 0 0 0 0 2 0 0 0 0 0 0 0 0 0 0 0 0 0 0 0 2 2 0 0 0 0 0 0 0 0 2 0 0 2 0 2 0 0 0 0 0 0 0 0 0 0 0 2 0 0 0 0 0 0 0 2 0 0 0 2 2 0 0 0 0 0 0 0 0 0 0 0 0 0 0 0 0 0 0 0 0 0 0 2 
0 1 1 0 1 1 0 1 1 0 1 1 0 1 1 0 1 1 
0.131760 0.122706 0.122706 1342.009214 1341.184972 0.248143 0.000000 0
0 2 0 0 2 2 0 0 0 0 0 0 2 0 2 0 0 0 0 0 0 0 0 0 2 0 0 2 0 0 0 0 0 0 0 0 2 0 0 0 0 2 0 0 0 0 0 0 0 0 2 0 0 0 0 0 0 0 2 2 0 0 2 0 0 0 0 0 2 0 0 2 2 2 2 0 0 2 0 2 0 2 2 0 2 0 0 0 0 0 0 2 2 0 0 2 0 2 0 0 
0 1 1 0 1 1 0 1 1 0 1 1 0 1 1 0 1 1 
0.131761 0.122557 0.122558 1342.069288 1341.114128 0.215838 0.000000 0
2 0 0 2 2 0 0 0 0 0 0 2 0 0 0 0 2 0 2 0 0 0 0 2 0 0 0 0 0 2 0 0 0 0 0 0 0 0 0 0 0 0 0 2 0 0 0 0 2 0 0 0 0 0 0 0 0 0 0 0 0 0 0 0 0 0 2 0 0 0 0 0 0 0 0 0 0 0 0 0 0 0 0 0 2 0 0 0 0 0 0 0 0 0 2 0 0 0 0 0 
0 1 1 0 1 1 0 1 1 0 1 1 0 1 1 0 1 1 
0.131747 0.122538 0.122539 1342.020884 1341.018259 0.229138 0.000000 0
0 2 0 0 0 0 0 0 0 2 0 0 0 0 0 0 0 0 0 0 0 0 0 0 0 0 0 0 0 0 0 0 0 0 0 0 0 0 2 2 0 0 2 0 0 0 0 0 0 0 0 0 0 0 0 0 0 0 0 0 2 0 0 0 0 0 0 0 0 0 0 0 0 0 0 0 0 2 0 0 0 0 0 0 0 0 2 2 0 0 0 0 0 0 0 0 0 2 0 0 
0 1 1 0 1 1 0 1 1 0 1 1 0 1 1 0 1 1 
0.131748 0.122536 0.122537 1341.955410 1340.936391 0.234143 0.000000 0
0 2 0 0 0 0 0 2 0 0 0 0 0 0 0 0 0 0 0 0 0 0 0 2 0 0 0 0 0 0 0 0 0 0 0 0 0 0 0 0 2 0 0 0 0 0 2 0 0 2 0 0 0 0 0 0 0 0 0 0 0 0 0 0 2 0 0 0 0 0 0 0 0 0 0 0 0 0 0 2 2 0 0 0 0 0 0 2 0 0 0 0 0 2 0 0 2 0 0 0 
0 1 1 0 1 1 0 1 1 0 1 1 0 1 1 0 1 1 
0.131726 0.122521 0.122522 1341.903584 1340.878495 0.224060 0.000000 0
0 0 0 2 0 2 0 0 2 2 0 0 2 2 2 0 0 2 0 0 0 0 0 0 0 0 0 0 0 0 0 0 0 0 0 0 0 0 0 0 0 0 0 0 0 0 0 0 0 0 0 0 0 0 0 0 0 0 0 0 0 0 0 0 0 2 0 0 0 0 0 0 2 0 2 0 0 0 0 0 0 0 0 0 0 0 2 0 0 0 0 0 0 0 0 0 0 0 0 0 
0 1 1 0 1 1 0 1 1 0 1 1 0 1 1 0 1 1 
0.131688 0.122494 0.122495 1341.880288 1340.854232 0.227613 0.000000 0
0 0 0 2 2 0 0 0 0 2 0 2 0 2 0 2 0 0 0 2 2 0 0 2 0 0 0 0 0 2 2 0 2 0 0 0 0 0 0 0 0 0 0 0 0 0 2 0 2 0 0 0 0 0 0 0 0 0 0 0 0 0 0 0 0 0 0 0 0 0 0 0 0 2 2 0 0 0 0 0 0 0 2 2 2 0 0 0 0 0 2 2 0 2 0 0 2 2 0 0 
0 1 1 0 1 1 0 1 1 0 1 1 0 1 1 0 1 1 
0.131691 0.122497 0.122497 1341.890972 1340.872626 0.218974 0.000000 0
0 0 0 2 2 0 0 0 0 0 0 0 0 0 0 0 2 0 2 2 0 2 2 0 0 0 0 0 0 2 0 0 0 0 0 0 2 0 0 0 0 0 0 0 0 0 0 0 0 0 0 0 0 0 0 2 0 2 0 0 0 0 0 0 0 0 0 0 2 0 0 2 0 0 0 0 2 0 0 0 0 0 0 0 0 0 2 0 0 0 0 0 0 2 0 0 0 0 0 0 
0 1 1 0 1 1 0 1 1 0 1 1 0 1 1 0 1 1 
0.131728 0.122521 0.122522 1341.924210 1340.919469 0.231408 0.000000 0
0 0 0 0 0 0 0 0 0 0 0 0 0 0 2 0 0 0 0 0 0 0 0 0 0 0 0 0 0 0 0 2 0 2 0 0 0 0 0 0 0 0 0 0 0 0 2 0 0 0 2 0 0 0 0 0 0 0 0 0 0 0 0 0 2 0 0 0 0 0 0 0 2 0 0 0 0 0 0 0 0 0 0 2 0 0 0 0 0 2 0 0 2 0 0 0 0 0 2 0 
0 1 1 0 1 1 0 1 1 0 1 1 0 0 1 0 1 1 
0.131706 0.122509 0.122510 1341.957100 1340.963232 0.224536 0.000000 0
0 0 0 2 0 0 0 0 2 0 0 0 0 0 0 0 0 0 0 0 0 0 0 0 0 0 0 0 0 0 0 0 0 0 0 0 0 2 0 0 0 0 0 0 0 0 0 0 0 0 0 2 0 2 0 0 0 2 0 0 0 0 0 0 0 0 0 0 0 0 0 0 0 0 2 0 2 2 0 0 0 0 0 2 0 0 2 0 0 2 0 0 0 0 0 0 0 0 2 0 
0 1 1 0 1 1 0 1 1 0 1 1 0 1 1 0 1 1 
0.131688 0.122496 0.122497 1341.983096 1340.996934 0.225452 0.000000 0
0 0 0 0 2 0 0 2 0 0 0 0 0 0 0 2 0 0 0 0 0 0 0 0 0 0 2 0 2 2 2 2 0 0 0 2 0 0 0 0 0 0 0 0 0 0 0 0 0 0 0 0 0 0 0 2 0 0 0 0 0 2 0 0 0 0 0 0 0 0 0 2 0 0 0 0 0 0 0 2 0 0 0 2 0 0 0 2 0 2 0 0 0 0 0 0 0 0 0 0 
0 0 1 0 1 1 0 1 1 0 1 1 0 1 1 0 1 1 
0.131690 0.122497 0.122498 1341.999313 1341.018013 0.224357 0.000000 0
0 0 0 0 2 0 0 2 0 0 0 0 0 0 0 0 2 0 0 0 0 0 0 2 0 0 0 0 0 0 0 0 0 0 0 0 0 0 0 0 0 0 0 0 0 0 0 0 0 0 0 2 0 0 2 0 0 0 2 0 2 0 0 0 0 0 0 0 0 0 0 2 0 0 0 0 0 0 0 0 0 0 0 2 2 0 0 2 0 0 0 2 0 0 0 0 0 0 0 0 
0 1 1 0 1 1 0 1 1 0 1 1 0 1 1 0 1 1 
0.132097 0.128419 0.128423 1340.882498 1341.031473 0.249344 0.000000 0
2 0 0 2 0 2 0 2 0 0 2 0 0 0 0 0 2 0 2 0 0 2 0 0 0 0 0 0 0 0 0 0 0 2 0 0 0 0 2 2 0 0 2 0 0 0 0 0 2 0 0 0 0 0 0 0 0 0 2 0 0 0 2 0 0 0 0 0 2 0 0 2 2 2 0 0 0 2 0 0 2 2 0 2 0 0 0 0 0 0 0 2 0 0 0 0 0 0 0 0 
0 1 1 0 0 1 0 1 1 0 1 1 0 1 1 0 1 1 
0.132805 0.162317 0.162364 1340.348112 1340.674082 0.250611 0.000000 0
0 0 0 0 0 0 0 0 0 0 0 2 0 0 0 2 0 0 0 0 0 0 2 0 2 2 0 0 0 0 0 0 0 0 2 0 2 0 0 0 2 2 0 0 0 0 0 0 0 0 0 0 0 0 0 0 0 0 0 0 0 2 0 0 0 0 0 0 0 0 0 0 0 0 0 0 2 0 0 0 0 0 2 0 0 0 2 0 0 0 0 0 2 0 0 0 0 0 2 0 
0 1 1 0 1 1 0 1 1 0 1 1 0 1 1 0 1 1 
0.131901 0.127821 0.127824 1341.143886 1340.949906 0.236508 0.000000 0
0 0 0 0 2 0 0 0 0 0 0 0 0 0 2 0 0 0 0 0 0 0 0 0 0 0 0 0 0 2 0 0 0 0 0 0 0 0 0 0 0 0 0 0 2 0 0 2 0 0 0 0 2 0 0 0 0 2 0 0 0 0 0 2 0 0 0 2 0 0 0 0 0 0 0 2 0 0 0 2 0 0 0 2 2 0 0 0 0 0 2 0 0 0 0 0 2 0 0 0 
0 1 1 0 1 1 0 1 1 0 1 1 0 1 1 0 1 1 
0.131736 0.122990 0.122991 1341.749095 1341.106948 0.226465 0.000000 0
0 0 0 0 0 0 0 0 0 2 2 0 0 2 0 0 2 0 0 0 0 0 2 0 0 0 2 0 0 2 0 0 2 0 0 0 0 0 0 0 0 0 0 0 0 0 2 0 2 0 0 0 2 0 0 0 0 2 2 2 0 0 0 0 0 0 2 0 0 0 0 0 0 0 2 0 0 0 0 0 0 0 0 0 0 0 0 0 2 0 0 0 0 0 0 2 0 0 0 0 
0 1 1 0 0 1 0 1 1 0 1 1 0 1 1 0 1 1 
0.131713 0.122549 0.122550 1342.006506 1341.129187 0.234873 0.000000 0
0 0 2 0 0 0 0 0 0 0 0 0 0 0 0 0 0 0 0 2 0 0 2 0 0 0 0 0 2 0 0 0 0 2 0 0 0 2 0 2 0 0 0 0 0 0 0 0 0 0 0 0 0 0 0 0 0 0 0 0 0 0 0 0 0 0 0 0 0 0 0 0 0 2 2 0 2 0 0 0 0 0 0 2 0 2 0 0 0 0 0 0 0 0 0 2 0 0 0 0 
0 1 1 0 1 1 0 1 1 0 1 1 0 1 1 0 1 1 
0.131722 0.122524 0.122525 1342.078078 1341.106492 0.234425 0.000000 0
0 0 0 0 0 0 0 0 0 0 0 0 0 0 2 0 2 0 0 0 2 2 0 0 0 2 0 0 0 0 2 0 0 0 0 0 0 0 0 2 0 0 0 2 0 0 0 0 0 0 0 0 0 0 0 0 0 0 2 0 2 0 0 0 0 0 2 2 0 2 0 2 0 0 0 0 0 0 0 0 0 0 0 0 0 0 0 0 0 0 0 0 0 2 0 0 0 0 0 2 
0 1 1 0 1 1 0 1 1 0 1 1 0 1 1 0 1 1 
0.131738 0.122533 0.122534 1342.082870 1341.080488 0.215280 0.000000 0
0 0 0 0 0 0 0 0 0 0 0 2 2 0 0 0 0 0 0 0 0 0 0 0 0 0 0 2 0 0 0 0 0 0 2 0 0 0 0 0 0 0 2 0 2 0 0 0 2 0 0 0 0 0 0 0 0 0 0 2 0 0 2 0 0 0 0 0 0 0 0 2 0 0 0 0 0 2 2 0 0 0 0 0 0 2 0 0 0 0 0 0 0 0 0 0 0 0 2 2 
0 1 1 0 1 1 0 1 1 0 1 1 0 1 1 0 1 1 
0.131771 0.122554 0.122555 1342.075053 1341.064957 0.215671 0.000000 0
0 2 2 0 0 0 0 2 0 0 0 0 0 2 0 0 0 0 0 0 0 2 0 0 0 2 2 0 0 0 0 0 0 0 0 0 2 0 0 0 0 0 0 0 0 0 0 0 0 0 0 0 0 2 0 0 0 0 0 0 0 0 0 0 0 0 0 2 0 0 0 0 2 0 0 2 0 0 0 0 0 0 0 0 0 0 0 0 0 0 2 0 0 0 0 0 0 0 0 0 
0 1 1 0 1 1 0 1 1 0 1 1 0 1 1 0 1 1 
0.131776 0.122556 0.122557 1342.068057 1341.055200 0.237360 0.000000 0
0 0 0 2 0 2 0 2 0 0 0 2 0 0 0 2 2 0 2 0 0 2 0 0 0 0 2 0 0 0 0 0 0 0 0 0 0 0 0 0 0 0 0 0 0 0 2 0 0 0 0 0 0 0 0 0 0 0 0 0 2 0 2 0 0 2 0 0 0 0 0 0 0 0 0 2 2 0 0 0 2 0 0 0 2 0 0 0 2 0 0 0 0 0 0 0 0 2 0 0 
0 1 1 0 1 1 0 1 1 0 1 1 0 1 1 0 1 1 
0.131722 0.122521 0.122521 1342.066449 1341.050743 0.228821 0.000000 0
0 0 0 0 0 0 0 2 0 0 2 0 0 0 0 0 0 0 0 0 2 0 0 0 0 0 0 0 2 0 0 0 0 0 0 0 0 0 0 0 2 0 0 2 0 0 2 0 0 0 2 0 0 0 0 2 2 0 0 0 0 0 2 2 2 0 2 2 0 2 0 0 0 0 0 0 0 0 0 2 2 0 0 0 0 0 2 0 0 0 0 0 2 0 0 0 0 0 0 0 
0 1 1 0 1 1 0 1 1 0 1 1 0 1 1 0 1 1 
0.131716 0.122517 0.122517 1342.081809 1341.068856 0.237242 0.000000 0
2 0 0 0 0 2 0 0 0 0 0 2 0 0 0 0 0 0 0 0 0 2 0 2 0 0 2 0 2 2 2 0 0 0 0 0 0 0 0 2 2 0 0 0 0 0 0 0 0 0 0 0 0 0 0 0 0 0 0 0 0 0 0 0 0 2 0 0 0 0 0 0 0 2 0 0 0 0 2 0 2 2 0 2 0 0 2 2 0 0 0 0 0 0 0 0 0 0 0 0 
0 1 1 0 1 1 0 1 1 0 1 1 0 1 1 0 1 1 
0.131744 0.122535 0.122535 1342.107797 1341.101459 0.235128 0.000000 0
0 0 0 0 0 0 0 0 0 0 0 0 0 0 2 0 0 0 0 2 0 2 0 2 2 0 0 0 0 2 0 2 0 0 0 0 2 0 0 0 2 0 0 0 0 0 0 0 0 0 0 0 0 0 2 0 2 0 0 0 0 0 0 0 2 0 0 0 0 0 0 0 0 2 0 0 0 0 0 0 0 0 0 0 0 0 2 0 0 0 2 0 0 0 0 0 0 2 0 0 
0 1 1 0 1 1 0 1 1 0 1 1 0 1 1 0 1 1 
0.131733 0.122527 0.122527 1342.128339 1341.126332 0.239532 0.000000 0
0 0 0 0 0 0 0 0 0 2 2 0 2 2 0 0 0 0 0 0 2 0 0 0 0 2 0 2 0 0 0 0 0 0 2 0 0 0 0 0 2 0 0 0 0 0 0 0 0 0 2 0 0 0 2 0 2 2 0 0 0 2 2 0 0 2 0 0 0 0 0 0 2 2 2 0 0 2 0 0 0 0 0 0 0 0 0 0 0 0 0 0 0 0 0 0 0 0 0 0 
0 1 1 0 1 1 0 1 1 0 1 1 0 1 1 0 1 1 
0.131682 0.122492 0.122493 1342.137979 1341.136139 0.229104 0.000000 0
0 0 0 0 2 0 0 2 0 2 2 0 0 2 0 0 0 2 0 2 0 0 0 0 0 0 0 0 0 0 2 0 0 0 0 0 2 0 0 0 2 0 0 0 0 0 0 0 0 0 0 0 0 2 0 0 0 0 2 0 2 0 0 2 0 0 0 0 0 0 2 0 0 0 0 0 0 0 0 2 0 0 0 0 2 0 0 0 0 0 0 0 0 0 0 0 0 0 0 0 
0 1 1 0 1 1 0 1 1 0 1 1 0 1 1 0 1 1 
0.131664 0.122479 0.122480 1342.143441 1341.141852 0.228844 0.000000 0
0 0 0 0 2 0 0 0 0 0 0 0 0 2 0 0 0 0 0 0 2 0 0 0 0 0 0 0 0 2 0 0 2 0 0 2 0 0 0 0 2 2 0 0 0 0 2 0 0 0 0 0 0 0 0 0 2 0 0 0 2 0 2 0 0 0 0 0 0 0 0 0 2 0 0 0 0 0 0 0 0 0 0 0 0 0 2 0 0 0 0 0 0 0 0 0 2 0 0 0 
0 1 1 0 1 1 0 1 1 0 1 1 0 1 1 0 1 1 
0.131887 0.123147 0.123148 1341.624644 1341.159683 0.239190 0.000000 0
2 0 0 0 0 0 0 0 0 0 0 0 0 0 2 2 2 0 0 0 0 0 0 0 2 0 0 0 0 2 0 2 0 2 0 0 0 0 0 0 0 0 0 0 0 0 0 0 0 0 0 0 2 0 0 0 2 2 0 2 0 2 0 0 0 0 0 0 0 0 0 0 0 0 0 0 2 0 0 0 0 2 2 0 0 0 0 0 0 0 0 0 0 0 0 2 0 0 0 0 
0 1 1 0 1 1 0 1 1 0 1 1 0 1 1 0 1 1 
0.131873 0.125253 0.125255 1341.492304 1341.049442 0.244763 0.000000 0
0 0 0 2 0 0 0 0 2 2 0 0 2 0 0 0 2 0 0 0 0 2 0 2 0 0 0 0 0 2 0 2 0 0 0 0 0 2 2 0 0 0 0 0 2 0 0 0 0 0 0 2 2 0 2 0 0 0 0 0 0 0 0 0 0 0 0 0 0 2 0 0 0 0 0 0 0 2 2 2 0 0 0 0 2 0 0 0 0 0 0 0 0 0 0 0 2 0 2 0 
0 1 1 0 1 1 0 1 1 0 1 1 0 1 1 0 1 1 
0.131778 0.123062 0.123062 1341.720465 1341.083384 0.246524 0.000000 0
2 0 0 0 2 2 0 0 2 0 0 2 0 0 0 0 0 0 0 0 0 2 0 0 0 0 0 0 0 0 0 0 0 0 0 0 0 0 0 0 0 0 0 0 0 2 0 2 0 0 0 0 0 0 2 0 0 0 2 0 0 0 0 0 0 0 0 0 0 0 2 0 0 0 0 0 2 0 0 0 0 0 0 0 0 0 0 0 0 0 0 0 0 0 0 2 0 0 0 2 
0 1 1 0 1 1 0 1 1 0 1 1 0 1 1 0 1 1 
0.131743 0.122591 0.122592 1341.949889 1341.116846 0.243989 0.000000 0
0 0 0 0 0 2 0 0 0 0 0 0 0 0 2 0 0 0 0 0 0 0 0 2 0 2 0 0 0 0 0 0 0 0 0 0 0 0 0 0 0 0 0 2 2 0 0 0 0 0 0 0 0 2 2 0 0 2 0 0 0 2 0 0 2 0 0 0 0 0 0 0 0 0 0 2 0 2 0 0 2 2 2 0 0 0 0 0 2 0 0 0 0 2 0 0 0 0 0 2 
0 1 1 0 1 1 0 1 1 0 1 1 0 1 1 0 1 1 
0.131744 0.122541 0.122542 1342.076016 1341.131343 0.236430 0.000000 0
2 2 0 2 2 0 0 0 0 2 0 0 0 0 0 0 0 0 0 2 0 2 0 0 2 0 0 0 2 0 0 0 0 0 0 2 0 0 2 0 0 0 0 0 0 0 0 0 2 0 0 0 0 0 0 0 0 2 2 0 0 0 0 0 0 0 0 2 0 2 0 2 0 0 0 0 0 0 0 0 0 0 0 0 2 0 0 0 0 0 0 2 0 0 0 2 0 0 0 0 
0 1 1 0 1 1 0 1 1 0 1 1 0 1 1 0 1 1 
0.131762 0.122550 0.122551 1342.135892 1341.147288 0.219778 0.000000 0
0 0 0 0 0 2 0 0 2 0 0 0 0 0 0 0 0 2 0 0 0 0 0 0 0 0 0 0 2 0 0 0 0 0 0 0 0 0 2 0 0 0 0 0 0 0 2 0 2 0 0 0 2 0 0 2 0 0 0 0 0 0 0 0 0 0 0 0 0 0 2 0 2 2 0 0 0 0 0 0 0 2 0 0 0 0 0 0 0 0 0 0 0 0 0 0 2 0 0 0 
0 1 1 0 1 1 0 1 1 0 1 1 0 1 1 0 1 1 
0.131778 0.122561 0.122562 1342.169816 1341.169225 0.215945 0.000000 0
0 0 0 0 0 0 0 2 0 0 0 2 0 0 0 2 0 0 0 0 0 0 2 0 0 0 0 2 2 0 2 0 0 0 0 2 0 2 0 0 0 2 0 2 0 0 0 0 0 0 2 0 0 2 0 0 0 0 0 0 2 2 0 0 0 0 2 0 0 2 0 0 0 0 0 2 2 2 0 0 0 0 0 0 0 0 0 2 0 0 0 0 0 0 0 0 0 0 2 2 
0 1 1 0 1 1 0 1 1 0 1 1 0 1 1 0 1 1 
0.131795 0.122572 0.122573 1342.195887 1341.193288 0.250203 0.000000 0
2 0 0 0 0 0 2 0 0 0 2 0 0 0 0 0 2 0 0 2 0 0 0 0 2 0 0 0 0 2 2 0 2 0 0 0 0 0 0 0 2 2 0 0 0 0 2 0 0 0 2 0 0 0 0 0 0 0 0 0 0 0 0 2 0 0 0 2 0 0 0 2 0 2 0 0 0 0 0 0 2 0 0 0 0 0 0 0 0 0 2 0 0 0 0 2 0 0 0 0 
0 1 1 0 1 1 0 1 1 0 1 1 0 1 1 0 1 1 
0.131793 0.122570 0.122571 1342.215868 1341.211440 0.241720 0.000000 0
0 2 0 0 0 0 0 0 0 0 0 0 0 0 0 0 0 2 0 0 2 0 0 0 0 2 2 0 0 2 0 0 0 0 0 0 2 0 0 0 0 0 0 0 0 0 0 2 0 0 2 0 2 0 0 0 0 0 0 0 0 0 0 0 0 2 0 0 0 2 0 0 0 0 0 0 0 0 0 0 0 0 0 0 0 0 0 0 0 0 0 0 0 0 0 0 0 0 0 2 
0 1 1 0 1 1 0 1 1 0 1 1 0 1 1 0 1 1 
0.131750 0.122542 0.122542 1342.230001 1341.221488 0.225685 0.000000 0
0 0 2 0 0 0 0 0 0 0 2 0 0 0 0 0 0 0 0 2 0 0 0 0 0 0 0 0 0 0 0 0 0 0 0 0 0 0 2 0 0 0 0 2 2 0 0 2 2 2 0 0 0 2 0 0 2 0 0 0 0 0 0 0 0 0 0 0 0 0 0 0 2 0 0 0 0 0 0 0 0 0 0 0 0 0 0 0 2 0 0 0 0 0 0 0 0 0 0 2 
0 1 1 0 1 1 0 1 1 0 1 1 0 1 1 0 1 1 
0.131740 0.122535 0.122535 1342.247087 1341.236676 0.231933 0.000000 0
0 2 2 0 2 2 2 0 0 0 0 0 0 2 0 0 0 0 0 2 0 0 0 0 0 0 0 0 0 0 0 0 0 0 0 0 2 0 0 0 0 0 0 0 0 0 0 0 0 0 0 0 0 2 0 0 0 0 0 0 0 0 0 0 2 0 0 0 2 0 0 0 0 0 2 0 0 0 0 0 0 0 2 0 0 0 0 2 0 0 0 0 0 0 0 0 0 0 0 0 
0 1 1 0 1 1 0 1 1 0 1 1 0 1 1 0 1 1 
0.131757 0.122546 0.122547 1342.265377 1341.254835 0.240179 0.000000 0
2 2 0 0 0 0 0 0 0 0 2 2 0 2 0 0 0 0 2 0 2 0 0 2 0 0 0 2 2 0 0 0 0 0 0 0 0 2 0 0 0 0 0 0 0 0 0 0 2 2 2 0 0 0 0 0 0 0 0 2 0 0 0 0 2 0 0 2 0 0 0 0 0 0 0 0 2 0 0 2 2 2 2 0 0 0 0 0 0 0 0 0 0 0 0 0 2 2 2 0 
0 1 1 0 1 1 0 1 1 0 1 1 0 1 1 0 1 1 
0.131762 0.122548 0.122548 1342.278740 1341.269525 0.231400 0.000000 0
0 0 2 0 0 0 0 0 0 0 0 0 2 0 0 0 0 0 0 0 0 0 0 0 0 0 0 0 0 0 2 0 0 0 0 2 2 2 0 2 0 2 0 0 2 2 2 0 0 0 0 0 0 0 0 2 0 0 0 0 0 0 0 0 0 0 2 0 0 2 2 0 0 0 0 0 0 2 0 0 0 0 2 0 2 2 2 0 0 0 0 0 2 2 2 0 0 0 2 0 
0 1 1 0 1 1 0 1 1 0 1 1 0 1 1 0 1 1 
0.131725 0.122523 0.122524 1342.281879 1341.270495 0.222974 0.000000 0
2 0 0 0 0 0 0 0 2 0 0 0 2 0 0 0 0 0 0 0 0 0 0 0 0 0 0 0 0 0 2 0 0 0 2 0 0 0 0 0 2 2 2 0 0 0 0 0 2 0 0 0 0 0 2 0 0 0 0 0 0 0 0 0 0 0 0 0 0 0 0 0 0 0 0 0 0 0 0 0 0 0 0 0 2 0 0 0 0 0 0 0 2 0 2 0 2 0 0 0 
0 1 1 0 1 1 0 1 1 0 0 1 0 1 1 0 1 1 
0.131702 0.122507 0.122508 1342.282019 1341.268751 0.215287 0.000000 0
0 0 0 0 2 0 0 0 0 0 0 0 2 0 0 0 0 0 0 0 0 0 2 0 0 0 0 0 0 0 0 0 0 0 0 0 0 2 0 0 0 2 0 0 0 0 0 2 0 0 0 0 0 0 0 0 0 0 0 0 0 0 2 0 0 0 0 0 0 0 2 0 0 0 0 0 0 2 2 0 0 0 0 0 0 0 0 0 2 0 0 0 2 0 0 0 0 0 0 0 
0 1 1 0 1 1 0 1 1 0 1 1 0 1 1 0 1 1 
0.131815 0.122634 0.122635 1341.939398 1341.106239 0.223816 0.000000 0
0 0 0 0 2 0 0 0 0 0 2 0 2 0 0 0 0 0 0 0 0 0 0 0 0 0 2 0 0 0 0 0 0 0 0 0 0 0 0 0 0 0 0 0 0 0 2 0 2 0 0 0 0 0 2 0 0 0 0 0 0 2 0 0 0 0 0 0 0 0 0 0 0 0 0 0 0 0 0 2 0 0 0 0 0 0 0 0 0 0 0 0 0 0 0 0 0 0 2 2 
0 1 1 0 1 1 0 1 1 0 1 1 0 1 1 0 1 1 
0.131798 0.122862 0.122861 1341.912310 1341.079074 0.228098 0.000000 0
0 2 0 0 0 0 0 0 0 0 0 0 0 0 0 0 0 2 0 2 0 0 0 0 0 0 0 0 0 0 0 0 0 0 0 0 2 0 0 0 0 2 2 0 0 0 0 0 0 0 0 0 0 0 2 0 2 0 0 0 2 0 0 0 0 0 0 0 0 0 0 2 0 2 0 0 0 0 0 0 0 0 0 0 0 0 2 0 0 0 0 0 0 0 0 0 0 2 0 0 
0 1 1 0 1 1 0 1 1 0 1 1 0 1 1 0 1 1 
0.131791 0.124040 0.124032 1341.980449 1341.090936 0.238598 0.000000 0
0 2 0 0 2 0 0 0 0 0 0 0 0 2 0 0 0 0 0 0 0 0 0 0 2 0 0 0 0 0 2 2 0 2 2 0 0 0 0 0 2 0 0 0 0 0 0 0 0 0 0 2 0 0 0 0 0 0 2 0 0 0 0 0 0 0 2 0 0 0 0 0 0 0 2 0 0 2 0 0 0 2 0 0 0 0 0 0 2 0 0 0 0 0 0 0 0 0 0 2 
0 1 1 0 1 1 0 0 1 0 1 1 0 1 1 0 1 1 
0.131788 0.122703 0.122702 1342.075175 1341.121639 0.226709 0.000000 0
2 0 0 0 0 0 0 0 0 0 0 0 0 0 0 0 0 0 0 0 0 2 0 0 0 2 0 0 0 2 0 0 2 2 0 0 0 2 0 2 0 0 0 0 0 0 0 0 0 0 2 0 0 0 0 0 0 0 0 0 0 0 0 0 2 0 0 0 0 2 0 0 0 0 0 0 0 0 0 0 0 0 0 0 0 0 0 0 0 2 0 0 0 0 0 0 2 0 0 0 
0 1 1 0 1 1 0 1 1 0 1 1 0 1 1 0 1 1 
0.131816 0.122594 0.122595 1342.155300 1341.168878 0.235680 0.000000 0
2 0 0 0 0 2 0 0 0 2 0 0 0 0 0 0 0 0 0 0 0 0 0 0 0 0 0 0 0 0 0 0 0 2 0 2 0 2 0 0 0 2 0 0 2 0 0 0 0 0 0 2 0 0 0 0 0 0 0 0 0 2 0 0 0 2 0 0 0 2 0 0 0 0 0 0 0 2 0 0 0 0 0 2 0 0 0 0 0 0 0 0 2 0 2 0 0 0 0 2 
0 1 1 0 1 1 0 1 1 0 1 1 0 1 1 0 1 1 
0.131846 0.122608 0.122609 1342.222059 1341.227890 0.234680 0.000000 0
0 0 0 0 2 0 0 2 2 0 0 0 0 0 0 0 0 0 0 0 2 0 0 0 0 0 0 0 0 0 0 2 0 0 0 0 0 0 0 0 0 0 0 0 2 0 0 0 0 0 0 0 2 0 0 0 2 0 0 0 0 0 0 0 0 0 0 0 0 2 0 0 0 0 0 0 0 2 0 0 0 0 0 0 0 2 0 0 0 0 0 2 0 2 0 0 0 0 0 0 
0 1 1 0 1 1 0 1 1 0 1 1 0 1 1 0 1 1 
0.131848 0.122609 0.122610 1342.278569 1341.285633 0.224022 0.000000 0
0 0 0 0 0 0 0 0 0 0 0 0 0 0 0 0 0 2 0 2 0 0 0 0 0 0 0 0 0 0 0 0 0 0 2 0 0 0 0 0 0 0 0 0 0 2 0 0 0 0 0 0 0 0 0 0 0 0 0 0 0 2 2 0 0 0 0 0 0 0 0 0 0 0 0 0 0 0 2 0 0 0 0 0 0 0 0 0 0 2 2 0 0 0 0 0 0 0 0 0 
0 1 1 0 1 1 0 1 1 0 1 1 0 1 1 0 1 1 
0.131837 0.122602 0.122603 1342.325583 1341.333755 0.244962 0.000000 0
0 0 2 0 0 2 0 2 2 0 0 0 0 0 0 2 2 0 0 0 2 0 0 0 2 0 0 0 0 0 0 0 0 0 0 0 0 0 0 0 0 2 0 0 0 0 2 0 0 0 0 0 0 0 0 0 0 0 0 0 0 2 0 0 0 0 0 0 2 2 0 0 0 0 0 0 0 0 0 2 0 2 0 0 0 0 2 2 0 0 0 2 0 0 0 0 0 0 2 2 
0 1 1 0 1 1 0 1 1 0 1 1 0 1 1 0 1 1 
0.131814 0.122587 0.122588 1342.360477 1341.366361 0.232434 0.000000 0
0 0 2 0 0 0 0 0 0 0 2 0 0 0 0 2 0 2 0 0 0 2 0 2 0 0 0 2 0 0 0 0 0 0 0 0 2 0 2 0 0 0 0 0 0 2 0 0 0 0 0 2 0 0 2 0 0 0 2 0 0 0 0 0 0 0 0 0 0 0 0 2 0 0 0 0 2 0 0 2 2 0 0 0 0 2 0 0 2 0 2 0 0 0 0 0 0 0 0 0 
0 1 1 0 1 1 0 1 1 0 1 1 0 1 1 0 1 1 
0.131801 0.122577 0.122578 1342.384090 1341.385207 0.235935 0.000000 0
0 0 0 0 2 0 2 0 0 2 0 0 0 0 0 0 2 0 0 0 0 0 0 0 0 0 0 2 0 0 0 0 0 0 0 0 0 0 2 0 2 0 2 0 0 0 0 0 0 0 0 0 2 0 2 0 2 0 2 0 0 0 0 0 0 0 0 0 0 0 0 0 0 0 0 2 0 0 0 2 0 0 0 2 0 0 0 0 0 0 2 0 0 2 0 0 2 0 0 0 
0 1 1 0 1 1 0 1 1 0 1 1 0 1 1 0 1 1 
0.131795 0.122574 0.122575 1342.398714 1341.393447 0.230977 0.000000 0
0 2 0 0 0 0 0 0 0 0 0 0 0 0 0 0 0 0 0 2 0 0 0 2 0 2 0 0 0 0 0 2 2 0 2 0 2 2 2 0 0 0 0 0 0 0 0 0 0 0 2 0 0 0 0 0 0 0 2 0 0 0 0 0 2 0 0 2 0 2 0 0 0 2 0 2 0 0 0 0 0 0 0 0 2 0 0 0 0 0 0 0 0 2 0 0 0 0 0 0 
0 1 1 0 1 1 0 1 1 0 1 1 0 1 1 0 1 1 
0.131825 0.122590 0.122591 1342.405464 1341.300988 0.240097 0.000000 0
0 2 0 0 0 0 0 0 0 0 0 0 0 0 0 0 2 0 2 0 2 0 0 0 0 0 0 0 2 0 0 0 0 0 0 2 0 0 0 0 0 0 0 0 0 0 0 2 2 2 0 0 0 2 0 0 0 0 0 0 2 0 0 0 2 0 0 0 0 2 0 0 0 0 0 0 0 0 0 0 0 2 0 0 0 0 0 0 0 0 0 0 0 0 0 0 0 0 0 0 
0 1 1 0 1 1 0 1 1 0 1 1 0 1 1 0 1 1 
0.131814 0.122585 0.122586 1342.413579 1341.401113 0.241723 0.000000 0
2 0 2 0 0 0 0 0 0 2 2 0 0 2 0 2 0 0 0 0 0 0 0 0 0 2 0 0 2 0 0 0 0 0 0 0 0 0 0 0 2 0 0 0 0 0 0 2 0 0 0 0 0 2 0 0 0 0 0 0 0 0 2 2 2 0 0 2 0 2 0 0 2 0 2 0 0 2 0 2 0 0 0 0 2 0 2 2 2 0 0 2 0 0 0 0 2 2 0 0 
0 1 1 0 1 1 0 1 1 0 1 1 0 1 1 0 1 1 
0.131829 0.122593 0.122594 1342.416838 1341.403787 0.233511 0.000000 0
0 0 0 0 0 2 2 0 0 0 2 0 2 0 0 2 0 0 0 0 0 0 0 0 0 2 0 0 2 0 0 2 0 0 2 0 0 0 0 0 0 0 2 0 0 2 0 0 2 0 0 0 0 0 0 0 0 2 0 0 0 0 0 0 0 0 2 0 0 0 0 0 0 0 2 0 0 0 0 0 0 0 0 0 0 0 0 2 0 0 0 2 2 0 0 0 2 0 0 2 
0 1 1 0 1 1 0 1 1 0 1 1 0 1 1 0 1 1 
0.131814 0.122584 0.122585 1342.416293 1341.401467 0.241821 0.000000 0
0 0 0 0 0 0 0 0 0 0 0 0 0 2 0 2 0 2 0 0 0 2 2 0 0 0 0 0 0 0 0 0 0 2 2 0 2 0 0 0 2 0 0 0 0 0 0 0 0 0 2 0 2 0 0 2 0 0 0 0 0 0 0 0 0 0 0 0 2 0 0 0 2 0 2 0 0 0 2 0 0 0 0 0 0 2 0 0 0 0 0 0 2 0 0 0 0 0 0 0 
0 1 1 0 1 1 0 1 1 0 1 1 0 1 1 0 1 1 
0.131769 0.122692 0.122691 1341.985043 1340.970910 0.247893 0.000000 0
0 0 2 0 0 0 0 0 0 0 2 2 0 0 0 2 0 0 0 0 0 2 2 0 2 0 0 0 2 0 0 0 0 0 0 0 0 0 0 2 0 0 0 0 0 0 0 0 0 0 0 2 2 2 0 0 0 0 0 0 0 0 0 0 0 2 0 0 0 0 0 0 0 0 2 0 0 0 0 0 0 0 0 0 0 0 2 0 0 2 0 0 0 2 0 0 0 0 0 0 
0 1 1 0 1 1 0 1 1 0 1 1 0 1 1 0 1 1 
0.131766 0.125431 0.125414 1341.992236 1340.987187 0.216884 0.000000 0
0 0 0 0 0 0 0 0 0 0 0 0 0 0 0 0 0 0 0 0 0 0 2 0 0 0 0 0 0 0 0 0 0 0 0 0 2 0 0 0 0 0 0 0 0 0 0 0 0 0 0 0 0 0 0 2 0 0 2 0 0 0 0 0 0 0 0 0 0 0 0 2 0 0 0 2 0 0 2 0 2 2 2 0 0 0 0 0 0 0 0 0 0 0 0 0 0 0 0 0 
0 1 1 0 1 1 0 1 1 0 1 1 0 1 1 0 1 1 
0.131838 0.162794 0.162581 1342.019850 1341.037083 0.227924 0.000000 0
0 0 0 0 0 0 0 0 0 0 0 0 2 2 0 0 0 0 0 0 0 0 0 0 0 0 0 0 0 2 0 2 0 0 2 0 0 0 0 0 0 2 2 0 0 0 0 0 0 0 0 0 0 0 2 0 0 0 0 0 2 0 0 0 0 2 0 0 0 0 0 0 0 0 2 0 0 0 0 0 2 0 0 0 0 0 0 0 0 0 0 0 0 0 0 0 0 0 2 0 
0 1 1 0 1 1 0 1 1 0 1 1 0 1 1 0 1 1 
0.131813 0.125456 0.125439 1342.125094 1341.115094 0.239939 0.000000 0
0 0 0 0 0 0 0 0 0 0 0 0 0 0 0 0 2 2 0 0 0 0 2 2 0 0 2 0 0 0 0 0 0 0 0 2 0 0 0 0 0 0 0 2 0 0 2 0 0 0 0 2 0 0 2 0 0 0 2 2 0 0 0 2 0 0 2 2 0 0 0 0 0 0 0 0 0 2 0 2 0 0 0 0 0 0 2 0 0 0 0 0 0 0 0 0 0 0 0 0 
0 1 1 0 1 1 0 1 1 0 1 1 0 1 1 0 1 1 
0.131855 0.122746 0.122745 1342.220113 1341.214110 0.231171 0.000000 0
0 0 0 2 0 0 0 2 0 0 0 0 0 0 2 0 0 0 0 0 0 2 0 0 0 0 0 0 0 0 2 0 0 0 2 0 0 0 2 0 0 0 2 2 2 0 0 0 2 0 0 0 0 2 0 0 2 0 2 0 0 0 0 0 0 0 0 0 0 0 0 0 0 2 0 0 0 0 0 0 0 0 0 0 0 0 0 2 2 0 0 0 2 2 0 0 0 0 0 0 
0 1 1 0 1 1 0 1 1 0 1 1 0 1 1 0 1 1 
0.131885 0.122642 0.122643 1342.311885 1341.318887 0.229134 0.000000 0
0 0 0 2 0 0 0 0 0 0 0 2 0 0 0 0 0 0 0 0 0 0 2 0 0 0 0 0 2 0 0 2 0 0 0 2 2 0 2 2 0 0 0 0 0 0 2 0 0 0 2 0 0 0 0 0 0 2 2 0 0 2 2 0 2 0 0 0 0 0 0 0 2 0 0 0 0 0 2 0 0 0 2 0 0 0 0 0 0 0 0 0 2 0 0 2 0 0 0 2 
0 1 1 0 1 1 0 1 1 0 1 1 0 1 1 0 1 1 
0.131874 0.122631 0.122632 1342.392512 1341.409589 0.245881 0.000000 0
0 0 0 0 0 0 0 2 0 2 0 0 0 0 2 0 0 0 0 0 0 0 0 0 0 0 0 0 0 2 0 0 0 2 2 0 0 2 0 0 0 0 0 0 0 0 2 0 0 0 0 0 0 0 0 0 0 0 0 0 0 0 0 0 0 0 0 0 0 0 0 0 0 0 0 0 0 2 0 0 0 0 0 2 0 0 0 0 0 0 0 0 0 0 2 0 0 2 2 0 
0 1 1 0 1 1 0 1 1 0 1 1 0 1 1 0 1 1 
0.131849 0.122615 0.122616 1342.457242 1341.478404 0.222305 0.000000 0
0 0 0 0 0 0 0 0 2 0 0 0 0 0 2 0 0 0 0 0 0 0 0 0 0 0 0 0 0 0 0 2 0 0 2 0 0 0 0 0 0 0 0 2 0 0 0 0 0 0 0 0 0 0 0 0 0 2 0 2 0 0 0 0 0 0 0 0 0 0 2 0 0 0 0 0 0 0 0 0 0 0 0 0 0 0 0 0 0 2 0 0 0 0 0 0 0 0 0 0 
0 1 1 0 1 1 0 1 1 0 1 1 0 1 1 0 1 1 
0.131832 0.122603 0.122604 1342.502943 1341.522479 0.231810 0.000000 0
0 0 0 0 0 0 0 0 2 0 0 0 0 0 0 2 0 0 0 0 0 0 0 0 0 0 0 0 2 2 2 0 0 0 0 0 0 0 0 0 0 0 0 0 0 0 0 0 2 2 0 0 0 2 2 0 0 2 0 2 0 0 2 0 2 0 0 0 0 0 0 0 0 2 0 0 0 0 0 0 0 0 2 0 0 0 0 0 0 0 0 0 2 0 0 0 0 0 0 2 
0 1 1 0 1 1 0 1 1 0 1 1 0 1 1 0 1 1 
0.131838 0.122606 0.122607 1342.529383 1341.543570 0.227874 0.000000 0
0 0 0 0 0 0 0 0 0 0 0 2 2 0 0 0 0 0 2 0 0 2 0 0 0 0 0 0 0 0 0 0 2 0 0 0 0 2 0 0 0 0 0 2 0 2 2 0 2 0 2 2 0 0 0 2 0 0 0 2 0 2 0 0 0 0 0 0 0 0 0 0 0 0 0 0 0 0 0 0 0 0 2 2 2 0 0 0 0 0 2 0 0 0 0 0 0 0 0 2 
0 1 1 0 1 1 0 1 1 0 1 1 0 1 1 0 1 1 
0.131834 0.122602 0.122603 1342.536584 1341.541447 0.216585 0.000000 0
0 2 0 0 0 0 0 0 0 0 2 2 0 0 0 2 0 0 0 0 0 0 0 0 0 0 0 0 0 0 0 0 0 0 0 0 0 0 2 0 2 0 0 0 0 0 0 0 0 0 0 0 0 2 0 0 2 0 0 0 0 0 0 0 0 0 0 0 0 0 0 0 2 0 0 2 2 0 0 0 2 2 0 0 0 0 0 0 0 0 0 0 0 0 0 0 2 2 0 0 
0 1 1 0 1 1 0 1 1 0 1 1 0 1 1 0 1 1 
0.131815 0.122589 0.122590 1342.530595 1341.523856 0.242779 0.000000 0
2 0 0 0 0 0 0 0 0 0 2 0 0 2 0 0 2 0 0 0 2 0 2 0 0 0 0 0 0 0 0 0 0 0 0 0 2 0 0 2 0 2 2 0 0 0 0 0 0 2 0 0 2 2 0 0 0 0 0 0 0 0 0 0 0 0 0 0 0 0 0 0 0 0 0 0 0 0 0 2 0 0 0 0 0 0 0 0 0 2 0 0 0 0 0 0 0 2 0 2 
0 1 1 0 1 1 0 1 1 0 1 1 0 1 1 0 1 1 
0.131821 0.122592 0.122593 1342.525077 1341.512222 0.248039 0.000000 0
0 0 0 0 0 2 0 0 0 0 0 0 0 0 2 2 2 0 0 0 0 0 0 0 0 0 2 0 0 0 0 0 2 2 0 0 0 0 2 0 0 0 2 0 2 2 2 2 0 0 2 0 0 2 0 0 0 0 0 0 0 2 0 0 0 0 0 2 0 2 0 2 0 0 2 2 0 0 2 0 0 0 0 0 0 0 2 0 2 0 0 0 2 0 0 0 2 0 0 0 
0 1 1 0 1 1 0 1 1 0 1 1 0 1 1 0 1 1 
0.131852 0.122613 0.122614 1342.523736 1341.508373 0.250960 0.000000 0
0 0 2 0 0 0 0 0 0 0 0 0 0 0 0 0 2 0 0 2 2 0 0 0 2 0 0 2 0 0 0 2 0 0 2 0 0 0 0 0 0 0 2 0 0 0 0 0 0 2 0 2 0 2 0 0 0 0 0 0 0 0 0 0 0 0 2 0 0 0 0 2 0 0 0 0 0 0 0 0 0 0 0 0 0 0 0 2 0 0 2 0 0 0 0 0 0 0 2 0 
0 1 1 0 1 1 0 1 1 0 0 1 0 1 1 0 1 1 
0.131860 0.122619 0.122620 1342.522751 1341.505930 0.232343 0.000000 0
2 2 0 0 0 0 0 0 0 0 0 2 0 2 0 0 0 0 0 0 2 0 0 0 2 0 0 0 2 2 0 0 0 2 2 0 0 0 2 2 0 0 0 0 2 0 0 0 2 0 2 0 0 0 0 0 0 0 0 0 0 0 0 0 0 2 0 0 0 2 0 0 0 2 0 0 0 0 0 0 0 0 2 0 0 0 0 0 2 0 0 2 0 0 0 2 0 0 2 2 
0 1 1 0 1 1 0 1 1 0 1 1 0 1 1 0 1 1 
0.131684 0.123973 0.123964 1341.916651 1340.814372 0.234952 0.000000 0
0 0 2 0 0 0 0 0 0 0 0 0 0 0 0 0 0 0 0 0 0 0 0 0 0 0 0 0 0 0 0 2 0 0 0 0 0 0 0 2 0 0 0 0 0 0 0 0 0 0 0 0 2 0 0 2 0 0 0 0 0 0 0 0 0 0 0 0 0 0 2 0 0 2 0 0 0 0 0 0 0 0 2 2 0 0 0 0 0 2 0 0 0 0 0 2 0 2 0 0 
0 1 1 0 1 1 0 1 1 0 1 1 0 1 1 0 1 1 
0.131758 0.162735 0.162522 1341.926729 1340.865414 0.222440 0.000000 0
0 2 0 0 0 0 0 0 0 0 0 0 0 0 0 0 0 0 0 0 0 0 2 0 0 0 0 0 0 0 0 0 0 0 0 0 0 0 0 0 0 2 0 0 0 0 0 0 0 0 0 0 0 0 0 2 0 0 0 2 0 0 0 0 0 0 0 0 0 0 0 0 0 0 0 2 2 2 0 0 0 0 0 2 0 0 0 2 0 2 0 2 0 0 0 0 2 0 0 2 
0 1 1 0 1 1 0 1 1 0 1 1 0 1 1 0 1 1 
0.133240 1.268819 8.119661 1341.695230 1324.049356 0.230794 0.000000 0
2 0 0 0 0 0 0 0 0 0 0 0 1 0 0 2 2 2 2 0 0 0 2 0 0 0 1 0 0 0 0 0 0 0 2 2 0 0 0 0 0 0 0 0 0 0 0 0 0 0 0 2 0 0 0 2 0 0 0 0 2 0 0 0 0 0 0 0 0 0 0 0 0 0 0 0 2 0 0 0 0 0 2 0 2 0 0 2 2 0 0 0 2 0 0 0 2 0 0 0 
0 1 1 0 1 0 0 1 1 0 1 1 0 1 1 0 1 1 
0.131868 0.162815 0.162601 1342.115892 1341.102256 0.242968 0.000000 0
2 0 0 0 0 0 0 0 2 0 0 0 0 0 2 0 0 2 0 0 2 0 0 0 2 2 2 0 0 0 0 2 0 0 0 2 0 0 0 0 0 2 2 0 0 2 0 0 0 0 0 0 0 0 0 0 0 0 2 2 2 0 0 0 0 2 0 0 0 0 0 0 0 0 0 2 0 2 0 0 0 0 0 0 0 2 2 0 2 0 2 0 0 2 0 0 0 0 0 0 
0 1 1 0 1 1 0 1 1 0 1 1 0 1 1 0 1 1 
0.131871 0.124066 0.124057 1342.268414 1341.256044 0.231701 0.000000 0
0 0 0 0 0 2 0 0 0 0 0 2 0 0 0 0 0 2 0 0 0 0 2 0 2 0 0 2 0 0 2 0 0 0 0 0 0 0 2 0 0 0 0 2 0 0 0 0 0 0 0 0 0 0 2 0 0 0 0 0 0 0 0 0 0 0 0 2 0 0 0 0 0 0 0 0 0 2 0 0 0 0 0 2 0 0 0 0 2 0 0 0 2 2 0 2 0 0 0 0 
0 1 1 0 1 1 0 1 1 0 1 1 0 1 1 0 1 1 
0.131915 0.122704 0.122704 1342.395360 1341.407745 0.229696 0.000000 0
2 0 0 2 0 0 0 2 2 0 0 0 0 0 0 0 0 2 0 0 0 2 0 0 0 0 0 0 0 0 0 0 0 0 0 0 2 0 2 0 0 2 0 0 0 0 0 0 0 0 0 0 0 0 0 0 0 2 2 0 0 0 0 0 0 0 0 0 0 0 0 2 0 0 0 2 0 0 0 0 0 0 0 0 2 2 0 2 0 2 0 0 0 0 0 0 2 0 0 0 
0 1 1 0 1 1 0 1 1 0 1 1 0 1 1 0 1 1 
0.131914 0.122663 0.122663 1342.503566 1341.533987 0.228688 0.000000 0
0 2 0 0 0 0 0 0 0 2 0 0 0 0 0 2 0 0 2 0 0 0 0 0 2 2 0 0 0 0 0 0 0 0 0 0 0 0 2 0 0 0 0 2 0 0 0 0 0 0 0 0 0 0 0 0 0 0 0 0 0 2 0 0 0 0 2 0 0 0 0 2 0 0 0 0 0 0 0 2 0 2 0 0 0 0 0 0 0 0 0 0 0 0 0 2 0 0 2 0 
0 1 1 0 1 1 0 1 1 0 1 1 0 1 1 0 1 1 
0.131907 0.122658 0.122659 1342.587935 1341.627310 0.228725 0.000000 0
0 0 0 0 2 0 0 0 2 0 0 2 0 2 0 0 0 0 0 0 0 0 0 0 2 0 0 0 0 2 0 0 2 0 2 0 0 0 0 0 0 0 0 0 0 0 0 0 2 0 0 0 0 0 0 0 0 0 0 0 0 0 0 2 0 0 0 0 0 0 0 0 0 0 0 2 0 0 0 0 2 0 0 0 0 2 0 0 0 0 2 2 0 0 0 0 0 0 0 2 
0 1 1 0 1 1 0 1 1 0 1 1 0 1 1 0 1 1 
0.131909 0.122659 0.122660 1342.642732 1341.682302 0.232944 0.000000 0
0 2 0 2 0 0 0 0 0 0 0 0 0 0 2 0 0 0 0 0 0 0 0 0 0 0 2 0 0 0 0 0 0 0 0 0 0 0 0 0 0 2 0 0 0 2 0 0 0 0 2 0 0 0 0 0 2 0 2 2 0 0 0 0 0 0 0 0 0 0 0 0 0 0 0 2 0 0 0 0 0 0 0 0 0 0 0 0 0 0 0 2 0 0 0 0 0 0 0 0 
0 1 1 0 1 1 0 1 1 0 1 1 0 0 1 0 1 1 
0.131922 0.122666 0.122667 1342.666246 1341.699077 0.230198 0.000000 0
0 0 0 2 0 0 0 0 0 0 2 0 0 2 0 0 0 0 0 0 0 0 0 0 0 0 2 2 0 0 0 0 0 2 0 0 0 2 0 2 2 0 0 0 0 2 0 0 2 2 2 0 0 0 0 2 0 0 0 2 2 2 2 2 0 0 0 0 0 0 0 0 0 0 0 0 0 0 0 2 0 2 0 0 0 0 0 0 2 2 0 2 0 2 0 0 2 0 0 2 
0 1 1 0 1 1 0 1 1 0 1 1 0 1 1 0 1 1 
0.131908 0.122653 0.122654 1342.659965 1341.678774 0.219285 0.000000 0
0 2 0 0 0 0 0 2 2 0 0 0 0 0 0 0 0 0 0 0 0 0 0 0 0 0 0 0 0 2 0 0 0 0 0 2 2 0 2 0 0 0 0 2 0 0 2 0 0 2 2 0 0 2 2 0 0 0 0 0 0 0 0 0 0 0 0 2 0 2 0 2 0 2 0 0 0 0 0 0 0 2 0 2 0 0 0 0 0 2 2 0 0 0 2 0 0 0 0 0 
0 1 1 0 1 1 0 1 1 0 1 1 0 1 1 0 1 1 
0.131855 0.122618 0.122618 1342.635251 1341.636422 0.218004 0.000000 0
0 2 0 0 0 2 0 2 0 2 0 0 0 0 0 0 0 0 0 2 0 0 0 0 2 0 0 0 0 0 0 0 0 0 0 2 2 2 0 0 0 0 0 2 0 0 0 0 0 0 0 0 0 0 0 0 0 0 0 0 0 0 0 0 0 0 0 0 0 0 0 2 0 0 0 2 0 2 2 0 0 0 0 0 0 2 0 0 2 0 0 0 0 0 0 0 0 2 0 0 
0 1 1 0 1 1 0 1 1 0 1 1 0 1 1 0 1 1 
0.131834 0.122603 0.122603 1342.612088 1341.599917 0.223799 0.000000 0
0 0 0 0 0 0 0 0 0 0 2 0 0 0 0 2 0 0 0 0 0 2 0 0 0 0 0 2 0 0 0 0 0 0 0 0 0 0 0 0 0 0 2 0 0 0 0 0 0 0 0 0 0 0 0 0 0 0 0 0 0 0 0 0 0 0 0 0 0 0 0 0 0 0 0 0 0 0 0 2 2 0 0 0 0 0 0 0 0 0 0 0 0 0 2 0 2 0 0 2 
0 1 1 0 1 1 0 1 1 0 1 1 0 1 1 0 1 1 
0.131864 0.122622 0.122623 1342.600606 1341.582294 0.243090 0.000000 0
0 2 0 0 0 0 2 2 2 0 0 2 0 0 2 0 0 0 0 2 0 0 0 0 0 2 2 0 0 0 2 0 0 2 2 0 0 0 0 0 0 2 2 2 0 0 0 0 0 2 0 0 0 0 0 0 2 0 0 0 2 2 0 0 0 0 2 2 2 0 2 0 2 0 0 0 0 2 0 0 2 2 0 0 0 2 0 2 0 0 2 0 2 0 0 2 0 0 2 0 
0 1 1 0 1 1 0 1 1 0 1 1 0 1 1 0 1 1 
0.131889 0.122638 0.122639 1342.596323 1341.575813 0.218945 0.000000 0
0 0 0 0 0 0 2 2 0 0 0 0 0 0 0 0 0 0 0 0 0 0 0 2 0 0 2 2 2 0 0 0 0 0 0 0 0 2 0 0 2 0 0 0 0 0 0 2 0 2 0 0 0 0 0 0 0 0 0 2 0 0 0 2 0 0 2 0 0 0 0 0 0 0 0 0 0 0 0 0 0 0 0 0 0 0 0 0 0 0 0 2 0 0 2 2 0 0 0 2 
0 1 1 0 1 1 0 1 1 0 1 1 0 1 1 0 1 1 
0.131610 0.122574 0.122573 1341.837649 1340.686042 0.221960 0.000000 0
2 0 2 0 0 0 0 0 0 0 0 0 0 2 0 0 0 0 0 0 0 0 0 0 0 2 0 0 2 0 0 0 0 0 0 0 0 0 0 0 0 0 0 0 0 0 0 0 2 0 0 0 2 0 0 0 0 0 0 0 0 0 0 0 0 0 2 2 0 0 0 0 0 0 0 0 0 0 0 2 2 0 0 0 0 0 0 0 0 0 0 0 0 0 2 0 0 0 0 0 
0 1 1 0 1 1 0 1 1 0 1 1 0 1 1 0 1 1 
0.131664 0.125347 0.125330 1341.893329 1340.765758 0.229718 0.000000 0
0 0 0 0 0 2 0 0 0 0 0 0 0 0 0 0 0 0 0 0 0 0 2 2 0 0 2 0 0 0 0 2 2 0 0 0 0 0 0 2 2 0 0 0 0 2 2 0 0 0 0 0 0 0 0 0 0 0 0 2 2 0 0 0 0 0 2 0 0 0 0 2 2 0 0 0 2 2 0 0 0 0 2 2 0 0 0 0 0 0 0 0 2 0 0 0 2 0 0 0 
0 1 1 0 1 1 0 1 1 0 1 1 0 1 1 0 1 1 
0.131793 0.162760 0.162547 1341.977886 1340.909831 0.236535 0.000000 0
0 0 2 2 0 2 2 2 0 0 0 0 0 2 0 0 0 0 0 2 0 0 0 0 0 0 0 0 2 0 0 0 0 0 0 0 0 0 0 2 0 0 2 0 0 0 0 2 2 0 0 0 0 0 0 0 0 0 0 0 0 0 0 0 2 0 0 0 0 0 0 0 0 2 2 2 0 0 0 2 2 0 0 0 2 0 0 0 0 0 0 0 0 0 0 0 2 0 0 0 
0 1 1 0 1 1 0 1 1 0 1 1 0 1 1 0 1 1 
0.131833 0.125469 0.125452 1342.147853 1341.095209 0.238396 0.000000 0
0 0 0 0 0 2 0 0 0 0 0 0 0 2 0 2 2 0 0 0 0 0 0 0 0 2 0 0 0 0 0 2 0 0 0 0 0 0 0 0 0 0 0 2 0 0 0 0 0 0 0 0 0 0 0 0 0 0 0 0 2 0 0 0 0 2 0 0 2 0 0 0 0 0 0 0 0 0 0 0 0 0 2 2 0 0 2 0 2 0 0 0 0 0 2 0 2 0 0 2 
0 1 1 0 1 1 0 1 1 0 1 1 0 1 1 0 1 1 
0.131887 0.122771 0.122770 1342.307849 1341.291073 0.245858 0.000000 0
0 0 0 0 0 0 0 0 0 0 0 2 0 0 0 2 0 2 0 0 0 0 2 0 0 0 2 0 0 2 0 0 0 0 0 0 0 2 0 2 0 2 0 0 0 2 0 0 2 0 0 0 0 2 0 2 0 2 0 2 0 0 0 0 0 0 0 0 0 0 2 2 0 0 0 0 0 0 0 0 2 0 0 0 0 0 0 0 2 0 0 0 0 0 2 0 0 2 0 0 
0 1 1 0 1 1 0 1 0 0 1 1 0 1 1 0 1 1 
0.131941 0.122685 0.122686 1342.462375 1341.481034 0.237402 0.000000 0
0 0 0 2 0 2 0 0 2 0 2 0 0 0 0 2 0 0 0 0 2 0 0 2 0 0 0 0 0 0 0 0 0 2 0 2 0 2 0 0 0 2 0 0 0 0 2 0 2 0 0 0 0 0 0 2 0 0 0 0 2 0 0 0 0 0 0 0 2 2 0 0 0 0 0 0 0 0 0 0 2 0 0 0 0 2 0 0 0 0 0 0 0 0 0 0 0 0 0 0 
0 1 1 0 1 1 0 1 1 0 1 1 0 1 1 0 1 1 
0.131963 0.122699 0.122700 1342.595838 1341.640061 0.234253 0.000000 0
0 0 0 2 0 2 0 0 0 0 0 0 0 0 0 0 2 0 0 0 2 2 0 0 0 0 0 2 0 0 0 2 2 2 0 0 0 0 0 0 2 0 0 0 0 0 0 0 0 0 2 0 0 0 0 0 0 0 0 2 0 0 0 0 2 2 0 0 0 0 0 0 2 0 0 0 0 0 0 0 0 0 0 0 0 2 0 0 0 0 2 0 0 2 0 2 0 2 0 0 
0 1 1 0 1 1 0 1 1 0 1 1 0 1 1 0 0 1 
0.131999 0.122724 0.122724 1342.698998 1341.758009 0.230641 0.000000 0
0 0 0 0 0 0 0 0 0 2 0 2 0 0 0 0 2 0 2 0 0 0 0 0 0 0 0 2 2 2 0 2 0 0 2 0 0 2 2 0 0 0 0 0 0 0 0 0 2 0 0 0 0 0 0 0 0 0 0 0 0 0 0 0 0 2 0 0 0 0 0 0 0 0 0 0 0 0 0 0 0 0 0 2 2 0 0 0 0 0 0 2 0 0 0 0 0 2 0 0 
0 1 1 0 1 1 0 1 1 0 1 1 0 1 1 0 1 1 
0.132004 0.122728 0.122729 1342.758584 1341.818424 0.233323 0.000000 0
0 0 0 0 0 0 0 0 0 0 0 0 0 0 2 2 0 0 0 2 0 0 0 0 0 0 0 0 0 0 0 0 0 0 0 0 0 0 0 0 0 0 0 0 0 0 0 0 0 0 0 0 0 0 0 0 0 2 0 0 0 2 2 0 0 2 0 0 0 0 0 0 0 0 0 0 0 0 2 0 0 0 0 0 0 2 0 2 0 0 0 0 2 0 0 0 0 2 0 0 
0 1 1 0 1 1 0 1 1 0 1 1 0 1 1 0 1 1 
0.131997 0.122720 0.122720 1342.774336 1341.824793 0.224938 0.000000 0
0 0 0 0 0 0 0 0 0 0 0 0 0 2 0 0 0 0 0 0 0 0 2 0 0 0 2 0 0 0 2 0 0 2 0 0 0 0 0 0 0 0 0 2 0 0 0 0 2 0 0 0 2 0 0 0 0 0 0 0 0 0 2 0 0 0 0 2 0 2 0 0 2 0 0 0 2 2 0 0 0 0 0 0 0 2 0 2 0 0 0 2 0 0 0 0 2 0 0 0 
0 1 1 0 1 1 0 1 1 0 1 1 0 1 1 0 1 1 
0.131939 0.122679 0.122680 1342.751428 1341.781811 0.228746 0.000000 0
0 0 0 0 0 0 0 0 0 0 0 0 0 2 0 0 0 0 0 0 0 0 0 0 0 2 0 0 0 2 0 0 2 2 2 2 0 0 0 0 0 0 0 2 0 0 0 0 2 2 0 0 0 0 0 0 0 0 0 0 0 0 2 0 0 0 0 0 0 0 0 0 0 0 0 2 0 0 0 0 0 0 2 0 0 2 2 2 2 0 0 0 0 0 0 0 0 0 0 0 
0 1 1 0 1 1 0 1 1 0 1 1 0 1 1 0 1 1 
0.131873 0.122632 0.122632 1342.709193 1341.716022 0.227189 0.000000 0
0 0 0 0 2 0 0 0 2 0 0 0 0 2 2 0 0 0 0 0 0 0 0 0 0 0 0 2 0 0 0 0 0 0 0 0 0 0 2 0 0 0 0 0 0 0 2 0 0 0 0 2 0 0 0 0 0 0 0 0 0 0 0 0 0 0 0 2 0 0 0 0 0 0 0 0 0 0 0 2 0 0 0 0 0 0 0 0 2 0 0 0 2 0 0 0 0 0 2 0 
0 1 1 0 1 1 0 1 1 0 1 1 0 1 1 0 1 1 
0.131839 0.122606 0.122607 1342.669556 1341.657294 0.225921 0.000000 0
0 0 0 0 0 0 0 0 0 0 0 0 0 0 0 0 0 0 0 0 2 0 0 0 0 2 0 2 0 0 0 0 0 2 0 0 0 0 0 0 0 0 0 0 0 0 0 0 0 2 0 0 0 0 0 0 0 0 0 2 0 0 2 0 0 0 0 0 0 2 0 0 0 0 0 0 2 0 0 0 0 0 0 0 0 0 0 0 0 0 0 0 0 0 2 0 0 0 2 0 
0 1 1 0 1 1 0 1 1 0 1 1 0 1 1 0 1 1 
0.131844 0.122608 0.122609 1342.644311 1341.620794 0.237361 0.000000 0
0 0 0 0 0 0 0 0 0 0 0 0 0 2 0 2 0 0 0 2 0 2 0 0 2 0 0 0 0 0 0 0 0 0 0 2 0 0 0 0 0 0 0 0 2 0 0 0 0 0 0 0 0 2 0 0 0 0 0 0 0 2 0 0 0 2 2 2 0 0 0 0 0 0 2 0 0 0 0 0 0 0 2 0 0 0 0 2 0 0 0 0 0 0 2 0 0 2 0 0 
0 1 1 0 1 1 0 1 1 0 1 1 0 1 1 0 1 1 
0.131853 0.122614 0.122614 1342.632720 1341.604272 0.233376 0.000000 0
2 0 2 0 0 0 2 2 0 0 0 0 0 0 0 0 0 0 0 0 0 0 2 0 0 2 0 0 2 2 0 0 0 0 0 0 0 0 0 0 2 0 0 0 2 2 0 0 0 0 0 0 0 0 0 2 0 2 0 0 0 0 0 0 0 2 0 0 0 0 0 0 0 0 0 0 0 0 0 0 0 0 0 0 0 0 0 0 0 0 0 0 2 0 0 0 0 0 0 0 
0 1 1 0 1 1 0 1 1 0 1 1 0 1 1 0 1 1 
0.131581 0.122425 0.122426 1341.790406 1340.617651 0.223780 0.000000 0
2 0 2 0 0 0 0 0 0 0 0 0 0 0 0 0 0 0 0 0 0 0 0 2 0 0 0 2 0 2 0 2 0 0 2 0 0 0 0 2 0 0 0 0 0 2 0 0 0 0 0 0 0 0 0 0 2 0 0 0 0 0 0 2 0 0 2 0 0 0 0 2 0 0 0 0 2 0 0 0 0 0 0 0 0 2 2 0 0 0 0 0 0 0 0 0 0 0 0 0 
0 1 1 0 1 1 0 1 1 0 1 1 0 1 1 0 1 1 
0.131650 0.122601 0.122600 1341.862098 1340.713111 0.231380 0.000000 0
0 0 0 0 0 0 0 0 2 0 2 0 0 0 2 0 0 0 0 0 0 0 0 0 0 0 2 0 0 0 0 0 2 0 0 0 0 0 0 0 0 0 0 0 2 0 0 0 0 0 0 2 0 0 0 2 0 0 2 0 0 0 2 0 2 0 0 0 0 0 0 0 0 0 0 0 0 0 2 0 0 0 2 2 0 0 0 0 2 0 0 0 0 2 0 0 0 0 0 0 
0 1 1 0 1 1 0 1 1 0 1 1 0 1 1 0 1 1 
0.131763 0.124027 0.124018 1341.990475 1340.884049 0.243696 0.000000 0
0 2 0 2 0 0 0 2 2 0 0 2 0 0 0 0 0 0 0 0 2 0 2 0 2 0 0 0 0 0 0 0 0 0 0 0 0 0 0 0 0 0 2 0 0 0 0 0 0 0 2 0 0 0 2 0 2 0 0 0 2 0 0 0 0 2 0 2 2 0 0 0 0 0 0 2 2 0 2 2 2 0 2 0 0 0 0 0 0 0 0 0 0 0 0 0 0 0 0 0 
0 1 1 0 1 1 0 1 1 0 1 1 0 1 1 0 1 1 
0.131876 0.122761 0.122760 1342.157388 1341.096628 0.237774 0.000000 0
2 0 2 0 0 0 0 0 2 0 0 0 0 0 0 0 0 0 0 0 0 2 0 2 0 0 0 0 2 0 0 0 0 2 2 0 0 0 0 0 0 2 0 0 0 0 0 0 0 2 0 0 0 0 2 0 0 2 0 0 0 2 0 0 0 0 2 0 2 0 0 0 2 0 0 0 0 0 0 2 0 0 0 2 2 0 0 0 2 2 2 0 0 0 0 0 0 0 2 0 
0 1 1 0 1 1 0 1 1 0 1 1 0 1 1 0 1 1 
0.131904 0.122660 0.122661 1342.329742 1341.312671 0.243431 0.000000 0
2 0 0 0 0 0 0 0 0 2 2 0 0 0 0 0 0 0 0 0 0 0 2 0 0 0 2 0 2 0 0 0 0 0 2 0 0 0 2 2 0 0 0 0 0 0 0 0 0 0 2 2 0 0 2 0 0 0 0 0 0 0 0 0 0 0 2 2 0 0 2 0 0 0 2 0 0 0 0 0 2 0 0 0 2 0 0 2 2 0 0 0 0 0 0 0 0 0 0 0 
0 1 1 0 1 1 0 1 1 0 1 1 0 1 1 0 1 1 
0.131955 0.122692 0.122693 1342.499784 1341.522615 0.227270 0.000000 0
2 2 0 0 0 0 0 0 0 0 0 0 0 2 0 0 0 0 0 0 2 0 2 2 0 0 0 2 0 0 0 0 0 0 0 2 0 0 0 2 0 2 0 0 0 0 0 0 0 0 0 0 0 0 2 0 2 0 2 0 0 0 0 0 0 0 0 0 0 0 0 0 0 0 0 0 0 0 0 0 0 0 0 0 0 0 0 0 0 0 2 0 0 0 0 0 0 0 0 2 
0 1 1 0 1 1 0 1 1 0 1 1 0 1 1 0 1 1 
0.132002 0.122726 0.122727 1342.649032 1341.702431 0.215951 0.000000 0
0 0 2 0 0 0 0 2 0 0 0 0 0 0 0 0 0 0 0 0 0 0 2 0 2 0 0 0 0 0 0 0 0 0 0 0 0 0 0 0 0 0 2 0 0 0 0 0 0 0 0 2 0 0 0 0 0 0 0 0 0 0 0 0 0 2 0 0 0 0 0 0 0 0 0 0 0 0 2 0 0 0 0 0 0 2 0 0 0 2 0 0 0 0 0 0 0 0 0 0 
0 1 1 0 1 1 0 1 1 0 1 1 0 1 1 0 1 1 
0.132071 0.122773 0.122774 1342.763817 1341.836214 0.230242 0.000000 0
2 0 0 0 0 0 2 0 0 0 0 0 0 0 0 0 0 0 0 0 0 2 0 2 0 0 0 0 2 0 0 0 2 0 0 0 0 0 0 0 0 0 0 0 0 0 0 0 0 0 0 0 0 0 0 0 0 0 2 0 0 0 0 0 0 0 0 0 2 0 0 0 0 0 0 0 0 0 0 0 0 0 0 0 0 0 0 0 0 0 0 2 0 2 0 0 0 0 0 0 
0 1 1 0 1 1 0 1 1 0 1 1 0 1 1 0 1 1 
0.132060 0.122767 0.122768 1342.823989 1341.897383 0.255083 0.000000 0
0 0 0 0 0 0 0 0 0 2 0 0 0 2 0 0 0 0 0 0 0 0 0 2 2 0 0 0 0 0 0 0 0 2 0 0 0 0 0 0 0 0 0 0 0 0 0 2 0 0 0 0 0 0 0 0 0 2 0 0 2 0 0 0 0 0 0 0 0 0 0 0 0 2 0 0 2 0 0 2 0 0 0 0 0 2 0 2 0 0 0 2 2 2 0 0 0 0 2 0 
0 1 1 0 1 1 0 1 1 0 1 1 0 1 1 0 1 1 
0.132022 0.122740 0.122740 1342.832578 1341.893190 0.232548 0.000000 0
2 0 0 0 0 0 0 0 0 0 0 0 0 0 0 0 0 0 0 0 0 0 0 0 2 0 0 0 0 0 0 0 0 0 2 0 0 0 0 0 2 0 0 0 0 0 0 0 0 0 0 0 0 0 0 0 2 2 0 0 0 2 0 0 0 0 2 0 0 2 0 0 0 2 0 0 0 0 0 0 0 0 0 0 0 0 0 0 0 0 0 0 0 0 2 0 0 0 0 0 
0 1 1 0 1 1 0 1 1 0 1 1 0 1 1 0 1 1 
0.131954 0.122690 0.122691 1342.799804 1341.836752 0.228555 0.000000 0
0 0 0 0 0 0 0 2 2 0 2 0 0 0 0 2 0 0 0 0 0 0 2 0 0 0 2 0 0 0 0 2 0 0 0 0 0 0 0 0 0 0 0 0 2 0 0 0 0 0 0 0 2 0 0 0 2 0 0 0 0 0 2 2 2 0 0 0 0 0 0 0 0 0 0 0 0 0 2 0 0 2 0 0 0 0 0 2 0 0 0 0 2 2 2 0 0 0 0 0 
0 1 1 0 1 1 0 1 1 0 1 1 0 1 1 0 1 1 
0.131880 0.122637 0.122638 1342.747078 1341.756862 0.236318 0.000000 0
0 0 0 0 2 2 0 0 0 0 0 0 0 2 0 0 0 0 0 0 0 0 0 0 2 0 0 0 0 0 2 0 0 0 2 0 0 0 0 2 0 0 0 0 0 0 0 2 0 0 0 2 0 0 0 0 2 0 0 0 0 0 0 0 0 0 0 0 0 0 0 0 0 0 2 0 0 0 2 0 0 0 0 0 0 0 0 0 0 2 0 0 2 0 0 0 0 0 0 0 
0 1 1 0 1 1 0 1 1 0 1 1 0 1 1 0 1 1 
0.131843 0.122608 0.122609 1342.697559 1341.684900 0.227680 0.000000 0
2 0 2 0 2 0 0 0 0 0 0 0 0 0 0 2 0 2 2 2 0 0 0 0 0 2 0 0 0 2 0 0 0 0 0 2 2 0 0 2 0 2 0 0 0 0 0 0 2 2 0 0 0 0 0 0 0 0 0 0 0 0 0 0 0 2 0 0 0 0 0 0 0 2 0 0 0 0 0 0 2 0 0 0 0 0 0 0 0 0 0 0 2 0 0 2 0 0 0 0 
0 1 1 0 1 1 0 1 1 0 1 1 0 1 1 0 1 1 
0.131812 0.122586 0.122587 1342.661625 1341.633464 0.239517 0.000000 0
2 0 2 2 0 0 0 0 2 2 0 0 2 0 0 0 0 0 0 0 2 0 0 0 0 0 0 0 2 0 0 2 0 0 0 0 2 0 0 0 0 0 0 0 0 0 0 0 0 2 0 2 0 0 0 0 0 0 0 0 0 0 0 0 0 0 0 2 0 0 2 0 0 0 0 2 0 0 0 0 0 0 0 0 0 0 0 0 0 0 0 0 0 0 0 0 0 2 0 0 
0 1 1 0 1 1 0 1 1 0 1 1 0 1 1 0 1 1 
0.131796 0.122576 0.122577 1342.643515 1341.607747 0.236711 0.000000 0
0 2 0 0 0 0 0 0 0 0 0 0 0 0 0 0 0 0 0 0 0 0 2 0 0 0 0 2 0 0 0 0 2 0 0 0 2 0 2 0 0 0 0 0 0 0 0 0 0 2 0 0 0 0 0 0 0 2 0 0 2 0 0 0 0 0 0 0 0 0 2 0 0 2 0 0 0 0 0 0 0 0 0 2 0 0 2 0 0 0 0 0 0 0 0 0 0 0 0 0 
0 1 1 0 1 1 0 1 1 0 1 1 0 1 1 0 1 1 
0.132380 0.122997 0.122998 1344.763294 1343.969873 0.233807 0.000000 0
0 0 0 0 0 0 0 2 0 0 2 0 0 0 0 0 0 0 2 0 0 2 0 0 0 0 2 0 0 0 0 0 0 0 0 0 0 0 0 0 0 0 0 0 0 0 2 0 2 2 0 0 2 0 0 2 2 0 0 0 0 0 0 0 2 0 0 0 0 0 0 0 0 0 0 0 0 0 0 0 0 2 2 0 0 0 0 0 0 0 0 0 0 0 0 0 0 0 2 0 
0 1 1 0 1 1 0 1 1 0 1 1 0 1 1 0 1 1 
0.132281 0.122926 0.122927 1344.588481 1343.772253 0.264403 0.000000 0
0 0 0 0 0 0 0 0 0 0 0 2 2 0 2 0 2 2 0 0 0 2 0 0 0 0 0 0 0 0 0 2 0 2 0 2 0 0 0 0 0 0 2 0 0 0 0 0 0 0 0 2 0 0 0 0 2 0 0 0 0 2 0 2 2 0 0 0 2 2 2 0 0 2 0 0 2 2 0 2 0 0 0 0 0 0 0 0 0 0 0 0 2 0 2 0 0 0 2 2 
0 1 1 0 1 1 0 1 1 0 1 1 0 1 1 0 1 1 
0.132100 0.122799 0.122800 1344.266488 1343.411505 0.221654 0.000000 0
0 0 0 0 0 0 0 0 0 0 0 0 2 0 0 0 0 2 2 0 0 0 0 2 0 0 0 0 2 0 0 2 0 0 0 0 0 0 0 0 0 0 0 0 0 2 0 2 2 0 2 0 0 0 0 0 0 0 0 0 0 0 2 0 0 0 0 2 0 0 0 2 0 0 0 0 0 0 2 2 0 0 0 0 0 0 0 0 0 0 0 0 0 0 0 0 0 0 0 0 
0 1 1 0 1 1 0 1 1 0 1 1 0 1 1 0 1 1 
0.131947 0.122689 0.122690 1343.848750 1342.952452 0.229708 0.000000 0
2 0 0 0 0 2 2 0 0 2 0 0 0 0 0 0 0 0 0 0 0 2 0 2 0 0 2 0 0 0 0 0 0 2 0 0 2 2 0 0 0 0 0 0 0 0 2 0 2 2 0 0 0 0 0 0 0 0 0 0 2 0 0 0 0 2 0 0 0 0 0 0 2 2 2 0 2 0 0 0 0 0 0 0 0 0 0 0 0 0 0 0 0 2 0 0 0 0 0 0 
0 1 1 0 1 1 0 1 1 0 1 1 0 1 1 0 1 1 
0.131862 0.122625 0.122626 1343.383821 1342.452647 0.227297 0.000000 0
0 0 0 0 2 0 0 0 2 0 0 0 0 0 0 0 0 0 2 0 0 0 0 0 2 2 0 0 0 0 0 0 0 2 0 2 0 2 0 0 0 0 0 0 0 0 0 0 2 0 0 0 0 0 2 0 0 0 0 0 2 0 0 0 0 0 0 2 0 0 0 0 0 0 0 0 0 0 0 0 2 0 0 0 0 0 0 2 2 0 0 0 2 0 0 0 0 0 0 0 
0 1 1 0 1 1 0 1 1 0 1 1 0 1 1 0 1 1 
0.131826 0.122596 0.122597 1342.907089 1341.949038 0.236051 0.000000 0
0 0 2 0 0 0 2 2 2 0 0 2 0 0 2 0 0 0 2 0 0 0 0 0 0 0 0 0 0 0 2 2 0 0 0 0 0 0 0 0 2 0 0 0 0 0 0 0 0 0 0 0 0 2 0 0 0 0 0 0 0 0 0 0 0 2 0 0 0 0 0 0 0 0 2 0 0 2 0 0 0 2 0 0 2 0 0 0 0 0 0 0 0 0 0 0 0 0 0 0 
0 1 1 0 1 1 0 1 1 0 1 1 0 0 1 0 1 1 
0.131778 0.122560 0.122561 1342.443884 1341.463849 0.227697 0.000000 0
0 0 0 0 0 2 0 0 0 0 0 0 2 2 0 0 0 0 0 2 0 0 0 0 0 0 0 0 0 2 2 0 0 0 0 0 0 0 0 0 0 0 0 0 0 2 0 2 0 0 0 0 0 0 0 0 0 0 0 0 0 0 0 0 0 0 0 0 0 0 0 0 0 0 0 0 0 0 0 0 0 0 0 0 0 0 0 0 2 0 0 2 0 0 2 0 0 0 0 0 
0 1 1 0 1 1 0 1 1 0 1 1 0 1 1 0 1 1 
0.131746 0.122535 0.122535 1342.025996 1341.030895 0.227340 0.000000 0
0 0 0 0 0 0 0 0 2 0 0 0 0 2 0 0 0 0 0 0 0 2 0 0 2 0 0 0 0 0 0 0 0 0 0 0 2 0 0 0 0 0 0 0 0 0 0 0 0 0 0 0 0 0 0 2 0 0 2 0 0 0 0 0 0 0 0 0 2 0 0 0 2 0 0 0 0 0 0 0 0 0 0 0 0 2 0 0 0 0 0 0 0 0 0 0 0 0 0 0 
0 1 1 0 1 1 0 1 1 0 1 1 0 1 1 0 1 1 
0.131712 0.122506 0.122507 1341.676437 1340.673360 0.258996 0.000000 0
0 0 2 0 0 0 0 0 0 0 0 0 0 0 0 2 0 0 0 2 2 2 0 0 0 2 0 0 0 0 0 0 0 2 0 0 2 0 0 0 0 0 0 0 0 2 0 0 0 0 0 0 0 2 0 0 0 0 0 0 0 2 2 0 0 2 0 2 0 0 0 0 0 0 0 2 2 0 0 0 0 2 2 0 0 0 2 0 0 0 0 0 0 0 0 2 0 2 0 0 
0 1 1 0 1 1 0 1 1 0 1 1 0 1 1 0 1 1 
0.131613 0.122438 0.122439 1341.413428 1340.410243 0.224274 0.000000 0
0 2 0 0 0 0 0 0 0 0 0 0 0 2 2 2 0 2 0 0 0 0 2 0 0 0 0 0 0 0 0 2 0 0 0 0 0 0 0 0 0 2 0 0 2 0 0 0 0 0 0 2 0 0 0 0 0 0 0 0 0 0 0 0 0 0 2 0 0 0 2 2 0 0 0 0 0 0 0 0 0 0 2 0 0 2 0 2 0 0 0 0 0 2 0 2 2 0 0 0 
0 1 1 0 1 1 0 1 1 0 1 1 0 1 1 0 1 1 
0.131602 0.122430 0.122431 1341.262633 1340.277334 0.219966 0.000000 0
0 0 2 0 0 0 0 0 0 0 0 2 0 0 0 0 0 0 0 0 0 0 2 2 0 0 0 0 0 0 0 2 0 0 0 0 0 0 0 0 0 2 0 0 0 0 0 0 0 2 0 2 0 0 0 2 0 0 0 0 0 0 0 2 0 0 2 0 0 0 2 0 0 0 0 2 0 0 0 2 0 0 0 0 0 0 0 0 0 0 2 0 2 0 0 0 2 0 0 0 
0 1 1 0 1 1 0 1 1 0 1 1 0 1 1 0 1 1 
0.131671 0.122480 0.122481 1341.209419 1340.256191 0.226334 0.000000 0
0 0 0 0 0 0 0 0 0 0 0 0 0 0 0 0 0 0 0 0 0 0 0 0 0 0 2 0 0 0 0 0 0 0 0 0 0 0 0 0 0 2 0 0 0 0 2 0 0 0 0 0 0 0 0 0 0 0 0 2 0 0 0 2 0 0 0 2 0 0 0 0 0 0 0 0 0 0 2 0 0 0 0 2 0 0 0 0 0 0 0 0 2 0 0 0 0 0 2 0 
0 0 1 0 1 1 0 1 1 0 1 1 0 1 1 0 1 1 
0.131798 0.122563 0.122564 1341.209516 1340.288631 0.222587 0.000000 0
0 0 0 0 0 0 0 0 2 0 0 0 2 0 0 0 0 0 0 0 0 0 0 0 0 0 0 0 2 0 0 0 0 0 0 0 0 0 0 0 0 0 0 0 0 0 0 2 0 0 0 0 0 0 0 2 0 0 0 0 0 0 0 0 0 0 0 0 0 0 0 0 0 0 0 0 0 0 0 0 0 0 0 0 0 0 0 0 0 0 2 0 0 0 0 2 0 0 0 0 
0 1 1 0 1 1 0 1 1 0 1 1 0 1 1 0 1 1 
0.131719 0.122515 0.122516 1341.205103 1340.300238 0.225592 0.000000 0
2 2 0 0 0 0 0 0 0 0 0 2 0 0 0 0 0 0 0 0 2 0 0 0 0 0 2 0 0 0 2 0 0 0 0 0 0 0 0 0 0 0 0 2 0 0 0 0 0 0 0 0 0 0 2 0 0 0 0 0 0 0 0 0 2 0 2 0 0 0 0 0 0 0 2 0 0 0 0 0 0 0 0 0 0 2 0 0 2 0 0 0 0 0 0 0 0 0 0 0 
0 1 1 0 1 1 0 1 1 0 1 1 0 1 1 0 1 1 
0.131658 0.122472 0.122473 1341.198389 1340.297568 0.236982 0.000000 0
0 0 0 0 0 0 0 0 0 0 0 0 0 0 0 0 0 0 0 0 0 0 0 0 0 0 0 2 0 0 2 0 0 0 0 0 2 0 0 0 0 0 0 0 2 0 0 0 0 0 0 0 2 0 0 2 0 0 0 0 0 0 0 2 0 0 0 0 0 0 2 0 0 0 0 2 0 0 0 0 0 0 0 0 2 0 0 0 2 0 0 0 2 0 2 0 0 0 0 0 
0 1 1 0 1 1 0 1 1 0 1 1 0 1 1 0 1 1 
0.132309 0.122951 0.122951 1344.705490 1343.901348 0.227421 0.000000 0
0 0 2 0 2 0 0 0 0 0 0 0 0 0 0 0 0 2 0 0 0 0 0 0 0 0 0 2 0 0 0 2 0 0 0 0 0 0 0 0 0 0 0 0 0 0 0 2 0 0 0 2 0 2 0 0 0 0 0 0 0 0 2 0 0 0 0 2 0 0 0 0 2 0 0 0 0 0 0 0 0 0 0 0 0 0 0 0 0 0 0 0 0 0 0 2 0 0 0 0 
0 1 1 0 1 1 0 1 1 0 1 1 0 1 1 0 1 1 
0.132238 0.122899 0.122900 1344.539636 1343.716368 0.225157 0.000000 0
0 0 0 2 2 0 0 0 0 0 2 0 0 0 0 2 0 0 0 2 0 2 0 0 0 0 0 0 0 0 0 0 0 2 0 0 0 0 0 2 0 0 0 0 0 0 0 0 2 2 0 0 0 0 0 0 0 0 0 0 0 2 0 0 2 0 0 0 2 0 0 2 0 0 0 0 0 0 0 0 2 0 2 0 0 0 0 2 0 0 0 0 0 0 0 0 0 0 0 0 
0 1 1 0 1 1 0 1 1 0 1 1 0 1 1 0 1 1 
0.132122 0.122815 0.122816 1344.231303 1343.374987 0.231102 0.000000 0
0 0 0 0 0 0 0 0 0 0 0 0 0 0 0 0 0 0 0 0 0 0 0 0 0 0 2 0 0 0 0 0 0 0 0 0 0 0 0 0 2 0 0 0 0 0 0 0 0 0 2 0 0 0 0 0 2 0 0 0 0 0 0 0 0 0 0 0 0 2 0 0 0 2 2 0 2 0 2 2 0 0 0 0 2 0 0 0 0 0 2 0 0 0 0 0 0 0 0 0 
0 1 1 0 1 1 0 1 1 0 1 1 0 1 1 0 1 1 
0.132000 0.122726 0.122727 1343.820000 1342.924968 0.223546 0.000000 0
0 0 0 0 0 0 0 2 2 0 0 0 0 0 0 0 0 0 0 0 0 0 0 0 0 2 0 0 0 2 0 0 0 2 0 0 0 0 2 0 0 0 2 0 0 0 0 0 0 0 0 0 0 0 0 0 0 0 0 0 0 0 0 0 2 0 0 2 0 0 0 0 0 0 0 0 0 0 0 2 0 0 0 2 2 0 0 0 0 0 0 0 0 0 0 0 0 0 0 0 
0 1 1 0 1 1 0 1 1 0 1 1 0 1 1 0 1 1 
0.131909 0.122658 0.122658 1343.349679 1342.417536 0.232926 0.000000 0
0 0 2 2 0 0 0 2 0 0 0 2 0 2 0 0 0 0 0 2 0 0 0 0 0 0 0 0 0 0 0 0 0 2 2 0 0 2 0 2 0 2 2 0 0 0 0 2 0 0 0 2 0 0 0 0 0 0 0 0 0 0 2 0 0 0 0 0 0 0 0 0 0 0 0 0 0 0 0 0 0 0 0 0 0 0 0 0 0 0 0 0 0 0 0 0 2 0 2 0 
0 1 1 0 1 1 0 1 1 0 1 1 0 1 1 0 1 1 
0.131852 0.122612 0.122612 1342.857648 1341.892539 0.232309 0.000000 0
0 0 0 0 0 2 0 0 0 0 0 0 0 0 0 2 0 0 0 0 0 2 0 0 0 0 0 0 0 0 0 0 0 0 2 0 0 0 0 0 0 0 0 2 0 0 0 0 0 0 0 0 0 2 0 0 0 0 0 0 0 0 0 0 0 2 2 0 0 0 0 0 2 0 0 0 2 0 0 0 2 0 0 0 0 0 0 0 0 0 2 0 0 0 2 2 2 0 0 0 
0 1 1 0 1 1 0 1 1 0 1 1 0 1 1 0 1 1 
0.131742 0.122534 0.122535 1342.371271 1341.374589 0.225875 0.000000 0
0 2 0 0 0 0 0 0 0 0 0 0 0 0 0 0 0 0 2 0 0 0 0 2 0 0 0 0 0 0 0 0 0 0 0 2 0 2 0 0 0 0 0 0 0 0 0 2 0 0 0 0 2 0 0 0 0 0 0 0 0 0 0 0 0 0 0 0 0 0 0 0 0 0 0 0 0 0 0 0 0 2 0 0 0 0 0 0 0 0 0 0 0 0 2 0 2 0 0 2 
0 1 1 0 1 1 0 1 1 0 1 1 0 1 1 0 1 1 
0.131667 0.122477 0.122478 1341.931321 1340.910587 0.220783 0.000000 0
0 0 0 0 0 2 0 0 0 2 0 0 0 2 0 0 0 2 0 0 0 0 0 0 0 0 0 0 0 0 0 0 0 0 2 0 0 0 2 0 2 0 0 0 0 0 0 2 0 0 0 0 0 0 0 2 0 0 0 0 0 0 0 0 0 0 0 0 0 0 0 0 0 0 0 2 0 0 2 0 0 0 0 0 0 0 0 0 0 0 0 0 0 0 0 0 0 0 0 0 
0 1 1 0 1 1 0 1 1 0 0 1 0 1 1 0 1 1 
0.131605 0.122429 0.122430 1341.565759 1340.530920 0.229380 0.000000 0
0 0 0 0 0 2 0 0 0 0 0 2 0 0 0 0 0 0 0 0 0 0 0 0 0 0 0 0 0 2 0 0 0 0 0 2 0 0 0 0 0 0 0 0 0 0 0 0 0 0 2 0 0 0 0 2 0 0 0 0 0 2 0 2 0 2 0 2 0 0 0 0 0 2 2 2 0 0 0 2 0 0 0 0 0 0 0 0 0 0 2 0 0 0 2 0 0 2 0 2 
0 1 1 0 1 1 0 1 1 0 1 1 0 1 1 0 1 1 
0.131516 0.122367 0.122367 1341.296439 1340.259211 0.221056 0.000000 0
0 0 0 0 0 0 0 0 0 2 0 0 0 0 0 0 0 2 0 0 0 0 2 0 0 0 0 2 0 0 0 0 0 0 0 0 0 2 0 0 0 0 0 0 2 0 0 0 0 0 0 0 0 0 2 0 0 0 0 0 0 0 2 0 2 2 2 0 0 0 0 0 0 0 0 0 0 0 0 0 0 0 0 0 0 0 2 2 0 0 0 2 0 0 0 0 0 0 0 0 
0 1 1 0 1 1 0 1 1 0 1 1 0 1 1 0 1 1 
0.131502 0.122358 0.122359 1341.143042 1340.122684 0.219379 0.000000 0
0 0 0 0 2 0 2 0 0 0 0 0 2 0 0 2 0 0 2 0 0 2 2 0 0 0 0 0 2 0 0 0 0 0 0 2 0 2 0 0 0 0 0 2 0 0 2 0 0 0 0 0 0 0 2 0 2 0 0 0 0 0 0 0 0 0 0 2 0 0 0 2 0 0 2 0 0 0 0 0 0 2 0 2 0 0 2 2 0 0 0 0 0 2 0 0 0 0 2 0 
0 1 1 0 1 1 0 1 1 0 1 1 0 1 1 0 1 1 
0.131562 0.122401 0.122402 1341.088025 1340.098931 0.230655 0.000000 0
0 2 0 0 0 2 0 0 0 0 0 0 0 2 2 0 0 0 0 0 0 0 0 0 0 0 0 0 0 2 0 0 0 0 0 0 0 0 2 0 0 2 0 0 0 2 0 0 0 2 0 0 0 0 0 0 0 0 0 0 2 0 0 0 0 2 0 0 0 0 0 0 0 0 0 0 0 2 0 0 0 2 0 0 0 0 0 2 0 0 0 0 0 0 0 0 0 0 2 0 
0 1 1 0 1 1 0 1 1 0 1 1 0 1 1 0 1 1 
0.131629 0.122447 0.122448 1341.084842 1340.127219 0.227366 0.000000 0
2 0 0 0 2 0 0 0 0 0 0 0 0 0 0 2 0 0 0 0 2 0 0 0 0 2 0 0 0 0 0 2 0 0 0 2 2 0 0 0 0 0 0 2 0 0 0 0 0 0 0 0 0 0 0 0 0 0 0 0 2 0 0 0 0 0 0 0 0 0 0 0 2 0 2 0 2 0 0 0 0 0 0 0 0 0 0 0 0 2 0 0 0 0 0 0 0 0 0 0 
0 1 1 0 1 1 0 1 1 0 1 1 0 1 1 0 1 1 
0.131595 0.122426 0.122426 1341.086355 1340.146236 0.221340 0.000000 0
2 0 0 0 0 0 0 0 0 0 0 0 0 0 0 2 0 0 0 0 0 0 0 2 0 2 0 0 0 0 0 0 0 0 0 0 0 2 0 0 0 0 0 0 0 0 0 0 0 0 0 0 0 0 0 0 0 0 0 0 0 0 0 0 0 0 0 2 0 0 0 2 0 0 2 0 0 0 0 0 0 0 0 0 0 2 2 0 0 0 0 0 0 0 0 0 0 0 0 0 
0 1 1 0 1 1 0 1 1 0 1 1 0 1 1 0 1 1 
0.131546 0.122392 0.122392 1341.084053 1340.149759 0.231235 0.000000 0
0 0 2 0 2 0 0 0 0 0 0 0 2 0 0 0 0 0 0 0 2 2 0 0 0 0 0 0 0 0 0 0 2 0 0 0 0 0 0 0 0 0 0 0 2 0 0 0 0 0 0 0 2 0 2 0 0 0 0 0 0 0 0 0 0 0 0 0 0 0 0 0 0 0 0 0 0 0 0 2 0 0 0 0 0 2 0 0 0 0 0 0 0 0 0 0 2 2 0 0 
0 1 1 0 1 1 0 1 1 0 1 1 0 1 1 0 1 1 
0.132275 0.122925 0.122925 1344.603095 1343.783266 0.232955 0.000000 0
0 0 2 0 0 0 0 0 0 0 0 0 2 0 0 2 0 0 0 0 0 2 0 0 2 0 0 0 0 0 0 0 0 0 0 0 0 0 0 0 0 0 0 0 2 2 0 0 0 0 0 0 2 0 0 0 2 0 0 0 0 0 0 0 0 0 0 0 0 0 0 0 2 0 0 0 0 0 0 0 0 0 0 0 0 0 0 0 0 0 0 0 0 2 0 0 0 0 0 0 
0 1 1 0 1 1 0 1 1 0 1 1 0 1 1 0 1 1 
0.132247 0.122902 0.122903 1344.449813 1343.615710 0.240982 0.000000 0
0 0 0 0 0 0 0 0 0 0 0 0 0 0 0 0 0 0 0 0 0 0 0 0 0 0 2 0 0 0 0 0 0 0 0 0 0 0 2 2 0 2 2 0 0 0 0 0 0 0 2 0 0 2 0 0 0 2 0 0 0 0 0 2 0 0 0 0 0 0 2 0 2 0 0 0 2 2 0 0 0 2 0 2 0 0 0 0 0 2 0 0 0 2 0 0 0 0 0 0 
0 1 1 0 1 1 0 1 1 0 1 1 0 1 1 0 1 1 
0.132186 0.122857 0.122858 1344.158879 1343.298433 0.250748 0.000000 0
0 2 0 0 0 0 0 0 0 0 0 0 0 0 0 0 2 0 2 0 2 0 0 0 2 0 0 0 0 0 0 0 0 0 2 0 0 0 0 0 2 0 2 0 0 0 2 0 0 0 0 0 0 2 0 0 0 0 0 2 2 0 0 0 0 2 0 2 2 2 0 2 0 0 0 0 2 0 0 2 2 0 0 0 0 0 0 2 0 0 0 0 0 0 0 0 2 0 0 0 
0 1 1 0 1 1 0 1 1 0 1 1 0 1 1 0 1 1 
0.132088 0.122785 0.122786 1343.755450 1342.858574 0.244789 0.000000 0
0 0 0 0 0 0 0 0 0 2 0 0 2 0 0 0 0 0 0 0 0 0 0 0 0 2 0 0 0 0 0 0 0 0 0 2 0 2 2 0 2 0 0 0 0 0 0 0 2 2 0 0 0 0 0 0 0 0 0 0 2 0 0 2 0 2 0 0 0 2 0 0 0 0 0 0 0 2 2 0 0 0 2 0 0 2 0 0 0 0 2 0 0 0 0 2 0 0 0 0 
0 1 1 0 1 1 0 1 1 0 1 1 0 1 1 0 1 1 
0.131967 0.122697 0.122697 1343.276007 1342.337781 0.236260 0.000000 0
0 0 2 0 0 0 0 2 2 2 0 0 2 0 0 0 0 0 2 0 0 0 0 0 0 2 2 0 0 0 0 0 2 2 0 0 0 2 0 0 2 0 0 0 0 0 0 0 2 0 0 2 0 0 0 0 0 0 0 0 0 0 0 0 0 0 0 2 2 0 0 0 0 0 0 0 0 0 0 0 0 0 0 0 2 0 0 0 0 0 0 0 0 0 0 2 0 0 2 0 
0 1 1 0 1 1 0 1 1 0 1 1 0 1 1 0 1 1 
0.131863 0.122617 0.122617 1342.760854 1341.779858 0.240427 0.000000 0
0 0 0 0 0 0 0 0 0 0 0 0 0 2 0 2 0 0 0 0 0 0 0 0 0 2 0 0 0 0 0 0 2 0 2 0 2 0 0 2 0 0 0 0 0 0 0 0 0 0 0 0 0 2 2 0 0 0 0 0 0 0 0 0 0 0 0 0 0 0 0 0 0 0 0 0 0 0 0 0 0 0 0 2 0 0 0 0 0 2 0 0 0 0 0 0 0 0 2 0 
0 1 1 0 1 1 0 1 1 0 0 1 0 1 1 0 1 1 
0.131681 0.122489 0.122489 1342.242357 1341.216364 0.231323 0.000000 0
0 0 0 0 0 0 0 2 0 0 0 0 0 0 2 0 0 0 0 0 0 0 0 2 0 0 0 0 0 2 0 0 0 0 0 0 0 0 0 0 2 0 0 0 0 0 0 0 0 2 0 0 0 0 0 2 2 0 0 2 0 0 0 0 0 0 2 2 0 0 0 0 0 0 0 0 0 2 0 0 0 0 0 2 2 0 0 0 0 0 0 2 0 0 0 0 0 0 0 0 
0 1 1 0 1 1 0 1 1 0 1 1 0 1 1 0 1 1 
0.131539 0.122385 0.122386 1341.770009 1340.706661 0.224979 0.000000 0
0 0 2 0 0 0 0 0 0 2 0 0 0 0 0 0 0 0 0 0 2 0 2 0 0 0 0 0 0 0 0 0 0 2 0 0 0 0 0 2 2 0 2 0 0 0 0 0 0 0 0 0 0 0 0 0 0 0 0 0 0 0 0 0 0 0 0 0 0 0 0 0 2 0 0 0 2 0 0 0 0 0 0 0 0 0 0 0 0 0 0 0 0 0 0 0 0 0 2 0 
0 1 1 0 1 1 0 1 1 0 1 1 0 1 1 0 0 1 
0.131424 0.122301 0.122302 1341.379999 1340.292098 0.221818 0.000000 0
0 0 0 0 0 0 2 0 0 0 0 0 0 0 2 0 0 0 0 0 0 0 0 0 0 0 2 2 0 0 0 0 0 0 0 0 0 0 0 0 0 0 2 0 0 0 0 0 0 0 0 0 0 0 0 0 0 0 2 0 0 0 2 0 0 0 0 0 0 0 2 0 0 0 2 0 0 0 0 0 0 0 0 0 0 0 0 0 0 0 0 2 0 0 0 0 2 0 0 2 
0 1 1 0 1 1 0 1 1 0 1 1 0 1 1 0 1 1 
0.131357 0.122251 0.122252 1341.102407 1340.009030 0.213175 0.000000 0
0 0 0 0 2 0 0 0 0 0 2 0 0 0 0 0 0 0 0 0 2 0 0 2 0 0 2 0 0 0 0 0 0 0 0 0 0 0 0 0 0 0 0 0 0 0 0 0 0 0 2 0 0 0 0 0 0 0 0 0 0 0 0 2 0 2 0 0 0 0 0 0 0 0 2 0 0 2 0 0 0 0 0 0 0 0 0 0 0 0 0 0 0 0 0 0 0 0 0 0 
0 1 1 0 1 1 0 1 1 0 1 1 0 1 1 0 1 1 
0.131376 0.122264 0.122264 1340.949841 1339.873723 0.225294 0.000000 0
0 0 0 0 0 0 0 2 0 0 2 0 0 0 0 0 2 0 0 2 2 0 0 0 0 2 0 0 0 2 0 0 0 0 0 0 2 0 0 0 0 0 0 0 0 0 0 0 0 0 0 0 2 0 2 0 0 0 0 0 2 0 0 0 0 2 0 0 0 0 0 0 0 0 2 0 0 0 2 0 0 0 0 0 0 0 0 0 0 0 0 0 0 0 0 0 2 0 0 0 
0 1 1 0 1 1 0 1 1 0 1 1 0 1 1 0 1 1 
0.131454 0.122317 0.122318 1340.898020 1339.854216 0.223647 0.000000 0
0 0 0 0 0 0 0 0 0 0 0 0 2 2 0 0 2 0 0 0 0 0 0 0 0 0 0 0 0 0 0 0 0 0 0 0 0 0 0 2 0 0 0 2 2 0 0 0 0 0 0 0 0 0 0 2 0 0 0 0 0 2 0 0 2 0 2 0 0 2 0 0 0 0 2 0 0 0 2 0 0 0 0 0 0 2 0 0 0 0 2 2 2 0 0 2 0 0 0 0 
0 1 1 0 1 1 0 1 1 0 1 1 0 1 1 0 1 1 
0.131481 0.122339 0.122340 1340.896973 1339.884472 0.220857 0.000000 0
0 0 0 0 0 2 0 2 0 0 0 0 0 0 2 0 0 0 0 0 0 0 0 0 0 0 0 0 0 0 0 0 0 0 0 2 0 0 0 0 0 0 0 0 2 0 0 0 0 0 0 0 2 0 2 0 0 2 0 0 0 0 0 0 0 2 0 0 0 0 0 0 2 2 0 0 0 0 0 0 0 0 0 0 0 2 0 0 0 2 0 2 0 0 0 0 0 0 0 0 
0 1 1 0 1 1 0 1 1 0 1 1 0 0 1 0 1 1 
0.131459 0.122326 0.122327 1340.907923 1339.916278 0.209222 0.000000 0
0 2 0 0 2 0 0 2 0 0 0 0 2 0 0 2 0 0 0 0 0 2 0 0 0 0 0 0 0 0 0 0 0 0 0 0 0 0 0 0 0 0 0 0 0 0 0 0 2 0 0 0 0 0 0 0 0 0 0 0 0 0 0 0 0 0 0 0 0 2 0 0 2 0 0 0 0 0 0 0 0 0 2 0 2 0 2 0 0 0 0 0 0 0 0 0 2 0 0 0 
0 1 1 0 1 1 0 1 1 0 1 1 0 1 1 0 0 1 
0.131420 0.122300 0.122300 1340.913475 1339.930558 0.217193 0.000000 0
0 0 0 2 2 0 0 0 2 2 0 0 0 0 0 0 0 0 0 0 0 0 0 0 0 2 2 0 0 0 0 0 0 0 0 0 0 0 0 2 2 0 0 0 0 0 0 0 0 0 2 0 0 0 0 0 0 0 0 0 0 0 0 2 0 0 0 2 0 0 0 0 0 0 0 0 0 0 0 0 2 0 0 0 0 0 0 0 0 0 0 0 0 0 2 0 0 0 0 0 
0 1 1 0 1 1 0 1 1 0 1 1 0 1 1 0 1 1 
0.132189 0.122864 0.122865 1344.453284 1343.608885 0.235276 0.000000 0
0 0 0 0 2 0 0 0 0 0 0 0 0 0 0 0 0 0 2 0 0 2 0 0 0 2 0 0 0 2 2 2 0 0 0 0 0 0 0 0 0 0 0 0 0 0 0 0 0 0 0 0 2 0 0 0 0 0 0 0 0 0 0 0 0 2 0 0 0 0 0 0 0 2 0 2 0 0 0 0 0 0 0 0 0 0 0 0 0 2 0 0 0 0 2 0 2 2 0 0 
0 1 1 0 1 1 0 1 1 0 0 1 0 1 1 0 1 1 
0.132171 0.122850 0.122851 1344.309654 1343.454157 0.231754 0.000000 0
0 2 0 0 0 0 2 0 0 0 0 0 0 2 0 0 2 0 0 0 0 0 0 0 0 2 2 0 2 0 0 0 2 0 0 0 2 0 0 0 0 0 2 0 0 0 0 0 0 0 0 0 0 0 0 0 0 0 0 0 0 0 0 0 0 0 0 0 0 0 0 0 0 0 0 0 0 0 0 2 2 2 0 0 0 0 0 0 0 0 0 0 0 2 0 0 0 0 2 0 
0 1 1 0 1 1 0 1 1 0 1 1 0 0 1 0 1 1 
0.132167 0.122843 0.122844 1344.035528 1343.159309 0.229418 0.000000 0
0 0 2 0 0 2 0 2 0 0 0 0 0 0 2 2 0 0 0 2 0 0 2 0 0 0 0 0 0 0 2 0 0 0 0 0 0 0 0 0 0 2 0 0 0 0 0 0 0 0 0 0 0 0 0 0 0 0 0 0 0 0 0 0 0 0 0 2 0 0 0 0 0 0 2 0 2 0 0 0 0 2 0 0 2 0 0 0 2 0 0 0 0 0 0 0 0 0 0 0 
0 1 1 0 1 1 0 1 1 0 1 1 0 1 1 0 1 1 
0.132085 0.122784 0.122785 1343.641415 1342.730382 0.241939 0.000000 0
2 0 0 0 0 0 0 0 0 2 0 0 0 0 0 0 0 0 0 0 2 0 0 0 0 0 0 0 0 0 0 0 0 0 0 0 0 0 0 0 0 0 0 0 0 0 0 0 0 0 0 0 0 2 0 0 0 0 0 0 0 0 2 0 0 0 0 0 0 0 0 0 0 0 0 2 0 0 0 0 0 0 0 2 0 2 0 0 0 0 0 0 0 0 0 0 0 0 0 0 
0 1 1 0 1 1 0 1 1 0 1 1 0 1 1 0 1 1 
0.131943 0.122681 0.122682 1343.158006 1342.202667 0.239460 0.000000 0
0 0 0 0 0 0 0 2 0 0 2 0 0 0 0 0 2 0 0 2 2 0 0 0 0 0 0 0 0 2 0 0 0 0 0 0 0 0 0 0 0 0 0 0 0 0 0 0 0 2 0 0 0 0 2 0 0 2 0 0 0 2 0 0 0 0 0 0 0 0 0 0 0 0 0 0 2 0 0 2 0 0 0 2 0 0 0 0 0 0 2 0 2 0 0 0 2 0 0 0 
0 1 1 0 1 1 0 1 1 0 1 1 0 1 1 0 0 1 
0.131798 0.122573 0.122574 1342.626669 1341.620526 0.241341 0.000000 0
2 0 0 2 0 0 0 0 0 0 2 2 0 0 0 0 2 0 0 2 0 2 2 0 0 0 0 2 0 0 0 0 0 0 2 0 0 2 2 2 0 2 0 0 0 0 0 0 0 2 0 0 2 2 0 0 2 0 0 0 0 0 0 2 2 0 2 0 0 0 2 2 0 0 0 2 2 0 0 0 0 0 2 2 2 0 0 0 2 0 0 0 0 0 0 0 0 0 0 0 
0 1 1 0 1 1 0 1 1 0 1 1 0 1 1 0 1 1 
0.131609 0.122436 0.122436 1342.087301 1341.026719 0.232254 0.000000 0
0 2 0 0 0 0 0 2 0 0 2 2 0 0 0 0 2 0 0 0 0 2 0 0 0 0 0 2 0 2 0 2 0 0 0 0 0 0 0 2 0 0 0 0 0 0 0 0 0 0 0 0 0 0 0 0 2 0 0 0 0 0 0 0 0 0 0 0 0 2 0 0 0 0 0 0 0 2 0 0 0 0 0 2 0 0 2 0 0 2 2 0 0 0 0 0 0 0 0 0 
0 0 1 0 1 1 0 1 1 0 1 1 0 1 1 0 1 1 
0.131435 0.122308 0.122308 1341.590486 1340.481490 0.208540 0.000000 0
0 0 0 0 0 2 0 2 0 0 0 0 0 0 0 0 0 0 0 0 0 0 0 0 0 0 0 0 2 0 0 0 0 0 0 0 2 0 0 2 0 0 0 2 0 0 0 0 0 0 0 0 0 0 0 0 0 0 0 0 0 0 0 0 0 0 0 0 0 0 0 0 0 0 0 0 2 0 0 0 0 0 0 0 0 0 2 0 0 0 0 2 0 2 0 2 0 0 0 0 
0 1 1 0 1 1 0 1 1 0 1 1 0 1 1 0 1 1 
0.131273 0.122191 0.122192 1341.179546 1340.036041 0.216916 0.000000 0
0 0 0 2 0 0 0 0 0 2 0 0 0 0 0 0 0 0 0 0 0 0 0 0 2 0 0 2 0 0 0 0 2 0 0 0 0 2 0 0 0 0 2 0 0 0 0 0 0 0 0 0 0 0 0 0 0 0 0 0 0 0 0 0 2 0 0 0 0 0 0 0 0 0 2 2 0 0 0 0 0 0 0 2 0 2 0 2 0 0 0 0 0 0 0 0 0 0 0 0 
0 1 1 0 1 1 0 1 1 0 1 1 0 1 1 0 1 1 
0.131193 0.122132 0.122133 1340.893102 1339.739249 0.200382 0.000000 0
0 0 0 0 0 2 0 0 0 0 0 0 0 0 0 0 0 0 0 0 0 0 0 0 2 0 0 0 0 0 0 0 0 0 0 0 0 0 0 0 0 0 0 0 0 0 0 0 0 0 0 0 0 0 0 0 0 0 2 0 0 0 0 0 0 0 0 0 0 0 0 0 2 0 0 0 2 0 0 0 0 0 0 0 0 0 0 0 2 0 0 0 0 0 0 0 0 0 0 2 
0 1 1 0 1 1 0 1 1 0 1 1 0 1 1 0 1 1 
0.131216 0.122148 0.122148 1340.742169 1339.604954 0.232403 0.000000 0
0 0 0 0 0 2 0 0 0 0 0 0 0 0 0 0 0 0 2 0 2 0 0 0 0 0 0 0 0 0 0 2 0 0 0 0 0 0 0 0 0 0 2 0 0 2 0 0 0 0 0 0 0 0 0 0 2 0 0 0 2 0 0 2 0 0 0 0 0 2 0 0 2 2 0 0 0 0 0 0 0 0 0 0 0 0 0 0 0 0 0 0 0 2 0 0 0 0 0 0 
0 1 1 0 1 1 0 1 1 0 1 1 0 1 1 0 1 1 
0.131293 0.122201 0.122202 1340.698052 1339.594901 0.232678 0.000000 0
0 0 0 0 0 0 2 2 0 2 0 0 0 0 0 0 0 0 0 0 2 0 0 0 0 0 0 0 0 2 0 0 0 0 0 0 0 0 0 0 0 2 0 0 0 0 0 0 0 0 0 2 0 0 2 0 2 0 2 2 0 0 0 0 0 0 0 0 0 0 0 0 0 0 2 0 0 0 0 0 0 0 0 0 0 0 0 2 0 0 0 0 0 2 0 0 0 2 0 0 
0 1 1 0 1 1 0 1 1 0 1 1 0 1 1 0 1 1 
0.131325 0.122227 0.122228 1340.710075 1339.642152 0.224757 0.000000 0
0 0 2 0 0 0 0 0 0 0 0 0 0 0 0 0 0 2 0 0 0 0 0 0 0 0 0 0 0 2 2 0 2 0 0 0 0 0 0 0 0 0 0 0 2 0 0 0 0 0 0 0 0 0 2 0 0 0 0 0 0 0 0 0 0 2 0 0 0 0 0 2 2 0 0 0 0 0 0 0 0 0 0 0 0 0 2 2 0 0 2 0 0 0 2 0 0 0 0 0 
0 1 1 0 1 1 0 1 1 0 1 1 0 1 1 0 1 1 
0.131343 0.122242 0.122242 1340.739801 1339.699572 0.216491 0.000000 0
0 0 0 0 0 0 0 0 0 0 0 0 0 0 0 0 0 0 0 0 0 0 0 0 2 0 2 0 0 2 0 0 0 0 0 0 0 0 0 0 0 0 0 0 0 0 0 0 0 0 0 0 0 0 0 0 0 0 0 0 0 0 0 0 0 0 2 2 0 0 0 0 0 0 0 0 2 0 2 0 0 2 0 0 2 0 0 0 0 0 0 0 0 0 2 0 0 0 0 0 
0 1 1 0 1 1 0 1 1 0 1 1 0 1 1 0 1 1 
0.131347 0.122245 0.122245 1340.759801 1339.733995 0.216236 0.000000 0
0 0 0 0 0 0 0 0 0 2 0 0 0 0 2 0 0 0 0 0 0 0 0 0 0 0 0 0 0 0 0 0 0 0 0 0 0 0 0 0 0 0 0 0 0 0 0 0 0 0 0 0 0 0 2 2 0 0 2 0 0 2 0 0 0 0 0 0 0 0 0 0 0 0 0 0 0 0 0 0 0 0 0 0 0 0 0 0 0 0 0 0 2 0 0 0 2 0 0 0 
0 1 1 0 1 1 0 1 1 0 1 1 0 1 1 0 1 1 
0.132103 0.122803 0.122804 1344.273699 1343.401831 0.225361 0.000000 0
0 0 0 2 0 0 0 0 0 0 0 0 0 0 0 0 0 0 0 0 0 0 0 0 0 0 0 0 0 0 2 0 0 2 0 0 0 0 0 0 0 0 0 0 0 0 0 0 0 2 0 2 0 0 0 0 2 0 2 0 0 2 0 0 0 0 0 2 0 2 0 0 0 0 0 0 0 2 0 0 0 2 0 0 2 0 0 0 0 0 0 2 0 0 0 0 0 0 0 0 
0 1 1 0 1 1 0 1 1 0 1 1 0 1 1 0 1 1 
0.132083 0.122788 0.122789 1344.136650 1343.255095 0.237070 0.000000 0
0 0 0 0 0 0 0 2 0 0 0 0 0 2 0 0 0 0 0 0 0 0 0 0 0 2 2 2 0 0 0 0 2 0 0 0 0 2 0 0 0 0 0 0 0 0 2 0 0 0 0 0 0 0 0 2 2 0 0 0 0 0 0 0 0 0 0 0 0 2 0 0 0 0 0 0 0 0 0 2 0 0 0 0 0 0 0 0 0 0 2 0 0 0 0 0 0 0 0 2 
0 1 1 0 1 1 0 1 1 0 1 1 0 1 1 0 1 1 
0.132092 0.122790 0.122791 1343.874990 1342.975827 0.232897 0.000000 0
0 0 0 2 0 2 0 0 2 0 2 0 0 0 0 0 0 0 2 0 0 0 0 2 0 0 0 0 0 0 0 0 0 0 0 0 0 0 0 2 0 2 0 0 2 0 2 0 2 0 2 0 0 2 0 2 0 0 0 2 0 2 0 0 0 0 0 2 2 0 0 0 0 0 0 0 2 0 0 0 0 0 0 0 0 0 0 0 0 0 0 0 0 0 0 0 0 2 0 0 
0 1 1 0 1 1 0 1 1 0 1 1 0 1 1 0 1 1 
0.132029 0.122743 0.122743 1343.493942 1342.562978 0.235285 0.000000 0
0 2 0 0 0 2 0 0 0 0 2 2 0 0 2 0 2 2 0 0 2 0 2 0 0 0 0 0 0 2 0 0 0 2 0 0 0 0 0 0 0 2 0 0 0 2 0 0 0 0 2 0 2 0 2 0 0 0 0 2 0 0 0 0 0 0 0 2 0 0 0 0 0 0 0 0 0 2 0 2 0 0 0 0 0 0 0 0 0 0 2 2 0 0 2 0 0 0 0 0 
0 1 1 0 1 1 0 1 1 0 1 1 0 1 1 0 1 1 
0.131906 0.122652 0.122653 1343.018222 1342.042251 0.225030 0.000000 0
0 0 0 0 0 0 0 0 0 0 0 0 0 2 2 0 0 0 2 0 0 0 2 0 0 0 0 0 0 0 0 0 0 0 0 0 0 0 2 0 0 2 0 2 0 0 0 0 0 0 0 0 0 0 0 0 0 0 2 0 2 0 0 0 0 0 0 2 0 0 0 2 0 0 0 0 0 0 0 0 0 2 0 2 0 0 2 0 0 0 0 0 0 0 0 0 2 0 0 0 
0 1 1 0 1 1 0 1 1 0 1 1 0 1 1 0 1 1 
0.131753 0.122539 0.122540 1342.486862 1341.456117 0.214270 0.000000 0
2 0 0 0 0 0 0 0 0 0 0 0 0 0 0 0 0 0 2 0 0 2 0 0 0 2 0 0 0 0 0 0 0 0 0 0 0 0 2 0 0 0 0 0 0 0 0 0 0 0 0 0 0 2 0 0 0 0 0 0 0 0 0 0 0 2 0 0 0 0 2 0 0 0 2 2 0 0 0 0 0 0 0 0 0 0 0 0 0 0 2 0 0 2 0 0 0 0 0 0 
0 1 1 0 1 1 0 1 1 0 1 1 0 1 1 0 1 1 
0.131561 0.122400 0.122400 1341.943335 1340.852893 0.224065 0.000000 0
0 2 2 2 0 0 2 0 0 0 0 0 0 0 0 0 0 0 0 0 0 0 2 0 0 0 0 0 2 2 0 2 0 0 0 0 0 0 0 0 0 0 0 0 0 0 0 0 0 2 2 0 0 0 0 0 0 2 0 2 2 2 0 0 0 0 0 0 0 0 0 0 0 0 0 0 2 0 0 0 0 0 0 0 0 0 0 0 0 0 0 0 0 0 0 0 0 0 0 0 
0 1 1 0 1 1 0 1 1 0 1 1 0 1 1 0 1 1 
0.131363 0.122255 0.122256 1341.437928 1340.292009 0.223230 0.000000 0
0 0 0 0 0 0 0 0 0 0 0 0 0 0 2 0 0 0 0 0 0 0 0 0 0 0 0 2 0 0 0 0 0 0 2 0 0 0 2 0 0 0 0 2 2 0 0 0 0 0 2 2 2 0 0 0 0 0 0 0 0 0 0 0 0 0 0 0 0 0 0 2 2 2 0 2 0 0 0 0 0 0 0 0 2 0 0 0 2 0 0 2 2 0 0 0 0 0 2 0 
0 1 1 0 1 1 0 1 1 0 1 1 0 1 1 0 1 1 
0.131178 0.122121 0.122122 1341.019121 1339.832157 0.208562 0.000000 0
0 2 0 0 0 0 0 0 0 0 0 0 0 0 0 0 0 0 0 0 0 0 0 0 2 0 0 0 0 0 0 0 0 0 0 0 0 2 0 0 0 0 0 0 0 0 0 0 0 0 0 0 0 0 0 0 2 2 0 0 0 0 0 2 0 0 0 0 0 0 0 0 0 0 0 0 2 0 0 0 0 0 0 0 0 0 2 0 2 0 0 0 0 0 0 0 0 0 0 2 
0 1 1 0 1 1 0 1 1 0 1 1 0 1 1 0 1 1 
0.131072 0.122045 0.122046 1340.729996 1339.528356 0.210694 0.000000 0
2 0 2 0 0 0 0 0 0 0 0 0 0 0 0 0 0 0 2 0 0 0 0 0 0 0 0 0 0 0 0 0 2 0 2 0 0 0 0 0 0 0 2 0 0 0 0 2 0 0 0 0 0 0 0 0 0 0 0 0 0 0 0 0 0 0 0 0 0 0 0 0 2 0 2 0 0 0 0 0 0 2 0 0 0 0 0 0 0 0 0 0 0 2 0 2 0 0 0 0 
0 1 1 0 1 1 0 1 1 0 1 1 0 1 1 0 1 1 
0.131085 0.122054 0.122054 1340.584705 1339.399099 0.191822 0.000000 0
0 0 0 0 0 0 0 0 0 0 0 0 0 0 0 0 0 0 0 0 0 0 0 0 0 0 0 0 0 2 0 2 0 0 0 0 0 0 0 0 0 2 0 0 0 0 0 0 0 0 0 0 0 0 0 0 2 0 0 0 0 0 0 0 0 0 0 0 0 0 0 0 2 0 0 0 0 0 0 0 0 0 0 0 0 0 0 0 0 0 0 0 0 0 0 0 0 0 2 0 
0 1 1 0 1 1 0 1 1 0 1 1 0 0 1 0 1 1 
0.131172 0.122115 0.122116 1340.555384 1339.407313 0.199258 0.000000 0
0 2 0 0 0 0 0 0 0 0 0 0 0 0 2 0 0 0 0 0 0 2 0 0 0 0 0 0 0 0 0 0 2 0 0 0 0 0 0 0 2 0 0 0 0 0 2 0 0 0 0 0 0 0 0 2 0 0 0 0 0 0 0 2 0 0 0 0 0 0 0 0 0 0 0 0 0 0 0 2 2 0 0 0 0 0 0 0 0 0 0 2 0 0 0 0 0 0 0 0 
0 1 1 0 1 1 0 1 1 0 0 1 0 1 1 0 1 1 
0.131248 0.122171 0.122172 1340.591026 1339.485825 0.227182 0.000000 0
0 0 2 0 0 0 2 0 0 0 2 0 2 0 0 0 0 0 0 0 0 0 0 0 0 0 0 0 0 0 0 2 0 2 0 0 0 0 0 0 0 0 0 0 0 0 0 0 0 0 0 0 0 0 0 0 0 0 0 0 0 0 0 2 0 0 0 0 0 0 0 2 0 0 0 0 0 0 0 0 0 0 0 0 0 0 0 0 0 2 0 2 0 0 0 0 2 0 2 0 
0 1 1 0 1 1 0 1 1 0 1 1 0 1 1 0 1 1 
0.131321 0.122224 0.122225 1340.646609 1339.578294 0.208232 0.000000 0
0 0 0 0 0 2 0 2 0 0 0 0 0 0 0 0 2 0 0 0 0 0 0 0 0 0 0 0 0 2 0 0 0 0 0 2 0 2 0 0 0 0 0 0 2 0 0 0 0 0 0 0 0 0 0 2 0 0 0 0 2 0 2 0 0 0 0 0 0 2 0 0 0 0 0 2 0 0 0 0 0 0 2 0 0 0 0 0 0 2 0 2 0 0 0 0 2 0 0 0 
0 1 1 0 1 1 0 1 1 0 1 1 0 1 1 0 1 1 
0.131349 0.122246 0.122246 1340.682845 1339.634705 0.216704 0.000000 0
0 0 0 0 0 2 0 0 2 0 0 0 2 0 0 0 0 0 0 0 0 0 0 0 0 0 0 0 0 0 2 0 0 0 2 0 0 2 2 2 0 0 2 0 0 0 0 0 0 0 0 2 0 2 2 0 0 0 0 0 0 0 0 2 0 0 0 2 0 2 2 2 0 2 0 0 0 0 0 0 0 0 2 0 0 0 0 0 2 0 2 0 0 0 0 0 0 2 2 0 
0 1 1 0 1 1 0 1 1 0 1 1 0 1 1 0 1 1 
0.132085 0.122786 0.122786 1344.086437 1343.193216 0.226749 0.000000 0
0 2 0 0 0 0 0 0 2 0 0 0 0 0 0 2 0 0 2 0 0 0 0 0 0 0 0 0 0 0 0 2 0 2 0 0 0 0 0 0 2 0 0 0 0 0 0 0 0 0 0 0 0 0 2 0 0 0 0 0 0 0 0 2 0 0 0 0 2 0 0 0 0 2 2 0 0 0 0 0 2 0 0 0 0 0 0 0 0 0 0 0 0 0 0 0 0 0 2 0 
0 1 1 0 1 1 0 1 1 0 1 1 0 1 1 0 1 1 
0.132043 0.122757 0.122758 1343.954309 1343.051360 0.229057 0.000000 0
0 0 0 0 0 0 0 2 0 0 2 0 0 0 0 0 0 0 0 0 2 0 0 0 0 0 2 0 0 2 0 0 0 0 0 0 0 0 0 0 2 0 2 0 0 0 0 0 0 0 0 0 0 2 0 0 0 0 0 0 0 0 0 2 2 0 0 0 0 0 0 0 0 0 0 0 0 0 0 0 0 2 2 0 0 2 2 0 0 2 0 0 2 0 0 0 0 0 0 0 
0 1 1 0 1 1 0 1 1 0 1 1 0 1 1 0 1 1 
0.132016 0.122737 0.122738 1343.701972 1342.781146 0.238518 0.000000 0
0 0 0 2 0 0 0 0 0 0 0 0 2 2 0 0 2 0 0 0 2 0 0 2 0 0 0 0 0 0 0 2 2 0 0 0 2 0 0 0 2 0 0 2 0 0 2 0 0 0 0 0 0 2 0 2 0 0 0 0 0 0 0 0 0 0 0 0 0 0 0 0 0 0 0 0 2 2 0 0 0 0 2 0 0 0 0 0 0 0 0 0 0 0 0 0 2 0 0 0 
0 1 1 0 1 1 0 0 1 0 1 1 0 1 1 0 1 1 
0.131965 0.122697 0.122698 1343.337468 1342.386718 0.244697 0.000000 0
2 0 0 0 0 0 0 0 0 0 2 0 0 0 0 0 0 0 0 0 0 0 2 2 0 0 0 0 0 0 0 0 0 0 0 0 0 0 0 0 0 0 2 0 0 2 0 2 0 0 0 0 0 0 0 2 0 0 0 0 0 0 0 2 2 0 0 0 0 0 2 0 0 0 0 0 2 0 0 0 0 0 0 0 0 2 0 2 0 0 0 0 2 0 0 0 0 0 0 2 
0 1 1 0 1 1 0 1 1 0 1 1 0 1 1 0 1 1 
0.131861 0.122619 0.122620 1342.880526 1341.886204 0.235503 0.000000 0
0 0 0 0 0 0 0 0 0 0 0 0 2 0 0 0 0 0 0 0 0 0 0 0 0 0 0 0 2 0 0 0 0 0 0 0 0 2 0 0 0 0 0 0 0 2 2 2 0 0 0 0 0 0 0 0 0 0 2 0 0 0 0 2 0 0 0 0 0 0 0 0 0 0 0 2 0 0 0 0 0 0 0 0 0 0 0 0 0 0 0 2 0 0 0 0 0 0 0 2 
0 1 1 0 1 1 0 1 1 0 1 1 0 1 1 0 1 1 
0.131707 0.122507 0.122508 1342.365714 1341.316539 0.221230 0.000000 0
0 0 0 0 0 0 0 0 0 0 0 0 0 0 0 2 0 0 0 2 0 0 0 0 0 0 0 0 0 0 0 0 0 2 2 0 0 0 0 0 0 0 2 0 2 2 0 0 0 0 0 0 0 0 0 2 0 2 0 0 0 0 0 0 0 0 0 0 0 0 0 0 0 2 0 0 0 0 0 0 0 0 0 0 0 2 0 2 0 0 2 0 0 0 2 0 0 0 0 0 
0 1 1 0 1 1 0 1 1 0 1 1 0 1 1 0 1 1 
0.131530 0.122377 0.122378 1341.837474 1340.728116 0.226506 0.000000 0
0 0 0 0 2 0 0 0 0 0 0 2 0 0 0 0 2 2 0 2 0 2 0 0 0 0 0 0 2 0 2 0 2 0 0 0 0 0 0 0 2 0 0 0 2 0 0 0 0 0 0 0 0 0 0 0 0 0 0 0 2 0 0 2 0 0 0 0 0 0 0 0 0 2 0 0 0 0 2 0 0 0 2 0 0 0 2 0 2 0 0 0 2 0 0 0 2 0 0 0 
0 1 1 0 1 1 0 1 1 0 1 1 0 1 1 0 1 1 
0.131338 0.122237 0.122238 1341.344223 1340.177810 0.226712 0.000000 0
0 2 0 0 0 0 0 0 0 0 0 2 2 0 0 0 0 0 0 2 0 0 2 0 2 0 0 0 0 0 2 2 0 0 0 0 2 0 0 0 0 0 0 0 0 0 0 0 0 0 0 0 0 0 0 0 2 2 0 0 2 0 0 0 0 0 0 0 0 0 0 0 0 0 0 0 0 2 0 0 0 0 2 0 0 0 0 0 2 2 2 0 0 0 2 0 2 0 0 0 
0 1 1 0 1 1 0 1 1 0 1 1 0 1 1 0 1 1 
0.131152 0.122102 0.122103 1340.935888 1339.726576 0.212941 0.000000 0
0 0 0 0 0 0 0 0 0 0 0 0 0 2 0 0 0 0 0 0 0 0 0 0 0 2 0 0 0 0 0 0 0 0 0 0 2 2 2 0 0 0 2 0 0 0 0 0 0 0 0 0 0 0 0 0 0 0 0 0 0 0 0 0 0 2 0 0 0 0 0 2 0 0 0 0 0 0 0 0 0 0 0 0 0 0 0 0 0 0 0 0 0 0 0 0 0 0 0 0 
0 1 1 0 1 1 0 1 1 0 1 1 0 1 1 0 1 1 
0.131033 0.122017 0.122018 1340.657467 1339.432143 0.197205 0.000000 0
0 0 0 0 0 2 2 0 0 0 0 0 0 0 0 0 0 0 0 0 0 0 0 0 0 2 2 0 0 0 2 0 0 0 0 2 0 0 0 0 0 0 0 0 0 0 0 0 0 0 0 2 0 0 0 0 0 0 0 0 0 0 0 0 0 0 2 0 0 2 0 0 0 0 0 0 0 2 0 0 2 0 0 2 0 0 0 0 0 0 0 0 0 0 0 0 2 0 0 0 
0 1 1 0 1 1 0 1 1 0 1 1 0 1 1 0 1 1 
0.131047 0.122026 0.122026 1340.526453 1339.318197 0.208963 0.000000 0
0 0 0 2 0 0 0 2 0 0 2 0 0 0 0 0 2 0 0 2 0 0 0 0 2 2 0 0 0 0 0 0 0 0 0 0 2 0 0 0 0 0 0 0 0 0 0 0 0 0 0 0 2 0 0 0 0 0 0 0 0 2 0 0 0 0 0 0 0 0 0 0 0 0 0 2 0 0 0 0 0 0 0 0 0 0 0 2 0 0 0 0 2 0 0 0 0 0 0 0 
0 1 1 0 1 1 0 1 1 0 1 1 0 1 1 0 1 1 
0.131149 0.122098 0.122098 1340.516747 1339.350047 0.209275 0.000000 0
0 0 0 0 2 0 2 0 0 0 0 0 2 2 0 0 0 0 0 0 0 0 0 0 0 2 0 0 0 0 0 0 0 0 0 0 0 0 0 0 2 0 0 0 0 2 0 0 0 0 0 0 0 0 0 0 2 0 0 0 0 0 0 0 0 0 2 0 0 0 0 0 0 0 0 0 0 0 0 0 0 0 2 0 2 0 0 0 0 0 0 0 0 0 0 2 0 0 0 0 
0 1 1 0 1 1 0 1 1 0 1 1 0 1 1 0 1 1 
0.131267 0.122184 0.122185 1340.578379 1339.462296 0.210016 0.000000 0
2 0 0 0 0 0 0 0 0 2 0 0 0 0 2 0 0 0 0 0 0 0 0 0 0 0 0 0 0 0 0 2 0 2 0 0 0 0 0 0 0 2 0 0 2 0 0 0 0 0 0 0 0 0 0 0 0 0 2 0 0 0 0 0 2 0 0 0 0 0 0 0 0 0 0 0 0 0 0 0 0 2 0 0 0 0 0 0 0 0 0 0 0 0 0 0 2 0 0 0 
0 1 1 0 1 1 0 1 1 0 1 1 0 1 1 0 1 1 
0.131391 0.122273 0.122274 1340.660000 1339.589507 0.207067 0.000000 0
0 0 0 0 0 0 0 0 0 0 0 0 0 0 0 2 0 0 0 0 0 0 0 2 0 0 0 2 0 0 0 0 2 0 0 0 0 0 0 0 0 2 0 0 0 2 0 0 0 0 0 0 0 0 0 0 0 2 0 0 0 0 0 0 0 0 0 0 0 0 0 0 2 0 0 2 0 0 0 0 0 0 0 0 0 0 0 2 0 0 0 0 0 2 0 0 0 0 0 2 
0 1 1 0 1 1 0 1 1 0 1 1 0 1 1 0 1 1 
0.131450 0.122316 0.122317 1340.712553 1339.667832 0.216187 0.000000 0
0 0 0 0 0 0 0 0 0 0 0 0 0 0 0 0 0 2 0 0 0 0 0 0 0 0 0 0 0 0 0 0 0 0 0 0 2 0 0 0 0 0 0 0 0 0 2 2 0 0 0 0 0 0 2 0 0 0 0 0 0 0 0 0 0 2 0 0 0 0 0 0 2 0 0 2 2 2 0 0 0 0 0 0 0 0 0 0 2 0 0 0 0 0 0 2 0 0 2 0 
0 1 1 0 1 1 0 1 1 0 1 1 0 0 1 0 1 1 
0.132052 0.122760 0.122761 1343.891077 1342.985610 0.232121 0.000000 0
0 0 0 0 2 2 0 0 0 0 2 0 0 0 0 0 0 0 0 0 0 0 2 0 0 0 0 0 0 0 2 0 0 0 0 0 0 0 2 0 0 0 0 2 0 2 2 0 2 2 0 0 0 0 2 0 0 0 0 0 0 0 0 0 0 0 0 0 0 0 2 0 0 0 0 2 0 0 0 0 0 0 0 0 0 0 2 0 0 0 0 0 0 0 0 2 2 0 2 0 
0 1 1 0 1 1 0 1 1 0 1 1 0 1 1 0 1 1 
0.132032 0.122746 0.122747 1343.769051 1342.855632 0.225842 0.000000 0
0 0 0 0 0 0 0 2 0 0 0 0 0 0 0 0 0 0 0 0 0 0 0 0 0 0 0 0 0 0 0 2 0 0 0 0 0 0 0 0 0 0 0 0 0 0 0 2 0 0 0 0 0 0 0 2 0 0 0 0 2 0 0 0 0 0 0 0 0 0 0 0 0 0 0 2 0 2 0 0 0 0 0 2 0 0 2 0 0 0 0 0 0 0 0 0 2 0 0 2 
0 1 1 0 1 1 0 1 1 0 1 1 0 1 1 0 1 1 
0.131988 0.122715 0.122715 1343.531751 1342.599793 0.225442 0.000000 0
0 2 0 0 0 0 2 0 0 2 0 0 0 0 2 0 0 0 0 2 0 0 0 2 0 2 0 0 0 0 2 0 0 2 0 0 0 0 0 0 2 0 0 0 0 0 0 2 0 0 0 0 0 0 0 0 0 0 0 2 0 0 0 0 2 0 0 2 0 0 0 0 0 0 0 0 2 0 0 0 0 2 2 0 0 0 0 0 0 0 0 0 0 0 0 2 0 0 0 2 
0 1 1 0 1 1 0 1 1 0 0 1 0 1 1 0 1 1 
0.131923 0.122666 0.122667 1343.189737 1342.227848 0.222651 0.000000 0
0 0 0 0 0 2 0 0 0 2 0 0 0 0 2 0 0 2 0 0 0 0 0 0 0 0 0 0 0 2 0 2 0 0 0 0 0 2 0 0 0 0 0 2 0 2 2 0 0 0 0 2 0 0 0 0 0 0 0 0 2 0 0 0 0 2 0 0 2 0 0 2 0 0 0 0 0 0 2 0 0 0 2 0 0 0 0 0 0 2 0 0 2 0 0 0 0 0 0 0 
0 1 1 0 1 1 0 1 1 0 1 1 0 1 1 0 1 1 
0.131836 0.122601 0.122602 1342.763222 1341.760006 0.233103 0.000000 0
0 2 0 0 0 0 0 0 0 0 0 2 0 0 0 0 0 0 0 0 2 0 0 0 0 0 2 0 0 0 0 0 0 0 0 0 0 0 0 0 0 0 0 2 0 0 0 0 0 0 0 0 0 0 0 0 0 0 0 2 0 0 2 2 0 0 0 2 0 0 0 0 0 0 0 0 0 0 0 2 0 0 0 2 2 2 2 0 0 0 0 0 2 0 2 0 0 0 0 0 
0 1 1 0 1 1 0 1 1 0 1 1 0 1 1 0 1 1 
0.131700 0.122502 0.122503 1342.281318 1341.226158 0.233714 0.000000 0
0 0 0 0 0 0 0 0 0 0 2 0 0 0 0 0 0 0 2 0 0 0 2 0 0 2 0 0 0 0 0 2 0 0 0 0 0 0 0 0 0 0 2 0 0 0 0 0 2 0 0 0 0 0 0 0 0 0 0 0 0 2 0 0 0 2 0 0 0 0 0 0 0 0 0 0 0 0 0 0 0 0 0 0 0 0 0 0 0 0 0 0 0 0 0 0 0 0 0 0 
0 1 1 0 1 1 0 1 1 0 1 1 0 1 1 0 1 1 
0.131542 0.122385 0.122386 1341.785363 1340.672673 0.238497 0.000000 0
0 0 0 0 0 0 0 0 0 2 0 2 0 0 0 0 0 0 2 2 0 0 2 0 0 0 0 0 0 0 0 0 0 0 0 0 0 0 0 0 0 0 2 0 0 2 0 0 0 0 0 0 2 0 0 0 0 0 0 0 2 0 0 0 0 0 0 0 0 0 0 0 0 0 0 0 2 0 0 0 0 0 0 0 0 2 0 0 0 0 0 2 0 0 0 0 0 0 0 0 
0 1 1 0 1 1 0 1 1 0 1 1 0 1 1 0 1 1 
0.131365 0.122255 0.122255 1341.322035 1340.154321 0.208231 0.000000 0
0 0 0 0 0 2 0 0 2 0 0 2 0 2 0 0 0 0 0 2 0 0 0 0 0 0 0 0 0 0 0 0 0 0 0 0 0 0 0 0 0 0 0 0 0 0 0 0 2 0 0 0 2 0 0 0 0 0 0 0 0 2 0 0 0 0 2 0 0 0 0 0 0 0 0 0 0 0 0 0 0 0 0 0 2 0 0 0 0 0 0 0 0 0 0 0 0 0 0 0 
0 1 1 0 1 1 0 1 1 0 1 1 0 1 1 0 1 1 
0.131190 0.122128 0.122128 1340.942141 1339.733512 0.225220 0.000000 0
2 0 0 0 0 0 0 0 0 2 0 0 0 2 0 0 0 0 0 0 0 0 2 0 2 0 2 0 2 0 0 0 0 0 0 0 2 2 0 0 0 0 0 0 2 0 2 0 0 2 0 0 0 0 0 0 2 0 0 0 2 0 2 2 0 2 0 0 2 0 2 0 0 0 2 2 0 0 0 0 0 0 0 0 0 0 2 0 0 0 0 0 0 0 0 0 0 2 0 0 
0 1 1 0 1 1 0 1 1 0 1 1 0 1 1 0 1 1 
0.131085 0.122054 0.122054 1340.691098 1339.469081 0.223509 0.000000 0
0 0 2 2 0 0 0 2 0 2 0 0 0 0 0 0 0 0 0 0 0 0 0 0 0 0 0 0 0 0 0 0 0 0 0 0 0 0 0 0 0 0 0 0 0 0 2 2 0 0 0 2 0 2 0 0 0 0 0 0 0 0 2 0 0 0 0 0 0 0 0 0 2 2 2 0 2 2 0 0 0 2 0 2 2 0 0 0 0 0 0 0 0 0 0 0 2 0 2 0 
0 1 1 0 1 1 0 1 1 0 1 1 0 1 1 0 1 1 
0.131113 0.122071 0.122072 1340.584010 1339.381701 0.190471 0.000000 0
0 0 0 0 0 0 2 0 2 0 0 2 0 2 0 0 0 0 0 0 0 2 0 0 2 0 0 0 0 0 0 0 0 0 2 0 0 0 0 0 0 0 0 2 0 0 0 0 0 0 0 0 0 0 0 0 0 0 0 0 0 0 0 2 0 0 0 0 0 0 0 0 0 0 0 0 0 0 0 0 0 0 0 0 0 0 0 2 0 0 0 0 0 0 0 0 0 0 0 0 
0 1 1 0 1 1 0 1 1 0 1 1 0 1 1 0 1 1 
0.131208 0.122140 0.122141 1340.593738 1339.435132 0.218187 0.000000 0
2 0 0 0 0 0 0 0 0 0 0 0 0 0 2 0 0 0 0 2 0 0 0 0 0 0 0 0 0 0 0 0 0 0 0 0 0 0 0 0 0 0 0 0 0 0 0 0 2 0 0 0 0 0 0 0 0 0 0 0 0 0 0 0 0 0 0 0 2 0 0 0 0 0 0 0 0 0 0 0 0 0 0 0 0 0 0 2 2 0 0 0 0 0 0 0 0 0 0 0 
0 1 1 0 1 1 0 1 1 0 1 1 0 1 1 0 1 1 
0.131349 0.122242 0.122243 1340.675008 1339.571186 0.237796 0.000000 0
0 0 2 0 0 2 0 2 0 2 0 0 2 0 0 0 2 0 0 0 2 0 2 0 0 0 0 0 0 0 0 0 0 0 0 0 2 0 0 0 2 0 0 0 0 0 0 0 0 2 2 0 0 0 0 2 0 0 0 0 0 0 0 0 2 2 0 0 0 0 2 0 0 0 0 0 0 2 0 0 0 0 0 0 0 0 0 2 0 2 0 2 2 0 0 0 0 0 0 0 
0 1 1 0 1 1 0 0 1 0 1 1 0 1 1 0 1 1 
0.131500 0.122350 0.122350 1340.774586 1339.721251 0.219633 0.000000 0
0 0 2 0 0 0 2 0 0 0 0 0 0 0 0 0 0 0 0 0 2 0 0 0 2 0 0 0 0 0 0 0 0 0 0 0 0 0 2 0 2 0 0 0 2 0 0 0 0 0 0 0 0 0 0 0 0 0 0 0 0 0 0 2 0 0 0 0 0 0 0 2 2 0 0 0 0 0 0 0 0 0 0 0 0 0 2 0 0 0 0 0 0 0 0 0 2 2 0 0 
0 1 1 0 1 1 0 0 1 0 1 1 0 1 1 0 1 1 
0.131587 0.122413 0.122414 1340.839696 1339.816116 0.245472 0.000000 0
0 2 2 2 0 0 0 0 0 0 0 0 0 0 0 0 0 0 0 0 0 0 0 0 0 0 2 0 0 2 0 2 0 0 0 0 2 0 0 0 0 2 0 0 0 0 0 0 0 0 2 0 0 0 0 0 0 0 0 0 2 0 0 0 2 0 2 2 0 0 0 0 0 0 2 0 0 0 0 0 0 2 0 0 0 2 0 0 0 0 0 0 0 0 0 0 2 2 0 0 
0 1 1 0 1 1 0 1 1 0 1 1 0 1 1 0 1 1 
0.131980 0.122712 0.122713 1343.675071 1342.780284 0.241847 0.000000 0
0 0 0 0 0 0 0 0 0 0 0 0 0 2 0 0 2 0 0 0 0 0 0 0 0 0 0 2 0 0 0 0 0 0 0 0 2 0 0 0 0 0 0 2 2 0 0 0 0 0 0 0 0 0 0 0 0 0 0 0 2 0 2 0 0 0 2 0 0 0 0 0 0 2 0 0 0 0 0 0 2 0 0 0 0 0 0 0 2 0 0 0 0 0 0 2 0 0 0 0 
0 1 1 0 1 1 0 1 1 0 0 1 0 1 1 0 1 1 
0.131988 0.122718 0.122719 1343.564268 1342.662949 0.244132 0.000000 0
0 2 0 0 0 0 0 0 0 0 0 0 0 2 0 0 2 0 0 0 0 2 0 0 0 0 0 2 0 0 0 2 0 0 0 0 0 0 0 0 2 0 0 0 0 0 2 0 0 0 0 0 0 0 2 0 0 0 0 0 0 0 2 0 2 0 0 0 0 0 0 0 0 2 0 0 0 0 2 0 0 0 0 0 2 2 0 0 0 0 0 0 0 0 0 0 0 0 0 0 
0 1 1 0 1 1 0 1 1 0 1 1 0 1 1 0 1 1 
0.131949 0.122688 0.122689 1343.352415 1342.428464 0.236146 0.000000 0
0 2 0 0 0 0 0 0 0 0 0 0 0 0 0 0 0 0 0 0 0 0 0 0 2 0 2 0 0 0 0 0 0 0 2 0 0 0 2 2 0 0 0 0 0 0 0 0 0 0 0 0 0 0 0 0 0 0 0 0 2 0 0 0 0 0 0 0 0 0 2 0 0 0 0 0 2 2 0 0 0 0 0 0 0 0 0 0 0 0 0 0 0 0 0 0 0 0 2 0 
0 1 1 0 1 1 0 1 1 0 1 1 0 1 1 0 1 1 
0.131897 0.122652 0.122653 1343.047871 1342.090300 0.232039 0.000000 0
0 0 0 0 0 0 0 0 2 0 0 0 2 0 0 0 0 0 2 0 0 0 2 0 0 0 0 0 0 0 0 0 0 2 0 0 0 0 0 0 0 0 0 0 0 2 2 0 0 2 0 0 0 0 0 0 0 2 0 2 0 2 0 0 0 0 0 0 0 2 0 0 0 0 0 2 2 0 0 0 0 0 0 0 0 0 0 0 0 0 0 0 2 0 0 2 0 0 0 0 
0 1 1 0 1 1 0 1 1 0 1 1 0 1 1 0 1 1 
0.131833 0.122599 0.122600 1342.666880 1341.668580 0.230754 0.000000 0
0 0 2 0 0 0 0 0 2 0 0 0 0 0 0 0 0 0 0 0 0 0 0 0 2 2 0 0 0 0 0 0 0 0 0 0 0 0 0 2 2 0 0 0 0 0 2 0 0 2 0 0 0 2 0 0 2 2 0 0 0 0 0 0 0 2 0 0 0 0 2 2 2 0 0 2 2 0 0 2 2 2 2 0 0 2 2 0 0 0 2 0 0 0 0 0 2 2 0 0 
0 1 1 0 1 1 0 1 1 0 1 1 0 1 1 0 1 1 
0.131728 0.122521 0.122522 1342.233337 1341.186376 0.222779 0.000000 0
0 0 0 0 0 0 0 0 0 0 0 0 0 0 0 0 2 0 0 2 0 0 0 0 0 0 0 0 0 0 0 0 0 0 0 0 0 2 0 0 0 0 0 0 0 0 0 2 0 0 0 0 0 0 0 0 2 0 0 0 0 2 0 0 0 0 0 0 0 0 0 0 2 0 0 0 0 2 2 0 0 0 2 0 0 0 0 0 0 0 0 0 2 0 0 0 0 2 0 0 
0 1 1 0 1 1 0 0 1 0 1 1 0 1 1 0 1 1 
0.131576 0.122409 0.122410 1341.783351 1340.682308 0.219097 0.000000 0
0 0 0 0 0 0 0 0 0 0 0 0 0 0 0 0 0 0 0 0 0 0 0 0 0 0 0 0 0 0 0 0 0 0 0 0 0 0 2 0 0 0 0 2 0 0 0 0 0 0 0 0 0 0 0 0 0 0 0 0 0 0 0 0 0 0 0 0 0 0 0 2 0 0 0 0 0 0 0 0 0 0 0 0 0 0 0 0 0 2 0 0 0 0 0 0 0 0 0 0 
0 1 1 0 1 1 0 1 1 0 1 1 0 1 1 0 1 1 
0.131389 0.122274 0.122274 1341.362833 1340.209760 0.211010 0.000000 0
0 0 0 0 2 0 0 0 0 0 0 2 0 0 0 2 2 0 0 2 0 0 0 0 0 0 0 0 0 0 0 0 0 0 0 0 0 0 0 2 0 0 0 0 2 0 0 0 0 2 0 0 0 0 0 0 0 0 2 0 2 0 0 0 0 0 0 2 0 0 0 0 0 0 0 0 0 2 2 0 0 0 0 0 0 0 2 0 0 2 0 0 0 0 0 0 0 0 0 0 
0 1 1 0 1 1 0 1 1 0 1 1 0 1 1 0 1 1 
0.131226 0.122156 0.122157 1341.025712 1339.836180 0.205352 0.000000 0
0 0 0 0 0 0 0 2 0 0 0 2 0 0 0 0 0 0 0 0 0 2 0 0 0 0 0 0 0 2 0 0 2 0 0 0 0 0 2 0 0 0 0 0 0 2 0 2 0 2 0 2 0 0 0 0 0 0 0 0 0 0 2 0 0 0 2 0 2 0 0 0 0 0 2 0 0 0 0 0 0 2 0 0 0 0 0 0 2 0 0 0 0 0 0 2 2 0 0 0 
0 1 1 0 1 1 0 1 1 0 1 1 0 1 1 0 1 1 
0.131165 0.122112 0.122112 1340.816582 1339.618797 0.206988 0.000000 0
0 0 0 0 0 0 0 0 2 2 0 0 0 0 0 0 0 0 0 0 2 0 0 0 0 0 0 0 0 0 0 0 0 0 0 2 2 0 0 0 0 0 0 0 0 0 2 0 0 0 0 0 0 0 0 0 0 0 2 0 0 2 0 0 0 0 0 0 2 2 0 0 0 0 0 0 2 0 0 0 0 0 0 0 0 0 2 0 0 0 0 0 0 0 0 0 2 0 0 0 
0 1 1 0 1 1 0 1 1 0 1 1 0 1 1 0 1 1 
0.131220 0.122148 0.122148 1340.741124 1339.566086 0.213680 0.000000 0
0 0 0 0 0 0 0 2 0 0 0 0 0 0 0 0 0 0 0 0 0 0 0 0 0 2 0 0 0 0 0 0 0 0 0 0 0 0 0 2 0 0 0 0 0 0 0 0 0 2 0 0 0 0 0 0 0 0 2 0 0 0 0 0 0 0 0 0 0 0 0 0 0 0 0 0 0 2 0 0 2 0 0 0 0 2 0 0 0 0 0 0 0 0 0 0 0 0 0 0 
0 1 1 0 1 1 0 1 1 0 1 1 0 1 1 0 1 1 
0.131301 0.122209 0.122209 1340.768339 1339.636657 0.232445 0.000000 0
0 0 0 0 0 0 0 0 0 0 0 2 0 0 0 0 0 2 0 0 0 0 0 2 0 2 0 0 0 0 0 0 0 2 0 0 0 0 0 0 0 0 0 0 0 0 0 0 0 2 0 0 0 0 0 0 0 0 0 2 0 0 0 2 2 0 0 0 0 2 0 2 2 0 2 2 0 0 2 0 0 0 0 0 0 0 0 0 0 0 0 0 2 0 0 0 0 0 0 0 
0 1 1 0 1 1 0 1 1 0 1 1 0 1 1 0 1 1 
0.131420 0.122296 0.122297 1340.857894 1339.779391 0.219292 0.000000 0
0 2 0 0 2 0 0 0 0 0 2 0 0 0 0 0 0 0 0 2 0 0 0 0 0 0 0 0 0 0 2 0 0 0 0 0 0 0 0 0 0 0 0 0 0 0 0 0 0 0 0 0 0 0 0 0 0 0 0 0 0 0 2 0 0 0 0 0 0 0 0 2 0 2 0 0 0 0 0 2 0 0 0 0 0 2 0 0 0 2 0 0 0 0 0 0 0 0 0 0 
0 1 1 0 1 0 0 1 1 0 1 1 0 1 1 0 1 1 
0.131565 0.122400 0.122401 1340.962841 1339.934124 0.235077 0.000000 0
2 0 0 0 0 0 0 0 0 0 0 0 0 2 0 0 0 0 0 2 2 0 0 0 0 0 0 0 0 0 0 0 2 0 0 0 0 0 2 2 0 2 0 0 0 0 0 0 0 2 0 0 0 0 0 0 0 0 2 2 0 0 0 0 2 2 0 0 0 2 0 0 0 0 0 0 0 0 2 2 0 0 0 2 0 2 0 0 0 0 2 0 0 2 0 0 0 0 0 2 
0 1 1 0 1 1 0 1 1 0 1 1 0 1 1 0 1 1 
0.131695 0.122490 0.122490 1341.034562 1340.037469 0.242987 0.000000 0
0 0 0 0 0 0 0 0 2 0 0 0 0 0 0 0 0 0 0 0 2 2 0 0 0 0 0 0 0 2 0 2 0 0 0 0 0 2 0 0 0 0 0 0 0 0 0 0 0 0 2 2 0 2 2 0 0 0 0 0 0 0 0 2 0 2 2 0 0 2 0 0 0 0 0 0 2 0 0 0 2 0 0 0 0 0 0 0 0 2 0 0 0 0 0 0 0 0 0 0 
0 1 1 0 1 1 0 1 1 0 1 1 0 1 1 0 1 1 
0.131955 0.122711 0.122712 1343.393294 1342.577212 0.230886 0.000000 0
0 2 0 0 0 0 0 0 0 0 0 2 0 0 0 2 0 2 0 0 0 2 0 0 2 0 0 0 0 0 0 0 0 2 0 0 0 2 0 0 0 0 0 0 0 0 0 0 0 0 2 0 0 0 0 0 0 2 0 0 0 0 0 0 0 2 0 0 0 2 0 0 0 0 0 2 0 2 2 0 2 0 0 0 2 0 2 0 0 0 0 0 0 0 0 0 0 0 2 0 
0 1 1 0 1 1 0 1 1 0 1 1 0 1 1 0 1 1 
0.131963 0.122762 0.122763 1343.284761 1342.461969 0.234493 0.000000 0
0 0 0 2 0 0 0 0 0 0 0 0 0 0 0 0 0 0 2 0 0 0 0 0 0 2 0 0 0 0 2 2 2 0 0 0 2 2 2 0 0 0 0 0 0 2 0 2 0 0 0 0 0 0 0 2 0 2 2 0 0 0 0 0 0 2 0 0 2 2 0 0 0 0 2 0 0 0 0 0 0 0 0 0 0 0 0 0 2 0 0 0 0 2 0 0 0 0 2 0 
0 1 1 0 1 1 0 1 1 0 1 1 0 1 1 0 1 1 
0.131922 0.122691 0.122691 1343.122409 1342.254168 0.231860 0.000000 0
0 2 0 0 0 0 0 0 2 0 2 0 0 0 0 2 0 0 2 0 0 0 2 0 0 0 0 0 0 0 0 0 2 2 0 0 0 2 2 0 0 0 0 0 0 0 2 0 0 0 0 0 2 0 0 0 2 0 0 2 2 0 0 0 0 0 2 2 0 0 2 0 0 2 0 0 2 2 0 0 0 0 2 0 0 2 0 0 0 0 2 0 0 0 0 2 0 0 0 2 
0 1 1 0 1 1 0 1 1 0 1 1 0 1 1 0 1 1 
0.131886 0.122928 0.122909 1342.885712 1341.961234 0.234383 0.000000 0
0 0 0 0 0 2 0 0 0 0 0 0 2 0 0 0 0 0 0 0 0 2 2 0 0 0 2 0 0 0 2 0 2 0 0 0 0 0 0 0 0 0 0 0 0 0 0 0 0 0 0 0 0 0 0 0 0 0 0 0 0 2 0 0 0 0 0 0 0 0 0 2 0 0 0 0 0 0 0 0 0 0 0 2 0 0 2 0 2 0 0 0 0 0 0 0 2 0 0 0 
0 1 1 0 1 1 0 1 1 0 1 1 0 1 1 0 1 1 
0.131862 0.122627 0.122627 1342.574262 1341.598707 0.225244 0.000000 0
0 2 0 0 0 0 0 0 0 2 0 2 0 2 0 0 0 0 0 0 0 0 0 0 0 2 2 0 0 0 0 0 0 0 0 0 0 0 0 0 0 2 0 0 2 2 0 0 0 2 0 0 0 2 0 2 0 0 0 0 0 0 2 2 0 0 0 0 0 2 0 0 0 0 0 0 0 0 0 0 0 0 0 0 0 0 0 0 0 0 0 0 0 0 0 0 0 0 0 0 
0 1 1 0 1 1 0 1 1 0 1 1 0 1 1 0 1 1 
0.131765 0.122548 0.122549 1342.205516 1341.179833 0.216316 0.000000 0
0 2 0 0 0 2 0 0 0 0 0 0 0 0 0 0 0 0 0 0 0 0 0 0 2 0 0 0 0 0 0 0 2 0 0 0 0 0 2 0 0 0 0 0 0 0 0 2 2 2 0 2 0 0 2 2 0 0 0 0 0 0 0 0 0 0 0 0 0 0 0 2 0 0 0 0 0 0 0 0 0 0 0 0 0 0 2 0 0 0 0 0 0 0 0 0 0 2 0 0 
0 1 1 0 1 1 0 1 1 0 1 1 0 1 1 0 1 1 
0.131624 0.122444 0.122445 1341.816964 1340.740474 0.253749 0.000000 0
0 0 0 0 0 0 0 2 0 0 2 0 2 0 0 0 0 0 0 2 0 0 0 2 0 0 2 0 0 0 0 0 2 0 0 2 0 2 0 0 0 0 0 0 2 0 2 0 0 2 0 0 0 0 0 0 0 0 0 0 0 2 0 2 0 0 0 2 0 0 0 0 0 0 0 0 0 2 0 0 2 0 0 0 0 0 0 2 0 0 0 0 0 0 0 0 0 2 0 0 
0 1 1 0 1 1 0 0 1 0 1 1 0 0 1 0 1 1 
0.131434 0.122309 0.122309 1341.453174 1340.330003 0.218148 0.000000 0
2 0 0 2 0 0 2 0 0 0 0 2 0 0 0 2 0 0 0 0 0 0 0 0 0 0 0 0 0 2 0 0 0 0 0 0 0 0 0 0 0 0 0 0 0 0 0 0 2 0 0 0 0 2 2 0 0 0 0 0 0 0 0 0 0 0 0 2 0 0 0 0 0 0 0 2 2 0 0 0 0 0 0 0 0 2 2 0 0 0 0 0 0 2 0 0 2 0 0 2 
0 1 1 0 1 1 0 1 1 0 1 1 0 1 1 0 1 1 
0.131291 0.122206 0.122207 1341.169434 1340.016349 0.217483 0.000000 0
0 0 0 0 0 0 0 0 0 0 0 0 0 0 0 0 0 0 0 2 0 0 0 0 0 0 0 0 0 0 0 2 0 0 0 0 0 0 2 0 0 0 0 0 0 2 0 0 0 0 0 0 0 0 2 0 0 0 0 0 0 0 2 0 0 0 0 0 0 0 0 0 0 0 0 0 2 0 0 0 0 0 0 0 0 0 0 0 0 2 0 0 0 0 0 0 0 0 0 0 
0 1 1 0 1 1 0 1 1 0 1 1 0 1 1 0 1 1 
0.131264 0.122185 0.122185 1341.011286 1339.853889 0.202145 0.000000 0
2 2 0 0 0 0 0 0 0 0 0 2 2 0 0 0 2 0 0 0 0 0 0 2 0 0 0 0 0 0 0 0 0 0 0 0 0 0 0 2 0 0 0 2 0 0 0 0 0 0 0 0 0 0 0 2 0 0 0 2 0 2 0 0 0 2 0 0 0 0 0 0 0 0 0 0 0 2 0 0 0 0 0 0 0 0 2 0 2 0 0 0 0 0 0 0 2 0 2 0 
0 1 1 0 1 1 0 1 1 0 1 1 0 1 1 0 1 1 
0.131327 0.122228 0.122229 1340.969692 1339.835163 0.211509 0.000000 0
0 0 0 0 0 2 0 0 0 0 0 0 2 0 2 0 0 0 0 0 0 0 0 0 0 0 2 0 2 0 0 0 0 0 2 0 0 0 0 0 0 0 0 0 0 0 0 0 0 0 0 2 2 0 0 0 0 2 0 0 0 0 0 0 2 0 0 0 0 0 0 0 0 2 0 0 0 0 0 0 0 0 0 0 2 0 0 0 0 2 2 0 0 0 0 0 0 0 0 0 
0 1 1 0 1 1 0 1 1 0 1 1 0 1 1 0 1 1 
0.131412 0.122290 0.122291 1341.012518 1339.918703 0.213114 0.000000 0
0 0 0 0 0 0 0 0 0 0 0 0 0 0 0 0 0 0 0 0 2 0 0 0 0 0 0 0 0 0 0 0 2 0 0 2 0 0 0 0 0 2 0 0 0 0 2 0 0 0 2 0 0 2 0 0 0 0 0 0 0 0 2 0 0 2 0 0 0 0 0 2 0 0 0 0 0 0 2 0 2 0 2 0 0 0 0 2 0 0 0 0 0 0 0 0 0 0 2 0 
0 1 1 0 1 1 0 1 1 0 1 1 0 1 1 0 1 1 
0.131513 0.122364 0.122364 1341.102220 1340.056078 0.205917 0.000000 0
0 0 0 0 0 0 2 0 0 0 0 0 0 0 0 0 0 0 0 0 2 0 0 0 0 0 0 0 0 0 0 0 2 0 0 0 2 0 0 0 0 0 0 0 0 0 0 0 0 0 0 0 0 0 0 2 0 0 0 0 0 0 2 0 0 0 0 0 0 0 2 2 0 0 0 0 0 0 0 0 2 0 0 0 0 0 0 0 0 0 0 0 0 0 0 0 2 0 2 0 
0 1 1 0 1 1 0 1 1 0 1 1 0 1 1 0 1 1 
0.131613 0.122437 0.122438 1341.198877 1340.195887 0.218017 0.000000 0
2 2 0 2 0 2 0 2 0 0 0 0 0 0 0 0 0 0 0 0 0 0 0 0 0 0 0 0 0 0 0 0 2 0 0 0 0 0 0 0 0 0 0 0 0 0 0 2 0 0 0 2 0 0 0 0 0 0 0 0 2 0 0 0 0 0 0 0 2 0 0 0 0 0 0 0 0 0 0 0 0 2 0 0 0 0 0 0 0 0 0 0 0 0 0 0 0 0 0 0 
0 1 1 0 1 1 0 1 1 0 1 1 0 1 1 0 1 1 
0.131719 0.122510 0.122511 1341.264637 1340.289525 0.224765 0.000000 0
0 0 2 0 0 0 0 0 2 0 2 0 0 0 0 0 0 0 2 0 0 2 0 2 0 0 0 0 2 2 0 0 2 0 0 2 0 0 0 0 0 0 0 0 0 0 2 2 0 0 0 0 0 2 0 0 0 0 0 0 0 0 0 0 0 2 0 0 0 0 0 0 0 0 0 2 0 0 0 0 0 0 0 0 0 0 0 0 0 0 0 0 0 0 2 2 0 0 0 0 
0 1 1 0 1 1 0 1 1 0 1 1 0 1 1 0 1 1 
0.132007 0.123008 0.123008 1342.879338 1342.311792 0.237629 0.000000 0
0 2 0 2 0 0 2 2 0 0 0 2 0 0 0 0 0 0 0 0 0 2 2 0 0 0 0 0 2 0 0 0 0 0 0 0 0 0 0 0 0 0 0 0 2 0 0 0 0 0 2 0 0 0 0 0 0 0 0 0 0 0 0 0 0 0 0 0 0 2 0 0 0 0 0 0 0 0 0 0 0 0 0 2 0 2 0 2 0 0 0 0 0 0 0 0 0 0 0 2 
0 1 1 0 1 1 0 1 1 0 1 1 0 1 1 0 1 1 
0.132005 0.124165 0.124166 1342.724923 1342.165419 0.236515 0.000000 0
0 0 2 0 0 2 0 0 0 0 0 0 0 0 0 0 0 0 0 0 2 2 0 0 0 0 0 0 0 0 0 0 0 0 0 0 0 0 0 2 0 2 0 0 0 0 0 0 2 0 0 0 0 0 0 0 2 0 0 0 0 0 0 0 0 0 0 0 0 0 2 0 0 0 0 0 2 2 0 0 0 0 0 2 0 0 0 2 0 0 0 0 0 0 0 0 2 0 0 0 
0 1 1 0 0 1 0 1 1 0 1 1 0 1 1 0 1 1 
0.131918 0.123201 0.123182 1342.713082 1342.020165 0.223990 0.000000 0
0 0 2 0 0 0 2 0 0 0 0 0 0 0 0 0 0 0 0 0 0 2 2 2 0 0 0 0 0 2 0 0 0 0 0 2 0 0 2 0 2 0 0 2 0 0 0 2 0 2 2 0 0 0 0 0 0 0 0 0 0 0 2 0 0 2 0 0 0 0 2 0 0 0 0 0 0 0 0 0 2 0 0 0 2 0 0 0 2 0 0 0 0 0 0 0 0 0 0 0 
0 1 1 0 1 1 0 1 1 0 1 1 0 1 1 0 1 1 
0.131869 0.133508 0.133089 1342.635768 1341.802664 0.224940 0.000000 0
0 0 0 0 2 0 0 0 0 0 0 0 0 0 0 2 0 0 2 0 0 0 0 2 2 0 0 2 0 2 2 0 0 0 0 0 0 0 0 0 2 0 0 0 0 2 0 0 0 0 0 0 0 0 0 2 0 0 0 0 0 0 0 0 0 2 2 0 2 0 0 2 0 0 0 0 0 0 2 0 0 0 0 0 0 0 2 0 0 0 0 0 0 0 0 2 0 0 2 0 
0 1 1 0 1 1 0 1 1 0 1 1 0 1 1 0 1 1 
0.131846 0.122898 0.122879 1342.445544 1341.515512 0.231356 0.000000 0
0 0 0 0 0 0 0 0 0 0 0 2 0 0 0 0 0 0 2 0 0 0 0 0 0 0 0 0 0 0 0 0 0 2 0 0 0 2 0 0 0 0 0 0 0 0 0 0 2 0 0 0 0 0 2 2 2 0 0 0 0 0 2 0 0 0 0 0 0 0 0 0 0 0 0 0 0 0 2 0 0 0 0 0 0 0 0 0 2 2 0 0 2 0 0 2 0 2 0 0 
0 1 1 0 1 1 0 1 1 0 1 1 0 1 1 0 1 1 
0.131780 0.122566 0.122566 1342.170916 1341.177037 0.233304 0.000000 0
0 0 0 0 0 0 0 0 2 0 2 0 2 0 0 2 0 0 0 0 0 0 0 0 0 0 0 0 0 0 2 0 0 0 0 0 0 0 2 0 0 0 0 0 0 2 0 0 2 0 0 0 0 2 0 0 0 2 0 0 2 0 0 2 0 0 0 0 2 0 0 2 0 0 0 0 0 0 0 0 0 2 2 0 2 0 0 0 0 0 0 0 0 0 0 0 0 0 2 2 
0 1 1 0 1 1 0 1 1 0 1 1 0 1 1 0 1 1 
0.131660 0.122473 0.122474 1341.862521 1340.819334 0.225594 0.000000 0
0 0 2 0 0 0 0 0 0 0 0 0 0 0 0 0 0 2 0 0 0 0 0 2 0 0 0 0 0 0 0 0 0 0 0 0 0 0 0 0 0 0 0 0 0 0 2 2 0 2 0 0 0 0 2 0 2 0 0 0 0 0 0 0 0 0 0 0 0 0 0 0 0 2 0 0 0 0 0 2 0 0 0 2 0 0 0 2 0 0 0 0 0 0 2 2 0 0 0 0 
0 1 1 0 1 1 0 1 1 0 1 1 0 1 1 0 1 1 
0.131514 0.122369 0.122370 1341.569682 1340.488687 0.222423 0.000000 0
0 0 2 0 0 0 0 0 0 0 0 0 0 0 2 0 0 0 2 0 0 0 0 0 0 0 0 0 0 0 0 0 0 0 2 0 0 0 0 0 0 0 0 0 0 0 0 0 2 0 0 0 0 0 0 0 0 0 0 0 0 2 0 0 2 0 0 2 2 0 0 0 0 0 0 2 0 0 0 0 0 0 0 0 0 2 0 0 0 0 0 0 2 0 0 0 0 0 0 0 
0 1 1 0 1 1 0 1 1 0 1 1 0 1 1 0 1 1 
0.131431 0.122316 0.122316 1341.340854 1340.239760 0.221463 0.000000 0
0 0 2 0 0 0 2 0 0 0 0 2 0 0 0 0 0 0 2 0 0 0 0 0 0 0 0 0 0 0 2 0 2 0 0 0 0 0 2 0 0 0 2 0 0 0 2 0 0 0 0 0 0 0 0 0 0 0 0 0 0 0 0 0 0 0 0 2 0 2 0 2 0 0 0 0 0 0 0 2 2 0 0 2 2 2 0 0 0 2 0 0 0 0 0 0 2 2 0 0 
0 1 1 0 1 1 0 1 1 0 1 1 0 1 1 0 1 1 
0.131406 0.122290 0.122291 1341.246725 1340.141571 0.228418 0.000000 0
2 0 0 0 2 0 0 0 0 0 2 0 0 0 0 0 0 0 2 0 0 0 0 0 0 0 2 0 2 2 0 0 0 2 0 0 2 2 2 2 0 2 0 0 0 0 0 0 2 0 0 0 0 0 0 0 0 0 0 0 0 0 0 0 0 0 0 2 0 0 0 0 0 0 0 2 0 0 0 0 2 0 0 0 0 2 0 0 0 0 0 0 0 0 2 2 0 2 0 0 
0 1 1 0 1 1 0 1 1 0 1 1 0 1 1 0 1 1 
0.131464 0.122329 0.122330 1341.240034 1340.153446 0.216864 0.000000 0
0 0 0 0 0 0 0 0 0 0 0 0 0 0 0 0 0 2 2 0 0 0 0 0 0 0 0 0 0 0 2 0 0 0 0 2 0 0 0 0 0 0 0 0 2 0 0 0 0 0 0 0 0 0 0 0 0 0 0 0 0 0 0 0 0 0 0 0 0 2 0 2 2 0 0 0 0 0 0 0 0 0 0 0 0 0 0 0 0 0 2 2 0 0 2 0 0 0 0 2 
0 1 1 0 1 1 0 1 1 0 1 1 0 1 1 0 1 1 
0.131540 0.122384 0.122384 1341.293207 1340.240542 0.235388 0.000000 0
2 0 0 0 2 0 0 0 0 0 0 0 2 0 0 0 2 0 0 2 2 0 0 0 0 0 2 0 0 2 0 0 2 0 0 2 0 0 0 0 0 2 0 0 0 0 0 0 2 2 2 2 2 0 0 0 0 0 0 0 2 0 0 0 0 0 0 0 0 0 0 2 0 0 2 0 0 0 0 0 0 0 0 0 2 2 0 2 0 0 0 0 0 0 0 0 0 0 0 0 
0 1 1 0 1 1 0 1 1 0 1 1 0 1 1 0 0 1 
0.131606 0.122432 0.122433 1341.375132 1340.360820 0.236010 0.000000 0
0 0 2 0 2 0 0 0 2 0 0 0 0 0 0 0 0 0 0 0 0 0 0 0 0 0 2 0 0 0 0 0 0 0 0 2 0 0 0 0 0 0 0 0 0 0 2 0 0 0 0 0 0 0 0 0 2 0 0 0 2 2 0 2 0 2 0 0 0 0 0 0 2 0 0 0 0 2 0 0 0 0 0 0 0 2 0 0 0 0 0 0 0 0 0 0 0 0 0 0 
0 1 1 0 1 1 0 1 1 0 1 1 0 1 1 0 1 1 
0.131643 0.122462 0.122463 1341.454713 1340.473037 0.229581 0.000000 0
0 0 0 2 0 0 0 0 0 0 0 0 2 0 0 0 2 0 0 0 2 0 0 0 0 0 0 0 0 2 0 0 0 0 0 0 0 0 2 0 0 0 0 0 0 0 0 0 0 2 0 0 2 0 0 0 0 0 0 0 0 2 0 2 0 0 2 0 0 2 0 0 0 2 2 0 0 2 0 0 0 0 0 0 2 0 0 0 2 2 0 0 0 0 2 0 0 0 0 0 
0 1 1 0 1 1 0 1 1 0 1 1 0 0 1 0 1 1 
0.131683 0.122492 0.122492 1341.506319 1340.544905 0.229399 0.000000 0
0 0 0 0 0 2 0 2 0 0 0 0 0 0 0 0 0 0 2 0 0 0 0 0 0 2 0 0 0 0 0 0 0 0 0 2 0 0 0 0 0 0 0 0 0 0 0 0 0 0 0 0 0 0 0 0 0 0 0 0 0 0 2 0 0 0 0 0 0 0 0 0 0 0 0 0 2 0 0 0 0 0 0 0 0 0 0 0 0 0 2 0 2 0 0 0 0 2 0 0 
0 1 1 0 1 1 0 1 1 0 1 1 0 1 1 0 1 1 
0.132131 0.127436 0.127440 1341.708556 1341.772024 0.238973 0.000000 0
0 0 0 0 0 0 0 0 0 0 0 0 0 0 2 0 0 0 2 0 0 0 0 0 0 0 0 2 0 2 0 0 0 2 0 0 0 0 2 0 0 0 2 0 0 0 0 2 0 0 0 0 0 2 0 0 0 0 0 0 0 0 2 2 0 0 0 0 0 0 0 0 0 0 0 0 0 2 0 0 2 2 0 0 0 0 0 0 0 0 0 0 0 0 0 2 0 0 0 2 
0 1 1 0 1 1 0 1 1 0 1 1 0 1 1 0 1 1 
0.132683 0.155234 0.155274 1341.193025 1341.416248 0.232640 0.000000 0
0 0 0 2 0 0 0 0 0 0 0 2 0 2 0 0 0 0 0 2 0 0 0 0 0 0 0 0 0 0 0 2 0 0 0 0 0 0 0 0 0 2 0 0 2 0 0 2 0 0 2 0 0 0 0 0 0 2 0 0 0 0 0 0 0 2 0 0 2 0 2 2 0 0 0 0 0 0 0 0 0 0 0 0 0 0 0 0 0 0 0 0 0 0 0 0 0 0 0 0 
0 1 1 0 1 1 0 1 1 0 1 1 0 1 1 0 1 1 
0.131969 0.126949 0.126951 1341.798802 1341.562595 0.226445 0.000000 0
0 0 0 0 0 0 0 0 0 0 0 2 0 0 0 0 2 0 2 0 0 0 0 0 2 2 0 0 0 0 0 0 0 0 0 0 0 0 2 0 0 0 0 0 0 2 2 0 0 2 0 0 2 0 2 0 0 2 2 0 0 0 0 0 2 0 0 0 0 0 2 0 0 0 0 0 0 0 0 0 0 0 0 0 0 0 0 0 0 0 0 2 2 0 0 0 0 0 0 0 
0 1 1 0 1 1 0 1 1 0 1 1 0 1 1 0 1 1 
0.131850 0.123278 0.123259 1342.186837 1341.555066 0.235462 0.000000 0
0 0 0 0 0 0 0 0 0 2 2 0 0 0 0 0 0 0 2 0 0 2 0 2 0 2 0 2 0 0 0 0 0 0 0 0 0 0 0 0 0 0 0 0 0 0 0 0 2 2 0 0 0 0 2 0 2 0 0 0 0 0 2 2 0 2 0 0 2 0 0 0 0 0 0 0 0 0 0 2 2 0 0 0 0 0 0 0 0 0 0 0 0 0 0 2 0 0 0 0 
0 1 1 0 1 1 0 1 1 0 1 1 0 1 1 0 1 1 
0.131858 0.122654 0.122654 1342.242921 1341.395694 0.238015 0.000000 0
2 0 0 0 0 0 0 0 0 0 0 0 0 0 0 2 0 0 2 0 0 0 0 0 0 2 0 0 0 0 0 0 0 0 0 2 2 0 0 0 2 0 0 0 0 0 0 0 0 0 0 0 0 0 0 0 0 0 0 2 2 0 0 2 0 0 2 0 0 2 0 0 0 0 2 0 0 0 0 2 0 0 0 0 2 0 0 0 0 0 0 0 0 0 0 0 2 0 0 0 
0 1 1 0 1 1 0 1 1 0 1 1 0 1 1 0 1 1 
0.131831 0.122598 0.122599 1342.109793 1341.159147 0.232622 0.000000 0
0 0 2 0 0 2 0 0 2 0 0 0 0 0 0 0 0 0 0 0 0 2 2 2 2 0 0 0 0 0 0 0 2 0 2 0 2 2 0 0 0 0 0 0 0 2 0 0 0 0 0 0 0 0 0 0 0 0 0 0 0 0 0 0 0 0 0 0 0 0 2 0 2 0 0 2 0 0 0 0 0 0 0 0 2 0 0 0 0 0 0 2 0 0 0 0 0 0 0 0 
0 1 1 0 1 1 0 1 1 0 1 1 0 1 1 0 1 1 
0.131729 0.122524 0.122525 1341.901851 1340.895839 0.225183 0.000000 0
0 0 0 0 0 0 0 0 0 0 2 0 0 0 0 0 0 0 2 0 0 2 0 0 0 0 0 0 0 0 0 0 0 0 0 0 0 0 0 0 2 0 0 0 0 0 0 0 0 2 0 0 0 0 0 0 0 0 2 0 0 0 0 0 2 0 0 0 0 0 0 0 2 0 0 0 0 0 0 2 0 0 0 0 0 0 0 0 2 0 0 0 0 0 0 0 0 2 0 2 
0 1 1 0 1 1 0 1 1 0 1 1 0 1 1 0 1 1 
0.131651 0.122474 0.122474 1341.686305 1340.650891 0.220266 0.000000 0
0 0 0 0 0 0 0 0 0 0 0 0 0 0 0 0 2 2 2 0 0 0 0 0 0 0 0 0 0 0 0 0 0 0 0 0 0 0 0 0 0 0 0 0 2 0 0 0 0 0 0 0 0 0 0 0 0 0 0 0 2 0 0 0 2 0 0 0 2 0 0 0 2 2 0 0 2 0 0 0 0 0 0 2 2 0 0 2 0 0 2 0 0 0 0 0 0 0 0 0 
0 1 1 0 1 1 0 1 1 0 1 1 0 1 1 0 1 1 
0.131994 0.122660 0.122660 1341.462104 1337.742279 0.221168 0.000000 0
0 0 0 0 0 2 0 0 0 0 0 0 0 0 0 0 0 0 0 2 0 0 0 0 0 0 0 0 0 0 0 0 0 0 0 0 0 0 0 0 0 2 2 0 2 2 0 0 0 0 0 2 0 0 0 2 0 0 0 0 0 0 0 2 0 0 0 0 0 0 0 0 0 0 0 2 0 0 0 0 0 0 0 0 0 2 2 0 0 0 0 0 0 0 0 0 2 0 0 0 
0 1 1 0 1 1 0 1 1 0 1 1 0 1 1 0 1 1 
0.131610 0.122441 0.122442 1341.488396 1340.436713 0.226027 0.000000 0
0 0 0 0 0 2 0 0 2 0 2 0 0 0 0 0 0 0 0 0 0 0 0 0 0 2 0 0 0 0 0 0 0 0 0 0 0 2 0 0 0 0 0 0 0 0 2 0 0 0 0 0 0 2 0 0 0 0 0 0 0 0 0 0 0 0 0 0 0 2 0 0 0 0 0 0 0 0 0 0 0 0 0 0 2 0 0 0 0 0 2 0 0 0 0 0 0 0 0 0 
0 1 1 0 1 1 0 1 1 0 1 1 0 1 1 0 1 1 
0.131636 0.122451 0.122452 1341.518248 1340.477613 0.232050 0.000000 0
0 0 0 0 0 0 0 0 0 2 0 0 2 2 0 0 0 0 0 0 0 0 0 0 0 0 0 2 0 0 0 0 0 0 2 0 0 0 0 0 0 0 0 0 0 0 0 0 0 0 0 0 2 0 0 0 2 0 0 0 0 0 0 0 0 0 2 2 0 0 0 0 0 2 0 0 0 2 2 0 0 0 0 0 0 0 0 0 0 0 0 0 0 0 0 0 2 0 0 0 
0 1 1 0 1 1 0 1 1 0 1 1 0 1 1 0 1 1 
0.131678 0.122482 0.122483 1341.575751 1340.559410 0.227442 0.000000 0
0 0 0 0 2 0 0 0 0 0 0 0 0 2 0 0 0 2 0 0 0 0 0 2 2 0 0 0 2 2 0 0 0 0 0 0 0 0 0 2 2 2 2 0 0 0 0 2 0 2 0 0 0 0 0 0 0 0 0 0 0 0 0 0 0 0 0 0 0 0 2 2 2 2 0 0 0 0 2 0 0 0 0 2 0 0 0 0 0 0 0 0 0 0 0 0 0 2 2 0 
0 1 1 0 1 1 0 1 1 0 0 1 0 1 1 0 1 1 
0.131705 0.122503 0.122504 1341.645957 1340.657133 0.232476 0.000000 0
2 2 0 0 0 0 0 0 0 0 0 0 0 0 0 0 0 0 2 0 0 0 0 0 0 0 0 0 0 0 0 0 0 0 0 0 0 0 0 2 0 2 0 0 0 0 0 0 0 0 0 2 0 0 0 0 0 2 0 0 0 0 0 2 0 2 0 0 0 0 0 2 0 0 0 0 0 0 0 0 0 0 2 0 0 0 0 0 2 0 0 0 0 0 0 0 0 0 2 0 
0 1 1 0 1 1 0 1 1 0 1 1 0 1 1 0 1 1 
0.131706 0.122508 0.122509 1341.709244 1340.743474 0.228872 0.000000 0
2 0 2 2 0 2 2 0 0 2 0 0 0 2 2 0 0 0 0 0 2 0 0 0 0 0 0 0 0 0 0 0 0 0 0 0 0 0 0 0 0 2 0 0 2 0 0 0 0 0 0 2 0 0 0 0 0 0 0 0 0 0 0 0 2 0 0 0 2 0 2 0 2 0 0 0 2 0 0 0 0 0 0 0 0 0 0 0 0 2 2 2 0 0 2 0 2 0 0 0 
0 1 1 0 0 1 0 1 1 0 1 1 0 1 1 0 1 1 
0.131720 0.122519 0.122520 1341.749410 1340.797976 0.230062 0.000000 0
0 0 0 2 0 0 0 0 0 0 0 0 0 2 0 0 0 0 0 2 0 0 0 0 0 0 2 0 2 0 0 2 0 0 0 0 0 0 0 0 0 0 0 0 2 0 0 0 0 0 0 2 0 0 2 2 0 0 0 0 0 2 0 2 0 0 0 0 0 0 0 0 0 2 0 0 0 2 2 2 0 0 0 0 0 0 2 0 0 0 0 0 0 0 0 0 0 0 0 2 
0 1 1 0 1 1 0 1 1 0 1 1 0 1 1 0 1 1 
0.133616 0.192046 0.192135 1339.089777 1340.501201 0.254002 0.000000 0
0 0 0 2 0 0 0 0 0 0 0 0 0 2 0 2 2 0 0 0 0 0 0 0 0 0 0 2 0 0 0 0 0 0 0 2 0 0 0 0 0 2 0 0 0 0 0 2 0 0 2 2 0 0 2 0 2 0 0 0 0 0 0 0 0 0 0 0 0 0 0 2 0 0 0 0 0 0 0 0 2 0 0 2 2 0 0 0 0 0 0 2 0 0 0 0 2 0 0 0 
0 1 1 0 1 1 0 1 1 0 1 1 0 1 1 0 1 1 
0.151182 0.842282 0.843847 1336.018805 1338.680247 0.240429 0.000000 0
0 0 0 0 2 0 0 0 2 2 2 0 0 0 0 0 2 0 0 2 0 0 2 0 0 0 2 0 0 0 0 0 0 0 0 2 0 0 0 2 0 0 0 0 0 0 0 0 2 0 0 2 0 0 0 2 0 0 2 0 0 0 0 0 2 0 0 2 0 2 0 0 0 0 0 0 0 2 2 0 0 0 0 0 0 0 0 0 0 0 0 0 2 0 0 0 2 0 0 2 
0 1 1 0 1 1 0 1 1 0 1 0 0 1 1 0 1 1 
0.133300 0.187381 0.187465 1339.707936 1340.495831 0.230788 0.000000 0
2 0 0 2 0 0 2 0 0 0 0 0 0 0 0 2 0 0 0 2 0 0 2 0 0 0 2 0 2 0 0 0 0 0 2 0 0 0 2 0 0 2 0 0 0 0 0 2 0 0 0 0 0 0 2 0 0 2 2 0 0 0 0 0 0 0 2 0 0 2 2 0 0 0 0 0 0 0 0 0 0 2 0 2 0 0 0 0 0 0 0 0 2 0 0 2 0 0 0 2 
0 1 1 0 1 1 0 1 1 0 1 1 0 1 1 0 1 1 
0.131902 0.126934 0.126937 1341.415168 1341.141116 0.230847 0.000000 0
2 2 0 2 0 0 2 2 0 0 2 2 0 0 2 2 2 2 0 0 0 0 0 0 0 0 0 0 0 0 0 2 0 0 0 0 0 0 0 0 0 0 2 0 2 0 0 0 0 0 0 0 0 0 0 0 0 0 0 0 0 0 0 0 0 0 0 0 0 0 2 0 2 0 2 0 2 0 0 2 0 0 0 0 0 0 0 0 0 0 0 2 0 0 2 0 0 0 0 0 
0 1 1 0 1 1 0 1 1 0 1 1 0 1 1 0 1 1 
0.131853 0.122868 0.122869 1341.945370 1341.212774 0.257014 0.000000 0
0 0 0 2 2 2 0 2 0 0 0 0 0 0 2 2 0 0 0 0 0 0 0 0 2 2 0 0 0 0 0 0 0 0 0 0 0 0 0 0 0 0 0 2 0 2 0 0 0 0 0 0 0 0 2 0 2 0 0 2 0 0 0 0 0 2 2 0 0 0 0 0 0 0 0 0 0 0 2 0 0 0 0 0 0 2 2 0 0 0 0 0 2 2 0 0 0 0 2 0 
0 1 1 0 0 1 0 1 1 0 1 1 0 1 1 0 1 1 
0.131843 0.122617 0.122617 1342.008481 1341.099230 0.239794 0.000000 0
0 0 0 2 0 0 0 0 2 2 0 0 0 0 2 0 2 2 0 0 0 2 2 0 0 0 0 0 2 0 0 0 2 0 0 0 0 0 0 0 0 0 0 0 0 0 2 0 0 2 2 0 0 2 0 0 0 0 0 2 0 0 2 0 0 0 0 0 0 2 0 0 0 0 0 0 0 0 0 0 0 0 0 0 0 0 0 0 2 0 0 2 2 2 0 0 2 0 0 0 
0 1 1 0 1 1 0 1 1 0 1 1 0 1 1 0 1 1 
0.131760 0.122546 0.122547 1341.921815 1340.942198 0.229684 0.000000 0
0 0 2 0 0 0 0 2 0 0 0 0 2 0 0 0 0 0 0 0 0 2 0 2 2 0 0 0 0 2 0 0 0 0 0 0 0 0 2 0 0 0 0 0 0 0 0 0 0 0 0 0 0 0 0 0 0 0 0 2 0 2 0 0 2 0 0 0 0 0 0 0 0 0 0 2 0 0 0 0 2 0 0 0 0 0 0 0 2 0 0 0 0 0 0 0 0 0 0 0 
0 1 1 0 1 1 0 1 1 0 0 1 0 1 1 0 0 1 
0.131701 0.122505 0.122505 1341.814908 1340.806339 0.226237 0.000000 0
0 0 0 0 0 0 0 2 0 0 0 0 0 0 0 0 0 0 0 0 0 0 0 0 0 0 0 0 0 2 0 0 0 2 0 2 0 0 0 0 2 0 0 0 2 2 0 0 0 0 0 0 0 0 0 0 0 0 0 0 0 0 0 0 0 0 0 0 0 2 2 0 2 2 2 0 0 0 2 0 0 0 0 0 0 2 0 2 0 2 0 2 0 2 0 0 0 0 0 2 
0 1 1 0 1 1 0 1 1 0 1 1 0 1 1 0 1 1 
0.131689 0.122503 0.122503 1341.734347 1340.716213 0.219636 0.000000 0
0 0 0 0 2 0 0 0 0 0 0 2 0 0 0 0 0 2 2 0 0 2 0 2 0 0 0 0 2 0 0 0 0 0 0 0 0 0 0 0 2 2 0 0 0 0 0 0 0 0 0 0 0 0 0 0 0 0 0 0 0 0 0 0 0 0 0 0 2 0 0 0 0 0 0 0 0 0 0 0 0 0 0 0 0 2 2 0 0 0 0 0 0 0 0 0 0 0 2 0 
0 1 1 0 1 1 0 1 1 0 1 1 0 1 1 0 1 1 
0.131689 0.122494 0.122495 1341.735807 1340.714859 0.233835 0.000000 0
0 0 0 2 0 0 0 0 0 0 0 2 0 0 0 0 0 0 0 0 0 0 0 0 2 0 2 0 0 0 0 0 0 0 0 0 0 0 0 2 0 2 2 2 0 0 0 0 0 2 0 0 0 0 0 0 2 0 0 0 0 0 0 0 0 0 0 0 0 0 0 0 0 0 0 0 0 2 0 0 2 0 0 0 0 0 0 0 2 0 0 0 0 0 2 2 0 0 0 0 
0 1 1 0 1 1 0 1 1 0 1 1 0 1 1 0 1 1 
0.131709 0.122507 0.122508 1341.770653 1340.758057 0.232200 0.000000 0
0 0 0 0 2 2 0 0 0 0 0 0 0 0 2 0 0 0 0 0 0 0 0 0 0 0 0 0 0 0 0 0 0 0 0 2 0 0 0 0 0 0 0 0 0 0 0 0 2 0 0 0 0 0 0 0 0 0 0 0 0 0 0 0 0 0 0 0 0 0 0 2 0 0 0 0 0 0 0 0 0 0 0 2 2 0 0 0 2 2 2 0 0 0 0 0 0 0 0 0 
0 1 1 0 1 1 0 1 1 0 1 1 0 1 1 0 1 1 
0.131736 0.122527 0.122528 1341.825265 1340.829629 0.229082 0.000000 0
0 0 0 0 0 0 0 0 0 0 2 0 0 0 0 0 2 0 0 0 0 0 0 0 0 0 0 0 0 0 0 0 0 0 0 2 0 2 0 0 0 0 0 0 0 2 0 0 0 0 2 0 0 0 0 0 0 0 0 0 0 0 0 0 0 0 0 0 0 0 0 2 0 0 2 0 2 0 0 0 0 0 0 0 0 0 0 2 0 0 0 0 0 0 0 0 2 0 2 0 
0 1 1 0 0 1 0 1 1 0 1 1 0 1 1 0 1 1 
0.131751 0.122539 0.122540 1341.884103 1340.907309 0.243796 0.000000 0
0 0 0 0 0 0 0 0 0 0 0 0 0 2 0 0 0 0 0 0 0 2 0 0 0 0 0 0 0 2 0 2 0 2 2 0 0 2 0 0 0 0 0 0 0 0 2 0 0 0 0 0 2 2 0 0 0 2 2 0 0 2 0 0 0 0 2 0 2 0 0 0 0 0 0 0 0 0 0 0 0 2 0 0 0 0 0 0 0 0 0 0 0 0 0 0 2 0 2 2 
0 1 1 0 1 1 0 1 1 0 1 1 0 0 1 0 1 1 
0.131763 0.122548 0.122549 1341.935451 1340.975056 0.217531 0.000000 0
2 0 0 0 0 0 2 0 0 0 0 2 0 2 0 2 2 0 2 0 0 2 0 0 0 0 0 2 0 0 0 0 0 0 0 0 0 0 0 0 0 2 0 0 0 0 0 0 0 0 0 0 0 0 0 0 0 0 0 0 0 0 0 2 0 0 0 0 0 0 2 0 0 0 0 2 0 0 0 0 0 0 0 0 0 0 0 0 0 0 0 0 0 0 0 0 0 0 0 0 
0 1 1 0 1 1 0 1 1 0 1 1 0 1 1 0 1 1 
0.131790 0.122568 0.122568 1341.968742 1341.019377 0.227548 0.000000 0
2 0 0 0 0 2 0 0 0 0 2 0 0 0 0 0 0 0 2 0 0 0 0 0 2 0 0 0 0 0 0 0 0 0 0 0 0 0 0 0 0 2 0 0 0 0 0 0 0 0 0 2 0 0 0 0 0 0 0 0 0 0 2 0 0 2 0 0 0 0 0 0 0 0 0 0 0 0 0 0 0 0 0 0 0 0 2 0 0 0 0 0 0 0 0 0 2 0 0 0 
0 1 1 0 1 1 0 1 1 0 1 1 0 1 1 0 1 1 
0.152162 0.877878 0.879510 1334.540818 1337.996749 0.246066 0.000000 0
0 2 0 0 0 2 2 0 0 0 0 0 0 0 0 0 0 2 0 0 0 0 0 0 0 0 0 0 0 2 0 0 0 2 2 0 0 0 0 0 2 2 0 0 0 2 0 0 0 2 2 2 2 0 0 0 0 0 0 2 0 0 0 0 0 0 0 0 0 2 0 2 2 0 0 0 0 0 0 0 2 0 0 0 0 0 0 0 2 2 0 0 0 2 0 0 0 0 0 0 
0 1 1 0 1 1 0 1 1 0 1 1 0 1 1 0 1 1 
0.610133 14.834722 58.344643 1309.959766 336.538578 0.456451 0.000000 1
1 3 2 1 0 0 1 1 1 1 3 1 1 1 1 2 1 1 1 1 1 1 0 3 1 1 1 0 3 3 0 0 1 2 1 3 1 3 3 1 0 1 1 3 1 2 1 3 0 0 1 1 1 1 0 1 1 1 1 0 1 1 3 1 0 1 1 1 1 3 1 1 3 3 1 1 0 1 3 0 0 0 1 1 3 1 3 1 0 1 1 1 1 1 3 1 3 1 1 0 
0 1 0 0 1 0 0 1 0 0 1 1 0 1 0 0 1 1 
0.151248 0.842134 0.843699 1335.792059 1337.420769 0.238345 0.000000 0
2 2 0 2 0 0 0 0 2 0 0 0 2 2 0 0 0 0 0 0 0 2 0 2 0 0 0 2 0 0 2 0 0 0 0 0 2 0 0 0 2 0 0 2 0 0 0 0 0 0 0 0 0 2 0 0 0 0 2 2 2 0 0 0 0 0 0 0 0 2 0 0 0 0 0 0 0 0 2 0 0 2 0 0 0 0 0 0 0 2 0 0 0 0 0 0 0 0 2 0 
0 1 1 0 1 1 0 1 1 0 1 1 0 1 1 0 1 1 
0.132502 0.155304 0.155348 1340.532410 1340.615035 0.224571 0.000000 0
0 0 0 0 0 0 0 0 0 2 0 2 0 0 0 0 0 0 0 0 0 0 0 0 0 0 0 0 0 0 0 0 2 0 0 0 0 0 2 0 0 0 0 0 0 2 0 0 0 2 0 0 0 2 0 0 0 0 0 0 0 0 0 0 0 2 0 2 0 2 0 0 2 0 2 0 0 0 0 0 0 0 0 0 0 0 0 0 0 0 0 0 0 0 0 2 0 0 0 0 
0 1 1 0 1 1 0 1 1 0 1 1 0 1 1 0 1 1 
0.131813 0.124057 0.124059 1341.660003 1341.003516 0.224058 0.000000 0
0 2 0 2 0 0 0 2 0 0 0 0 2 0 0 0 0 0 0 2 0 2 0 2 0 0 0 2 0 0 0 0 0 0 0 0 0 0 0 0 0 0 0 2 0 0 0 0 0 0 0 0 0 0 0 0 0 0 2 2 0 0 0 0 0 2 0 0 0 2 0 2 0 0 0 0 0 2 0 2 2 0 0 0 0 0 2 0 0 0 0 0 0 0 0 0 0 0 0 0 
0 1 1 0 1 1 0 1 1 0 1 1 0 1 1 0 1 1 
0.131770 0.122620 0.122621 1341.901905 1341.007588 0.228712 0.000000 0
2 0 0 0 0 0 0 0 0 0 0 0 2 0 0 0 0 0 0 0 2 2 0 0 0 0 2 0 0 0 0 0 0 0 0 0 0 0 0 0 0 0 0 0 0 0 0 0 0 0 0 0 0 0 0 0 0 0 2 0 0 0 0 0 0 0 0 0 0 0 0 0 2 0 0 0 0 0 0 0 0 0 2 0 0 0 0 0 2 0 0 0 0 2 0 0 0 0 0 0 
0 1 1 0 1 1 0 1 1 0 1 1 0 1 1 0 1 1 
0.131729 0.122528 0.122529 1341.922769 1340.951373 0.232235 0.000000 0
0 0 0 0 0 0 2 2 0 0 0 0 0 2 0 2 0 0 0 2 0 0 0 0 2 0 0 0 0 0 0 0 0 0 0 2 0 2 0 0 0 0 0 0 0 0 0 0 0 0 0 0 0 0 0 0 0 0 2 0 0 2 0 0 0 2 0 2 0 0 0 0 0 0 0 0 0 2 0 0 0 2 0 0 2 0 0 0 0 0 0 0 0 0 0 0 0 0 0 2 
0 1 1 0 1 1 0 1 1 0 1 1 0 1 1 0 1 1 
0.131723 0.122520 0.122521 1341.909575 1340.913120 0.233884 0.000000 0
2 0 0 0 0 0 0 0 0 0 0 2 0 0 2 0 0 0 0 0 0 0 0 0 0 0 0 0 0 0 0 0 2 0 2 0 0 0 0 0 0 0 0 0 0 2 0 0 0 0 0 0 0 0 0 0 0 0 2 2 2 0 0 2 0 2 0 0 0 0 0 0 0 0 0 0 0 0 2 0 0 0 0 0 2 0 2 0 2 0 0 0 2 0 0 2 0 2 0 2 
0 1 1 0 1 1 0 1 1 0 1 1 0 1 1 0 1 1 
0.131731 0.122526 0.122527 1341.908576 1340.903994 0.221054 0.000000 0
0 0 0 0 2 0 0 0 2 0 0 2 2 2 0 0 0 0 0 0 0 2 2 0 0 0 0 0 0 2 0 0 0 0 0 0 0 0 0 0 0 0 0 0 0 0 0 0 0 0 0 0 0 0 0 2 0 0 0 2 0 0 2 0 0 0 0 2 2 0 2 0 0 0 0 0 0 2 0 0 0 0 0 0 0 2 0 2 2 0 0 0 0 0 0 0 0 0 0 0 
0 1 1 0 1 1 0 1 1 0 1 1 0 1 1 0 1 1 
0.131726 0.122522 0.122523 1341.933928 1340.928144 0.216559 0.000000 0
0 2 2 2 0 0 2 0 0 0 0 2 0 0 0 0 0 0 0 0 0 0 0 0 0 2 0 0 0 0 0 0 0 0 2 0 0 0 0 0 2 0 0 0 0 0 0 0 0 2 0 2 0 0 0 0 0 0 0 0 0 2 0 0 0 0 0 0 0 0 2 0 0 0 0 0 0 0 0 0 0 0 0 2 0 0 0 0 0 0 0 0 0 0 0 0 2 2 0 0 
0 1 1 0 1 1 0 1 1 0 1 1 0 1 1 0 1 1 
0.131739 0.122532 0.122533 1341.977920 1340.978066 0.241987 0.000000 0
0 0 0 0 0 0 0 0 0 0 0 0 2 0 0 2 0 0 0 0 0 0 0 2 0 0 0 2 0 0 0 2 0 0 0 0 2 0 0 0 0 0 0 0 0 2 0 0 0 0 0 2 2 0 0 2 0 0 0 0 0 2 0 2 0 0 0 0 2 2 2 0 2 0 0 0 0 0 0 2 0 0 0 0 0 0 0 0 0 2 0 0 0 0 0 0 0 0 0 0 
0 1 1 0 1 1 0 1 1 0 1 1 0 1 1 0 1 1 
0.131767 0.122551 0.122552 1342.030602 1341.042159 0.242233 0.000000 0
0 0 0 0 2 0 0 0 2 0 0 0 0 0 2 0 0 0 0 2 0 0 0 0 0 0 0 0 0 0 2 2 0 0 0 0 0 0 0 0 0 0 0 0 0 0 0 2 0 0 0 0 0 2 0 0 0 0 2 0 0 0 0 0 0 0 0 0 0 0 0 0 0 0 0 0 0 0 2 2 0 0 0 0 0 0 2 0 0 0 0 0 0 0 0 0 0 0 0 0 
0 1 1 0 1 1 0 1 1 0 1 1 0 1 1 0 1 1 
0.131772 0.122555 0.122556 1342.078772 1341.101742 0.236029 0.000000 0
0 0 2 0 0 0 0 0 0 2 2 0 0 0 0 0 0 0 0 0 0 0 2 0 0 0 2 0 0 2 0 0 0 2 2 0 0 0 0 0 0 0 2 0 0 0 0 0 0 0 0 2 0 2 0 0 0 2 0 0 2 0 2 2 0 0 0 0 0 0 0 0 0 0 0 0 0 0 0 0 0 0 0 0 0 0 0 2 0 0 0 0 0 0 2 0 0 0 2 2 
0 1 1 0 1 1 0 1 1 0 1 1 0 1 1 0 1 1 
0.131767 0.122553 0.122554 1342.116525 1341.148715 0.233490 0.000000 0
0 0 0 0 0 0 0 0 0 0 0 0 0 0 0 0 0 0 0 0 0 0 0 0 0 0 0 0 0 0 0 0 0 0 0 0 2 2 2 0 0 0 0 2 0 0 0 0 0 0 2 0 0 2 0 0 0 0 2 0 0 0 0 0 0 0 0 0 0 0 0 0 0 0 0 0 0 0 0 2 0 0 0 2 0 0 2 2 0 0 0 0 0 0 0 0 0 0 0 2 
0 1 1 0 1 1 0 1 1 0 1 1 0 0 1 0 1 1 
0.131807 0.122579 0.122580 1342.142590 1341.182599 0.227180 0.000000 0
0 0 0 0 0 0 0 0 0 2 0 0 2 0 0 0 0 0 0 0 0 2 0 0 2 0 0 2 0 2 0 0 0 0 0 0 2 0 0 0 0 0 0 0 2 2 0 0 2 0 0 0 0 2 2 0 0 0 2 0 0 0 0 0 0 2 0 0 0 0 2 2 0 0 0 0 0 0 0 0 0 0 0 2 0 0 0 0 2 0 0 0 0 0 0 0 0 2 0 2 
0 1 1 0 1 1 0 1 1 0 1 1 0 1 1 0 1 1 
0.133533 0.191988 0.192077 1338.653030 1340.036815 0.229534 0.000000 0
0 0 0 0 2 0 0 2 2 0 0 0 0 0 2 0 0 0 0 0 0 0 0 0 0 0 0 0 0 0 0 0 2 2 0 0 0 0 0 0 0 0 0 0 0 0 2 2 0 0 0 0 0 2 0 0 2 0 0 0 0 0 2 0 0 0 0 0 0 0 0 0 2 0 0 0 0 0 2 0 0 0 0 0 0 0 0 0 0 0 0 0 0 0 2 0 0 0 0 2 
0 1 1 0 1 1 0 1 1 0 1 1 0 1 1 0 1 1 
0.151134 0.842248 0.843813 1335.593754 1338.229536 0.229499 0.000000 0
0 0 2 0 0 2 0 0 0 0 0 0 2 0 0 0 0 0 0 0 0 0 0 0 0 0 0 0 0 0 0 0 0 0 0 0 0 0 0 0 0 0 2 0 2 0 0 0 2 2 0 0 0 0 0 0 2 2 0 2 0 0 0 0 2 0 0 2 0 0 0 0 0 2 0 0 0 0 0 0 0 2 0 0 0 0 0 0 0 0 0 0 0 0 0 0 0 0 2 2 
0 1 1 0 1 1 0 1 1 0 1 1 0 1 1 0 1 1 
0.133469 0.187475 0.187559 1339.287652 1338.969080 0.231065 0.000000 0
0 0 2 0 2 0 0 0 0 0 0 0 0 2 0 0 2 0 0 2 0 0 0 0 0 0 0 0 0 0 2 2 0 0 0 0 0 0 0 2 0 2 2 0 0 0 2 0 0 0 0 0 0 0 2 0 2 0 0 0 0 0 2 0 0 0 0 0 0 0 0 2 0 0 0 0 0 0 2 0 0 0 0 0 0 0 2 0 0 0 2 0 0 0 2 2 0 0 0 0 
0 1 1 0 1 1 0 1 1 0 1 1 0 1 1 0 1 1 
0.131852 0.126896 0.126899 1341.080882 1340.779920 0.239638 0.000000 0
0 2 0 0 0 0 0 0 0 2 2 0 2 0 0 0 0 0 0 2 2 0 0 2 0 0 0 0 2 2 0 0 0 0 0 0 2 0 2 0 0 0 0 0 0 0 0 0 2 0 0 0 0 0 0 0 0 2 2 2 0 0 2 2 2 0 0 0 2 0 2 2 2 0 0 0 2 0 0 0 2 2 0 0 0 0 0 0 0 0 0 0 0 0 0 0 0 2 2 0 
0 1 1 0 1 1 0 1 1 0 1 1 0 1 1 0 1 1 
0.131731 0.122784 0.122785 1341.698527 1340.938248 0.238246 0.000000 0
0 2 2 0 0 0 0 0 0 0 0 2 0 0 0 2 0 2 0 0 0 0 0 0 2 0 0 0 0 0 0 2 0 0 0 0 2 0 0 0 0 0 0 2 0 2 0 0 0 0 0 0 0 0 0 2 0 0 0 2 0 0 2 0 0 0 0 0 0 0 0 0 0 0 0 2 0 0 0 0 0 0 0 0 0 2 0 0 0 0 0 0 2 0 2 0 0 0 0 0 
0 1 1 0 1 1 0 1 1 0 1 1 0 1 1 0 1 1 
0.131706 0.122524 0.122524 1341.880256 1340.953316 0.239342 0.000000 0
2 2 2 0 0 0 0 0 0 0 0 0 2 0 0 0 0 0 0 0 0 0 0 0 2 0 2 0 0 0 0 0 0 0 0 0 0 0 0 0 0 0 0 0 0 0 0 0 0 0 0 0 2 0 0 0 0 0 0 0 0 0 0 0 0 0 0 2 2 0 0 0 0 0 2 2 0 0 0 0 0 0 0 2 0 0 0 0 0 2 0 2 0 2 0 0 0 0 2 0 
0 1 1 0 1 1 0 1 1 0 1 1 0 1 1 0 1 1 
0.131697 0.122504 0.122505 1341.942636 1340.963078 0.217164 0.000000 0
0 0 0 0 0 0 0 0 0 0 2 0 0 0 2 0 0 0 2 0 0 2 0 0 0 2 0 0 0 0 0 0 2 0 0 0 0 2 0 0 0 0 0 2 0 0 0 2 0 0 0 0 0 0 2 0 0 2 0 0 0 2 0 0 2 0 0 0 0 0 2 2 2 0 0 0 0 0 0 0 0 0 0 0 2 0 0 2 0 0 0 0 0 0 0 2 0 0 2 0 
0 1 1 0 1 1 0 1 1 0 1 1 0 1 1 0 1 1 
0.131727 0.122522 0.122523 1341.989753 1340.995763 0.239714 0.000000 0
0 0 0 2 0 0 0 0 0 2 0 0 2 0 0 2 0 2 0 0 0 0 0 0 0 2 0 0 0 0 0 0 2 0 2 0 0 2 2 2 0 0 0 0 0 0 0 0 0 0 0 0 0 2 2 0 0 0 0 0 0 0 0 0 2 0 0 0 0 0 0 2 2 0 0 0 0 0 2 0 2 0 2 0 0 0 2 2 0 0 0 0 2 0 0 2 0 0 0 0 
0 1 1 0 1 1 0 1 1 0 1 1 0 1 1 0 1 1 
0.131752 0.122540 0.122541 1342.039456 1341.041333 0.220759 0.000000 0
2 0 0 0 0 0 0 0 0 0 0 0 2 0 0 0 0 2 0 0 0 0 2 0 0 0 0 0 0 0 0 0 2 0 0 0 0 0 0 0 0 2 0 2 0 0 0 0 2 0 0 0 0 0 0 0 0 2 0 0 0 0 0 0 2 0 0 0 0 0 0 0 0 2 0 0 0 0 0 0 0 0 2 0 0 0 0 0 2 2 0 0 0 0 0 0 0 0 0 0 
0 1 1 0 1 1 0 1 1 0 1 1 0 1 1 0 1 1 
0.131745 0.122537 0.122538 1342.090737 1341.091191 0.225182 0.000000 0
0 0 0 0 0 0 0 0 0 0 0 0 0 0 0 0 0 0 0 2 0 2 0 0 0 0 0 0 0 0 2 0 0 0 0 0 0 0 0 2 0 0 0 0 2 0 0 0 0 0 0 0 0 2 2 0 0 2 0 0 2 0 0 0 0 0 0 0 2 0 0 0 0 2 0 0 0 0 0 0 2 0 2 0 0 0 2 0 0 0 0 0 0 0 0 0 0 0 0 2 
0 1 1 0 1 1 0 1 1 0 1 1 0 1 1 0 1 1 
0.131757 0.122546 0.122547 1342.144225 1341.147720 0.231654 0.000000 0
0 0 0 0 2 0 0 0 0 0 0 2 0 0 0 0 2 0 0 0 0 0 0 0 0 2 2 0 0 0 0 0 2 2 2 0 0 0 0 0 0 0 0 0 0 0 0 2 0 0 0 0 2 0 0 0 0 2 2 0 2 0 0 0 2 0 0 0 0 0 0 0 0 0 2 0 0 0 0 2 2 0 0 2 2 0 0 0 2 0 0 0 0 0 0 0 0 0 0 0 
0 1 1 0 1 1 0 1 1 0 1 1 0 1 1 0 1 1 
0.131790 0.122568 0.122569 1342.195783 1341.206009 0.237929 0.000000 0
0 0 0 2 0 2 0 0 0 0 0 0 2 0 0 0 0 0 0 0 0 0 0 0 0 0 0 0 0 0 2 2 0 0 2 0 0 0 0 0 0 2 0 0 2 2 0 0 0 0 0 0 0 0 2 0 0 0 2 2 0 0 0 0 2 0 0 0 0 0 0 0 0 0 2 0 2 0 2 0 0 0 0 0 2 0 0 0 0 0 0 0 0 0 0 0 0 0 0 0 
0 1 1 0 1 1 0 1 1 0 1 1 0 1 1 0 1 1 
0.131806 0.122578 0.122579 1342.236119 1341.252441 0.244066 0.000000 0
0 0 0 0 0 0 2 0 0 0 0 2 0 0 0 0 0 0 0 2 0 0 0 0 0 0 2 0 2 0 0 0 0 0 0 2 0 0 0 0 2 0 0 0 0 0 0 0 0 0 0 0 2 0 2 0 0 0 0 0 0 0 2 0 0 2 0 0 0 0 0 0 0 0 0 0 0 0 0 0 2 0 0 0 0 0 0 0 0 0 0 2 0 2 0 0 0 0 2 0 
0 1 1 0 1 1 0 1 1 0 1 1 0 1 1 0 1 1 
0.131765 0.122552 0.122553 1342.260008 1341.278593 0.218211 0.000000 0
0 2 2 0 0 0 2 2 0 0 2 0 0 0 0 0 0 0 0 0 0 0 0 0 0 0 0 0 0 0 0 2 2 0 0 2 0 0 0 0 0 0 2 0 0 0 2 0 0 0 2 0 0 2 0 0 0 0 0 0 0 0 0 0 0 0 0 0 2 2 2 0 0 2 0 0 0 0 0 0 2 2 0 0 0 0 0 0 0 0 0 0 2 0 2 0 0 0 0 0 
0 1 1 0 1 1 0 1 1 0 1 1 0 1 1 0 1 1 
0.131789 0.122566 0.122567 1342.276685 1341.298846 0.229945 0.000000 0
2 0 0 2 0 0 0 0 2 0 2 0 0 0 2 0 0 0 0 0 0 0 0 0 0 0 0 0 0 0 0 0 0 0 2 0 0 0 0 0 2 0 0 0 0 0 0 0 0 0 0 0 2 0 0 2 0 0 0 0 0 0 0 0 0 0 0 2 2 0 0 0 0 0 0 0 0 2 0 0 0 0 0 0 0 0 0 0 0 0 0 0 0 0 0 0 0 0 0 0 
0 1 1 0 1 1 0 1 1 0 1 1 0 1 1 0 1 1 
0.131998 0.127340 0.127343 1340.873600 1340.880839 0.222925 0.000000 0
0 0 0 0 0 0 0 2 0 2 0 0 0 0 0 0 0 0 0 2 2 0 0 2 0 2 2 0 0 2 0 0 0 2 0 0 0 0 0 0 0 0 0 0 0 0 0 0 2 0 0 0 0 0 0 0 2 0 0 0 0 0 2 0 0 0 0 0 0 2 0 0 0 0 0 2 0 0 2 0 0 0 2 0 0 0 0 0 0 0 0 0 0 2 0 0 0 0 0 0 
0 0 1 0 1 1 0 1 1 0 1 1 0 1 1 0 1 1 
0.132571 0.155153 0.155193 1340.395995 1340.567972 0.233715 0.000000 0
0 0 0 2 0 0 0 0 0 0 0 0 0 2 0 2 0 0 0 0 0 0 0 2 0 2 2 0 0 0 0 0 0 0 0 0 2 2 0 0 0 0 0 0 0 0 0 0 0 0 0 2 0 2 2 0 0 2 0 0 0 0 2 0 2 0 0 0 0 0 2 2 2 0 0 0 0 0 0 0 2 2 2 0 0 0 2 0 0 2 0 0 0 2 0 0 0 2 0 2 
0 1 1 0 1 1 0 1 1 0 1 1 0 1 1 0 1 1 
0.131903 0.126897 0.126900 1341.078348 1340.796847 0.237498 0.000000 0
2 0 0 0 0 0 0 0 2 0 0 0 2 0 0 0 0 0 0 0 0 2 0 0 0 0 0 0 2 0 0 0 0 2 0 0 0 0 0 0 0 2 0 0 0 0 0 0 0 0 0 0 0 0 0 0 0 0 2 0 2 0 0 2 0 0 0 0 2 0 0 0 0 0 2 2 0 0 0 0 0 0 0 0 0 0 0 0 2 0 0 0 0 0 0 0 0 2 0 0 
0 1 1 0 1 1 0 1 1 0 1 1 0 1 1 0 1 1 
0.131766 0.122930 0.122931 1341.595140 1340.922295 0.235631 0.000000 0
0 0 0 0 0 0 0 0 2 0 0 0 0 2 0 0 2 0 0 0 0 0 0 0 0 0 0 0 0 0 0 2 0 0 0 2 0 0 0 0 0 0 0 0 0 2 0 0 0 0 2 0 0 0 0 0 0 0 2 0 0 0 0 0 0 2 0 0 0 0 0 0 0 2 0 0 0 0 2 2 0 2 2 2 0 0 0 0 0 0 2 0 0 0 0 2 0 0 0 0 
0 1 1 0 1 1 0 1 1 0 1 1 0 1 1 0 1 1 
0.131717 0.122547 0.122547 1341.826036 1340.943603 0.219071 0.000000 0
0 0 0 0 2 0 0 2 0 0 0 2 0 0 0 0 0 2 0 0 0 0 0 0 0 2 0 0 0 0 0 2 0 0 0 0 0 0 0 2 0 0 0 2 0 0 0 0 2 2 0 0 0 0 2 0 0 0 0 0 2 0 0 0 0 0 0 0 0 0 0 0 2 0 0 0 0 0 2 2 0 0 2 0 0 0 2 0 0 0 0 0 0 0 0 0 0 0 2 0 
0 1 1 0 1 1 0 0 1 0 1 1 0 1 1 0 1 1 
0.131691 0.122502 0.122502 1341.927117 1340.962425 0.232930 0.000000 0
0 0 2 0 0 0 0 2 0 0 0 2 0 2 2 0 0 0 2 0 2 0 0 0 0 0 0 0 2 0 0 0 2 0 0 0 0 0 0 0 0 0 0 2 2 0 0 0 0 0 0 2 0 0 0 2 0 0 0 0 0 0 0 0 0 0 0 0 0 0 0 2 2 0 0 0 2 0 2 0 0 0 0 0 0 0 0 0 0 0 0 0 0 0 0 0 0 0 0 0 
0 1 1 0 1 1 0 1 1 0 1 1 0 1 1 0 1 1 
0.131691 0.122500 0.122501 1342.001499 1341.012375 0.218983 0.000000 0
0 0 0 0 0 0 0 0 0 0 0 0 0 0 0 0 0 0 0 0 0 0 2 0 0 0 0 0 0 0 2 0 2 0 0 0 0 0 0 2 0 0 0 0 0 0 0 0 0 0 0 0 0 0 0 0 0 0 0 0 0 0 0 0 0 0 2 0 0 0 0 0 0 0 0 0 0 0 0 0 0 0 0 0 0 2 0 2 0 0 0 0 0 0 0 0 0 0 0 0 
0 1 1 0 1 1 0 1 1 0 1 1 0 0 1 0 1 1 
0.131723 0.122522 0.122523 1342.079926 1341.085633 0.226044 0.000000 0
0 2 2 2 0 2 0 2 0 0 0 0 0 0 0 0 0 0 2 0 2 0 0 0 2 0 0 0 2 0 0 0 0 0 0 0 0 0 0 0 0 0 0 0 0 0 0 0 2 0 0 0 0 0 0 0 2 0 0 0 0 2 0 0 2 0 0 0 0 0 0 2 0 0 0 0 0 0 0 0 0 0 0 0 0 0 0 2 0 0 0 0 0 0 0 0 0 0 0 0 
0 1 1 0 1 1 0 1 1 0 1 1 0 1 1 0 1 1 
0.131753 0.122542 0.122543 1342.156759 1341.160709 0.237175 0.000000 0
2 0 0 0 2 0 0 0 0 0 0 0 0 0 0 0 0 0 0 0 0 0 0 0 0 0 2 0 0 0 0 0 0 0 2 0 0 0 0 0 2 0 0 0 0 0 2 0 0 0 0 2 2 0 0 0 0 0 0 0 0 0 0 2 0 0 2 2 0 2 0 2 0 0 0 0 0 0 0 2 0 0 2 0 0 0 0 0 0 0 0 2 0 0 2 2 0 0 0 0 
0 1 1 0 1 1 0 1 1 0 1 1 0 1 1 0 1 1 
0.131761 0.122549 0.122549 1342.224022 1341.226157 0.239839 0.000000 0
0 0 0 0 0 0 0 0 0 2 2 0 0 2 0 2 0 2 0 2 0 0 0 0 0 0 0 0 2 0 0 2 2 2 0 0 0 2 0 0 0 0 0 0 0 0 2 0 0 0 0 2 0 0 0 2 0 0 0 0 0 2 0 0 2 0 0 0 0 0 0 0 0 0 0 0 0 0 0 2 0 0 0 0 2 2 0 0 2 2 0 0 0 0 0 2 0 0 2 0 
0 1 1 0 1 1 0 1 1 0 1 1 0 1 1 0 1 1 
0.131766 0.122553 0.122554 1342.280812 1341.282514 0.224743 0.000000 0
0 0 0 0 0 0 0 0 0 0 0 0 2 2 0 0 0 0 0 0 0 2 0 0 0 2 0 0 0 0 0 0 0 0 0 0 0 0 2 0 0 0 0 2 0 2 2 0 0 0 0 0 0 0 0 2 0 0 0 0 0 0 0 0 2 0 0 2 0 0 0 0 0 0 2 0 0 0 0 0 0 0 0 0 0 0 0 0 0 0 0 0 0 0 0 0 2 0 0 0 
0 1 1 0 1 1 0 1 1 0 1 1 0 1 1 0 1 1 
0.131796 0.122574 0.122574 1342.328649 1341.332694 0.226833 0.000000 0
0 0 2 0 0 0 0 0 0 0 0 0 0 0 0 0 0 2 0 0 2 0 0 0 0 0 0 0 0 0 0 0 0 0 0 0 2 0 0 0 0 2 2 0 0 0 0 0 0 0 2 0 0 0 0 2 2 2 0 0 0 0 0 0 0 0 0 0 0 0 0 0 0 0 2 0 0 0 0 0 2 2 0 0 2 2 0 2 0 0 0 0 0 2 0 0 0 0 0 0 
0 1 1 0 1 1 0 1 1 0 1 1 0 1 1 0 1 1 
0.131823 0.122591 0.122591 1342.363342 1341.370239 0.226118 0.000000 0
0 0 0 0 0 0 0 2 2 0 0 0 0 0 2 0 2 0 0 0 0 0 0 0 2 0 0 2 2 0 0 0 0 0 0 2 0 0 0 0 0 0 0 0 2 0 0 0 2 0 0 0 0 0 0 2 2 0 0 2 0 2 0 0 0 0 2 0 0 0 0 0 0 2 0 0 0 0 0 0 2 0 0 0 2 0 0 0 0 0 0 0 0 0 2 2 0 2 2 0 
0 1 1 0 1 1 0 1 1 0 1 1 0 1 1 0 1 1 
0.131777 0.122562 0.122563 1342.379760 1341.385451 0.220887 0.000000 0
0 0 0 0 0 0 0 0 0 0 0 0 0 0 2 0 0 0 0 2 2 0 0 0 0 0 0 0 0 0 2 0 0 0 0 0 0 2 0 0 2 0 0 2 0 0 0 2 0 0 0 2 0 0 0 0 0 0 0 0 0 0 2 0 0 0 0 0 0 0 0 0 0 0 0 0 0 0 0 0 0 0 0 0 0 2 0 0 0 0 0 0 2 0 0 0 2 0 0 0 
0 1 1 0 1 1 0 1 1 0 1 1 0 1 1 0 1 1 
0.131783 0.122565 0.122566 1342.389865 1341.396260 0.221549 0.000000 0
2 0 0 0 0 0 0 0 2 2 0 0 0 0 2 0 0 0 0 0 0 0 0 0 2 0 0 0 0 0 0 0 0 0 0 0 0 0 0 0 0 0 0 0 0 0 2 0 0 2 0 0 0 0 0 0 0 0 0 0 0 0 0 0 0 0 0 0 0 0 0 0 0 0 2 0 0 0 0 2 0 0 0 0 0 0 0 0 0 0 0 0 0 0 0 0 2 0 0 2 
0 1 1 0 1 1 0 1 1 0 1 1 0 1 1 0 1 1 
0.131854 0.122895 0.122896 1341.701007 1341.048953 0.241719 0.000000 0
2 0 0 0 0 2 0 0 0 0 0 0 0 0 0 2 0 0 0 2 0 0 0 0 0 0 0 0 0 0 0 0 2 0 0 0 0 0 0 0 0 0 0 2 0 0 2 0 0 0 0 0 0 2 0 0 2 0 0 0 0 0 0 0 0 0 0 0 0 2 2 0 0 2 0 0 0 0 2 0 0 0 2 0 0 0 0 2 0 0 2 0 0 2 2 0 0 0 2 2 
0 1 1 0 1 1 0 0 1 0 1 1 0 1 1 0 1 1 
0.131869 0.124068 0.124070 1341.614130 1340.978694 0.227036 0.000000 0
0 2 0 0 2 0 0 0 0 0 0 0 0 0 0 0 0 0 0 0 0 2 0 0 0 0 2 0 0 0 0 0 0 0 0 0 0 0 0 0 0 0 2 0 0 0 2 0 2 2 0 0 0 0 0 0 0 0 0 0 0 0 0 0 0 0 0 0 0 0 0 0 0 0 0 0 2 2 0 0 2 2 0 0 0 2 2 0 0 0 0 0 0 2 0 0 0 0 0 0 
0 1 1 0 1 1 0 1 1 0 0 1 0 1 1 0 1 1 
0.131829 0.122928 0.122928 1341.739223 1340.985513 0.237655 0.000000 0
0 0 0 0 0 2 0 2 0 2 0 0 2 0 0 0 0 2 0 0 0 0 0 0 0 2 0 0 0 0 0 2 0 0 0 0 0 0 0 0 2 0 2 0 0 2 0 2 0 0 0 2 0 0 0 0 2 0 0 0 0 0 0 0 0 0 2 0 0 0 0 0 0 0 0 2 0 0 0 0 0 0 0 0 0 0 0 0 0 2 0 0 0 0 0 2 0 0 0 0 
0 1 1 0 1 1 0 1 1 0 1 1 0 1 1 0 1 1 
0.131788 0.122604 0.122605 1341.866803 1340.987375 0.231759 0.000000 0
0 0 0 0 0 0 0 2 0 0 0 0 0 0 0 0 0 0 0 0 0 0 0 0 0 0 0 0 0 0 0 2 0 0 2 0 0 0 0 0 0 0 0 0 0 0 0 0 0 0 0 2 0 2 0 0 0 0 2 0 2 0 0 0 0 2 0 0 0 0 0 0 0 0 0 2 0 0 0 0 2 2 2 2 2 0 0 0 0 0 0 0 0 0 2 0 0 0 0 0 
0 1 1 0 1 1 0 1 1 0 1 1 0 1 1 0 1 1 
0.131752 0.122546 0.122547 1341.948045 1340.993081 0.229112 0.000000 0
0 0 0 2 0 2 2 0 0 0 2 0 0 2 0 2 2 0 0 2 0 2 0 0 0 0 0 0 0 0 0 0 0 0 0 0 0 0 0 0 0 0 0 0 0 2 0 0 0 0 2 0 0 2 0 0 0 0 0 0 0 2 0 0 0 0 0 0 0 0 0 0 0 2 0 0 0 0 0 0 0 0 0 0 0 2 0 0 0 0 0 2 0 0 0 0 0 2 0 0 
0 1 1 0 1 1 0 1 1 0 1 1 0 1 1 0 1 1 
0.131736 0.122532 0.122533 1342.018959 1341.035086 0.229821 0.000000 0
0 0 0 0 0 0 2 0 0 0 0 0 0 0 0 0 0 0 2 0 2 0 2 0 0 0 0 0 0 0 0 0 2 0 2 0 2 0 0 0 0 0 2 0 2 0 2 0 0 0 0 0 2 0 0 0 0 0 0 2 0 2 0 0 0 2 2 2 0 0 2 0 0 0 0 0 0 0 2 0 0 0 0 0 0 0 0 0 0 0 0 0 0 0 0 0 0 0 0 2 
0 1 1 0 1 1 0 1 1 0 1 1 0 1 1 0 1 1 
0.131739 0.122534 0.122534 1342.101973 1341.111836 0.219081 0.000000 0
0 0 2 0 0 0 0 0 0 2 0 0 0 0 0 0 0 0 0 0 0 0 0 0 0 0 0 0 0 0 0 0 0 2 0 0 2 0 0 0 0 0 0 0 0 0 0 0 0 0 0 0 0 0 2 0 0 0 0 0 0 0 0 2 0 0 0 0 0 0 0 0 0 0 0 0 0 2 0 0 2 0 0 0 2 0 0 2 0 0 0 0 0 2 2 0 0 0 0 0 
0 1 1 0 1 1 0 1 1 0 1 1 0 1 1 0 1 1 
0.131756 0.122546 0.122546 1342.193306 1341.202429 0.235202 0.000000 0
0 0 0 0 2 0 0 0 0 0 0 0 0 0 2 2 0 2 0 0 0 0 0 2 0 0 0 0 0 0 0 0 0 0 0 0 0 0 0 0 0 2 0 0 0 2 0 0 0 0 0 0 0 0 0 0 0 0 2 2 2 0 0 2 0 0 0 0 0 0 0 0 0 0 0 0 0 0 0 0 2 0 0 0 0 0 0 0 0 0 0 0 2 2 2 0 0 0 2 0 
0 1 1 0 1 1 0 1 1 0 1 1 0 1 1 0 1 1 
0.131770 0.122556 0.122557 1342.278469 1341.285618 0.239878 0.000000 0
0 0 0 0 0 0 0 0 0 0 2 0 2 0 2 0 0 0 0 0 0 0 0 0 0 0 0 0 2 0 0 0 0 0 2 2 0 0 0 0 0 0 0 0 0 0 0 0 0 0 0 2 0 2 0 0 0 0 0 0 0 0 0 0 0 0 2 0 2 0 0 2 0 0 0 0 2 0 0 0 2 2 2 0 0 0 0 0 0 0 0 0 2 2 0 2 0 0 0 0 
0 1 1 0 1 1 0 1 1 0 1 1 0 1 1 0 1 1 
0.131791 0.122569 0.122570 1342.348997 1341.353211 0.219202 0.000000 0
0 2 0 0 0 0 0 0 0 0 2 0 0 2 0 0 0 0 0 0 0 0 0 0 0 0 0 2 0 2 2 0 0 2 0 0 0 0 0 2 0 2 2 0 0 0 0 0 0 0 0 0 0 0 0 2 0 0 0 2 0 0 0 0 0 0 0 0 0 0 2 0 0 0 0 0 0 0 0 0 0 0 2 0 0 0 2 0 0 0 0 0 0 0 0 0 0 0 0 0 
0 1 1 0 1 1 0 1 1 0 1 1 0 1 1 0 1 1 
0.131781 0.122565 0.122566 1342.400359 1341.400068 0.230170 0.000000 0
0 0 0 0 0 0 2 2 0 0 0 0 2 0 0 0 0 0 0 2 0 0 2 0 2 0 0 0 2 0 0 0 2 0 2 0 0 0 0 0 0 0 0 0 0 0 0 0 0 0 0 0 0 0 0 0 0 2 0 2 0 2 0 0 0 0 0 0 0 2 0 0 0 0 0 0 0 0 0 0 0 0 0 0 0 0 0 0 0 0 0 0 0 0 0 0 0 0 0 0 
0 1 1 0 1 1 0 1 1 0 1 1 0 1 1 0 1 1 
0.131795 0.122575 0.122576 1342.438824 1341.435847 0.228008 0.000000 0
0 2 2 2 0 0 0 0 0 0 0 0 2 2 0 0 0 0 0 0 0 0 0 0 0 0 2 0 0 0 0 2 0 0 0 0 2 0 2 0 2 0 0 0 0 0 0 2 0 0 0 0 2 0 0 0 0 0 0 0 2 0 0 0 2 0 2 0 0 0 0 0 0 2 0 2 0 0 2 0 0 0 0 0 0 0 0 0 0 0 2 0 0 0 0 0 0 0 0 0 
0 1 1 0 1 1 0 1 1 0 1 1 0 1 1 0 1 1 
0.131821 0.122592 0.122593 1342.467101 1341.464686 0.216954 0.000000 0
0 0 0 0 0 0 0 0 0 0 0 0 0 0 0 0 0 0 0 2 0 0 0 0 0 0 0 0 0 0 0 0 0 0 0 0 0 0 0 0 0 0 0 0 0 0 0 0 0 0 0 0 0 2 0 0 0 0 0 0 0 0 0 0 0 0 0 0 0 0 0 0 0 2 0 2 0 0 2 0 0 0 0 0 0 0 0 0 0 0 0 0 0 0 0 0 0 0 0 0 
0 1 1 0 1 1 0 1 1 0 1 1 0 1 1 0 1 1 
0.131821 0.122593 0.122594 1342.483158 1341.480358 0.223957 0.000000 0
0 0 0 0 0 0 0 0 0 0 0 0 0 0 2 0 0 0 0 0 0 0 0 0 2 0 0 0 2 0 0 0 0 0 0 0 0 0 0 0 0 0 0 0 0 0 0 0 0 2 0 0 0 0 0 0 0 2 0 2 0 0 0 0 0 0 0 0 0 0 2 0 0 0 0 0 0 0 0 0 0 0 0 0 0 0 0 0 0 0 2 0 0 0 0 2 0 0 0 2 
0 1 1 0 1 1 0 1 1 0 1 1 0 1 1 0 1 1 
0.131833 0.122600 0.122601 1342.491800 1341.489345 0.235809 0.000000 0
0 2 0 2 0 0 0 0 0 0 0 0 0 0 2 2 0 0 0 0 0 0 0 0 2 2 0 0 0 0 0 0 0 0 2 0 2 0 0 0 0 0 0 0 0 0 0 2 0 2 0 0 0 0 0 0 0 0 0 2 0 0 0 0 0 0 0 0 0 0 2 0 2 0 2 0 0 0 0 0 0 0 0 0 0 0 2 0 0 0 2 0 0 2 0 0 0 2 0 0 
0 1 1 0 1 1 0 1 1 0 1 1 0 1 1 0 1 1 
0.131811 0.122608 0.122609 1341.917981 1340.986706 0.235599 0.000000 0
0 0 0 0 0 0 0 0 0 0 0 2 0 0 2 2 0 0 0 2 0 0 0 0 0 0 2 0 0 0 0 0 0 2 0 0 0 0 0 0 0 0 0 0 0 0 0 0 0 0 0 0 0 0 0 0 2 0 0 2 2 0 0 0 2 0 0 0 0 0 2 0 0 2 0 0 2 0 0 0 0 0 0 2 0 2 0 0 0 0 0 0 0 2 0 0 0 0 0 0 
0 1 1 0 1 1 0 1 1 0 1 1 0 1 1 0 1 1 
0.131818 0.122812 0.122811 1341.906812 1340.981374 0.236972 0.000000 0
0 0 0 0 0 0 0 0 0 0 0 0 2 0 0 0 0 2 0 0 0 0 0 0 0 0 2 0 0 0 0 0 0 2 0 0 0 0 0 2 2 0 0 0 0 0 0 0 0 0 0 0 0 0 0 0 2 0 0 0 0 0 0 0 0 0 0 0 0 0 2 2 2 0 0 0 0 0 2 2 0 0 0 0 0 0 2 0 0 0 2 0 0 0 0 0 0 0 0 0 
0 1 1 0 1 1 0 1 1 0 1 1 0 1 1 0 1 1 
0.131826 0.124361 0.124351 1341.939650 1340.995033 0.235344 0.000000 0
0 0 0 0 0 0 0 0 0 0 0 0 0 0 0 0 0 2 0 0 2 0 0 0 0 0 0 0 0 2 0 0 0 0 0 0 0 0 2 2 0 0 2 0 0 2 0 0 0 0 0 0 0 0 0 0 0 2 0 0 0 0 0 0 0 2 0 0 0 2 0 0 0 0 0 0 0 0 0 0 0 2 0 0 0 0 0 0 0 0 0 2 0 0 0 0 0 0 0 0 
0 1 1 0 1 1 0 1 1 0 1 1 0 1 1 0 1 1 
0.131800 0.122738 0.122737 1341.990478 1341.016237 0.222326 0.000000 0
0 0 0 0 0 0 0 0 0 0 0 0 0 0 0 2 2 0 0 0 0 0 0 0 0 0 0 0 2 2 0 2 0 0 0 0 0 0 0 0 0 0 0 2 0 0 0 0 2 0 0 0 2 0 0 0 0 0 0 0 2 0 2 0 2 0 2 0 0 0 0 0 0 0 2 2 0 0 0 0 0 0 0 0 2 2 0 2 0 0 2 0 0 0 0 2 2 0 0 0 
0 1 1 0 1 1 0 1 1 0 1 1 0 1 1 0 1 1 
0.131790 0.122578 0.122579 1342.049955 1341.060675 0.234774 0.000000 0
0 0 0 0 0 0 0 2 0 0 0 0 0 0 0 2 0 0 0 0 0 0 0 0 0 0 0 0 0 0 0 2 0 0 0 0 0 0 0 2 0 0 0 0 0 0 0 0 0 0 2 0 0 0 0 0 0 0 2 0 0 0 2 0 0 0 0 0 0 0 0 0 2 0 2 0 0 0 0 0 0 0 0 2 0 0 0 0 0 0 0 0 0 0 2 0 0 0 0 0 
0 1 1 0 1 1 0 0 1 0 1 1 0 1 1 0 1 1 
0.131791 0.122571 0.122572 1342.129091 1341.138859 0.230930 0.000000 0
0 0 2 0 0 0 0 0 0 0 0 2 2 2 0 0 0 0 2 0 0 0 0 0 0 0 0 0 0 0 2 0 0 2 0 0 0 0 0 0 0 2 2 0 0 0 2 0 0 0 0 0 2 2 0 0 0 0 0 0 2 0 0 0 0 0 0 0 0 0 0 0 0 0 0 0 0 2 0 2 0 2 0 0 0 2 2 2 0 0 0 0 2 2 0 0 0 0 0 0 
0 1 1 0 1 1 0 1 1 0 1 1 0 1 1 0 1 1 
0.131791 0.122571 0.122572 1342.224288 1341.238338 0.233229 0.000000 0
0 0 0 0 0 0 0 0 0 0 0 0 0 0 0 0 0 0 2 0 2 0 0 0 2 0 0 0 0 0 0 0 0 0 0 0 0 0 0 0 0 0 0 0 0 0 0 0 2 0 0 0 0 2 0 0 2 2 0 0 0 0 2 0 0 0 0 0 0 2 0 0 0 0 2 0 0 0 0 0 0 0 0 0 2 0 0 2 0 0 0 0 0 0 0 2 0 0 0 0 
0 1 1 0 1 1 0 1 1 0 1 1 0 1 1 0 1 1 
0.131787 0.122570 0.122571 1342.321304 1341.337044 0.231019 0.000000 0
0 0 2 0 0 0 2 2 0 0 0 0 0 0 0 0 0 0 0 2 0 0 0 0 0 0 0 0 0 0 0 0 0 0 0 0 2 2 0 0 0 0 0 0 0 0 0 0 0 0 2 0 0 0 0 0 0 0 0 0 0 2 2 0 0 0 0 0 0 2 2 0 0 0 0 0 0 2 0 0 0 0 0 0 0 0 0 2 0 0 0 0 0 0 0 0 0 0 0 0 
0 1 1 0 1 1 0 1 1 0 1 1 0 1 1 0 1 1 
0.131793 0.122574 0.122575 1342.405839 1341.419227 0.244506 0.000000 0
0 0 0 0 0 2 0 0 0 0 0 0 2 0 0 0 0 0 0 0 0 0 0 0 0 2 0 2 0 0 0 0 2 0 0 0 0 0 0 2 2 0 0 0 0 0 0 0 0 2 0 0 0 0 0 0 0 2 2 0 0 2 0 0 2 2 0 2 0 0 0 0 2 0 0 0 0 0 0 2 0 0 2 0 0 0 0 0 0 0 0 0 0 0 0 0 0 2 0 0 
0 1 1 0 1 1 0 1 1 0 1 1 0 1 1 0 1 1 
0.131815 0.122588 0.122589 1342.469992 1341.478849 0.217340 0.000000 0
0 0 0 0 0 0 0 0 0 0 0 0 0 0 2 0 0 0 0 0 0 2 0 0 0 0 0 0 0 0 0 0 0 0 0 0 0 0 0 2 0 0 0 0 0 0 0 0 0 0 0 0 0 0 2 0 0 2 0 0 0 0 0 0 0 0 0 0 0 0 0 0 0 2 0 0 0 0 0 0 0 0 0 0 0 0 0 0 0 0 2 0 0 0 0 0 0 0 0 0 
0 1 1 0 1 1 0 1 1 0 1 1 0 1 1 0 1 1 
0.131811 0.122586 0.122587 1342.510084 1341.511468 0.231382 0.000000 0
0 0 2 0 0 0 0 2 0 0 0 2 0 0 0 0 0 0 0 0 0 2 0 0 0 0 2 2 0 0 0 0 0 0 0 0 0 0 0 0 0 0 0 0 2 2 2 0 2 2 2 0 2 0 0 0 0 0 0 0 0 2 2 2 0 0 2 0 0 0 2 0 0 0 0 2 0 0 0 2 0 0 0 0 2 0 0 0 0 2 0 0 0 2 0 0 2 0 2 0 
0 1 1 0 1 1 0 1 1 0 1 1 0 1 1 0 1 1 
0.131810 0.122585 0.122586 1342.534244 1341.528650 0.243604 0.000000 0
2 0 0 0 0 2 0 0 0 0 0 0 0 0 0 0 2 0 0 0 0 2 0 0 2 0 2 2 0 2 0 0 0 0 0 0 0 0 0 0 0 2 0 0 0 0 0 0 2 0 0 0 0 0 0 0 0 0 0 0 0 0 0 0 0 0 0 0 0 0 0 0 0 2 0 0 2 2 0 2 0 2 0 0 0 2 2 0 2 0 0 0 0 0 0 0 0 0 0 0 
0 1 1 0 1 1 0 1 1 0 1 1 0 1 1 0 1 1 
0.131820 0.122593 0.122594 1342.551333 1341.542245 0.228856 0.000000 0
0 0 0 0 0 0 0 0 0 0 0 0 0 0 0 0 0 0 2 0 0 0 0 2 0 0 0 0 0 0 0 0 0 0 0 0 0 2 0 0 0 0 0 0 0 0 0 2 0 0 0 0 0 0 0 2 0 0 0 0 0 0 0 0 0 0 0 0 0 0 0 0 0 0 2 0 0 0 2 0 0 2 0 2 0 2 0 0 0 2 0 0 0 0 0 0 0 2 0 0 
0 1 1 0 1 1 0 1 1 0 1 1 0 1 1 0 1 1 
0.131851 0.122614 0.122615 1342.565253 1341.555943 0.218213 0.000000 0
0 0 2 0 0 0 0 0 0 0 0 0 0 2 0 0 0 2 2 0 0 0 0 0 0 0 0 0 0 0 0 0 0 2 0 2 0 2 0 2 0 0 0 0 0 2 0 0 0 2 2 2 0 0 0 0 0 0 0 0 2 0 0 2 0 0 0 2 0 0 0 0 0 0 0 0 0 0 0 2 0 0 0 2 0 0 0 0 0 0 0 0 0 0 0 0 0 2 0 2 
0 1 1 0 1 1 0 1 1 0 1 1 0 1 1 0 1 1 
0.131873 0.122629 0.122629 1342.573416 1341.564756 0.218829 0.000000 0
0 0 0 0 2 0 0 0 0 2 0 0 0 0 0 0 0 0 0 0 2 0 0 0 0 0 0 0 0 0 0 0 0 0 0 0 2 2 2 0 0 0 0 0 2 0 0 0 0 0 0 0 0 0 0 0 0 0 0 0 0 0 0 0 0 2 2 0 0 0 0 0 0 0 0 2 2 0 2 0 0 0 0 0 0 0 0 0 0 2 0 0 0 0 0 0 0 0 0 2 
0 1 1 0 1 1 0 1 1 0 1 1 0 1 1 0 1 1 
0.131723 0.122605 0.122605 1341.916242 1340.863622 0.228974 0.000000 0
2 0 0 0 0 2 0 0 2 0 0 0 0 0 2 0 0 0 0 0 0 0 0 0 0 0 0 2 0 0 0 0 0 0 0 2 0 0 0 2 0 0 0 0 0 0 0 0 0 0 0 0 2 0 0 2 0 2 0 0 0 0 0 2 0 0 0 0 0 0 0 0 0 0 0 0 0 2 2 0 0 0 0 0 0 0 0 2 0 0 0 0 0 0 0 0 0 2 0 0 
0 1 1 0 1 1 0 1 1 0 1 1 0 1 1 0 1 1 
0.131759 0.124302 0.124292 1341.935013 1340.896552 0.233473 0.000000 0
2 0 0 0 0 0 0 2 0 0 0 0 0 0 0 2 0 0 0 0 2 0 2 0 0 0 0 2 0 0 0 0 0 0 2 0 2 0 0 0 0 2 0 0 0 0 0 0 0 0 0 0 2 0 0 2 0 0 0 0 0 2 2 0 2 0 0 0 0 2 0 0 0 0 0 0 0 2 0 0 0 0 0 0 0 0 0 2 2 0 0 2 0 0 0 0 0 0 0 0 
0 1 1 0 1 1 0 1 1 0 0 1 0 1 1 0 1 1 
0.131830 0.147089 0.146960 1341.966812 1340.955301 0.232240 0.000000 0
0 0 0 0 0 2 0 0 0 0 0 0 0 0 0 0 2 0 0 0 0 0 0 0 0 0 0 2 2 0 0 2 0 0 0 0 0 0 0 0 0 2 0 0 0 0 0 0 0 0 0 2 0 0 0 0 0 0 0 0 0 0 0 0 0 0 0 0 0 2 0 0 0 0 0 0 0 0 2 0 2 0 0 0 0 0 0 2 0 0 0 0 0 2 2 0 2 0 2 0 
0 1 1 0 1 1 0 1 1 0 1 1 0 1 1 0 1 1 
0.131799 0.124329 0.124319 1342.044988 1341.028681 0.219946 0.000000 0
0 0 0 0 2 0 0 0 0 0 0 2 2 0 0 0 0 2 0 0 0 0 0 0 0 0 0 2 0 0 0 0 0 0 2 0 0 2 2 0 0 0 0 0 0 0 0 0 0 0 0 0 0 0 0 0 0 2 0 0 0 0 0 0 2 0 2 0 0 0 0 2 0 0 0 0 2 0 0 0 0 0 0 0 0 0 2 0 0 0 0 0 0 0 0 0 0 0 0 0 
0 1 1 0 1 1 0 1 1 0 1 1 0 1 1 0 1 1 
0.131801 0.122658 0.122658 1342.129590 1341.123308 0.239758 0.000000 0
2 0 0 0 0 0 0 0 0 0 2 0 0 0 2 2 0 0 0 0 0 0 0 2 0 0 0 0 0 0 2 0 0 0 0 2 0 0 0 0 0 0 0 0 0 2 0 0 0 0 0 2 0 0 0 0 0 0 0 0 0 0 2 0 2 0 0 0 0 0 0 0 0 0 0 0 0 0 0 0 0 2 0 0 0 0 0 0 2 0 0 0 2 0 0 0 0 0 0 0 
0 1 1 0 1 1 0 1 1 0 1 1 0 1 1 0 1 1 
0.131821 0.122596 0.122597 1342.233568 1341.242115 0.237687 0.000000 0
0 0 2 0 0 2 2 2 0 2 0 0 0 0 0 0 0 0 0 0 0 0 0 0 0 2 0 0 0 0 0 0 0 0 0 0 0 0 0 0 0 0 0 0 0 0 2 0 0 0 2 0 0 0 0 0 0 0 0 0 0 0 0 0 2 2 0 0 0 0 0 0 0 0 0 0 0 2 2 0 0 0 0 0 0 0 0 0 0 0 0 0 0 0 2 0 0 0 0 0 
0 1 1 0 1 1 0 1 1 0 1 1 0 1 1 0 1 1 
0.131834 0.122604 0.122604 1342.346616 1341.367540 0.243712 0.000000 0
0 0 0 2 2 2 0 0 0 2 2 0 0 0 0 2 0 2 2 0 0 0 0 0 0 2 0 0 0 0 0 0 0 0 0 0 0 0 0 0 2 0 0 0 0 0 0 2 0 2 0 2 2 0 0 2 2 0 2 0 0 0 0 0 0 0 0 0 0 0 0 0 0 2 2 0 0 0 0 0 2 0 0 0 0 0 0 0 0 0 0 2 0 0 0 0 0 0 0 0 
0 1 1 0 1 1 0 1 1 0 1 1 0 1 1 0 1 1 
0.131853 0.122618 0.122619 1342.453162 1341.480455 0.222503 0.000000 0
0 0 0 2 0 2 0 0 0 0 0 0 0 0 0 0 0 2 0 0 0 0 0 2 2 2 0 0 0 0 0 0 0 0 0 0 2 0 0 0 0 0 0 0 0 0 0 0 2 0 0 0 0 0 2 0 0 0 0 0 0 2 0 2 0 2 0 0 0 2 0 0 0 0 0 0 0 0 0 0 0 0 0 0 0 0 0 0 0 2 2 0 0 2 0 0 2 0 0 0 
0 1 1 0 1 1 0 1 1 0 1 1 0 1 1 0 1 1 
0.131871 0.122631 0.122632 1342.536091 1341.561561 0.223273 0.000000 0
2 0 0 0 0 0 0 0 0 0 0 0 0 0 0 2 0 0 2 0 0 0 0 0 0 0 0 0 0 0 0 0 0 2 0 0 0 0 0 0 0 0 0 2 2 0 0 0 0 2 0 0 2 0 0 0 0 0 0 2 2 0 0 2 0 0 0 0 2 0 0 2 0 0 0 0 2 0 0 0 2 0 2 0 0 0 0 0 0 0 0 0 0 0 0 2 0 0 0 0 
0 1 1 0 1 1 0 1 1 0 1 1 0 1 1 0 1 1 
0.131873 0.122632 0.122632 1342.587518 1341.606601 0.213794 0.000000 0
0 0 0 0 0 0 0 0 0 2 0 0 0 0 0 0 0 0 0 0 0 2 0 0 0 2 2 2 2 0 0 2 2 2 0 0 0 0 0 2 0 0 0 0 0 0 0 0 0 0 0 0 0 2 2 0 0 2 0 0 0 0 2 0 0 0 0 0 0 0 0 0 0 0 0 0 0 0 0 2 0 0 2 0 0 0 0 0 0 0 0 2 2 2 0 0 0 0 0 0 
0 1 1 0 1 1 0 1 1 0 1 1 0 1 1 0 1 1 
0.131861 0.122621 0.122622 1342.609978 1341.617477 0.236419 0.000000 0
2 0 0 0 0 0 0 0 0 0 0 0 0 0 0 2 0 0 0 0 0 0 0 0 0 0 2 0 0 2 2 0 0 0 2 0 0 0 2 0 2 0 0 0 0 0 0 0 0 0 2 0 0 0 0 2 0 0 2 0 0 2 0 0 0 0 0 0 0 0 0 2 0 2 0 0 0 0 2 0 0 0 0 2 0 2 0 2 0 0 0 0 0 0 2 0 0 0 0 0 
0 1 1 0 1 1 0 1 1 0 1 1 0 1 1 0 1 1 
0.131841 0.122607 0.122607 1342.615241 1341.610496 0.235967 0.000000 0
0 0 2 0 2 0 0 0 0 0 0 0 0 0 2 0 2 0 0 0 0 0 0 0 0 0 2 0 0 0 0 0 2 2 0 0 2 0 0 0 0 0 0 0 0 0 0 2 0 0 0 0 2 2 0 2 0 0 0 2 0 0 0 0 0 2 0 0 2 2 0 2 0 0 0 0 2 2 0 2 0 0 0 0 0 0 0 0 2 2 0 0 0 0 0 0 0 0 0 0 
0 1 1 0 1 1 0 1 1 0 1 1 0 1 1 0 1 1 
0.131836 0.122604 0.122605 1342.617681 1341.604950 0.219220 0.000000 0
0 0 2 0 0 0 0 2 0 0 0 0 0 0 2 2 0 0 2 2 0 0 0 0 0 0 0 0 2 0 0 0 0 0 0 0 0 0 2 0 2 0 0 0 0 2 0 0 2 0 0 2 0 0 0 0 2 0 0 0 0 0 0 0 0 0 0 0 2 0 0 0 0 2 0 2 0 2 2 0 2 0 0 0 0 0 0 0 0 0 0 0 0 0 0 2 0 0 0 0 
0 1 1 0 1 1 0 1 1 0 1 1 0 1 1 0 1 1 
0.131883 0.122634 0.122635 1342.625424 1341.611150 0.226421 0.000000 0
0 0 0 0 0 2 2 0 0 2 0 0 0 0 0 0 0 2 0 0 0 2 0 0 0 0 0 0 0 0 0 0 0 0 0 2 0 0 0 0 0 0 0 0 0 0 2 0 2 0 2 2 0 0 0 0 0 0 0 2 0 0 2 2 2 0 0 0 0 0 0 0 0 0 2 0 0 0 0 0 0 2 0 0 0 0 0 0 0 0 0 0 0 0 0 0 2 0 0 0 
0 1 1 0 1 1 0 1 1 0 1 1 0 1 1 0 1 1 
0.131908 0.122652 0.122652 1342.631141 1341.616951 0.230145 0.000000 0
2 2 0 0 0 0 0 0 0 0 2 2 0 0 0 0 0 0 0 0 0 0 0 0 0 0 0 0 0 0 0 2 0 0 0 0 0 0 2 0 0 0 2 0 2 0 0 0 0 0 0 0 2 2 0 0 0 0 0 0 0 0 2 0 0 0 0 0 0 0 0 0 0 0 0 0 0 2 0 0 0 0 0 0 0 0 0 0 0 0 0 0 0 0 0 0 0 0 0 0 
0 1 1 0 1 1 0 1 1 0 1 1 0 1 1 0 1 1 
0.131657 0.122482 0.122483 1341.866474 1340.756623 0.233059 0.000000 0
0 0 2 0 0 0 0 0 2 0 0 0 2 0 2 0 0 0 0 0 0 0 0 0 0 2 0 0 0 0 2 0 0 0 0 2 2 0 2 0 2 0 0 0 0 0 0 0 0 0 0 0 2 0 0 0 0 0 0 2 0 0 0 0 0 0 2 2 2 0 0 0 0 0 2 0 0 0 0 0 0 0 0 0 0 0 0 0 2 0 0 2 2 0 0 0 0 0 0 2 
0 1 1 0 1 1 0 1 1 0 1 1 0 1 1 0 1 1 
0.131714 0.122673 0.122672 1341.908701 1340.816553 0.231724 0.000000 0
0 0 0 0 0 0 0 0 0 0 0 0 0 0 0 0 0 0 0 0 0 0 0 0 2 0 0 0 0 0 2 0 0 2 0 2 0 0 0 0 2 0 0 0 0 2 0 2 0 0 0 0 2 0 0 0 0 0 0 0 0 2 0 0 0 0 0 2 0 0 0 0 0 0 0 0 0 0 2 0 0 0 0 0 0 0 0 0 0 2 0 0 0 0 0 0 0 0 2 0 
0 1 1 0 1 1 0 1 1 0 1 1 0 1 1 0 1 1 
0.131771 0.124307 0.124297 1341.980353 1340.915707 0.231283 0.000000 0
2 0 2 0 0 0 0 0 2 0 0 0 0 0 0 0 2 0 0 0 0 0 0 0 0 0 0 0 0 0 0 0 0 0 0 0 0 0 0 0 0 0 0 0 0 0 0 0 0 0 0 0 2 0 0 2 0 0 2 0 0 2 0 0 0 0 0 0 2 0 0 0 0 0 0 0 0 0 0 2 2 0 0 0 0 0 0 0 0 0 0 0 2 0 0 0 0 0 0 0 
0 1 1 0 1 1 0 1 1 0 1 1 0 1 1 0 1 1 
0.131797 0.122734 0.122733 1342.076049 1341.035423 0.225328 0.000000 0
0 0 2 0 2 2 0 0 0 0 0 2 0 0 2 0 0 0 0 0 0 0 0 0 0 0 0 0 0 0 0 0 0 0 0 0 0 0 0 2 0 0 0 0 2 0 0 2 0 0 0 0 0 2 0 0 0 0 0 0 0 0 0 0 0 0 0 0 0 0 2 0 0 0 0 0 0 0 0 0 0 0 0 0 0 0 0 0 0 0 0 0 0 0 0 0 2 0 2 0 
0 1 1 0 1 1 0 1 1 0 1 1 0 1 0 0 1 1 
0.131814 0.122597 0.122597 1342.187807 1341.172343 0.229727 0.000000 0
0 0 0 0 0 0 0 0 0 0 0 0 0 0 0 0 0 0 0 0 0 0 0 0 0 2 0 0 2 0 0 2 0 2 2 0 0 0 0 0 2 0 2 0 0 0 0 0 0 0 0 0 0 2 0 0 0 0 0 0 0 0 2 0 0 2 0 0 0 0 2 0 0 0 0 2 0 0 0 0 0 0 2 0 0 0 0 0 0 0 0 0 0 0 2 2 0 0 0 2 
0 1 1 0 1 1 0 1 1 0 1 1 0 1 1 0 1 1 
0.131852 0.122616 0.122617 1342.316809 1341.326242 0.235633 0.000000 0
2 0 0 0 2 0 0 0 0 0 0 0 2 0 0 0 0 0 0 0 0 2 0 0 0 0 2 0 0 0 0 2 0 0 0 0 0 0 0 0 0 0 0 0 2 0 0 0 0 0 0 2 0 0 0 0 0 0 0 0 0 0 0 0 0 0 2 0 0 2 0 0 0 0 0 2 2 0 0 2 2 0 0 0 0 2 0 0 0 0 0 0 0 0 0 2 0 0 0 0 
0 1 1 0 1 1 0 1 1 0 1 1 0 1 1 0 1 1 
0.131891 0.122646 0.122647 1342.449344 1341.478918 0.224191 0.000000 0
0 0 0 0 0 0 0 0 2 0 0 0 0 0 0 0 0 0 0 0 0 0 0 2 0 2 0 0 0 0 0 0 0 0 0 0 0 0 0 0 0 0 0 0 0 0 0 0 0 2 0 0 0 0 0 0 0 0 0 0 0 0 0 0 2 0 0 0 0 0 2 0 0 0 0 0 0 0 0 0 0 0 0 2 0 0 0 0 0 0 0 0 0 0 0 0 0 0 0 0 
0 1 1 0 1 1 0 1 1 0 1 1 0 1 1 0 1 1 
0.131968 0.122699 0.122700 1342.568837 1341.610764 0.236137 0.000000 0
0 0 0 0 0 0 0 0 0 0 0 0 2 0 0 0 0 0 0 0 0 0 0 0 0 0 0 0 0 0 0 0 0 0 0 0 0 0 0 0 2 2 0 0 0 0 0 2 0 0 0 0 2 0 0 0 0 2 0 0 0 2 0 2 0 0 0 0 0 0 0 0 0 2 0 0 0 0 0 0 0 2 0 0 0 0 0 0 0 2 0 0 0 0 2 0 0 0 0 2 
0 1 1 0 1 1 0 1 1 0 1 1 0 1 1 0 1 1 
0.132030 0.122737 0.122737 1342.649944 1341.635539 0.224012 0.000000 0
0 0 0 0 0 0 0 2 0 0 0 2 0 0 0 0 0 0 2 0 2 0 0 0 0 0 0 0 0 0 0 0 0 0 0 0 0 0 0 0 0 2 0 0 0 0 0 0 0 0 0 0 0 0 2 0 2 0 0 0 0 0 0 0 0 0 0 0 2 0 0 0 0 0 0 0 2 0 0 0 0 0 0 0 0 0 2 0 0 0 0 0 0 2 0 0 0 0 0 0 
0 1 1 0 0 1 0 1 1 0 1 1 0 1 1 0 1 1 
0.131964 0.122695 0.122696 1342.686498 1341.718177 0.240034 0.000000 0
0 0 2 0 0 2 2 0 2 0 2 0 0 0 0 0 0 0 0 2 0 0 2 0 0 0 0 0 2 0 0 0 0 0 0 0 0 0 0 2 0 0 0 0 0 0 0 0 0 0 0 0 0 0 2 2 0 0 0 0 0 0 0 0 0 0 0 0 0 0 0 0 2 0 0 2 2 0 0 2 0 0 0 0 0 0 0 0 0 2 0 0 2 2 0 0 0 0 0 0 
0 1 1 0 1 1 0 1 1 0 1 1 0 1 1 0 1 1 
0.131898 0.122649 0.122650 1342.687841 1341.702406 0.238195 0.000000 0
0 0 0 0 0 0 0 0 0 2 0 2 0 0 0 0 0 0 0 0 2 0 0 0 0 0 0 0 0 2 0 0 0 0 0 0 0 0 0 2 0 0 0 0 0 0 0 0 0 2 0 0 0 0 0 0 0 0 0 0 0 0 0 0 0 0 0 0 0 0 2 0 0 2 0 0 2 0 0 2 0 0 0 0 2 0 0 0 2 0 0 0 0 0 0 2 0 0 0 0 
0 1 1 0 1 1 0 1 1 0 1 1 0 1 1 0 1 1 
0.131841 0.122609 0.122610 1342.673152 1341.669435 0.239588 0.000000 0
0 0 2 0 0 0 0 0 0 0 2 0 0 0 0 0 0 0 0 0 0 0 0 0 2 0 0 0 0 0 0 0 0 0 0 0 0 0 0 0 0 2 0 0 0 2 0 0 0 2 0 0 0 0 2 0 0 0 0 0 0 0 0 2 2 0 0 0 0 0 2 2 0 0 0 2 0 0 0 0 0 0 0 0 0 0 0 0 0 0 0 0 2 0 0 0 0 0 0 2 
0 1 1 0 1 1 0 1 1 0 1 1 0 1 1 0 1 1 
0.131827 0.122598 0.122599 1342.661196 1341.645196 0.243599 0.000000 0
2 0 0 0 0 0 2 0 0 0 0 0 2 0 0 2 2 2 0 0 0 0 0 0 2 0 0 0 0 0 0 2 2 0 0 0 0 0 0 2 0 0 0 0 2 0 0 0 0 0 0 0 0 2 0 0 0 0 0 2 0 0 0 0 0 0 0 0 0 0 0 2 0 0 2 2 0 0 0 0 0 2 0 0 0 2 0 0 0 2 0 0 0 0 0 2 0 0 0 0 
0 1 1 0 0 1 0 1 1 0 1 1 0 1 1 0 0 1 
0.131860 0.122619 0.122620 1342.659380 1341.638910 0.231354 0.000000 0
0 0 0 2 2 0 0 0 0 0 2 0 0 2 0 0 2 0 0 0 0 2 0 2 2 0 0 0 0 2 0 0 2 0 0 0 2 0 2 0 0 0 0 0 0 0 0 2 2 0 0 0 0 0 0 0 0 2 0 0 0 0 0 0 0 0 0 0 0 2 0 0 0 0 0 0 0 0 0 2 0 0 0 0 0 0 0 2 2 0 0 0 0 0 0 0 0 0 0 2 
0 1 1 0 0 1 0 1 1 0 1 1 0 0 1 0 1 1 
0.131870 0.122628 0.122629 1342.660229 1341.638276 0.229435 0.000000 0
0 0 0 0 0 0 0 0 0 0 2 0 0 0 0 0 0 0 0 0 2 2 0 0 0 0 2 0 2 0 2 0 0 2 0 2 2 0 0 0 0 0 0 0 0 0 0 0 0 0 0 0 2 0 0 0 0 0 0 2 0 0 0 0 0 0 0 0 0 0 0 0 0 0 0 0 0 0 0 0 0 0 0 0 0 2 0 0 0 2 0 2 0 0 0 0 0 0 0 0 
0 1 1 0 1 1 0 1 1 0 1 1 0 1 1 0 1 1 
0.131631 0.122456 0.122456 1341.833087 1340.699598 0.228853 0.000000 0
0 0 0 0 0 0 0 0 2 0 2 2 0 0 2 0 0 0 0 0 0 0 0 2 0 0 0 0 0 0 0 0 2 0 0 2 0 0 0 0 2 0 0 0 0 0 0 0 0 2 2 2 0 2 0 0 0 0 0 0 0 0 0 0 0 0 2 2 0 0 0 0 0 0 2 2 2 0 0 0 0 0 0 0 0 0 2 2 0 0 0 0 0 0 0 0 0 0 0 2 
0 1 1 0 1 1 0 0 1 0 1 1 0 1 1 0 1 1 
0.131705 0.122515 0.122516 1341.887754 1340.774676 0.233787 0.000000 0
0 0 0 0 0 0 0 0 0 0 0 0 0 2 0 2 0 0 2 0 0 0 0 0 2 0 0 0 0 0 0 0 0 0 0 0 0 0 0 0 0 0 2 0 0 2 0 0 0 0 2 0 0 0 0 0 0 2 0 0 0 0 0 2 0 0 0 0 2 0 0 0 0 0 0 0 2 0 2 0 0 0 0 2 0 2 2 0 2 0 0 0 0 0 0 0 0 0 0 0 
0 1 1 0 1 1 0 1 1 0 1 1 0 1 1 0 1 1 
0.131778 0.122641 0.122641 1341.979061 1340.896997 0.233523 0.000000 0
0 0 0 0 0 0 0 0 0 0 0 0 0 0 0 0 0 0 0 0 0 0 0 0 0 0 2 0 0 0 0 0 2 0 2 0 0 0 0 0 0 0 0 0 0 0 0 0 0 0 0 0 2 2 0 0 0 0 0 0 0 0 0 0 0 0 0 0 2 0 2 0 0 0 2 0 2 0 0 2 0 0 0 0 0 2 0 0 0 0 0 0 0 0 0 0 0 2 0 0 
0 1 1 0 1 1 0 1 1 0 0 1 0 1 1 0 1 1 
0.131817 0.122596 0.122597 1342.091812 1341.042064 0.227737 0.000000 0
0 0 0 0 2 0 0 0 0 0 0 0 0 0 0 0 2 0 0 2 0 2 0 2 0 0 2 0 0 0 0 0 2 0 0 0 0 0 0 2 0 0 2 0 0 0 0 0 0 2 0 0 0 0 2 0 0 0 0 0 0 0 0 2 0 2 0 0 0 0 0 0 0 2 2 0 0 0 0 0 0 0 0 0 0 2 2 0 0 0 0 0 2 0 0 2 2 2 0 2 
0 1 1 0 1 1 0 1 1 0 1 1 0 1 1 0 1 1 
0.131822 0.122595 0.122596 1342.219169 1341.199692 0.234654 0.000000 0
2 0 0 2 0 0 0 0 0 0 0 0 0 0 0 0 0 2 0 0 2 0 0 0 0 2 2 0 0 0 0 2 2 0 0 0 0 0 0 2 0 0 0 0 0 0 0 2 0 0 0 0 0 0 0 0 0 0 0 0 2 0 0 2 0 0 0 0 0 0 0 0 0 0 0 0 0 0 0 0 2 0 2 2 0 0 0 0 2 0 0 0 2 2 0 0 0 2 0 0 
0 1 1 0 1 1 0 1 1 0 1 1 0 1 1 0 1 1 
0.131862 0.122624 0.122625 1342.362374 1341.372464 0.242012 0.000000 0
0 0 0 2 0 0 0 0 0 0 0 2 0 0 2 0 0 2 2 0 0 0 0 0 0 2 0 0 2 0 0 0 0 0 0 0 0 2 0 0 0 0 0 0 0 0 0 0 0 2 2 0 2 0 0 0 0 0 0 0 0 2 2 0 0 0 0 0 2 0 0 2 0 0 0 0 0 0 2 0 0 0 0 0 2 0 0 0 0 0 2 0 0 0 0 0 0 0 0 0 
0 1 1 0 1 1 0 1 1 0 1 1 0 1 1 0 1 1 
0.131920 0.122667 0.122668 1342.507166 1341.542410 0.234848 0.000000 0
0 0 0 0 0 2 0 0 0 0 0 0 0 0 0 0 0 0 0 2 0 0 0 0 0 0 0 0 0 0 0 0 0 0 0 0 0 0 0 0 0 0 0 0 0 0 0 0 0 0 0 2 0 0 2 0 0 0 0 0 0 2 0 0 2 0 0 2 0 2 0 0 0 0 0 0 0 0 0 0 0 0 0 0 2 0 0 0 0 0 0 0 0 0 0 0 0 2 0 0 
0 1 1 0 1 1 0 1 1 0 1 1 0 1 1 0 1 1 
0.132014 0.122733 0.122733 1342.634060 1341.686418 0.247243 0.000000 0
0 0 2 0 0 2 2 0 2 0 0 0 2 0 0 2 0 0 2 0 0 0 0 0 0 0 0 0 0 0 0 0 0 2 0 0 0 0 0 0 0 0 0 0 0 0 0 0 2 0 0 0 0 0 0 0 0 0 2 0 0 0 0 0 0 0 0 0 0 0 0 0 2 0 0 0 0 0 0 0 0 0 2 0 0 2 0 2 0 2 0 2 0 0 0 0 0 0 2 2 
0 1 1 0 1 1 0 1 1 0 1 1 0 1 1 0 1 1 
0.132027 0.122743 0.122744 1342.712584 1341.764712 0.246532 0.000000 0
0 2 0 0 0 0 0 0 0 2 2 0 2 0 2 2 2 2 0 0 0 0 0 0 0 0 0 0 0 2 0 0 0 2 2 2 0 0 0 0 0 2 0 2 2 0 0 2 2 0 0 0 0 0 0 0 0 0 0 0 0 0 0 0 2 0 0 2 0 0 2 2 2 0 0 0 0 0 0 0 0 0 0 0 0 0 0 0 0 0 0 0 0 0 0 0 0 0 2 0 
0 1 1 0 1 1 0 1 1 0 1 1 0 1 1 0 1 1 
0.131980 0.122710 0.122710 1342.739815 1341.779882 0.223053 0.000000 0
0 0 0 2 0 0 0 0 0 0 0 2 0 2 0 0 0 0 2 2 0 0 0 0 0 0 2 0 0 0 2 0 0 0 0 0 0 0 0 0 0 0 0 0 0 0 0 0 0 0 2 0 0 2 0 0 0 0 0 2 0 0 0 2 0 0 0 0 0 0 0 2 0 0 0 2 0 0 0 0 0 0 0 0 0 0 0 0 0 0 0 0 0 0 0 0 0 0 0 0 
0 1 1 0 1 1 0 1 1 0 1 1 0 1 1 0 1 1 
0.131913 0.122660 0.122661 1342.729958 1341.749221 0.219506 0.000000 0
0 0 2 0 0 0 0 0 0 0 0 0 0 0 0 2 0 0 0 0 0 0 0 0 2 0 0 0 0 0 0 2 2 0 0 0 2 0 0 2 0 0 0 0 2 0 0 0 0 0 0 0 0 0 0 0 0 0 0 0 0 0 0 0 0 0 0 2 0 0 0 0 0 0 0 0 0 0 0 0 2 0 0 0 0 0 0 0 0 0 0 0 2 0 0 0 0 0 0 0 
0 1 1 0 1 1 0 1 1 0 1 1 0 1 1 0 1 1 
0.131847 0.122613 0.122614 1342.704293 1341.701902 0.230868 0.000000 0
0 2 0 0 0 0 0 0 2 0 0 2 0 2 0 0 0 2 0 0 0 0 0 0 0 0 2 0 0 0 0 0 0 2 0 0 0 0 0 0 0 0 0 0 0 0 0 0 0 0 2 0 0 0 0 2 0 0 0 0 0 0 0 2 0 0 2 2 0 0 0 0 0 0 0 0 0 0 0 2 0 0 0 0 0 0 0 0 0 0 0 0 2 0 0 0 0 0 0 0 
0 1 1 0 1 1 0 0 1 0 1 1 0 1 1 0 1 1 
0.131827 0.122598 0.122598 1342.683623 1341.666302 0.234663 0.000000 0
0 0 0 2 0 0 0 2 2 2 0 0 0 0 0 0 0 0 0 0 0 0 0 0 0 0 0 0 0 0 0 0 0 0 0 0 0 0 0 0 0 0 0 0 0 0 0 0 0 0 0 2 0 2 0 0 0 0 0 2 2 0 0 0 0 0 0 2 0 0 0 0 0 0 2 2 0 0 0 0 0 0 0 0 0 0 0 0 0 0 0 2 0 0 0 0 0 0 0 2 
0 1 1 0 1 1 0 1 1 0 1 1 0 1 1 0 1 1 
0.131846 0.122609 0.122610 1342.674945 1341.650832 0.237258 0.000000 0
0 2 2 0 0 0 0 0 0 0 2 0 0 0 0 0 0 2 0 2 0 0 0 0 0 2 0 0 0 0 0 0 0 0 0 0 0 0 0 0 2 0 0 2 0 0 2 0 2 0 0 0 0 0 2 0 0 0 0 0 0 0 0 2 0 0 0 0 0 0 0 0 0 0 2 2 0 0 0 0 0 0 0 0 0 0 0 0 2 0 0 0 0 2 0 2 0 0 0 0 
0 0 1 0 1 1 0 1 1 0 1 1 0 1 1 0 1 1 
0.131849 0.122613 0.122614 1342.672305 1341.645546 0.222948 0.000000 0
0 0 0 0 0 0 0 0 0 0 0 0 2 0 2 0 0 0 2 0 0 2 0 0 2 2 0 0 0 0 0 0 0 0 0 0 0 0 0 0 0 0 0 0 0 2 0 0 0 0 0 0 0 0 0 0 2 0 0 0 0 0 2 0 0 0 0 0 0 0 0 2 2 0 0 0 2 2 0 0 0 0 0 0 0 2 0 0 0 0 0 0 0 0 2 0 0 0 0 2 
0 1 1 0 1 1 0 1 1 0 1 1 0 1 1 0 1 1 
0.132286 0.122934 0.122935 1344.639349 1343.823273 0.241769 0.000000 0
2 0 0 0 2 0 0 0 0 0 0 0 0 0 0 2 2 2 2 0 0 0 2 0 0 0 0 0 0 0 0 2 0 0 0 0 0 0 0 0 2 0 2 2 0 0 0 0 0 0 0 2 2 0 0 0 0 2 0 0 0 0 0 0 0 0 2 0 0 0 0 2 0 0 0 0 0 0 0 0 0 2 0 0 0 2 0 0 2 0 2 0 0 0 0 0 2 0 0 0 
0 1 1 0 1 1 0 1 1 0 1 1 0 1 1 0 1 1 
0.132201 0.122873 0.122873 1344.478382 1343.642284 0.224114 0.000000 0
0 2 0 0 0 0 0 0 0 0 0 0 0 0 0 0 0 0 2 0 0 0 0 2 0 0 0 0 0 0 0 2 0 0 0 2 0 0 0 0 0 0 2 0 0 0 0 0 0 0 0 0 0 2 0 0 2 2 2 0 2 0 0 0 0 0 0 0 0 0 0 0 2 0 0 0 0 0 2 0 0 0 0 0 0 0 2 0 0 0 0 0 0 0 0 2 0 0 0 0 
0 1 1 0 1 1 0 1 1 0 1 1 0 1 1 0 1 1 
0.132060 0.122771 0.122772 1344.182607 1343.313062 0.231133 0.000000 0
0 0 0 0 0 0 0 0 0 0 0 0 0 0 0 0 0 0 0 0 2 0 0 0 0 2 0 0 0 0 0 0 0 2 2 0 0 0 0 0 2 0 2 2 0 0 0 0 0 0 0 0 0 0 0 0 0 0 0 0 0 0 0 0 0 0 0 0 0 0 0 0 0 0 0 0 0 0 2 0 0 0 0 0 0 0 2 0 2 0 0 0 0 0 0 0 0 2 0 0 
0 1 1 0 1 1 0 1 1 0 1 1 0 1 1 0 1 1 
0.131941 0.122685 0.122686 1343.796231 1342.890770 0.219957 0.000000 0
0 0 2 0 0 0 0 0 0 0 0 0 0 2 0 2 0 0 2 0 2 0 0 0 0 0 0 0 0 0 0 0 0 0 0 0 0 0 0 0 0 0 0 0 2 2 0 0 2 0 0 0 0 0 0 2 0 0 0 0 0 0 0 0 0 0 0 0 0 0 0 0 0 0 0 0 0 0 0 0 0 0 2 0 0 0 0 0 0 0 0 0 0 0 0 0 0 0 0 0 
0 1 1 0 1 1 0 1 1 0 1 1 0 1 1 0 1 1 
0.131882 0.122639 0.122640 1343.360003 1342.422680 0.243692 0.000000 0
0 0 2 0 0 0 0 0 0 0 2 2 0 2 0 2 0 0 0 0 0 0 0 0 0 0 0 2 0 2 0 0 0 0 0 0 2 0 2 0 0 2 0 0 0 0 0 0 0 2 0 0 0 0 0 0 0 0 0 0 0 0 2 2 0 0 0 0 0 0 0 2 0 0 0 2 0 0 0 0 0 0 0 0 0 0 2 0 0 0 0 0 2 0 0 0 0 0 0 2 
0 1 1 0 1 1 0 1 1 0 1 1 0 1 1 0 1 1 
0.131848 0.122612 0.122613 1342.903866 1341.938850 0.245708 0.000000 0
2 0 0 0 0 0 0 0 0 0 0 2 0 0 2 0 2 0 0 0 0 0 0 0 2 0 0 0 2 0 0 0 0 0 2 0 0 0 0 0 0 0 2 0 0 0 0 2 0 0 0 0 0 0 0 0 2 2 2 2 2 0 0 0 0 0 2 0 0 0 0 0 0 0 0 0 0 0 0 0 2 0 2 0 0 0 0 0 0 0 0 0 0 0 0 0 2 0 0 0 
0 1 1 0 0 1 0 1 1 0 1 1 0 1 1 0 1 1 
0.131811 0.122583 0.122584 1342.456025 1341.466663 0.232247 0.000000 0
0 0 2 0 0 2 0 0 0 0 0 0 2 0 0 0 0 2 0 0 0 0 0 0 2 0 0 0 0 0 2 2 0 0 0 0 0 0 0 0 2 0 2 0 2 2 0 0 0 0 2 0 0 2 0 2 2 0 0 0 0 0 0 0 0 0 0 0 0 0 0 0 2 0 0 0 0 2 0 0 0 0 2 0 0 0 0 2 0 0 0 0 2 0 0 0 0 0 0 0 
0 1 1 0 1 1 0 1 1 0 1 1 0 1 1 0 1 1 
0.131788 0.122561 0.122562 1342.047833 1341.039625 0.230865 0.000000 0
0 0 0 0 2 0 2 0 0 0 2 0 0 0 0 0 0 0 0 0 0 2 0 0 0 0 2 2 0 0 0 0 0 0 0 0 0 0 0 2 0 0 0 0 0 0 0 2 0 0 0 0 2 0 0 0 0 0 2 0 0 2 0 2 0 0 0 0 0 0 0 2 0 2 0 0 0 0 2 0 0 0 2 0 0 0 0 0 0 2 2 0 0 0 0 0 0 0 0 0 
0 1 1 0 1 1 0 1 1 0 1 1 0 1 1 0 1 1 
0.131707 0.122503 0.122504 1341.700258 1340.677648 0.233287 0.000000 0
0 2 2 0 2 0 0 0 0 2 0 0 0 0 0 2 0 0 0 0 0 0 0 0 0 0 0 0 0 0 0 0 0 0 0 2 0 2 2 0 2 0 0 0 0 2 0 0 0 0 2 0 0 0 0 0 0 0 0 0 0 0 2 2 0 0 0 2 0 0 0 0 0 0 0 0 0 0 2 0 0 0 0 0 0 0 0 0 0 0 0 0 0 0 0 0 0 2 0 0 
0 1 1 0 1 1 0 1 1 0 1 1 0 0 1 0 1 1 
0.131608 0.122434 0.122435 1341.439971 1340.413260 0.227595 0.000000 0
0 0 0 2 0 2 0 0 0 0 0 0 0 0 0 0 0 2 0 0 2 0 0 0 0 0 0 0 2 0 0 2 0 0 0 0 0 2 0 0 0 2 0 0 0 0 0 0 2 0 0 0 0 0 0 0 0 0 2 0 0 0 0 2 0 0 0 0 2 0 0 0 0 0 2 0 0 0 0 0 2 0 2 2 0 2 2 0 0 0 2 0 0 0 0 0 2 0 0 0 
0 1 1 0 1 1 0 1 1 0 1 1 0 1 1 0 1 1 
0.131607 0.122432 0.122433 1341.288430 1340.276270 0.239740 0.000000 0
0 0 0 0 2 0 2 0 0 0 0 0 0 0 0 0 0 0 0 0 0 0 0 0 2 0 0 0 0 0 0 0 0 0 0 0 0 0 0 0 0 2 0 0 0 0 0 2 0 0 0 2 0 0 0 2 2 0 0 2 2 2 2 0 0 0 0 0 0 0 0 0 0 0 0 0 0 2 0 0 0 2 0 0 0 0 0 0 2 0 0 0 0 2 0 0 0 0 0 0 
0 1 1 0 1 1 0 1 1 0 1 1 0 1 1 0 1 1 
0.131661 0.122472 0.122473 1341.228391 1340.243921 0.216435 0.000000 0
0 0 0 0 0 0 0 0 0 0 0 0 0 0 0 0 0 0 0 2 0 0 0 0 2 0 2 0 2 0 0 0 0 0 0 2 0 0 2 0 0 0 0 0 0 0 0 0 0 0 0 2 0 0 0 0 0 0 2 0 0 0 0 0 0 0 0 0 0 0 0 0 0 0 0 0 0 0 0 0 0 0 0 0 0 0 0 0 0 0 2 0 0 0 0 0 0 0 0 0 
0 1 1 0 1 1 0 1 1 0 1 1 0 1 1 0 1 1 
0.131751 0.122534 0.122535 1341.219984 1340.264880 0.235283 0.000000 0
2 0 0 0 0 0 0 0 0 0 0 0 0 0 0 0 0 2 0 2 0 0 0 0 2 0 2 0 0 0 2 0 2 2 0 0 0 0 0 0 0 0 0 0 0 0 0 0 2 0 0 0 0 2 0 0 0 0 0 0 0 2 0 0 0 0 0 2 0 0 0 2 0 0 0 2 0 2 0 0 0 0 0 0 0 0 0 2 0 2 2 0 0 0 0 0 0 0 0 0 
0 1 1 0 1 1 0 1 1 0 1 1 0 1 1 0 1 1 
0.131738 0.122525 0.122526 1341.214726 1340.275146 0.227402 0.000000 0
2 0 0 0 0 0 2 0 0 2 0 0 0 2 0 0 2 0 0 0 0 0 0 0 0 0 0 0 0 0 0 0 2 0 0 0 0 0 0 0 0 0 0 0 0 0 0 0 0 0 2 0 0 0 0 0 0 0 0 2 0 0 2 0 0 0 2 0 0 2 0 0 0 0 2 0 0 0 0 0 0 0 0 0 0 0 0 0 0 2 2 0 0 2 2 0 0 0 0 0 
0 1 1 0 1 1 0 1 1 0 1 1 0 1 1 0 1 1 
0.131666 0.122477 0.122478 1341.204216 1340.267353 0.234149 0.000000 0
0 0 2 0 0 2 0 0 0 2 0 0 2 0 0 2 0 2 0 0 0 0 0 0 0 0 0 0 0 0 2 0 0 0 0 0 0 0 0 0 0 0 0 0 0 0 0 0 0 0 0 0 0 0 0 0 2 0 0 0 0 0 0 0 2 0 0 0 0 0 0 0 2 0 0 0 0 2 0 0 0 0 0 0 0 0 0 0 0 0 0 0 0 0 0 0 0 2 0 0 
0 1 1 0 1 1 0 1 1 0 1 1 0 1 1 0 1 1 
0.132243 0.122903 0.122904 1344.586553 1343.760328 0.239355 0.000000 0
0 0 0 0 0 2 2 2 0 0 0 0 0 0 0 0 2 0 2 0 0 0 0 0 0 0 0 0 2 0 0 0 0 0 0 0 0 0 2 0 0 0 0 0 0 2 0 2 0 0 0 0 0 0 0 2 0 0 0 0 0 0 0 0 0 2 0 2 0 0 2 0 0 0 0 2 2 2 0 0 0 2 0 0 0 0 0 2 2 2 0 0 0 0 0 0 0 0 0 0 
0 1 1 0 1 1 0 1 1 0 1 1 0 1 1 0 1 1 
0.132178 0.122856 0.122857 1344.434404 1343.591608 0.222196 0.000000 0
0 0 0 0 2 0 2 0 2 0 0 0 0 0 0 0 2 0 0 0 0 0 0 0 0 0 0 0 0 0 0 0 0 0 0 0 0 0 0 0 0 0 0 0 0 0 0 0 2 0 0 0 0 0 0 2 2 0 0 0 0 0 2 0 0 0 0 0 0 0 0 0 0 0 0 0 0 0 0 0 0 2 2 0 0 0 2 0 0 2 2 2 0 2 0 0 2 0 0 0 
0 1 1 0 1 1 0 1 1 0 1 1 0 1 1 0 1 1 
0.132089 0.122791 0.122792 1344.152171 1343.281459 0.217098 0.000000 0
0 0 0 0 0 0 0 0 0 0 0 2 0 0 2 2 0 0 0 2 0 0 0 0 0 0 0 0 0 0 0 0 0 2 0 0 0 0 0 0 2 0 0 2 0 0 0 0 0 0 0 0 2 0 0 0 0 0 0 0 0 0 0 0 0 0 0 0 0 0 0 0 0 0 0 0 0 0 0 0 0 0 0 2 0 0 0 0 0 0 0 2 0 0 0 0 0 0 0 0 
0 1 1 0 1 1 0 1 1 0 1 1 0 1 1 0 1 1 
0.131991 0.122720 0.122721 1343.772134 1342.867866 0.234329 0.000000 0
0 0 0 0 0 0 0 0 0 2 0 2 0 2 0 0 0 2 0 0 0 0 0 0 0 0 0 0 2 0 0 0 0 2 0 0 2 0 2 0 0 2 0 2 0 0 0 0 0 2 0 0 0 2 0 0 0 0 2 0 0 0 0 0 0 0 0 0 0 2 0 0 0 0 0 2 0 0 0 0 0 0 0 0 0 0 0 0 0 0 0 0 0 0 0 2 0 0 2 0 
0 1 1 0 1 1 0 1 1 0 1 1 0 1 1 0 1 1 
0.131913 0.122662 0.122662 1343.329983 1342.391111 0.237430 0.000000 0
0 0 0 2 0 0 0 2 0 0 0 0 0 0 2 0 2 0 0 0 0 2 0 0 0 2 0 0 2 0 0 0 0 0 0 0 2 0 0 0 0 0 0 2 0 2 0 0 0 0 0 0 0 0 0 2 2 0 0 0 2 0 0 0 0 0 0 0 0 2 0 0 2 0 0 0 0 0 0 0 0 2 0 0 0 0 0 0 0 2 0 0 0 2 0 2 0 0 0 0 
0 1 1 0 1 1 0 1 1 0 1 1 0 1 1 0 1 1 
0.131850 0.122613 0.122613 1342.858573 1341.885696 0.232579 0.000000 0
0 0 0 0 0 0 0 0 0 0 0 2 0 2 2 0 0 0 0 0 0 0 0 2 0 2 0 0 0 0 0 0 0 0 2 0 0 0 0 0 0 0 0 0 2 2 0 2 0 0 0 0 2 0 0 0 0 0 0 0 0 0 2 0 0 2 0 0 2 0 2 0 0 0 0 0 0 0 0 0 0 0 0 0 0 0 2 2 0 0 0 0 0 0 0 0 2 0 0 2 
0 1 1 0 1 1 0 1 1 0 1 1 0 1 1 0 1 1 
0.131771 0.122554 0.122555 1342.390414 1341.384839 0.227713 0.000000 0
0 2 0 0 0 0 0 0 0 0 0 2 2 0 0 0 0 0 0 2 2 0 0 0 0 0 2 0 0 0 0 2 0 0 0 0 0 0 0 0 0 0 0 0 0 0 0 0 2 0 0 0 0 0 0 0 0 0 0 0 0 0 0 0 0 0 0 0 0 0 0 0 0 0 0 0 0 0 0 0 0 0 0 0 0 2 2 0 0 0 0 2 0 0 0 0 0 2 0 0 
0 1 1 0 1 1 0 1 1 0 1 1 0 1 1 0 0 1 
0.131710 0.122505 0.122506 1341.962894 1340.930572 0.233433 0.000000 0
0 0 0 0 2 2 0 0 0 0 2 0 0 0 0 0 0 0 0 0 0 0 0 0 0 0 0 0 0 0 0 0 0 0 0 0 2 0 0 0 2 0 2 0 0 0 0 0 0 0 0 0 2 0 0 2 0 0 2 0 0 0 0 0 0 0 0 0 0 0 0 2 0 0 0 0 0 0 0 0 2 0 0 0 0 0 0 0 0 0 0 0 0 0 2 0 0 0 0 2 
0 1 1 0 1 1 0 1 1 0 1 1 0 1 1 0 1 1 
0.131609 0.122432 0.122433 1341.602255 1340.550296 0.206231 0.000000 0
2 0 2 0 0 0 0 0 0 0 0 0 0 0 0 0 2 0 0 0 0 0 0 0 2 0 0 0 0 2 0 2 0 0 0 0 0 0 0 0 0 0 0 0 0 0 0 2 0 2 0 0 0 0 0 0 0 0 0 0 0 0 2 0 0 0 2 0 0 0 0 2 0 2 0 0 0 0 0 2 0 0 0 2 0 0 0 0 0 0 2 0 0 0 0 0 0 2 0 0 
0 1 1 0 1 1 0 1 1 0 1 1 0 1 1 0 1 1 
0.131514 0.122366 0.122366 1341.337071 1340.279091 0.225504 0.000000 0
2 0 2 0 0 0 0 2 0 0 0 2 0 0 0 0 0 0 0 0 0 0 0 0 0 0 0 2 0 0 0 0 0 0 0 0 0 0 0 0 0 0 0 0 0 0 0 0 0 0 0 0 0 2 0 0 0 0 0 0 0 0 2 0 0 0 0 0 0 0 0 0 0 0 0 0 0 0 0 0 0 0 0 0 0 0 0 0 2 0 0 0 0 0 0 0 0 0 0 0 
0 1 1 0 1 1 0 1 1 0 1 1 0 1 1 0 1 1 
0.131502 0.122357 0.122358 1341.183506 1340.138961 0.238228 0.000000 0
0 0 0 0 0 0 0 0 2 2 0 0 0 0 0 0 0 2 0 2 0 2 0 2 0 0 0 2 2 0 0 0 0 0 0 0 0 0 0 2 0 0 0 0 0 2 0 0 0 0 0 0 0 2 0 0 0 0 0 0 0 0 2 0 0 2 0 2 0 0 0 0 2 0 0 0 0 0 0 0 0 0 0 2 2 0 0 0 0 0 0 0 0 0 0 0 0 0 2 0 
0 1 1 0 1 1 0 1 1 0 1 1 0 1 1 0 1 1 
0.131558 0.122397 0.122398 1341.123059 1340.105905 0.225771 0.000000 0
0 2 0 0 2 2 0 0 0 0 0 0 0 0 0 0 2 0 0 0 0 0 0 0 0 0 0 0 0 0 0 0 0 0 0 0 0 0 0 2 0 0 2 2 0 0 2 0 0 0 2 0 2 0 0 0 0 0 0 0 0 0 0 2 0 0 0 0 0 0 2 0 0 0 0 0 0 0 0 2 0 0 0 0 2 0 0 0 2 0 0 0 2 0 0 0 0 2 0 0 
0 1 1 0 1 1 0 1 1 0 1 1 0 1 1 0 1 1 
0.131619 0.122440 0.122440 1341.112627 1340.123470 0.237049 0.000000 0
0 0 0 0 0 0 0 0 2 0 0 0 2 0 0 0 0 0 0 2 0 0 0 0 0 0 0 0 0 0 0 0 0 0 2 0 2 2 0 0 0 0 0 0 0 0 0 0 0 0 0 0 0 0 0 0 0 0 0 0 0 0 0 0 0 2 0 0 0 2 0 0 0 0 0 0 0 0 0 0 2 0 0 2 0 0 0 0 0 0 2 0 0 0 2 0 0 0 2 0 
0 1 1 0 1 1 0 1 1 0 1 1 0 1 1 0 1 1 
0.131605 0.122431 0.122431 1341.109997 1340.137024 0.243270 0.000000 0
0 0 0 0 0 0 2 0 0 0 0 0 2 2 2 0 0 0 2 2 0 0 0 0 0 0 0 0 0 0 0 2 2 2 2 0 0 0 0 0 0 2 2 0 0 0 0 0 0 0 0 0 0 0 0 0 0 0 0 0 0 0 2 0 0 0 0 0 0 0 0 0 0 0 0 0 0 0 0 0 0 0 2 0 0 2 2 0 0 0 2 2 0 0 0 0 0 0 2 0 
0 1 1 0 1 1 0 1 1 0 1 1 0 1 1 0 1 1 
0.131550 0.122393 0.122394 1341.103953 1340.135556 0.221161 0.000000 0
2 0 0 2 0 0 0 0 0 2 0 2 0 0 0 2 0 0 0 0 0 0 0 0 2 0 0 0 0 2 0 0 2 0 0 2 0 0 0 0 2 2 0 0 2 0 2 0 0 0 0 0 0 0 0 0 0 0 0 0 0 0 0 0 0 0 0 0 0 0 2 2 0 0 0 0 0 0 2 0 0 0 2 0 0 0 0 2 0 0 2 0 0 0 0 0 0 0 0 0 
0 1 1 0 1 1 0 1 1 0 1 1 0 1 1 0 1 1 
0.132195 0.122868 0.122869 1344.491743 1343.649130 0.226539 0.000000 0
0 0 0 0 0 0 0 0 0 2 0 0 2 0 0 2 2 0 0 0 0 0 0 2 2 0 0 0 0 0 0 0 0 0 0 0 0 0 2 0 0 0 0 0 0 2 0 0 0 2 2 0 0 0 0 0 2 0 0 2 0 0 0 0 0 0 0 0 0 0 0 0 0 0 0 0 0 2 0 0 0 0 0 0 0 0 0 0 0 0 0 0 0 0 0 0 0 0 0 0 
0 1 1 0 1 1 0 1 1 0 1 1 0 1 1 0 1 1 
0.132173 0.122851 0.122851 1344.352917 1343.498902 0.224665 0.000000 0
0 0 0 0 2 0 0 0 0 0 0 0 0 0 0 0 0 0 0 0 2 0 0 0 0 0 0 0 0 0 0 0 0 2 2 0 0 0 0 0 0 2 0 0 0 0 0 0 0 0 0 0 0 0 0 0 0 0 2 0 0 2 0 0 0 0 0 0 0 2 0 0 0 0 0 0 0 0 0 0 0 0 0 0 0 0 0 0 0 0 0 0 0 0 0 0 0 0 0 2 
0 1 1 0 1 1 0 1 1 0 1 1 0 1 1 0 1 1 
0.132131 0.122819 0.122820 1344.088711 1343.213679 0.249710 0.000000 0
2 0 0 0 0 0 0 0 0 2 0 0 0 0 2 0 0 0 0 2 0 0 0 2 0 0 0 0 0 0 0 2 0 0 2 2 2 2 0 2 0 0 0 0 2 2 0 2 0 0 0 0 2 0 0 0 0 0 0 0 0 0 0 0 0 0 0 0 2 0 0 0 0 0 0 0 0 0 0 0 2 0 2 0 0 0 0 0 0 0 0 0 0 0 2 0 0 0 0 2 
0 1 1 0 1 1 0 1 1 0 1 1 0 1 1 0 1 1 
0.132063 0.122769 0.122770 1343.718270 1342.812908 0.245132 0.000000 0
0 0 2 0 0 0 2 0 0 0 2 0 0 0 0 2 0 0 2 0 0 0 0 0 0 2 0 2 0 2 0 0 0 2 0 0 0 0 0 2 0 0 0 2 0 0 0 0 0 0 0 2 0 0 0 0 2 0 2 0 0 2 2 0 0 0 0 0 0 2 0 0 0 0 0 0 0 0 0 0 0 0 0 0 0 2 0 0 2 0 0 0 0 2 0 0 2 0 0 0 
0 1 1 0 1 1 0 1 1 0 1 1 0 1 1 0 1 1 
0.131966 0.122697 0.122698 1343.268462 1342.324568 0.253267 0.000000 0
0 0 0 0 0 0 0 0 0 0 0 0 0 0 0 0 2 2 2 0 2 0 2 0 0 0 0 2 0 0 0 2 2 0 0 0 2 0 0 0 0 0 0 0 2 0 2 2 0 0 0 0 2 2 0 0 0 0 2 0 0 2 0 2 0 0 0 0 0 0 0 2 0 0 0 0 0 0 0 0 0 2 0 0 0 2 0 0 0 0 0 0 0 0 2 0 0 0 0 2 
0 1 1 0 1 1 0 1 1 0 1 1 0 1 1 0 1 1 
0.131842 0.122606 0.122607 1342.773958 1341.785825 0.231790 0.000000 0
2 2 0 0 0 0 0 2 0 0 0 0 0 0 0 0 2 2 0 0 2 2 0 0 0 2 0 0 0 0 0 2 0 0 0 0 0 0 0 2 0 0 0 0 0 0 0 0 0 0 0 0 0 0 0 2 0 0 0 0 0 0 0 0 0 0 0 0 0 2 2 0 0 0 0 0 0 0 2 0 0 2 0 0 0 2 0 0 0 0 0 0 0 0 0 0 2 0 0 0 
0 1 1 0 1 1 0 1 1 0 1 1 0 1 1 0 1 1 
0.131692 0.122497 0.122497 1342.275567 1341.241737 0.224572 0.000000 0
0 0 2 0 0 0 2 2 2 0 0 0 0 0 0 0 0 0 0 2 0 0 2 0 0 0 0 0 0 0 0 0 0 2 0 0 0 0 0 0 0 0 0 0 0 0 0 0 2 0 0 2 0 0 0 0 0 0 0 0 0 0 0 0 2 0 2 0 0 0 0 0 2 0 0 2 0 0 0 0 0 0 0 0 2 2 0 0 0 0 0 0 0 0 2 0 0 2 2 2 
0 1 1 0 1 1 0 1 1 0 1 1 0 1 1 0 1 1 
0.131567 0.122403 0.122404 1341.819291 1340.746417 0.229803 0.000000 0
0 0 0 0 0 0 2 0 0 0 0 0 0 0 0 0 0 0 0 0 0 0 0 0 0 0 0 0 0 0 2 2 2 0 0 0 0 0 0 0 2 2 0 0 0 0 0 0 0 2 0 0 2 0 0 0 2 0 0 0 0 0 0 0 0 0 0 0 2 2 0 0 0 2 0 0 0 0 2 2 0 0 0 0 0 2 2 0 0 0 2 0 2 0 0 0 0 0 0 0 
0 1 1 0 1 1 0 1 1 0 1 1 0 1 1 0 1 1 
0.131430 0.122305 0.122306 1341.439272 1340.338380 0.218339 0.000000 0
0 0 0 0 0 0 2 0 0 0 0 0 0 0 0 0 0 0 0 2 0 0 0 0 0 0 0 0 0 0 0 0 2 0 2 0 0 0 0 0 0 0 0 0 0 0 0 2 2 0 0 0 0 0 0 0 0 0 0 0 0 0 0 2 0 0 0 2 0 0 0 0 0 0 0 0 0 2 2 0 2 0 0 2 0 0 2 0 0 2 0 0 0 0 0 0 0 0 0 0 
0 1 1 0 1 1 0 1 1 0 1 1 0 1 1 0 1 1 
0.131355 0.122250 0.122251 1341.168763 1340.059586 0.218331 0.000000 0
0 2 0 0 0 0 2 0 0 0 0 0 0 0 0 0 0 2 0 0 0 0 2 0 0 0 0 0 0 0 0 0 0 0 0 2 0 2 2 2 0 2 0 0 2 0 0 0 0 0 0 0 0 0 0 0 0 0 0 0 0 0 2 0 0 0 0 0 0 0 0 0 0 0 0 2 2 0 0 0 0 0 0 0 0 0 0 0 0 0 0 0 0 0 0 0 0 0 0 2 
0 1 1 0 1 1 0 1 1 0 1 1 0 1 1 0 1 1 
0.131359 0.122253 0.122254 1341.017117 1339.921709 0.221007 0.000000 0
0 0 0 0 0 2 0 0 0 0 0 0 0 0 2 0 2 2 0 0 0 0 0 2 0 0 0 0 0 0 0 0 0 0 0 0 0 0 0 0 0 0 0 0 0 0 0 0 0 2 0 0 0 0 0 0 0 0 0 2 2 0 0 2 0 0 0 0 2 0 0 0 0 0 0 0 0 0 0 2 0 2 0 0 0 2 0 0 0 0 0 2 2 0 0 2 2 0 0 0 
0 1 1 0 1 1 0 1 1 0 1 1 0 1 1 0 1 1 
0.131425 0.122299 0.122299 1340.960499 1339.893422 0.240263 0.000000 0
0 0 0 2 0 2 0 0 0 0 0 2 0 0 0 0 0 0 2 0 0 0 0 0 0 0 2 0 0 0 2 0 2 0 0 0 0 0 0 0 0 0 0 0 0 0 0 0 0 0 0 0 0 0 0 0 2 0 0 0 0 0 0 0 0 2 0 0 0 0 0 0 0 0 2 0 0 0 0 2 0 0 0 0 2 0 0 0 2 0 0 0 0 0 2 0 0 0 0 0 
0 1 1 0 1 1 0 0 1 0 1 1 0 1 1 0 1 1 
0.131457 0.122323 0.122323 1340.952441 1339.913285 0.216919 0.000000 0
0 0 0 0 0 2 2 0 0 0 0 0 0 0 0 0 0 0 0 0 0 0 2 0 0 0 0 0 0 0 0 0 0 0 2 0 0 0 0 0 2 0 0 0 0 0 0 0 0 0 0 0 0 2 2 0 0 0 0 0 0 0 0 0 0 0 2 0 0 2 2 2 0 0 2 0 2 0 0 2 0 0 2 0 0 0 0 0 0 0 0 0 0 0 0 0 0 2 0 0 
0 1 1 0 1 1 0 1 1 0 1 1 0 1 1 0 1 1 
0.131446 0.122317 0.122317 1340.957531 1339.937034 0.219473 0.000000 0
0 0 2 0 2 0 0 0 0 0 0 0 0 0 0 0 2 0 2 0 0 0 0 0 0 0 2 0 0 0 0 0 0 0 0 0 0 0 0 0 0 0 0 0 0 0 2 0 0 0 0 0 2 0 0 0 0 2 0 0 0 0 0 0 0 0 2 0 0 0 0 0 0 0 0 0 2 0 0 0 0 0 2 0 2 2 2 0 0 0 0 0 0 0 2 0 0 0 0 0 
0 1 1 0 1 1 0 1 1 0 1 1 0 1 1 0 1 1 
0.131416 0.122297 0.122297 1340.959990 1339.947297 0.215732 0.000000 0
2 0 0 0 0 0 0 0 0 0 0 0 0 0 0 0 0 0 0 0 0 2 0 0 0 0 2 2 0 0 0 0 2 0 0 0 0 0 0 0 0 0 0 0 0 0 0 0 2 0 0 0 0 0 0 0 0 0 2 0 0 0 0 0 0 0 0 0 0 0 2 0 0 2 0 0 0 0 0 0 0 0 0 0 0 0 0 0 0 2 0 0 0 2 0 0 0 2 0 2 
0 1 1 0 1 1 0 1 1 0 1 1 0 1 1 0 1 1 
0.132133 0.122823 0.122823 1344.360865 1343.496809 0.223957 0.000000 0
0 0 0 0 0 0 0 0 0 0 0 0 0 0 0 0 0 0 2 0 0 2 0 2 0 0 0 2 0 0 2 0 0 0 0 0 0 0 2 0 0 0 0 0 0 2 0 0 2 0 0 0 0 2 0 2 0 0 0 0 0 0 2 0 0 0 0 0 0 0 0 0 0 0 0 0 0 0 0 0 0 0 0 0 0 0 0 2 2 0 0 0 0 0 0 2 0 0 0 0 
0 1 1 0 1 1 0 1 1 0 1 1 0 1 1 0 1 1 
0.132111 0.122808 0.122809 1344.231425 1343.358886 0.233519 0.000000 0
2 0 0 0 0 0 0 0 0 0 0 0 0 0 0 0 2 0 0 0 0 0 2 0 0 0 0 0 0 0 0 0 0 0 2 0 0 0 0 0 0 0 0 0 0 0 0 0 0 0 0 2 0 0 0 0 0 0 0 0 0 0 0 0 0 2 0 0 0 0 2 0 0 0 0 0 0 2 0 2 0 0 0 0 2 0 0 0 2 0 0 2 0 0 0 0 0 0 0 0 
0 1 1 0 1 1 0 1 1 0 1 1 0 0 1 0 1 1 
0.132119 0.122811 0.122811 1343.984060 1343.096320 0.236483 0.000000 0
0 0 0 2 0 0 0 0 0 2 0 0 0 0 0 0 0 0 0 0 0 2 0 0 0 2 0 2 0 0 0 2 0 2 0 0 2 0 0 0 2 0 0 0 0 0 0 0 0 0 0 0 2 2 0 0 0 0 2 2 2 0 0 0 0 0 0 0 0 0 0 0 2 2 0 0 0 0 0 0 0 0 0 0 0 0 2 0 0 0 0 0 0 2 0 0 0 0 0 0 
0 1 1 0 1 1 0 1 1 0 1 1 0 1 1 0 1 1 
0.132083 0.122782 0.122782 1343.624671 1342.709637 0.228355 0.000000 0
0 0 2 0 2 2 0 0 0 2 0 0 0 0 0 0 2 2 0 0 0 0 0 0 2 0 0 0 2 0 0 0 0 0 0 0 0 2 0 0 0 0 0 0 0 0 0 0 2 0 0 0 0 0 2 0 0 2 0 0 0 2 0 0 0 0 0 0 0 0 0 0 0 0 0 0 0 0 0 0 0 0 0 0 0 0 2 0 0 0 0 2 0 0 0 0 0 0 2 0 
0 1 1 0 1 1 0 1 1 0 1 1 0 1 1 0 1 1 
0.131974 0.122701 0.122702 1343.172405 1342.216097 0.235982 0.000000 0
0 0 0 2 0 0 0 2 0 0 0 0 0 0 0 0 0 0 0 0 0 2 0 0 2 0 0 0 2 0 0 0 0 0 0 0 0 0 2 0 0 0 0 0 0 0 0 0 0 0 2 0 0 0 2 0 0 0 2 0 0 0 2 0 0 0 2 0 0 0 0 0 0 0 2 0 0 0 2 0 0 2 0 0 0 0 2 2 0 0 0 0 0 0 0 0 0 0 0 0 
0 1 1 0 1 1 0 1 1 0 1 1 0 1 1 0 1 1 
0.131803 0.122578 0.122579 1342.662832 1341.654043 0.227676 0.000000 0
0 0 0 2 2 0 0 0 0 0 0 2 0 0 0 0 0 0 0 0 2 0 0 0 2 0 0 0 2 2 0 0 0 0 0 0 0 0 0 0 2 0 0 0 0 0 0 0 0 0 2 0 0 0 0 0 0 0 0 0 0 0 2 0 0 0 0 0 0 0 0 0 0 0 0 2 0 0 0 0 0 0 0 0 0 0 2 0 0 0 2 0 0 0 0 0 0 0 0 0 
0 1 1 0 1 1 0 1 1 0 1 1 0 1 1 0 1 1 
0.131621 0.122445 0.122446 1342.144552 1341.080246 0.234893 0.000000 0
0 0 0 0 2 0 0 0 0 0 0 0 0 0 2 2 0 0 0 0 0 0 0 2 0 2 0 0 2 2 0 0 0 0 0 0 0 0 0 2 0 0 0 0 2 0 0 0 0 0 0 0 0 0 0 0 0 2 0 0 0 0 2 0 0 0 0 0 0 0 0 0 0 0 2 0 0 0 0 0 0 0 0 0 0 0 0 0 0 0 2 2 0 0 0 0 0 0 0 0 
0 1 1 0 1 1 0 1 1 0 1 1 0 1 1 0 1 1 
0.131449 0.122319 0.122319 1341.666994 1340.553207 0.237053 0.000000 0
0 0 0 2 2 2 0 2 0 0 0 0 0 0 0 0 0 0 0 0 2 0 0 0 0 0 2 0 0 0 0 0 2 0 0 0 0 0 2 0 0 0 2 2 0 0 0 0 0 0 0 0 0 0 0 0 0 0 0 0 0 0 0 2 2 0 0 0 0 0 2 0 0 0 2 0 0 0 0 2 0 0 2 2 0 2 0 2 0 0 2 0 0 2 0 0 0 0 0 2 
0 1 1 0 1 1 0 1 1 0 1 1 0 1 1 0 1 1 
0.131281 0.122198 0.122199 1341.271862 1340.122210 0.208635 0.000000 0
0 2 0 0 0 0 0 2 0 0 0 0 0 0 0 0 0 0 0 0 2 0 0 0 0 0 0 0 0 0 0 0 0 0 0 0 0 0 0 0 0 0 0 0 0 0 2 0 0 0 0 0 0 2 0 0 0 0 0 0 0 0 0 2 0 0 0 0 0 0 0 0 0 0 0 0 0 0 0 0 0 0 2 0 0 0 0 0 2 0 0 0 0 0 0 0 0 0 0 0 
0 1 1 0 1 1 0 1 1 0 1 1 0 1 1 0 1 1 
0.131198 0.122138 0.122138 1340.996839 1339.835447 0.215123 0.000000 0
0 0 0 0 0 0 0 0 0 0 0 0 0 0 2 0 2 0 0 0 2 0 0 0 0 0 0 0 0 0 0 0 0 0 2 2 0 0 0 2 0 0 0 0 0 0 0 0 0 0 0 0 0 0 0 2 0 0 0 0 0 0 0 0 0 0 2 0 0 0 0 0 0 0 2 0 0 0 0 0 0 0 0 0 0 0 2 0 0 0 0 0 0 0 2 0 0 0 0 0 
0 1 1 0 1 1 0 1 1 0 1 1 0 1 1 0 1 1 
0.131223 0.122154 0.122155 1340.850444 1339.703589 0.217741 0.000000 0
2 0 0 0 2 0 0 2 0 0 0 0 0 0 0 0 0 0 0 0 2 0 0 0 0 0 0 0 2 0 0 0 2 0 0 2 0 0 0 0 0 0 0 0 2 0 0 0 0 2 2 0 0 0 0 0 0 0 0 0 0 0 0 0 0 2 0 0 0 0 0 0 0 0 0 0 0 0 0 2 0 0 0 0 0 0 2 2 0 0 0 2 0 0 0 0 0 0 0 0 
0 1 1 0 1 1 0 1 1 0 1 1 0 1 1 0 1 1 
0.131299 0.122207 0.122208 1340.803191 1339.686999 0.217888 0.000000 0
0 0 0 0 0 2 0 0 2 0 0 0 2 0 0 2 0 0 0 0 0 0 0 2 2 0 0 0 2 0 2 2 0 0 0 0 0 0 0 0 0 0 0 0 0 0 0 0 0 0 2 0 0 0 0 0 0 0 0 0 0 0 0 0 0 0 0 0 0 0 0 0 0 2 0 0 2 0 0 2 0 0 0 0 0 0 0 0 0 0 0 2 0 0 0 2 0 0 2 0 
0 1 1 0 1 1 0 1 1 0 1 1 0 1 1 0 1 1 
0.131328 0.122231 0.122231 1340.806962 1339.721858 0.229393 0.000000 0
0 0 0 0 0 0 2 2 0 0 2 0 0 0 2 0 0 0 0 0 0 0 0 0 0 0 0 0 0 0 0 2 0 2 0 0 0 2 0 0 0 0 2 2 2 0 0 0 0 0 0 0 0 0 0 0 0 0 0 0 2 0 0 0 0 0 0 2 0 0 0 0 0 0 2 0 0 0 0 0 0 0 0 0 0 2 2 2 0 2 0 0 0 2 0 0 2 0 0 0 
0 1 1 0 1 1 0 1 1 0 1 1 0 1 1 0 1 1 
0.131350 0.122247 0.122247 1340.828716 1339.768096 0.226173 0.000000 0
0 0 0 0 0 0 0 0 0 0 0 0 0 0 0 0 0 0 0 0 2 0 0 0 0 2 0 2 0 0 0 0 2 0 0 0 0 0 0 0 0 0 0 2 0 0 0 0 0 0 0 0 0 0 0 0 0 0 2 0 0 0 0 0 0 0 0 0 0 0 0 0 0 0 0 2 2 2 0 0 0 0 0 0 2 2 0 0 0 0 0 0 2 0 0 0 0 0 0 0 
0 1 1 0 1 1 0 1 1 0 1 1 0 1 1 0 1 1 
0.131363 0.122256 0.122256 1340.844695 1339.797135 0.230747 0.000000 0
0 0 2 0 0 0 0 0 0 0 2 0 0 0 0 0 2 2 2 0 0 2 0 0 2 0 0 0 2 0 0 0 0 0 0 0 0 2 0 0 0 2 0 0 0 0 0 0 0 0 0 2 0 0 2 0 0 0 0 0 0 2 0 2 0 0 0 0 0 0 0 0 2 0 0 0 0 2 0 0 0 0 0 0 0 0 0 0 0 0 2 0 2 0 0 0 0 0 0 0 
0 1 1 0 1 1 0 1 1 0 1 1 0 1 1 0 1 1 
0.132066 0.122774 0.122775 1344.205466 1343.318456 0.238860 0.000000 0
0 0 0 2 2 0 0 0 2 0 0 0 0 0 0 0 2 0 0 0 0 0 0 2 0 0 0 0 0 0 2 0 0 2 0 0 0 0 0 0 0 0 0 0 2 2 0 2 0 0 0 2 0 0 0 0 0 2 0 2 0 2 0 0 0 0 0 2 0 0 0 0 0 0 0 0 2 2 0 0 2 0 0 2 2 0 0 2 0 0 0 0 2 0 0 0 0 0 0 0 
0 1 1 0 1 1 0 1 1 0 1 1 0 1 1 0 1 1 
0.132039 0.122757 0.122758 1344.082119 1343.187897 0.236485 0.000000 0
0 0 0 0 0 0 0 0 2 2 0 2 0 0 2 2 0 0 0 0 0 0 0 0 0 0 0 0 0 2 2 0 0 0 0 0 0 0 0 0 0 0 0 0 0 0 2 0 0 0 0 0 2 0 0 0 0 0 0 0 0 0 0 0 0 0 0 2 0 0 0 0 2 0 0 0 0 2 0 0 0 2 0 0 0 0 0 0 2 0 2 0 0 2 2 0 0 0 0 0 
0 1 1 0 1 1 0 1 1 0 1 1 0 1 1 0 1 1 
0.132053 0.122764 0.122765 1343.845908 1342.938993 0.232638 0.000000 0
0 0 0 0 0 2 0 0 0 0 0 0 0 0 0 0 0 0 0 0 2 0 0 0 2 2 2 0 2 0 0 0 0 0 0 0 0 0 0 0 2 0 0 0 2 0 0 0 0 0 0 0 0 0 0 0 0 0 2 0 0 0 2 0 0 0 0 0 2 0 0 0 0 0 0 0 0 0 0 0 0 0 0 0 0 0 0 0 0 0 0 0 0 0 0 0 0 0 2 0 
0 1 1 0 1 1 0 1 1 0 1 1 0 1 1 0 1 1 
0.132025 0.122741 0.122742 1343.497952 1342.565591 0.241859 0.000000 0
0 0 0 0 0 0 0 0 0 2 0 0 2 0 0 2 0 2 0 0 0 0 0 0 0 0 0 0 0 0 0 0 0 0 0 0 2 0 0 0 0 0 0 2 0 0 0 0 0 0 0 0 0 2 0 0 0 0 0 2 0 0 0 0 0 0 2 0 0 2 2 2 2 2 0 0 2 0 0 0 0 0 0 2 0 0 0 0 0 0 0 0 0 0 0 0 2 2 2 0 
0 1 1 0 0 1 0 1 1 0 1 1 0 1 1 0 1 1 
0.131925 0.122667 0.122667 1343.053834 1342.080089 0.227252 0.000000 0
0 0 0 0 0 0 2 0 2 0 0 0 0 0 0 0 2 0 0 2 0 0 2 0 0 0 2 0 2 2 0 0 0 0 0 0 2 0 2 0 0 0 0 0 0 0 0 0 2 0 0 0 0 0 2 0 0 0 0 0 2 0 0 0 0 0 0 0 0 0 0 2 2 0 2 2 0 0 0 2 0 2 0 0 2 0 0 0 0 0 0 0 2 2 0 0 0 0 0 0 
0 1 1 0 1 1 0 1 1 0 1 1 0 1 1 0 1 1 
0.131756 0.122544 0.122545 1342.547835 1341.519252 0.218519 0.000000 0
0 0 0 2 0 0 0 0 0 2 0 0 0 0 0 0 0 0 2 0 0 2 0 0 0 0 0 2 2 0 0 0 0 2 0 0 0 0 0 0 0 0 0 2 0 0 0 2 0 2 0 2 0 0 0 0 0 0 0 2 2 2 0 0 0 0 0 0 0 0 2 0 0 0 0 0 0 0 0 0 0 0 0 2 0 0 0 0 0 0 0 0 0 0 0 0 0 0 0 0 
0 1 1 0 1 1 0 1 1 0 1 1 0 1 1 0 1 1 
0.131576 0.122412 0.122413 1342.029997 1340.942206 0.229487 0.000000 0
0 0 0 0 0 0 0 0 0 0 0 0 0 0 0 0 2 0 0 0 0 0 0 0 0 0 0 2 2 0 0 0 0 0 0 0 0 0 0 0 0 0 2 0 0 0 0 0 0 2 0 0 2 2 0 0 0 2 0 0 0 2 0 2 0 0 0 0 2 0 0 0 0 0 0 0 0 0 0 0 0 0 0 0 0 0 0 0 0 0 0 0 0 0 0 0 0 0 2 2 
0 1 1 0 1 1 0 1 1 0 1 1 0 1 1 0 1 1 
0.131397 0.122280 0.122281 1341.550162 1340.408031 0.208315 0.000000 0
0 0 0 0 0 0 2 2 2 0 0 0 0 0 0 0 0 0 0 0 0 2 0 0 2 0 0 0 2 0 0 0 0 0 0 0 0 0 0 0 2 0 0 0 2 0 0 0 0 2 0 0 0 0 0 0 0 0 0 0 0 0 0 0 0 0 0 0 0 0 0 0 0 2 0 0 2 0 0 0 0 0 0 0 0 0 0 2 0 2 0 0 0 0 0 0 0 0 0 0 
0 1 1 0 1 1 0 1 1 0 1 1 0 1 1 0 1 1 
0.131223 0.122154 0.122155 1341.153422 1339.971081 0.201862 0.000000 0
0 0 0 0 2 2 0 2 0 0 0 2 0 0 0 0 0 0 0 0 0 0 0 0 0 0 0 0 0 2 0 0 0 0 0 2 0 0 0 0 0 0 0 0 0 0 0 0 0 0 0 0 0 0 0 0 0 0 0 0 0 0 0 0 0 0 0 0 0 0 0 0 0 0 0 0 0 0 0 0 0 0 0 2 2 0 0 0 2 0 0 0 0 2 0 0 2 0 0 0 
0 1 1 0 1 1 0 1 1 0 1 1 0 1 1 0 1 1 
0.131117 0.122079 0.122079 1340.879339 1339.681932 0.202111 0.000000 0
0 0 0 0 0 2 2 0 0 0 2 0 0 0 0 0 0 0 0 0 2 0 0 0 0 0 0 2 0 0 0 0 0 0 0 0 0 0 0 0 0 0 0 0 0 0 0 2 0 2 0 2 0 0 0 2 0 0 0 0 0 0 0 0 0 0 0 0 0 0 0 0 0 0 0 0 0 0 0 0 0 0 0 0 0 0 0 0 0 0 0 0 0 0 0 0 2 0 0 0 
0 1 1 0 1 1 0 1 1 0 1 1 0 1 1 0 1 1 
0.131141 0.122095 0.122095 1340.740679 1339.557826 0.215223 0.000000 0
0 0 0 0 0 2 0 0 0 2 0 0 0 0 0 0 0 0 2 0 0 0 0 0 0 2 0 0 0 0 0 0 0 0 2 0 2 0 0 0 0 0 0 0 0 0 0 2 0 0 2 2 2 0 0 0 0 0 0 0 0 2 0 0 0 0 0 0 2 0 0 2 0 0 0 0 0 0 0 0 0 0 0 0 0 0 0 0 0 0 0 0 0 0 0 0 0 2 0 0 
0 1 1 0 1 1 0 1 1 0 1 1 0 1 1 0 1 1 
0.131227 0.122155 0.122156 1340.707834 1339.558738 0.211379 0.000000 0
2 0 0 0 0 0 0 2 0 2 0 0 0 0 0 0 0 0 0 0 0 0 0 0 0 2 0 0 0 0 2 0 0 0 0 0 0 0 0 2 0 0 0 2 2 0 0 0 0 2 0 0 0 0 0 0 0 0 0 2 0 0 0 0 0 0 0 0 0 0 0 0 0 0 0 0 2 0 0 0 0 0 0 0 0 0 0 0 0 0 0 2 0 0 0 0 0 2 0 0 
0 1 1 0 1 1 0 1 1 0 1 1 0 1 1 0 1 1 
0.131289 0.122202 0.122202 1340.732767 1339.621205 0.211814 0.000000 0
0 0 0 0 0 0 0 0 0 0 0 0 0 0 0 0 0 2 0 0 0 2 0 0 0 0 0 0 0 0 0 0 0 0 0 0 0 0 2 0 0 0 0 0 0 0 0 0 0 0 0 0 0 0 2 0 0 0 0 0 2 0 0 2 0 0 0 2 0 0 0 0 0 0 0 0 0 0 0 2 0 0 0 0 0 0 0 0 0 0 0 0 0 0 0 2 0 0 0 0 
0 1 1 0 0 1 0 1 1 0 1 1 0 1 1 0 1 1 
0.131361 0.122253 0.122253 1340.777968 1339.699015 0.226012 0.000000 0
2 0 0 2 0 0 2 2 0 0 0 0 0 0 0 0 0 2 0 2 0 0 0 0 2 0 0 0 0 0 0 2 0 2 0 0 0 2 0 0 0 0 0 0 2 0 2 0 0 0 0 0 0 0 0 0 0 0 0 2 0 0 2 0 0 0 0 2 0 2 0 0 0 0 0 0 0 0 0 0 0 0 0 0 0 0 0 0 0 0 0 0 2 2 0 0 0 2 2 0 
0 1 1 0 1 1 0 1 1 0 1 1 0 1 1 0 1 1 
0.131396 0.122278 0.122278 1340.808464 1339.747532 0.237538 0.000000 0
0 0 0 0 0 0 0 0 2 0 2 0 0 0 0 0 0 0 0 0 0 2 0 2 0 0 0 0 2 2 0 2 0 2 2 2 0 0 0 0 0 0 0 0 0 2 0 0 0 0 0 0 0 0 0 0 2 0 2 0 0 0 0 0 0 0 0 0 0 2 0 0 0 0 0 0 2 0 2 0 2 0 0 0 0 0 2 0 2 0 0 0 0 0 0 0 0 0 0 0 
0 1 1 0 0 1 0 1 1 0 1 1 0 1 1 0 0 1 
0.132025 0.122743 0.122744 1344.040770 1343.135981 0.227341 0.000000 0
2 0 0 0 0 0 0 0 0 0 0 0 0 0 0 0 0 0 2 2 0 0 0 0 0 0 0 0 0 2 0 0 2 0 0 0 0 0 0 0 0 0 0 2 0 0 0 0 0 0 0 2 0 0 2 0 2 2 0 0 0 2 0 2 0 2 0 2 0 0 0 0 0 0 2 0 0 2 0 0 0 0 0 2 0 2 0 0 0 0 0 0 0 0 0 0 2 0 0 0 
0 1 1 0 1 1 0 1 1 0 1 1 0 1 1 0 1 1 
0.131994 0.122723 0.122724 1343.922658 1343.011362 0.216526 0.000000 0
0 0 0 0 0 0 0 0 0 0 0 0 0 0 0 0 0 0 0 0 0 0 0 0 0 0 0 0 0 0 0 0 0 0 0 0 0 0 0 0 0 0 0 0 0 0 0 0 0 0 0 2 0 0 0 2 0 0 0 0 0 0 0 0 0 0 0 0 0 0 0 0 0 0 0 0 0 0 0 0 0 0 2 0 2 2 0 0 0 2 2 0 0 0 0 0 2 0 0 2 
0 1 1 0 1 1 0 1 1 0 1 1 0 1 1 0 1 1 
0.131988 0.122717 0.122718 1343.694971 1342.771120 0.225336 0.000000 0
2 0 0 0 0 0 2 0 2 2 0 0 2 0 0 2 0 2 0 0 0 0 0 0 0 0 0 0 0 0 2 0 0 0 2 0 0 0 0 2 0 0 0 0 0 0 0 2 0 0 0 0 0 0 0 0 0 0 2 0 0 0 0 0 0 2 0 0 2 2 0 0 0 2 0 0 0 0 2 0 0 0 0 0 0 0 2 0 0 0 0 0 0 2 0 0 0 0 0 0 
0 1 1 0 1 1 0 1 1 0 1 1 0 1 1 0 1 1 
0.131955 0.122691 0.122692 1343.360917 1342.412644 0.245363 0.000000 0
0 0 0 0 0 0 0 0 0 0 0 0 0 0 0 2 0 0 0 0 0 0 0 0 0 0 0 0 0 0 2 0 0 0 0 0 0 0 0 0 2 0 2 0 2 2 2 0 0 0 0 2 2 0 2 0 0 0 2 0 0 2 0 0 2 0 0 0 0 0 0 0 0 0 2 2 0 0 0 0 2 0 0 2 0 0 0 0 0 0 2 0 0 0 0 0 0 0 0 0 
0 1 1 0 1 1 0 1 1 0 1 1 0 1 1 0 1 1 
0.131862 0.122623 0.122623 1342.935343 1341.947479 0.228710 0.000000 0
0 0 0 0 0 0 0 0 0 0 0 2 0 0 0 0 2 0 0 0 0 2 0 0 0 2 0 2 2 2 0 0 2 0 0 0 0 0 0 0 0 2 2 2 0 0 0 0 0 2 0 0 0 0 0 2 0 0 0 0 0 0 2 2 0 0 2 0 0 0 0 0 0 0 0 2 0 0 2 0 0 0 0 0 0 0 0 0 0 0 0 0 0 2 0 0 2 0 2 2 
0 1 1 0 1 1 0 1 1 0 1 1 0 1 1 0 1 1 
0.131724 0.122522 0.122522 1342.451425 1341.411271 0.217929 0.000000 0
0 0 0 0 0 0 2 2 0 0 2 0 2 2 0 0 0 0 0 0 0 2 2 2 0 2 0 0 2 0 0 0 0 0 0 2 0 0 0 0 0 0 0 0 0 0 0 0 0 0 0 0 0 0 0 0 0 0 0 0 0 0 2 0 0 2 0 0 0 0 0 0 0 0 0 0 0 0 2 0 0 0 0 2 2 0 0 0 0 0 0 0 0 0 0 0 0 0 0 0 
0 1 1 0 1 1 0 1 1 0 1 1 0 1 1 0 1 1 
0.131574 0.122410 0.122411 1341.954971 1340.857322 0.218599 0.000000 0
0 2 0 2 0 2 0 0 0 0 2 0 0 0 0 0 0 0 0 0 2 0 0 2 0 0 0 0 2 0 0 0 0 0 2 0 0 0 2 0 0 0 0 0 0 0 0 0 0 0 0 0 0 0 0 0 0 0 0 0 0 0 0 0 0 0 0 0 0 0 0 0 0 0 2 0 0 0 0 2 2 2 0 0 0 0 0 0 0 2 0 0 0 0 0 0 0 0 0 0 
0 1 1 0 1 1 0 1 1 0 1 1 0 1 1 0 1 1 
0.131418 0.122293 0.122294 1341.493519 1340.341905 0.234464 0.000000 0
0 0 0 0 0 0 0 0 0 0 0 0 0 0 0 0 0 0 0 0 0 0 0 2 0 0 0 0 0 0 0 0 0 0 2 0 0 0 2 2 2 2 0 2 0 0 0 0 0 0 0 0 0 0 0 0 0 0 0 0 0 0 0 0 0 0 0 0 0 0 0 0 2 0 0 0 0 0 0 0 0 0 2 0 2 0 0 0 2 0 2 0 0 0 0 2 0 0 0 0 
0 1 1 0 1 1 0 1 1 0 1 1 0 1 1 0 1 1 
0.131251 0.122171 0.122172 1341.111707 1339.919135 0.224423 0.000000 0
0 2 0 2 0 0 0 2 0 0 0 0 0 0 0 2 0 0 2 0 0 0 0 0 0 0 0 2 0 0 0 0 0 2 0 2 0 0 2 2 0 0 0 2 0 0 0 0 2 0 2 0 0 0 0 0 2 0 0 2 0 0 0 0 0 0 0 0 2 0 0 0 0 0 0 0 0 0 0 0 0 0 0 0 0 0 0 0 0 0 0 0 2 0 0 0 0 2 0 0 
0 1 1 0 1 1 0 1 1 0 1 1 0 1 1 0 1 1 
0.131127 0.122085 0.122085 1340.849326 1339.640199 0.192946 0.000000 0
0 0 0 0 2 0 0 0 0 0 0 0 0 0 0 0 0 0 0 2 0 2 0 0 0 2 2 0 0 0 0 0 0 0 0 0 0 0 0 0 0 0 0 2 0 0 0 0 0 0 0 0 2 0 0 0 0 0 0 0 0 0 0 0 0 0 0 0 0 2 0 0 0 2 0 0 0 0 0 0 2 0 0 0 0 0 0 0 0 2 0 0 2 0 0 2 0 0 0 0 
0 1 1 0 1 1 0 1 1 0 1 1 0 1 1 0 1 1 
0.131131 0.122087 0.122088 1340.722404 1339.527168 0.196831 0.000000 0
0 0 2 0 0 0 0 0 0 0 0 0 0 0 0 0 0 0 0 0 0 0 2 0 0 0 2 0 0 0 0 0 0 0 0 0 0 0 0 0 0 0 2 0 0 0 0 0 0 0 0 0 0 0 0 0 0 0 0 0 0 0 0 0 0 2 0 0 0 0 0 0 0 0 0 0 0 0 2 0 0 0 0 2 2 0 0 0 0 0 0 2 0 0 0 0 0 0 2 0 
0 1 1 0 1 1 0 1 1 0 1 1 0 1 1 0 1 1 
0.131225 0.122153 0.122154 1340.706799 1339.548100 0.215859 0.000000 0
0 0 0 0 0 0 2 0 0 0 0 0 0 0 0 0 0 0 0 0 0 0 2 0 0 0 2 0 0 0 0 0 0 0 0 0 0 0 0 0 0 2 0 0 0 0 0 0 0 0 0 2 0 0 0 0 0 0 0 0 2 0 2 2 0 0 0 0 0 0 0 0 2 0 0 0 0 2 0 0 2 2 0 0 0 0 0 0 0 0 0 0 0 0 0 0 0 0 0 0 
0 1 1 0 1 1 0 1 1 0 1 1 0 1 1 0 0 1 
0.131333 0.122232 0.122232 1340.756089 1339.641866 0.228856 0.000000 0
0 0 0 0 0 0 0 2 0 0 2 0 0 2 0 0 0 2 0 0 0 0 2 0 0 2 0 0 0 0 2 0 0 0 0 0 2 0 0 0 0 0 0 0 0 2 0 0 0 2 0 2 2 2 0 0 0 0 0 2 0 0 0 0 0 0 0 0 0 0 0 0 0 0 0 0 0 0 0 2 0 0 0 0 0 0 0 0 0 2 0 0 0 2 0 2 0 2 0 0 
0 1 1 0 1 1 0 1 1 0 1 1 0 1 1 0 1 1 
0.131457 0.122318 0.122319 1340.825645 1339.751867 0.239429 0.000000 0
0 0 0 0 0 2 0 0 2 0 0 0 0 0 0 0 0 0 0 0 0 0 0 0 0 2 0 0 0 0 0 0 0 0 0 0 0 0 0 2 0 0 0 0 0 0 0 0 0 0 0 0 0 0 0 0 2 0 0 0 0 0 0 0 0 0 0 0 2 2 0 0 0 0 0 2 0 0 0 2 0 0 2 0 0 0 2 0 0 0 0 0 0 0 0 0 0 0 2 0 
0 1 1 0 1 1 0 1 1 0 1 1 0 1 1 0 1 1 
0.131499 0.122351 0.122351 1340.869790 1339.818207 0.232665 0.000000 0
0 0 0 0 0 0 0 0 2 0 0 0 0 0 0 0 0 0 0 0 2 0 2 2 0 2 0 0 0 0 0 0 0 0 0 0 0 0 0 0 2 0 0 0 0 0 0 2 0 0 0 0 0 2 0 0 0 0 0 0 0 2 0 2 0 2 2 2 0 0 0 0 2 2 0 0 0 0 0 0 0 0 0 0 2 2 0 0 2 0 0 0 2 0 0 0 0 0 0 0 
0 1 1 0 1 1 0 1 1 0 1 1 0 1 1 0 1 1 
0.131973 0.122707 0.122708 1343.870476 1342.958175 0.223762 0.000000 0
0 0 2 0 0 0 0 2 2 0 0 0 0 0 0 2 0 0 0 0 0 0 0 0 0 0 0 0 0 0 2 0 0 0 0 0 0 0 0 0 0 0 0 0 0 0 0 2 2 0 0 0 0 0 0 0 0 0 0 0 0 0 0 0 0 2 0 0 0 0 0 0 0 0 0 0 0 0 0 0 0 0 0 0 0 2 0 0 0 0 0 0 0 0 0 0 2 0 0 0 
0 1 1 0 1 1 0 1 1 0 1 1 0 1 1 0 1 1 
0.131968 0.122703 0.122704 1343.760118 1342.842893 0.223989 0.000000 0
0 0 0 0 0 0 0 2 2 0 0 0 0 0 0 0 0 0 0 0 0 0 0 0 0 0 0 0 0 0 0 0 0 0 0 0 0 0 0 0 2 0 2 0 0 0 2 2 0 2 0 0 0 0 2 0 0 0 0 0 0 0 2 0 0 0 0 0 0 0 2 0 0 0 0 0 0 0 0 0 0 2 0 0 0 0 0 0 2 2 0 0 0 0 0 0 0 0 0 0 
0 1 1 0 1 1 0 1 1 0 1 1 0 1 1 0 1 1 
0.131953 0.122692 0.122693 1343.543960 1342.614029 0.228717 0.000000 0
0 0 0 2 0 0 0 0 0 0 0 0 0 0 2 0 0 0 0 0 0 0 0 0 0 0 2 2 0 0 0 0 0 0 0 0 0 0 0 2 0 0 0 0 0 2 0 0 2 2 0 0 0 0 0 0 2 0 0 0 0 0 2 0 0 2 0 0 0 0 0 2 0 0 0 0 0 0 0 0 0 2 2 0 0 2 0 0 0 0 0 2 0 0 2 0 0 0 0 2 
0 1 1 0 1 1 0 1 1 0 1 1 0 1 1 0 1 1 
0.131913 0.122662 0.122663 1343.229310 1342.275602 0.227132 0.000000 0
0 2 0 0 0 0 0 0 0 0 2 0 0 2 0 0 0 0 0 0 0 0 0 0 0 0 0 0 0 0 0 0 0 0 0 0 2 0 2 0 2 0 0 0 2 0 0 0 2 0 0 0 0 0 0 0 0 0 0 0 2 0 0 2 0 0 0 0 0 2 0 0 0 0 0 0 2 0 0 0 2 0 0 2 0 0 2 0 0 2 0 0 0 0 0 0 0 0 0 0 
0 1 1 0 1 1 0 1 1 0 1 1 0 1 1 0 1 1 
0.131841 0.122608 0.122608 1342.833247 1341.843089 0.217385 0.000000 0
0 0 0 0 0 0 0 0 0 0 0 0 0 0 0 0 0 0 0 2 0 2 0 0 0 0 0 0 0 0 0 0 0 0 0 0 0 0 0 0 0 2 0 0 0 0 0 0 0 0 0 0 0 0 0 2 0 0 0 0 0 0 0 0 0 0 0 0 0 0 0 0 0 0 0 0 2 0 0 0 0 0 0 0 0 0 0 0 0 0 0 0 2 0 0 0 0 0 0 0 
0 1 1 0 1 1 0 1 1 0 1 1 0 1 1 0 1 1 
0.131744 0.122534 0.122535 1342.385566 1341.347814 0.246106 0.000000 0
2 0 0 0 0 0 0 0 0 0 2 0 0 0 2 0 2 0 0 0 0 0 0 0 0 0 2 0 0 0 0 0 0 0 0 2 0 0 0 0 0 0 0 0 2 0 0 0 0 0 0 0 0 2 0 2 0 0 0 0 0 0 0 0 0 2 0 0 0 0 0 0 0 0 0 0 0 0 0 0 0 0 0 0 2 0 0 0 2 0 0 2 0 0 0 0 0 2 2 0 
0 1 1 0 1 1 0 1 1 0 1 1 0 1 1 0 1 1 
0.131619 0.122440 0.122440 1341.925336 1340.833751 0.227063 0.000000 0
0 0 0 0 0 0 0 2 0 0 0 0 2 0 0 0 0 2 0 0 0 0 0 0 0 0 0 0 0 0 0 0 0 0 0 0 0 0 0 0 0 0 0 0 0 0 0 0 0 0 0 0 0 0 0 0 0 0 0 0 0 0 0 0 0 0 2 0 0 0 0 0 0 0 0 0 0 0 0 2 0 0 0 0 0 0 0 0 0 0 0 0 0 0 0 0 0 0 0 0 
0 1 1 0 1 1 0 1 1 0 1 1 0 1 1 0 1 1 
0.131470 0.122328 0.122329 1341.497064 1340.353506 0.224012 0.000000 0
0 2 0 0 0 2 0 0 0 0 0 0 0 0 0 0 0 0 2 0 0 0 0 2 0 0 0 0 0 0 0 0 0 0 0 2 2 0 0 0 0 0 0 0 0 0 0 0 0 0 0 2 0 0 0 0 0 0 2 0 0 0 0 2 0 0 0 2 0 0 0 0 0 0 0 2 0 0 0 2 0 0 0 2 2 0 0 0 0 2 0 0 0 0 0 0 2 0 0 0 
0 1 1 0 1 1 0 1 1 0 1 1 0 1 1 0 1 1 
0.131305 0.122210 0.122211 1341.145985 1339.963210 0.223016 0.000000 0
2 0 0 0 0 0 0 2 2 0 0 0 0 0 2 0 0 0 2 0 2 0 0 2 0 0 0 0 0 0 0 0 0 2 0 0 0 0 0 0 0 0 0 0 0 0 0 0 0 0 0 0 0 0 0 0 2 2 0 0 0 0 0 2 2 0 0 0 0 0 0 2 0 0 0 0 0 0 2 0 0 2 0 2 0 0 0 0 0 0 0 0 0 0 0 0 0 0 2 2 
0 1 1 0 1 1 0 1 1 0 1 1 0 1 1 0 1 1 
0.131205 0.122138 0.122139 1340.911374 1339.714073 0.228819 0.000000 0
0 0 0 0 0 0 0 0 0 0 0 0 0 0 0 0 0 0 0 0 2 0 0 0 0 0 0 0 0 0 0 0 0 2 0 0 0 2 0 0 0 0 0 0 0 2 0 0 2 0 0 0 0 0 0 0 0 0 0 2 0 0 0 2 0 0 0 0 0 0 0 2 2 0 0 0 0 2 0 0 0 0 0 2 0 0 0 0 0 0 0 0 2 0 0 0 0 0 0 0 
0 1 1 0 1 1 0 1 1 0 1 1 0 1 1 0 1 1 
0.131200 0.122136 0.122136 1340.804683 1339.621664 0.209992 0.000000 0
0 0 0 0 0 0 0 0 0 0 0 0 0 0 0 0 0 0 0 2 0 0 0 2 0 0 0 0 0 0 0 2 0 2 0 0 0 0 0 0 0 0 0 0 0 0 0 0 2 0 2 0 0 0 0 0 0 0 0 0 0 0 0 0 0 0 0 0 0 0 0 0 0 0 2 0 0 0 0 0 0 0 0 0 0 0 2 2 0 0 0 0 0 0 0 0 0 0 0 0 
0 1 1 0 0 1 0 1 1 0 1 1 0 1 1 0 1 1 
0.131280 0.122193 0.122194 1340.805393 1339.659396 0.209539 0.000000 0
0 0 2 0 0 0 2 0 0 2 0 0 0 0 0 0 2 0 0 0 0 0 2 0 0 0 0 0 0 0 2 0 0 2 0 0 0 0 2 0 0 0 0 0 0 0 0 0 0 0 0 0 2 0 0 0 0 0 0 0 0 2 0 0 0 0 2 0 0 0 0 0 0 0 2 0 0 2 0 0 0 0 2 0 0 0 0 2 2 0 0 0 0 0 0 0 0 0 0 0 
0 1 1 0 1 1 0 1 1 0 1 1 0 1 1 0 1 1 
0.131401 0.122280 0.122281 1340.872330 1339.773714 0.223812 0.000000 0
0 0 0 2 0 0 0 0 0 0 0 0 2 0 0 0 0 0 0 0 2 0 0 0 0 0 0 0 0 0 0 0 0 0 0 0 0 0 0 2 0 0 0 0 0 0 0 0 0 0 0 0 0 0 0 0 0 2 0 0 0 0 0 0 0 0 0 0 0 0 0 0 0 0 0 2 0 0 0 0 0 0 2 0 0 2 0 0 0 0 0 0 2 0 2 0 0 0 0 0 
0 1 1 0 1 1 0 1 1 0 1 1 0 1 1 0 1 1 
0.131542 0.122380 0.122381 1340.958818 1339.904764 0.224179 0.000000 0
0 0 2 0 0 0 0 0 2 0 0 0 0 0 0 0 0 0 2 0 0 0 0 0 0 0 0 0 0 0 0 0 0 0 0 0 0 2 0 0 2 2 2 0 0 0 0 0 0 0 0 0 0 0 2 0 2 2 0 0 0 0 2 0 0 0 0 0 0 0 0 0 2 0 0 0 0 0 2 0 0 2 0 0 2 0 0 0 0 0 0 0 2 0 0 0 0 0 2 0 
0 1 1 0 1 1 0 1 1 0 1 1 0 1 1 0 1 1 
0.131601 0.122426 0.122427 1341.014685 1339.986087 0.220296 0.000000 0
2 0 0 0 0 0 0 0 0 0 0 0 0 0 0 0 0 2 0 2 2 0 0 0 0 0 2 0 0 0 0 0 0 0 0 0 0 0 0 0 0 0 0 2 0 0 2 0 0 0 0 2 0 0 0 0 0 2 0 0 0 0 0 0 0 0 0 0 0 0 0 0 0 0 0 0 0 0 2 2 0 0 0 0 0 2 0 0 0 0 0 0 0 0 0 0 0 2 0 0 
0 1 1 0 1 1 0 1 1 0 1 1 0 1 1 0 1 1 
0.131953 0.122693 0.122694 1343.691537 1342.795234 0.223290 0.000000 0
2 2 0 0 0 2 0 2 0 0 0 2 0 2 0 0 0 2 0 0 0 2 2 0 0 2 0 0 0 0 0 0 0 0 0 2 0 0 0 0 0 0 2 0 0 0 2 0 0 0 0 0 0 0 2 0 0 0 0 2 0 0 2 0 0 0 0 0 0 0 0 0 0 0 0 0 0 0 0 0 0 0 0 0 2 0 0 2 0 0 0 0 0 0 0 0 0 0 0 0 
0 1 1 0 1 1 0 1 1 0 1 1 0 1 1 0 1 1 
0.131957 0.122695 0.122696 1343.586080 1342.684575 0.240048 0.000000 0
2 0 0 0 2 2 0 0 0 0 0 0 0 2 0 0 0 0 0 0 0 0 0 0 0 0 0 2 0 0 0 0 0 0 0 0 0 0 0 2 0 0 0 0 2 0 0 0 0 2 0 0 0 0 2 0 0 0 0 0 0 0 0 0 0 0 0 0 0 2 0 0 0 0 0 0 0 0 0 0 0 2 2 0 0 0 0 0 0 0 0 2 0 0 0 0 0 2 0 0 
0 1 1 0 1 1 0 1 1 0 1 1 0 1 1 0 1 1 
0.131941 0.122683 0.122684 1343.384729 1342.467339 0.239746 0.000000 0
2 0 0 0 0 0 0 0 0 0 0 0 0 2 0 0 0 0 0 0 0 0 0 0 0 0 2 0 0 0 0 0 2 0 0 0 0 0 0 0 0 0 0 2 2 2 0 0 0 0 2 0 0 0 2 0 0 0 0 0 2 2 0 2 0 0 0 0 0 0 0 2 0 0 2 0 0 0 0 0 0 0 0 0 0 2 0 0 0 0 2 0 2 0 0 0 2 0 0 0 
0 1 1 0 1 1 0 1 1 0 0 1 0 1 1 0 1 1 
0.131906 0.122656 0.122657 1343.097465 1342.154135 0.246509 0.000000 0
0 0 0 0 0 0 0 0 0 2 2 0 0 0 0 0 0 0 0 2 2 0 0 0 0 0 2 0 0 0 2 0 0 0 0 0 0 0 2 0 0 0 0 0 0 0 2 0 0 0 0 0 0 0 0 0 0 0 2 2 0 0 0 0 2 0 0 0 2 0 0 2 0 0 2 0 0 0 0 0 0 0 0 2 0 0 2 0 0 2 2 0 0 0 0 0 0 0 0 0 
0 1 1 0 1 1 0 1 1 0 1 1 0 1 1 0 1 1 
0.131850 0.122615 0.122615 1342.740709 1341.762360 0.222077 0.000000 0
2 0 2 0 0 2 0 0 2 0 0 0 0 0 2 0 0 0 0 0 0 2 0 0 0 0 0 2 0 0 2 0 0 0 2 0 0 0 0 2 0 0 0 2 0 0 0 2 0 2 0 0 0 0 0 0 0 0 0 0 0 0 0 0 0 0 0 0 2 0 0 0 0 0 0 0 0 0 0 0 0 0 0 0 0 0 0 2 0 0 2 0 0 0 0 0 2 0 2 0 
0 1 1 0 1 1 0 1 1 0 1 1 0 1 1 0 1 1 
0.131766 0.122551 0.122551 1342.338961 1341.316246 0.240768 0.000000 0
0 0 2 0 0 0 0 0 0 0 0 0 0 0 0 0 0 0 0 0 0 0 0 0 0 0 0 0 0 0 0 0 0 0 0 2 2 0 0 0 2 0 0 0 0 0 0 0 0 0 0 0 0 2 0 2 0 0 0 0 0 0 0 2 0 0 0 2 2 0 0 0 0 0 0 0 0 0 0 0 0 0 0 0 0 0 0 0 2 0 0 0 0 0 0 0 2 0 0 0 
0 1 1 0 1 1 0 1 1 0 1 1 0 1 1 0 1 1 
0.131640 0.122457 0.122457 1341.925954 1340.852279 0.237961 0.000000 0
2 0 0 0 0 2 0 0 2 2 0 0 0 2 0 2 0 2 2 0 0 2 0 2 0 0 0 0 0 0 2 0 0 0 2 0 0 0 0 0 0 0 2 0 0 2 0 0 0 0 0 0 0 2 0 0 2 0 0 0 0 0 0 2 0 0 0 2 0 0 2 0 0 0 0 0 0 0 0 2 0 2 0 0 0 0 0 0 2 0 0 0 0 0 0 0 0 0 2 0 
0 1 1 0 1 1 0 0 1 0 1 1 0 1 1 0 1 1 
0.131476 0.122337 0.122338 1341.543383 1340.419932 0.216773 0.000000 0
0 0 0 0 0 0 0 0 0 0 0 0 0 0 0 0 0 0 2 0 0 2 0 0 0 0 0 0 2 0 0 0 0 0 0 0 0 0 0 0 0 0 0 0 2 0 2 0 2 2 0 2 2 0 0 0 0 0 0 0 2 0 0 2 2 0 2 0 0 0 0 0 0 0 0 0 0 0 0 0 0 0 2 0 0 0 0 0 0 2 0 0 2 0 0 0 0 0 2 0 
0 1 1 0 1 1 0 0 0 0 1 1 0 1 1 0 1 1 
0.131338 0.122236 0.122237 1341.238856 1340.080150 0.200124 0.000000 0
0 0 0 0 0 0 0 2 0 0 0 0 0 0 0 2 0 0 0 0 2 0 0 0 0 2 2 0 0 2 0 0 0 0 0 0 0 0 0 0 0 0 0 0 0 0 0 0 0 0 0 0 0 0 0 0 0 0 0 2 0 0 0 0 0 0 0 0 0 0 2 0 0 2 0 0 2 0 0 0 0 0 0 0 0 0 0 0 0 0 0 2 0 0 0 2 0 0 2 0 
0 1 1 0 1 1 0 1 1 0 1 1 0 1 1 0 1 1 
0.131280 0.122194 0.122194 1341.046768 1339.877793 0.219762 0.000000 0
0 0 0 0 0 0 0 0 0 0 0 0 2 0 2 0 0 0 2 0 0 2 0 0 0 2 0 2 0 2 0 0 0 0 0 0 0 0 2 0 0 2 2 0 0 2 0 2 0 0 0 0 0 0 0 0 0 0 0 2 2 0 0 0 0 0 0 0 0 0 0 0 0 0 0 0 0 0 2 2 2 0 2 0 0 2 0 2 0 2 0 0 2 0 0 2 0 0 0 0 
0 1 1 0 1 1 0 1 1 0 1 1 0 1 1 0 1 1 
0.131302 0.122208 0.122209 1340.970578 1339.817807 0.204148 0.000000 0
0 0 0 2 2 0 0 0 0 0 0 0 0 0 0 0 0 2 2 0 0 0 0 2 0 0 0 0 0 0 2 2 0 0 0 0 0 0 2 0 0 0 0 0 0 0 0 0 0 0 0 0 0 2 0 0 0 0 2 0 0 0 0 0 0 0 0 0 0 0 0 2 0 0 0 0 0 0 0 0 0 2 2 0 0 0 0 0 0 0 0 0 0 0 0 0 0 0 0 0 
0 1 1 0 1 1 0 1 1 0 1 1 0 1 1 0 1 1 
0.131357 0.122251 0.122251 1340.986839 1339.869331 0.216230 0.000000 0
0 0 0 0 0 0 0 0 0 0 0 0 0 0 0 0 0 2 2 2 0 0 0 0 0 2 0 2 2 0 0 0 2 0 0 0 0 0 0 0 0 0 0 0 0 2 0 0 0 0 0 0 0 0 2 0 0 0 0 0 0 0 0 2 0 0 2 0 0 0 0 0 0 2 0 0 0 0 0 0 0 0 0 2 0 0 0 2 0 0 0 0 2 0 0 0 2 0 0 0 
0 1 1 0 1 1 0 1 1 0 1 1 0 1 1 0 1 1 
0.131449 0.122319 0.122319 1341.061375 1339.988811 0.220566 0.000000 0
0 0 0 0 0 0 0 0 0 0 0 0 0 0 0 0 0 0 0 0 0 0 0 2 0 0 0 0 2 0 0 0 0 2 0 2 0 0 0 0 0 0 2 0 0 0 0 0 0 2 0 0 2 0 0 0 0 0 2 0 0 0 2 0 0 0 0 0 0 0 0 0 2 0 2 0 0 0 0 0 0 0 0 2 0 0 0 2 0 0 0 0 0 2 0 0 0 0 2 2 
0 1 1 0 1 1 0 1 1 0 0 1 0 1 1 0 1 1 
0.131585 0.122417 0.122417 1341.154591 1340.126084 0.214022 0.000000 0
0 0 0 0 0 0 0 0 0 0 0 0 0 0 0 0 0 0 0 0 0 0 0 0 0 0 0 2 0 0 0 0 0 0 0 0 0 2 0 0 2 0 2 2 0 2 0 0 0 0 0 0 0 0 0 0 0 0 0 0 0 0 0 0 2 0 0 0 0 0 0 0 0 0 0 0 0 0 0 2 2 0 0 0 0 0 0 0 0 0 0 0 2 0 0 0 0 0 0 0 
0 1 1 0 1 1 0 1 1 0 1 1 0 1 1 0 1 1 
0.131703 0.122498 0.122499 1341.219510 1340.219318 0.220496 0.000000 0
2 2 2 0 0 0 2 0 0 0 0 0 0 0 0 0 0 0 0 0 0 0 0 2 0 0 2 0 0 0 2 0 0 0 0 0 0 2 0 0 2 0 0 0 0 0 0 0 0 0 0 0 0 2 0 0 0 0 0 0 0 0 2 0 0 0 0 0 0 0 0 0 0 0 0 2 0 0 0 0 2 0 2 0 0 0 0 0 0 0 0 0 0 0 2 0 0 0 0 0 
0 1 1 0 1 1 0 1 1 0 1 1 0 1 1 0 1 1 
0.132003 0.122732 0.122732 1343.470940 1342.640293 0.226107 0.000000 0
0 0 0 0 0 0 0 0 0 0 0 0 0 0 0 0 0 0 0 0 0 0 0 0 0 0 0 0 0 0 2 0 0 0 0 0 0 2 0 2 0 0 0 0 2 0 0 0 0 0 0 0 0 0 0 2 0 0 0 0 0 0 0 0 0 0 0 0 0 0 0 0 0 0 0 0 0 2 0 0 0 0 0 0 0 0 0 2 0 0 0 0 0 0 0 0 0 0 0 0 
0 1 1 0 1 1 0 1 1 0 1 1 0 1 1 0 1 1 
0.131982 0.122721 0.122722 1343.362420 1342.522601 0.239136 0.000000 0
0 0 0 2 0 0 0 2 2 2 0 0 0 0 0 0 0 0 2 2 0 0 0 0 0 0 0 0 0 0 0 0 0 0 0 2 0 0 0 0 0 0 0 0 0 0 0 0 0 2 0 0 0 0 2 2 2 0 0 0 0 0 0 0 0 0 2 2 0 0 0 0 0 2 0 0 0 0 2 0 0 0 0 2 2 2 0 0 0 0 0 0 0 0 0 0 0 2 0 0 
0 1 1 0 1 1 0 1 1 0 1 1 0 1 1 0 1 1 
0.131952 0.122691 0.122692 1343.183548 1342.312920 0.225704 0.000000 0
0 0 0 0 2 0 0 0 0 2 0 0 0 0 0 0 0 0 0 0 2 0 0 0 0 0 0 0 0 0 0 0 0 0 2 0 2 0 0 0 0 0 0 0 0 0 0 0 0 0 0 0 0 0 0 0 0 0 0 0 2 2 0 0 0 0 0 0 0 0 0 0 0 0 2 0 0 0 2 2 0 0 0 0 0 0 0 0 0 0 2 0 2 0 0 0 0 0 0 0 
0 1 1 0 1 1 0 1 1 0 1 1 0 1 1 0 1 1 
0.131922 0.122670 0.122670 1342.938019 1342.027412 0.233919 0.000000 0
0 0 0 0 2 0 0 0 0 0 0 0 0 0 0 0 2 2 0 0 0 0 0 0 0 0 0 0 0 0 0 0 0 0 0 0 0 0 2 0 0 0 0 2 2 0 0 0 0 0 0 0 0 2 0 0 2 0 0 2 0 0 0 0 0 0 0 0 2 0 2 0 0 0 0 2 0 0 0 0 0 0 0 0 2 0 0 0 0 2 0 0 0 0 0 0 0 0 0 0 
0 1 1 0 1 1 0 1 1 0 1 1 0 1 1 0 1 1 
0.131890 0.122641 0.122641 1342.634465 1341.682892 0.223408 0.000000 0
0 2 2 0 0 0 0 2 0 0 0 0 0 0 0 0 0 2 2 2 0 0 0 0 0 0 0 0 0 2 0 0 0 0 0 0 0 0 0 2 0 0 2 0 0 2 2 0 0 0 2 0 2 0 0 0 0 0 0 0 0 0 0 0 0 0 2 0 0 0 0 0 0 0 0 2 0 0 0 0 0 0 2 0 0 0 0 0 2 0 0 0 0 2 0 0 0 0 0 0 
0 1 1 0 1 1 0 1 1 0 1 1 0 1 1 0 1 1 
0.131808 0.122580 0.122580 1342.291362 1341.295079 0.240395 0.000000 0
2 0 2 0 0 0 2 0 0 0 2 2 0 0 0 0 2 0 0 2 0 0 0 0 0 2 0 2 0 0 0 0 0 0 0 0 0 0 0 0 2 0 0 0 0 2 0 0 0 0 0 0 0 0 0 0 0 0 0 0 0 2 0 0 0 0 2 2 0 2 0 0 0 2 2 0 2 0 2 0 0 0 0 0 0 0 2 0 0 0 0 0 2 0 0 0 0 2 0 0 
0 1 1 0 1 1 0 1 1 0 1 1 0 1 1 0 1 1 
0.131682 0.122486 0.122486 1341.940317 1340.895812 0.220638 0.000000 0
0 0 0 0 0 0 0 0 0 0 0 0 0 0 2 0 0 0 0 0 0 0 0 0 0 0 2 0 0 2 0 0 0 0 2 0 0 0 0 0 0 0 0 0 0 0 0 0 0 0 0 0 0 0 0 0 2 0 0 2 0 0 2 2 2 0 0 0 0 0 0 0 0 0 0 0 0 0 0 0 0 0 0 0 0 0 0 0 0 0 0 0 0 0 0 0 0 0 0 2 
0 1 1 0 1 1 0 1 1 0 1 1 0 1 1 0 1 1 
0.131502 0.122358 0.122359 1341.618792 1340.527758 0.215299 0.000000 0
0 0 0 0 0 0 0 0 0 0 0 0 2 0 0 0 0 0 0 0 0 0 2 0 0 0 0 0 2 2 2 0 0 0 0 0 0 0 0 0 0 0 2 0 0 0 0 0 0 2 0 0 0 0 0 0 0 0 2 0 0 0 0 0 0 0 0 0 0 0 0 0 0 0 0 0 0 0 0 0 0 0 0 2 0 0 0 2 0 0 0 0 0 0 0 0 2 0 0 0 
0 1 1 0 0 1 0 0 1 0 1 1 0 1 1 0 1 1 
0.131381 0.122271 0.122272 1341.374046 1340.252542 0.212843 0.000000 0
0 2 0 0 2 0 0 2 0 0 0 0 0 0 0 0 0 0 0 0 2 0 0 0 0 0 0 0 0 0 0 0 0 0 0 0 0 0 0 0 0 0 0 0 0 0 0 0 2 0 0 0 0 0 0 0 0 0 2 0 0 2 0 0 0 2 0 0 0 0 0 0 0 0 0 0 0 0 0 0 0 0 0 0 0 0 2 0 0 0 2 0 0 2 0 0 2 0 0 0 
0 1 1 0 1 1 0 1 1 0 0 1 0 1 1 0 1 1 
0.131364 0.122256 0.122257 1341.235254 1340.107363 0.210301 0.000000 0
0 0 0 0 0 0 0 0 0 0 0 0 0 0 0 2 0 0 0 2 0 0 2 0 0 0 0 0 0 0 0 0 0 0 0 0 0 0 2 0 0 0 0 0 2 0 0 0 0 0 0 0 2 0 0 0 0 0 0 0 0 0 0 2 0 0 0 0 0 0 0 0 0 2 2 0 0 2 0 0 0 2 0 0 0 0 0 0 0 0 0 0 0 0 0 2 2 0 2 0 
0 1 1 0 1 1 0 1 1 0 1 1 0 1 1 0 1 1 
0.131409 0.122287 0.122288 1341.195073 1340.083982 0.223872 0.000000 0
0 0 0 0 0 0 0 0 2 0 0 0 2 0 0 0 0 0 0 0 0 0 0 0 0 0 0 0 0 0 0 0 0 0 0 0 0 2 0 0 2 0 2 0 0 0 0 0 0 0 0 0 0 0 0 0 0 2 2 0 0 0 0 0 0 0 2 0 0 0 2 0 0 0 2 0 0 0 0 0 0 0 0 0 0 0 0 0 0 0 0 0 2 0 0 0 2 0 0 0 
0 1 1 0 1 1 0 1 1 0 1 1 0 1 1 0 1 1 
0.131466 0.122329 0.122330 1341.227680 1340.148864 0.218700 0.000000 0
0 0 0 0 0 0 0 0 0 2 0 0 0 0 0 0 0 0 0 2 2 0 0 2 2 0 0 0 0 0 0 0 0 0 0 2 0 2 0 0 0 0 0 0 0 0 0 0 0 0 2 0 2 0 0 0 0 0 0 0 0 0 0 0 0 0 0 0 0 0 0 0 0 0 2 0 2 0 0 0 0 0 0 0 0 2 0 0 0 0 2 0 0 2 0 0 0 0 0 2 
0 1 1 0 1 1 0 1 1 0 1 1 0 1 1 0 1 1 
0.131530 0.122378 0.122379 1341.303101 1340.263437 0.223495 0.000000 0
0 0 0 0 0 0 0 0 0 2 0 0 0 0 2 2 0 0 2 0 0 2 2 0 0 0 0 0 0 0 0 0 0 0 0 0 0 0 0 0 0 0 0 0 2 0 0 0 0 0 0 0 0 0 0 0 0 0 0 0 0 0 0 0 0 0 0 0 0 0 0 0 0 0 0 0 0 0 0 0 0 0 0 0 0 2 0 0 2 0 0 2 0 0 2 0 0 0 0 0 
0 1 1 0 1 1 0 1 1 0 1 1 0 1 1 0 1 1 
0.131638 0.122456 0.122457 1341.391544 1340.390560 0.238433 0.000000 0
0 0 2 0 0 0 0 0 0 0 2 0 0 0 0 0 0 0 0 0 0 0 0 0 0 0 0 0 0 0 0 2 0 0 0 0 0 2 2 0 0 0 0 2 0 0 0 0 2 2 0 0 2 0 0 0 0 0 2 0 0 0 0 0 0 0 0 0 0 0 0 2 0 0 0 2 0 0 0 0 0 0 0 0 0 0 0 0 0 0 2 0 0 0 0 0 0 2 0 0 
0 1 1 0 1 1 0 1 1 0 1 1 0 1 1 0 1 1 
0.131767 0.122543 0.122544 1341.455091 1340.480801 0.232438 0.000000 0
0 2 0 0 0 0 2 0 0 0 0 0 0 0 0 0 0 2 0 2 0 0 2 0 0 0 0 0 2 2 0 2 0 0 2 0 0 0 0 0 0 0 2 0 0 0 0 0 2 0 2 0 0 0 2 0 0 0 0 0 0 0 2 0 0 0 0 0 0 2 0 0 2 0 0 0 0 2 0 0 2 0 0 0 0 0 0 0 0 0 0 0 2 0 0 0 0 0 0 0 
0 1 1 0 1 1 0 1 1 0 1 1 0 1 1 0 1 1 
0.132106 0.122836 0.122837 1343.106674 1342.440022 0.228989 0.000000 0
0 0 0 0 2 0 0 0 0 0 0 0 0 0 0 2 0 0 0 2 0 0 0 0 0 0 2 0 0 0 0 0 0 2 0 0 0 0 0 0 0 0 2 2 2 0 0 0 0 0 0 0 0 0 0 0 0 0 0 2 0 0 0 2 0 0 0 0 0 0 2 0 0 0 0 2 2 0 0 0 0 0 0 0 0 2 0 0 0 0 0 0 2 0 0 0 0 0 0 2 
0 1 1 0 1 1 0 1 1 0 1 1 0 1 1 0 1 1 
0.132024 0.122897 0.122897 1342.978358 1342.299253 0.228546 0.000000 0
0 0 0 0 0 0 0 0 0 0 0 0 0 0 0 0 0 0 0 0 0 0 2 0 2 2 0 0 0 0 0 0 0 0 2 0 0 0 0 0 0 0 2 0 0 0 2 0 0 2 0 0 0 0 2 0 0 0 2 0 0 2 2 0 0 0 0 0 2 0 0 0 0 0 0 0 0 0 2 0 0 0 2 0 0 0 0 0 0 0 0 0 0 0 0 0 0 0 2 0 
0 1 1 0 1 1 0 1 1 0 1 1 0 1 1 0 1 1 
0.131949 0.122723 0.122724 1342.859516 1342.102369 0.237623 0.000000 0
0 0 0 0 0 0 0 0 0 0 0 0 0 0 0 0 0 2 0 0 0 0 2 0 0 0 0 2 0 0 0 0 2 0 0 2 0 0 2 0 0 2 2 0 0 0 0 0 0 2 0 0 0 0 0 0 0 0 2 2 0 0 0 0 0 2 0 2 2 0 0 0 0 0 0 2 2 0 0 0 0 0 0 0 2 2 0 0 0 0 0 0 0 0 0 0 0 0 2 0 
0 0 1 0 1 1 0 1 1 0 1 1 0 1 1 0 1 1 
0.131906 0.122750 0.122745 1342.697183 1341.852165 0.234039 0.000000 0
0 0 0 0 0 0 0 2 2 0 2 0 2 2 0 0 0 2 2 0 0 0 0 0 0 0 0 0 0 0 0 0 0 0 0 2 0 0 0 0 2 2 0 0 0 0 0 0 0 0 0 0 0 2 0 0 0 0 0 0 0 0 2 0 0 0 0 0 0 0 0 2 2 0 0 0 2 2 0 2 0 0 0 2 2 2 2 0 0 0 0 0 0 0 2 0 0 0 0 0 
0 1 1 0 1 1 0 1 1 0 1 1 0 1 1 0 1 1 
0.131876 0.122635 0.122636 1342.473861 1341.561267 0.221701 0.000000 0
0 0 0 0 0 0 0 0 0 0 0 0 0 0 0 2 0 0 0 0 0 0 0 2 0 0 0 0 0 0 0 0 0 0 0 0 0 0 0 0 0 0 2 0 0 0 0 2 0 0 0 2 0 0 0 0 0 0 0 0 0 0 0 0 0 2 0 0 2 0 0 0 0 0 0 0 0 0 0 0 0 2 0 0 0 0 0 0 0 0 0 2 0 0 0 0 2 0 2 2 
0 1 1 0 1 1 0 1 1 0 1 1 0 1 1 0 1 1 
0.131811 0.122584 0.122585 1342.210758 1341.246243 0.237253 0.000000 0
0 0 0 0 0 0 0 0 0 0 0 0 0 0 0 0 0 0 0 0 2 0 0 0 2 0 0 0 0 2 0 0 0 0 0 0 2 0 0 0 2 0 0 0 2 0 2 0 2 2 0 0 0 0 0 0 0 0 0 0 0 0 0 0 0 0 0 0 0 0 2 0 0 0 0 0 0 0 0 0 0 0 0 0 0 0 0 0 0 0 0 0 0 0 0 0 0 0 0 0 
0 1 1 0 1 1 0 1 1 0 1 1 0 1 1 0 1 1 
0.131695 0.122499 0.122499 1341.941586 1340.931501 0.237683 0.000000 0
0 0 0 0 0 0 0 0 0 0 0 0 0 0 2 0 2 0 0 0 2 0 0 0 0 0 0 0 0 0 0 0 0 0 0 0 0 0 0 0 0 0 0 0 0 0 0 0 0 0 0 0 0 0 0 0 0 0 0 0 0 0 0 0 0 0 0 0 0 2 0 0 2 0 0 0 0 0 0 0 0 2 0 0 0 0 0 0 0 0 0 0 0 0 0 0 0 0 2 0 
0 1 1 0 1 1 0 1 1 0 1 1 0 1 1 0 1 1 
0.131550 0.122395 0.122396 1341.701823 1340.652206 0.226633 0.000000 0
0 0 0 0 0 0 0 2 0 0 0 0 0 0 0 0 0 0 0 0 0 0 0 0 0 0 0 0 2 0 2 0 0 0 0 0 0 0 0 0 0 0 0 0 2 0 0 2 0 0 0 0 0 0 0 2 0 0 0 0 0 0 0 0 2 0 0 0 0 0 0 0 0 0 0 0 0 0 2 0 2 2 0 0 0 0 0 0 0 0 0 0 0 2 2 0 0 0 0 0 
0 1 1 0 1 1 0 0 1 0 1 1 0 1 1 0 1 1 
0.131468 0.122337 0.122338 1341.530361 1340.456968 0.229461 0.000000 0
0 0 0 0 0 0 0 2 0 0 0 0 0 0 2 2 0 0 0 0 0 0 0 0 0 0 0 2 0 0 0 0 0 0 0 0 2 0 0 0 0 0 0 0 2 0 0 0 0 0 0 2 0 0 0 0 0 0 2 0 2 0 0 0 0 2 0 0 0 0 0 0 0 0 0 0 0 0 0 2 0 0 0 0 0 0 0 0 0 0 0 0 2 0 0 2 0 0 0 0 
0 1 1 0 1 1 0 1 1 0 1 1 0 1 1 0 1 1 
0.131478 0.122341 0.122341 1341.453054 1340.375104 0.243323 0.000000 0
0 0 0 0 2 0 0 2 0 0 2 0 0 0 2 0 2 2 0 0 2 2 0 0 0 0 2 0 0 0 0 0 0 2 0 2 0 0 0 0 0 0 0 2 0 2 2 0 0 0 0 0 0 2 0 0 0 0 2 0 0 0 2 0 0 0 0 0 2 0 0 2 2 0 2 0 0 2 0 0 2 0 0 2 0 0 2 0 0 0 0 2 0 2 0 2 0 0 0 0 
0 1 1 0 1 1 0 1 1 0 1 1 0 1 1 0 1 1 
0.131533 0.122379 0.122380 1341.450393 1340.386779 0.237348 0.000000 0
0 0 2 0 0 0 2 0 0 0 0 0 0 0 0 0 0 2 0 2 0 2 0 0 0 0 0 0 0 0 0 0 0 0 0 0 0 0 0 0 0 0 0 0 0 0 2 2 0 0 0 0 0 0 2 0 0 2 0 0 0 2 0 0 0 0 2 0 0 0 0 2 0 0 0 0 0 0 0 0 0 0 0 0 0 0 0 0 0 2 0 0 0 0 0 0 0 0 0 0 
0 1 1 0 1 1 0 1 1 0 1 1 0 1 1 0 1 1 
0.131587 0.122418 0.122419 1341.496607 1340.459349 0.224157 0.000000 0
0 0 0 0 0 2 0 0 0 0 0 2 2 0 0 2 0 0 2 0 0 2 0 0 0 2 0 0 0 0 0 0 0 0 0 0 0 2 0 0 0 0 0 0 0 0 0 2 0 2 0 0 0 0 2 0 0 0 0 0 0 0 0 0 0 0 0 0 0 0 2 0 0 0 0 0 2 0 0 0 0 0 0 0 2 0 0 0 0 0 0 0 0 2 0 0 0 2 2 0 
0 1 1 0 1 1 0 1 1 0 1 1 0 1 1 0 1 1 
0.131617 0.122442 0.122443 1341.567113 1340.560137 0.235587 0.000000 0
0 0 0 0 0 0 0 0 0 2 0 0 0 0 0 0 0 0 2 0 0 0 0 0 0 0 0 0 0 0 0 0 0 0 2 0 2 0 0 2 0 0 0 0 0 0 0 0 0 2 0 2 0 0 2 0 2 0 0 0 2 2 0 0 0 0 0 2 0 0 0 0 0 0 2 0 0 0 0 0 0 0 0 0 0 2 0 2 0 0 0 0 2 0 0 0 0 0 0 0 
0 1 1 0 1 1 0 1 1 0 1 1 0 1 1 0 1 1 
0.131669 0.122481 0.122482 1341.642045 1340.664379 0.229610 0.000000 0
2 2 0 0 0 0 0 0 0 0 2 0 0 0 0 0 0 2 0 0 0 0 0 0 0 0 0 0 0 2 0 0 0 0 0 0 0 0 2 0 0 2 0 0 0 0 0 0 0 0 0 0 0 2 0 0 0 0 0 0 0 0 0 0 0 0 0 0 0 0 0 0 2 0 0 0 0 0 2 0 0 0 0 0 0 0 2 0 0 0 0 2 0 0 0 0 0 0 0 0 
0 1 1 0 1 1 0 1 1 0 1 1 0 1 1 0 1 1 
0.131736 0.122529 0.122530 1341.694334 1340.736845 0.232014 0.000000 0
0 2 0 2 0 0 0 2 0 0 0 0 0 0 0 0 0 0 0 0 2 2 0 0 0 0 0 0 2 2 0 2 2 0 0 0 0 0 0 0 0 0 0 0 0 0 0 0 0 0 0 0 0 0 0 0 0 0 0 0 0 0 0 0 0 0 0 0 0 0 0 0 0 0 0 0 0 0 0 0 0 0 0 0 0 0 0 0 2 0 0 0 0 0 0 0 0 0 0 0 
0 1 1 0 1 1 0 1 1 0 1 1 0 1 1 0 1 1 
0.132095 0.123298 0.123299 1342.407958 1342.082220 0.232313 0.000000 0
0 0 2 0 0 0 0 0 0 0 0 0 0 0 2 0 0 2 0 2 0 0 2 0 0 2 0 0 0 0 0 0 0 0 0 0 0 2 0 0 0 2 2 0 0 0 0 0 0 0 0 0 0 2 0 0 2 0 0 0 0 0 0 0 0 0 0 2 0 0 0 2 2 0 0 0 0 0 0 0 0 0 0 0 0 0 0 0 2 0 0 0 0 0 2 0 0 0 0 2 
0 1 1 0 1 1 0 1 1 0 1 1 0 1 1 0 1 1 
0.132043 0.125374 0.125376 1342.195840 1341.884931 0.245828 0.000000 0
0 0 0 0 0 0 0 0 0 2 0 0 0 0 0 0 0 0 0 0 0 0 0 0 2 0 0 0 0 0 0 0 0 0 0 0 2 0 2 0 2 2 2 0 0 0 0 0 0 0 0 0 0 0 0 2 0 0 0 0 2 2 0 0 2 0 0 0 0 0 0 2 0 0 0 2 0 0 0 0 0 0 0 0 2 0 0 0 2 0 0 0 2 2 0 0 2 0 0 0 
0 1 1 0 1 1 0 1 1 0 0 1 0 1 1 0 1 1 
0.131905 0.123122 0.123123 1342.277321 1341.761411 0.231607 0.000000 0
0 2 0 0 0 0 0 0 0 0 0 0 0 0 0 0 2 0 0 0 0 2 0 0 0 0 0 0 0 0 0 0 0 0 0 2 2 0 0 0 2 0 2 2 0 0 0 0 0 0 0 0 0 0 0 2 0 0 2 0 0 0 0 0 0 0 0 0 0 0 0 0 0 0 0 0 0 0 0 0 0 0 0 0 0 2 0 0 2 2 0 0 0 0 0 0 0 0 0 0 
0 1 1 0 1 1 0 1 1 0 1 1 0 1 1 0 1 1 
0.131854 0.122737 0.122738 1342.315715 1341.589997 0.231950 0.000000 0
0 0 0 0 0 0 2 0 0 0 0 0 0 2 2 2 0 0 0 0 0 0 0 0 0 0 0 2 2 2 0 0 0 0 0 0 0 0 2 0 0 0 0 0 0 0 0 0 0 0 0 0 0 0 0 0 0 0 0 0 0 0 2 0 0 0 2 0 0 2 0 0 0 0 0 0 0 0 0 2 2 0 2 0 2 2 0 0 0 2 2 0 0 0 0 0 0 0 2 2 
0 1 1 0 1 1 0 1 1 0 1 1 0 1 1 0 1 1 
0.131847 0.122626 0.122627 1342.233278 1341.374742 0.218437 0.000000 0
0 2 0 0 0 0 0 0 0 0 0 0 0 0 0 0 0 0 2 0 0 0 0 0 2 2 2 0 0 0 2 0 0 0 0 0 2 0 2 0 0 0 0 0 0 2 0 0 0 0 0 0 0 0 2 2 0 0 0 0 0 0 0 2 0 0 0 0 0 0 2 0 0 2 0 2 0 0 0 0 0 0 0 0 0 0 0 2 0 0 0 0 0 0 0 0 0 0 0 0 
0 1 1 0 1 1 0 1 1 0 1 1 0 1 1 0 1 1 
0.131818 0.122589 0.122590 1342.081041 1341.150791 0.231477 0.000000 0
0 0 0 2 0 0 0 0 0 0 2 0 2 0 0 2 0 0 0 0 0 0 0 0 0 0 0 0 0 0 0 2 2 0 0 0 2 2 0 0 0 0 2 0 0 0 0 0 2 2 0 0 0 2 0 0 0 0 2 0 0 2 0 0 0 0 0 0 0 0 0 0 0 2 0 0 0 0 0 0 0 2 0 2 0 0 0 0 2 2 2 0 2 0 0 2 0 0 2 0 
0 1 1 0 1 1 0 1 1 0 1 1 0 1 1 0 1 1 
0.131732 0.122526 0.122527 1341.914752 1340.939788 0.236034 0.000000 0
0 0 0 0 0 0 0 2 0 0 0 0 2 0 0 0 0 0 0 0 2 0 0 0 0 0 0 2 0 0 0 0 0 0 0 0 0 0 0 0 0 2 0 0 0 0 2 2 0 0 0 0 2 2 0 2 0 0 2 2 0 0 0 0 2 0 0 0 0 0 0 0 2 0 2 0 0 0 0 0 0 0 0 0 2 0 2 0 0 0 0 0 2 0 0 0 0 2 0 0 
0 1 1 0 1 1 0 1 1 0 1 1 0 1 1 0 1 1 
0.131640 0.122462 0.122462 1341.773498 1340.767299 0.232751 0.000000 0
0 2 0 0 0 2 0 0 0 2 0 0 0 2 0 0 2 0 0 0 0 0 0 0 0 0 0 0 0 0 0 0 0 0 0 0 0 0 0 0 0 0 0 0 0 0 0 0 0 0 0 0 0 2 0 0 0 0 0 0 0 2 0 0 0 2 0 2 0 2 0 2 2 0 0 0 2 2 0 0 0 0 0 0 0 0 0 2 2 0 0 0 0 0 0 0 0 0 2 0 
0 1 1 0 1 1 0 1 1 0 0 1 0 1 1 0 1 1 
0.131613 0.122446 0.122447 1341.682473 1340.659500 0.231911 0.000000 0
0 0 0 0 0 0 2 2 0 2 2 2 0 0 0 2 0 0 0 0 2 2 2 0 0 0 0 0 0 0 0 2 0 0 0 2 0 0 0 2 0 0 0 0 0 0 0 0 0 0 2 0 2 0 0 2 0 0 0 0 0 2 0 0 0 0 0 2 0 0 0 0 0 0 0 0 0 0 2 2 0 0 0 0 0 0 0 0 0 0 0 2 0 2 0 0 0 0 2 0 
0 1 1 0 1 1 0 0 1 0 1 1 0 1 1 0 1 1 
0.131625 0.122449 0.122450 1341.672290 1340.644507 0.233980 0.000000 0
0 0 0 0 0 0 0 0 2 0 2 0 0 0 0 0 0 0 0 0 0 0 0 0 0 0 0 0 0 0 2 0 0 0 0 0 0 2 0 0 0 0 0 0 0 0 0 0 0 0 0 0 0 0 0 0 2 2 0 0 0 0 0 0 0 2 0 0 0 0 0 0 0 0 0 0 0 0 0 0 0 0 2 2 0 0 0 2 0 0 0 0 0 0 0 0 0 0 0 0 
0 1 1 0 1 1 0 1 1 0 1 1 0 1 1 0 1 1 
0.131669 0.122479 0.122480 1341.704594 1340.685735 0.239451 0.000000 0
0 0 0 0 0 0 0 0 0 0 0 0 2 0 0 0 0 0 2 0 2 0 2 0 0 2 2 0 0 0 2 0 0 0 0 0 0 0 0 0 0 0 0 0 0 2 0 0 0 0 2 0 0 0 2 0 0 0 0 0 2 0 0 0 0 2 0 2 0 0 2 0 0 0 0 0 0 2 0 0 0 0 0 0 0 0 0 0 0 0 0 0 0 0 2 0 2 0 0 0 
0 1 1 0 1 1 0 1 1 0 1 1 0 1 1 0 1 1 
0.131700 0.122501 0.122502 1341.760444 1340.759567 0.228702 0.000000 0
0 2 0 2 2 2 2 0 2 0 0 2 2 0 0 0 0 0 0 0 2 0 0 0 2 2 0 0 0 0 0 0 0 0 0 0 0 0 2 0 0 0 0 0 0 0 0 0 0 0 0 0 0 0 0 0 0 0 0 0 0 0 0 0 2 0 2 0 2 0 0 0 0 0 0 0 0 0 0 0 0 2 0 0 0 2 2 0 2 2 0 0 0 0 0 0 2 0 0 0 
0 1 1 0 1 1 0 1 1 0 1 1 0 1 1 0 1 1 
0.131709 0.122509 0.122510 1341.825320 1340.845560 0.229002 0.000000 0
0 0 2 0 2 0 0 0 2 0 2 0 0 0 2 2 0 0 0 0 0 0 0 0 0 0 0 0 0 0 0 2 2 0 0 0 0 0 2 0 0 0 0 0 0 0 2 0 0 0 2 0 0 0 0 0 2 2 2 0 2 2 0 0 0 0 0 0 0 2 0 0 0 0 0 0 0 2 0 0 0 0 2 0 0 0 2 0 0 0 2 0 0 0 0 0 0 2 2 0 
0 1 1 0 1 1 0 1 1 0 1 1 0 1 1 0 1 1 
0.131740 0.122532 0.122533 1341.889069 1340.930560 0.243497 0.000000 0
0 0 0 0 0 0 2 2 0 0 0 0 2 0 2 0 0 2 0 0 0 0 0 0 0 2 0 0 0 2 2 0 0 0 2 0 0 0 2 0 0 2 0 0 0 0 0 0 0 0 0 0 0 0 0 0 2 2 0 0 0 0 0 0 0 0 0 0 2 0 0 0 2 0 0 0 0 2 0 2 0 0 0 0 2 0 0 0 2 0 0 0 0 0 0 2 2 0 0 0 
0 1 1 0 1 1 0 0 1 0 1 1 0 1 1 0 1 1 
0.131785 0.122565 0.122566 1341.932921 1340.989690 0.238301 0.000000 0
0 0 0 0 0 0 0 0 0 0 0 0 2 0 0 0 0 0 0 0 0 0 0 0 0 0 0 0 0 2 0 2 2 0 0 2 0 0 0 0 0 2 0 0 0 0 2 0 0 0 0 2 0 0 0 0 0 2 0 0 0 0 0 2 0 0 0 0 0 0 0 0 0 0 0 2 0 0 0 0 2 0 0 2 2 0 0 0 2 2 0 0 0 0 0 2 0 0 0 2 
0 1 1 0 1 1 0 1 1 0 1 1 0 1 1 0 1 1 
0.132197 0.128494 0.128498 1341.230707 1341.485166 0.236484 0.000000 0
0 0 0 0 2 0 0 0 0 0 0 0 2 0 0 0 2 0 0 0 0 0 0 0 0 0 0 0 0 0 0 0 0 0 0 2 0 0 0 2 0 0 0 0 0 0 0 0 0 0 0 0 0 0 0 2 0 0 0 0 0 2 0 2 0 0 0 2 0 0 0 2 0 0 2 0 2 0 0 0 0 0 0 0 0 2 0 0 0 2 0 0 0 0 0 0 0 0 0 0 
0 1 1 0 1 1 0 1 1 0 1 1 0 1 1 0 1 1 
0.132895 0.162393 0.162441 1340.634043 1341.061752 0.233831 0.000000 0
0 0 0 0 2 0 0 0 0 0 0 0 0 0 2 0 0 0 0 0 0 0 0 0 0 2 0 0 0 0 2 0 0 0 0 0 0 0 0 0 0 2 0 0 0 0 0 0 2 0 0 0 0 0 0 0 0 0 0 0 0 0 0 0 0 0 0 0 0 0 2 0 0 0 0 0 0 0 2 0 0 0 0 0 0 0 0 0 2 0 0 2 0 0 0 0 0 0 0 0 
0 1 1 0 1 1 0 1 1 0 1 1 0 1 1 0 1 1 
0.131970 0.127998 0.128003 1341.315096 1341.218967 0.217019 0.000000 0
2 0 0 0 0 0 0 2 0 0 0 0 0 0 0 0 0 0 2 2 2 0 0 0 0 0 0 2 0 0 0 0 0 0 0 0 0 0 2 0 0 0 0 2 0 0 2 0 0 0 0 2 0 0 0 0 0 0 0 0 0 0 0 0 0 0 0 0 0 0 2 2 0 0 0 0 0 0 0 0 0 0 0 0 0 0 0 0 0 0 2 0 2 0 0 0 0 0 0 2 
0 1 1 0 1 1 0 1 1 0 1 1 0 1 1 0 1 1 
0.131825 0.123815 0.123829 1341.777782 1341.227447 0.230917 0.000000 0
0 2 0 0 0 0 0 2 0 0 2 0 0 0 0 2 0 0 0 0 0 0 0 0 0 0 0 2 0 0 0 0 0 0 0 0 0 0 0 0 2 0 0 0 0 0 0 0 0 0 0 0 0 0 0 0 0 0 2 0 0 2 0 0 0 0 0 0 0 0 0 0 0 0 0 0 0 0 2 0 0 0 0 2 2 0 2 0 0 0 0 0 0 0 2 0 0 0 0 0 
0 1 1 0 1 1 0 1 1 0 1 1 0 1 1 0 1 1 
0.131822 0.122756 0.122757 1341.917592 1341.115347 0.215806 0.000000 0
0 0 0 0 0 0 0 0 0 2 0 0 0 0 0 0 0 2 0 0 2 0 2 0 0 0 0 0 0 0 0 0 0 0 0 0 0 0 0 0 0 0 0 0 0 0 0 0 0 0 2 0 0 0 0 0 0 0 2 0 0 0 0 0 0 0 0 0 0 0 0 0 0 0 0 0 0 2 0 2 0 0 0 0 0 0 0 2 2 0 0 0 0 0 0 0 0 0 0 0 
0 1 1 0 1 1 0 1 1 0 1 1 0 1 1 0 1 1 
0.131807 0.122593 0.122594 1341.900911 1340.992578 0.240806 0.000000 0
0 0 0 0 0 0 2 2 0 0 0 0 2 0 0 0 0 0 0 2 0 0 0 0 2 0 0 0 0 0 0 2 0 0 2 0 2 0 0 0 0 0 0 0 0 0 2 2 0 0 2 0 2 0 0 0 0 2 0 2 0 0 2 2 0 0 0 0 0 2 0 0 0 0 0 0 0 0 0 2 0 0 0 0 0 0 0 0 2 0 0 0 0 0 2 0 0 2 2 0 
0 1 1 0 1 1 0 1 1 0 1 1 0 1 1 0 1 1 
0.131759 0.122545 0.122546 1341.851541 1340.898661 0.246940 0.000000 0
0 0 0 0 0 2 0 2 0 0 0 0 2 0 2 0 0 0 2 0 2 2 0 2 0 2 2 2 0 0 0 0 0 2 0 0 0 2 0 0 0 2 2 0 0 0 0 0 0 0 0 0 0 0 0 0 2 0 0 0 0 0 0 0 0 0 2 0 0 0 2 2 0 2 0 0 2 0 0 0 0 0 0 0 2 0 0 0 2 2 0 0 0 0 0 2 0 2 0 0 
0 1 1 0 1 1 0 1 1 0 1 1 0 1 1 0 1 1 
0.131725 0.122520 0.122521 1341.822426 1340.846208 0.233505 0.000000 0
0 0 0 0 0 0 0 2 0 0 0 0 0 0 0 0 2 0 0 2 0 0 0 0 0 0 0 0 0 0 2 2 0 0 0 2 0 0 2 0 0 0 2 0 0 0 0 0 0 2 0 0 0 0 0 0 0 0 0 2 0 0 0 0 2 2 0 0 0 0 0 0 2 0 0 0 0 0 2 0 0 0 0 0 0 0 0 0 0 0 0 0 0 2 0 0 0 0 0 0 
0 1 1 0 1 1 0 1 1 0 1 1 0 1 1 0 1 1 
0.131730 0.122525 0.122526 1341.827537 1340.838868 0.226906 0.000000 0
0 2 0 0 0 0 0 0 2 0 2 2 2 2 0 0 0 0 0 0 0 2 0 0 0 2 0 0 0 0 0 0 0 0 0 0 2 0 0 0 0 0 0 0 0 0 0 2 2 0 0 0 0 2 2 0 0 0 2 2 0 0 0 0 0 0 0 0 0 0 2 0 0 0 0 2 0 0 0 0 0 0 0 0 2 0 2 0 0 0 0 0 0 0 0 0 0 2 0 0 
0 1 1 0 1 1 0 1 1 0 1 1 0 1 1 0 1 1 
0.131749 0.122536 0.122537 1341.868598 1340.876204 0.229157 0.000000 0
0 0 0 0 0 0 0 2 2 0 0 0 0 2 0 2 0 0 0 0 0 0 0 0 0 0 0 0 2 0 0 2 0 0 2 0 0 0 0 2 2 0 0 0 0 0 0 2 0 2 2 0 0 0 0 0 0 0 0 0 0 2 2 0 0 0 0 0 0 0 0 0 0 0 0 0 0 0 0 0 2 0 0 0 2 0 0 0 0 0 2 0 0 0 0 0 0 0 0 0 
0 1 1 0 1 1 0 1 1 0 1 1 0 1 1 0 1 1 
0.131761 0.122546 0.122547 1341.925971 1340.937719 0.236251 0.000000 0
0 0 0 2 0 0 0 0 0 0 2 0 2 0 0 0 0 2 0 0 0 0 0 0 0 0 0 0 2 0 0 0 2 0 0 2 2 0 0 2 0 0 0 2 0 0 2 0 0 2 0 0 0 0 0 2 0 0 0 0 0 0 2 0 0 0 0 0 0 0 0 0 0 0 0 0 0 2 2 0 0 0 2 0 0 0 0 0 0 2 2 0 0 0 0 0 2 0 0 2 
0 1 1 0 1 1 0 1 1 0 1 1 0 1 1 0 1 1 
0.131774 0.122556 0.122556 1341.988797 1341.011130 0.237646 0.000000 0
0 0 2 2 0 0 0 0 0 0 0 0 0 0 0 2 2 2 2 0 0 2 0 0 0 2 0 2 0 0 0 0 0 0 0 0 0 0 0 0 0 2 0 0 0 2 0 0 0 0 0 0 0 2 0 2 0 0 0 0 0 0 0 2 2 0 0 2 0 0 2 0 0 0 2 0 0 0 0 0 2 0 0 2 0 2 0 0 0 0 0 0 0 0 2 0 0 0 2 0 
0 1 1 0 1 1 0 1 1 0 1 1 0 1 1 0 1 1 
0.131771 0.122555 0.122556 1342.049553 1341.085293 0.222574 0.000000 0
2 0 2 0 0 0 0 2 0 2 2 0 0 2 0 0 0 0 0 0 0 0 0 2 0 0 0 0 0 0 2 0 0 0 0 0 2 0 0 0 2 0 0 0 0 0 0 2 0 0 0 0 0 0 0 0 0 0 0 0 0 0 0 0 0 0 0 0 0 0 0 0 0 0 0 2 0 0 0 0 0 0 0 0 2 0 0 2 0 0 0 0 0 0 0 0 0 0 0 0 
0 1 1 0 1 1 0 1 1 0 1 1 0 1 1 0 1 1 
0.131809 0.122582 0.122583 1342.106635 1341.158068 0.241675 0.000000 0
0 0 0 0 0 0 0 2 0 0 0 0 0 0 0 0 0 0 0 0 0 0 0 0 0 0 0 0 2 0 0 0 2 2 0 0 0 0 0 0 0 0 0 0 0 0 0 2 0 0 0 0 0 2 0 2 0 0 0 2 0 0 0 0 0 0 0 0 0 0 0 0 0 2 2 0 0 0 0 0 0 0 2 2 0 0 0 0 2 0 0 0 0 2 0 0 0 0 0 2 
0 1 1 0 1 1 0 1 1 0 1 1 0 1 1 0 1 1 
0.131887 0.122634 0.122635 1342.147448 1341.212107 0.234791 0.000000 0
0 2 0 0 0 0 2 0 0 0 0 2 0 0 0 2 0 0 0 2 2 0 0 2 0 0 0 0 0 0 0 2 0 0 0 0 2 0 0 0 0 0 0 0 2 0 0 0 0 0 2 2 0 0 0 0 0 2 0 0 0 0 0 0 0 0 0 2 2 2 0 0 0 0 0 0 0 2 0 0 0 2 0 2 0 0 2 2 2 0 0 2 0 0 0 0 0 0 0 2 
0 1 1 0 1 1 0 1 1 0 1 1 0 1 1 0 1 1 
0.133057 0.165189 0.165239 1339.959322 1340.755314 0.230749 0.000000 0
0 0 0 0 0 0 0 0 0 0 0 0 2 0 0 0 2 0 2 0 0 0 0 0 0 2 0 0 0 0 0 2 0 0 0 0 0 0 0 0 0 2 0 2 0 0 0 0 0 0 2 0 0 0 0 0 0 0 0 0 0 0 0 2 2 0 2 0 2 2 0 0 0 0 0 0 0 2 0 2 0 0 0 0 0 0 0 0 2 0 0 2 0 0 0 0 2 0 0 0 
0 1 1 0 1 1 0 1 1 0 1 1 0 1 1 0 1 1 
0.144782 0.560765 0.561671 1338.112641 1339.595860 0.235013 0.000000 0
0 0 0 0 2 0 2 0 0 2 0 0 0 0 0 0 2 0 0 0 2 2 0 0 0 0 2 2 2 0 0 0 0 2 0 0 0 0 0 0 2 0 0 0 0 0 2 2 0 0 0 0 0 0 0 0 2 0 0 0 0 0 0 0 0 0 0 2 2 2 0 2 0 0 2 0 0 0 0 0 0 0 0 2 0 0 0 0 0 0 0 2 2 2 0 0 0 0 0 0 
0 1 1 0 1 1 0 1 1 0 1 1 0 1 1 0 1 1 
0.132766 0.162973 0.163035 1340.238657 1340.551775 0.216163 0.000000 0
0 2 0 0 0 0 0 0 0 0 0 0 0 0 0 0 0 0 0 0 2 0 0 0 0 0 0 0 0 0 0 0 0 0 0 0 0 0 0 0 2 0 0 0 0 0 0 0 0 0 0 0 0 0 0 0 0 0 0 0 0 0 0 0 0 0 0 0 0 0 0 0 0 0 0 0 0 0 0 0 0 0 0 0 0 0 0 0 0 0 0 0 2 2 0 0 0 2 2 2 
0 1 1 0 1 1 0 1 1 0 1 1 0 1 1 0 1 1 
0.131855 0.129181 0.129292 1341.254723 1340.834769 0.217330 0.000000 0
2 0 0 0 0 0 2 2 0 0 0 0 2 0 0 0 0 2 0 0 2 0 2 2 0 0 0 0 0 0 0 0 0 0 0 0 0 0 0 0 0 0 2 0 0 0 0 2 0 0 0 0 0 0 0 0 0 2 0 0 0 0 0 0 0 2 2 0 0 0 0 0 2 0 0 0 0 0 0 0 0 0 2 0 0 0 0 0 0 0 0 0 0 0 0 2 0 0 0 0 
0 1 1 0 1 1 0 1 1 0 1 1 0 1 1 0 1 1 
0.131776 0.123481 0.123495 1341.614260 1340.822399 0.239095 0.000000 0
0 0 0 0 0 0 2 0 0 0 2 0 2 0 0 0 0 0 0 2 0 0 0 0 2 0 0 0 0 0 0 0 0 0 0 0 0 0 0 2 2 0 0 2 2 0 0 0 0 0 0 2 0 0 0 0 0 0 0 0 2 2 0 0 0 0 0 0 2 0 0 0 0 0 0 0 0 2 0 0 0 0 0 0 0 0 0 0 0 0 0 0 2 0 0 0 0 2 2 0 
0 1 1 0 1 1 0 1 1 0 1 1 0 1 1 0 1 1 
0.131749 0.122614 0.122615 1341.712614 1340.793093 0.226026 0.000000 0
0 2 0 0 0 0 0 0 0 0 0 2 0 0 0 0 0 2 0 0 0 0 0 2 0 2 0 0 0 0 0 2 0 0 0 0 2 0 0 0 0 0 0 0 0 0 0 0 0 0 0 0 0 2 0 0 0 0 2 0 0 2 0 0 0 2 0 0 0 0 0 0 0 0 0 0 0 2 0 0 0 2 0 0 0 0 0 0 0 0 0 0 0 0 0 0 0 0 0 0 
0 1 1 0 1 1 0 1 1 0 1 1 0 1 1 0 1 1 
0.131720 0.122523 0.122524 1341.766578 1340.811572 0.236964 0.000000 0
0 0 0 0 0 0 0 0 0 0 2 2 0 0 0 2 0 0 0 0 0 0 0 0 0 2 0 0 0 2 0 0 0 0 2 0 2 0 0 0 0 2 0 0 0 0 0 0 0 0 0 0 2 2 2 0 2 2 2 0 0 2 0 0 0 0 0 0 0 0 0 0 0 0 0 0 0 0 0 0 0 0 0 0 0 0 0 0 0 0 0 0 0 0 0 0 0 0 0 0 
0 0 1 0 1 1 0 1 1 0 1 1 0 1 1 0 1 1 
0.131729 0.122525 0.122526 1341.838101 1340.870689 0.237653 0.000000 0
0 0 0 2 0 0 0 0 2 0 0 0 2 2 0 0 0 2 0 0 0 0 0 0 0 0 2 0 0 0 0 0 0 0 0 0 0 2 0 0 0 2 0 2 0 0 0 0 0 0 2 0 0 2 0 2 0 0 0 0 0 0 0 0 0 0 0 0 0 0 0 0 0 0 0 0 0 0 0 0 2 0 0 0 0 0 0 0 0 2 2 2 2 0 0 0 0 0 0 2 
0 1 1 0 1 1 0 1 1 0 1 1 0 1 1 0 1 1 
0.131812 0.122577 0.122577 1341.927246 1340.925623 0.230731 0.000000 0
0 0 0 0 0 0 0 0 0 2 0 2 0 0 0 0 0 0 2 0 0 0 0 2 0 0 0 0 0 0 0 0 0 2 0 0 0 0 0 0 2 0 0 0 0 0 0 0 0 0 0 0 2 0 0 0 2 0 2 0 2 2 0 0 0 0 2 0 2 2 0 0 0 0 0 0 2 0 0 0 0 0 0 2 0 0 0 0 2 0 0 0 0 0 0 0 0 0 0 0 
0 1 1 0 1 1 0 0 1 0 1 1 0 1 1 0 1 1 
0.131785 0.122566 0.122567 1342.015911 1341.039529 0.232986 0.000000 0
0 0 0 2 0 2 0 0 2 0 0 0 0 0 0 0 0 0 2 0 2 0 0 0 0 2 0 0 0 0 2 0 0 0 2 0 2 0 0 0 0 2 2 0 0 0 0 0 0 0 0 0 0 0 0 0 0 0 0 2 0 0 2 0 0 0 0 0 0 2 0 0 0 0 0 0 0 0 2 2 0 0 2 0 0 0 0 0 2 0 0 2 2 0 0 0 2 2 2 0 
0 1 1 0 1 1 0 1 1 0 1 1 0 1 1 0 1 1 
0.131794 0.122573 0.122574 1342.098083 1341.123785 0.227185 0.000000 0
2 2 0 0 0 0 0 0 2 0 2 0 0 2 0 0 0 0 2 0 0 0 0 0 0 0 0 0 0 0 0 0 0 0 0 0 2 0 0 0 0 0 0 0 2 0 0 0 2 0 0 0 2 2 0 0 0 0 0 0 0 0 0 0 2 0 0 0 2 0 0 0 0 0 0 2 0 0 0 0 0 0 0 0 0 0 0 0 0 0 0 2 0 0 0 0 0 2 2 0 
0 1 1 0 1 1 0 1 1 0 1 1 0 1 1 0 1 1 
0.131803 0.122579 0.122579 1342.168505 1341.199495 0.239709 0.000000 0
0 0 0 0 0 2 0 0 0 2 0 0 0 0 0 2 0 0 0 0 2 0 0 0 0 0 0 0 0 0 2 2 0 0 0 0 0 0 0 2 0 0 0 0 0 0 2 0 0 0 0 0 0 0 0 0 0 0 2 0 0 0 0 0 0 0 0 0 2 0 2 0 0 2 0 0 0 0 2 0 0 0 0 2 0 2 0 0 0 0 0 0 0 2 2 0 0 0 0 2 
0 1 1 0 1 1 0 1 1 0 1 1 0 1 1 0 1 1 
0.131807 0.122582 0.122582 1342.226535 1341.264934 0.234203 0.000000 0
0 0 0 0 0 0 2 0 0 0 2 0 2 0 0 0 0 0 0 0 2 0 0 0 0 2 2 0 0 0 0 0 0 0 0 0 0 0 2 0 0 0 2 0 0 2 0 0 0 0 0 0 0 0 0 0 2 2 0 0 2 0 0 2 0 0 2 2 0 0 2 2 0 0 0 0 0 0 0 0 2 0 0 0 0 0 2 2 0 0 0 0 0 0 0 2 0 0 2 2 
0 1 1 0 1 1 0 1 1 0 1 1 0 1 1 0 1 1 
0.131839 0.122604 0.122604 1342.275176 1341.323409 0.226357 0.000000 0
2 0 0 0 0 0 0 0 2 0 0 0 0 0 0 0 0 0 0 0 0 0 0 0 0 0 0 0 0 0 0 2 0 0 0 0 2 0 0 0 0 0 0 0 2 0 0 0 0 2 0 0 0 0 0 0 0 0 0 0 0 0 0 0 0 2 2 2 0 0 0 0 0 0 0 0 0 0 0 2 0 0 0 0 0 0 2 0 0 0 0 0 0 2 0 0 0 0 0 0 
0 1 1 0 1 1 0 1 1 0 1 1 0 1 1 0 1 1 
0.131918 0.122656 0.122656 1342.309919 1341.368027 0.248598 0.000000 0
0 0 0 2 0 0 0 0 0 0 0 2 0 0 0 0 0 0 0 0 2 0 0 0 0 0 2 0 0 0 0 0 0 0 0 0 0 0 0 2 0 0 0 0 0 0 2 2 0 0 0 0 0 2 2 0 0 0 0 0 2 0 0 2 0 0 0 0 0 0 0 0 0 0 0 0 2 0 0 0 0 0 0 0 0 0 0 0 0 0 0 0 0 2 0 0 2 2 0 0 
0 1 1 0 1 1 0 1 1 0 1 1 0 1 1 0 1 1 
0.132164 0.128465 0.128469 1340.734376 1340.969603 0.237531 0.000000 0
0 0 2 0 0 2 0 2 0 0 0 0 2 0 0 0 2 0 2 0 2 0 0 0 0 0 0 0 0 0 0 0 0 0 0 2 0 0 0 2 0 0 0 0 0 0 0 2 0 0 0 0 0 0 0 0 0 2 0 0 0 0 0 0 0 0 0 0 0 0 0 0 0 0 0 0 0 0 0 0 0 0 0 0 0 2 0 0 0 0 2 0 0 2 0 0 0 0 0 0 
0 1 1 0 1 1 0 1 1 0 1 1 0 1 1 0 1 1 
0.132867 0.162370 0.162418 1340.137445 1340.542432 0.243181 0.000000 0
0 0 0 0 0 0 0 2 0 0 0 0 0 2 0 0 0 0 2 0 2 0 0 0 2 2 0 0 0 0 0 0 0 0 2 0 0 0 0 0 0 0 0 0 2 0 2 0 0 2 0 2 0 0 0 0 0 0 0 2 0 0 0 0 0 0 0 2 2 0 2 0 0 0 0 0 0 2 0 2 2 2 0 0 2 0 0 0 0 0 0 0 0 0 0 0 0 0 0 2 
0 1 1 0 1 1 0 1 1 0 1 1 0 1 1 0 1 1 
0.131946 0.127982 0.127987 1340.819481 1340.686653 0.242405 0.000000 0
0 0 0 0 0 0 0 0 2 0 0 0 0 0 0 0 0 0 0 0 0 0 2 0 2 0 2 0 2 0 0 0 2 0 0 0 0 0 0 0 0 0 0 2 0 0 0 2 0 0 0 0 0 0 2 2 0 0 0 0 0 0 0 2 0 0 2 0 0 0 0 0 0 2 0 0 0 0 0 0 0 0 0 0 2 0 0 0 0 0 0 0 0 0 0 0 0 0 0 2 
0 1 1 0 1 1 0 1 1 0 1 1 0 1 1 0 1 1 
0.131768 0.123779 0.123793 1341.305419 1340.692501 0.222260 0.000000 0
0 0 2 2 0 0 0 0 0 2 0 0 0 2 0 2 0 0 0 0 2 2 0 0 0 0 0 0 2 2 0 0 0 0 0 2 2 0 0 0 0 0 0 0 0 0 0 0 0 0 2 0 0 0 0 0 0 0 0 0 2 0 0 0 0 0 0 0 0 0 0 0 0 0 0 0 0 0 0 2 0 0 0 0 0 0 0 0 0 0 0 2 0 0 0 0 2 0 0 2 
0 1 1 0 1 1 0 1 1 0 1 1 0 1 1 0 1 1 
0.131739 0.122713 0.122715 1341.507669 1340.621764 0.231832 0.000000 0
0 0 0 0 2 0 0 0 0 0 0 0 0 0 0 0 0 0 0 0 0 0 0 0 0 0 0 2 0 2 0 0 0 0 0 0 0 2 0 0 0 0 0 0 0 0 0 0 0 2 0 0 0 0 2 0 0 0 0 0 0 0 2 0 2 0 0 0 0 0 0 0 2 0 0 0 0 0 0 0 2 0 2 0 0 2 0 0 0 0 0 2 0 0 2 0 0 0 0 2 
0 1 1 0 1 1 0 1 1 0 1 1 0 1 1 0 1 1 
0.131697 0.122519 0.122520 1341.604579 1340.638087 0.224935 0.000000 0
0 0 0 0 0 0 2 0 0 0 0 0 2 0 0 0 0 0 0 0 0 0 0 0 0 0 0 0 0 0 0 2 0 0 0 0 0 0 2 0 0 0 0 0 2 0 2 0 0 0 0 0 0 0 0 0 0 2 0 0 0 0 0 0 2 0 0 0 0 0 0 2 0 0 0 2 0 2 0 0 0 0 2 2 0 0 0 0 0 0 0 0 2 0 0 0 0 0 0 2 
0 1 1 0 1 1 0 1 1 0 1 1 0 1 1 0 1 1 
0.131679 0.122491 0.122492 1341.715004 1340.740546 0.233588 0.000000 0
0 0 0 0 2 2 0 0 2 0 0 2 0 0 0 0 0 0 0 0 0 0 0 0 2 0 0 0 0 2 0 0 0 2 0 0 2 2 0 0 0 2 0 2 2 0 0 0 0 0 0 0 0 2 0 0 0 0 0 0 0 0 0 0 0 2 0 0 0 0 0 0 0 0 0 0 2 2 0 0 2 2 0 0 0 0 2 0 0 0 0 0 0 0 0 0 0 0 2 0 
0 1 1 0 1 1 0 1 1 0 1 1 0 1 1 0 1 1 
0.131704 0.122509 0.122509 1341.854189 1340.882897 0.233535 0.000000 0
0 0 0 0 2 0 0 0 0 0 0 0 0 0 0 0 0 0 2 0 0 0 0 0 0 0 0 0 0 0 0 0 0 0 0 0 0 0 0 0 0 0 0 0 0 0 2 0 0 0 0 0 0 0 0 0 0 0 0 2 0 0 0 0 0 0 0 0 0 0 0 2 0 0 0 0 2 0 2 0 0 0 0 0 2 2 0 2 2 2 2 0 0 0 0 0 0 0 2 0 
0 1 1 0 1 1 0 1 1 0 1 1 0 1 1 0 0 1 
0.131756 0.122546 0.122547 1341.998771 1341.027374 0.222660 0.000000 0
0 0 0 2 0 0 0 0 0 2 0 0 0 0 0 0 0 0 0 0 2 2 0 2 0 0 0 0 2 0 0 0 2 0 0 0 2 0 0 0 0 0 0 0 0 2 0 0 0 0 0 0 0 0 0 0 0 0 0 0 0 0 0 0 0 0 0 0 2 0 2 0 0 0 2 0 2 0 0 0 0 0 0 0 0 0 0 0 0 2 2 2 0 2 0 0 0 0 2 0 
0 1 1 0 1 1 0 1 1 0 1 1 0 1 1 0 1 1 
0.131801 0.122577 0.122578 1342.127138 1341.155645 0.228667 0.000000 0
2 0 0 0 0 0 0 0 2 2 0 0 0 2 0 0 0 0 0 0 2 2 0 0 0 2 0 0 2 0 0 0 0 2 0 2 0 0 0 0 0 0 0 0 2 0 0 2 2 0 0 0 0 0 0 0 2 0 0 2 0 0 0 0 0 0 0 0 0 0 0 0 0 0 0 0 0 0 0 0 0 0 0 0 0 2 0 0 0 0 0 2 0 2 0 0 0 0 0 0 
0 1 1 0 1 1 0 1 1 0 1 1 0 1 1 0 1 1 
0.131835 0.122601 0.122602 1342.230414 1341.259541 0.226381 0.000000 0
2 0 0 0 2 0 0 0 2 0 2 0 0 0 0 0 0 0 0 0 0 0 0 0 0 0 0 0 2 0 0 2 0 0 2 2 2 2 2 0 0 0 0 0 2 0 0 0 0 0 2 0 0 0 0 2 0 2 0 0 0 0 0 2 0 2 0 0 0 0 2 0 0 0 0 0 0 2 0 0 0 0 2 2 0 0 2 0 0 2 2 0 0 0 0 0 0 2 0 0 
0 1 1 0 1 1 0 1 1 0 1 1 0 1 1 0 1 1 
0.131840 0.122605 0.122606 1342.306620 1341.336907 0.231576 0.000000 0
0 0 0 2 0 0 2 0 0 0 0 0 2 2 0 0 2 0 0 0 0 0 2 0 0 2 0 0 2 0 0 0 0 0 0 0 0 0 2 0 0 0 0 0 0 0 2 0 0 0 0 2 2 0 0 0 2 0 0 0 0 0 0 0 0 0 0 0 0 0 0 0 2 0 0 0 0 0 0 0 0 0 2 0 0 0 0 0 0 0 0 0 0 0 0 2 0 0 0 0 
0 1 1 0 1 1 0 1 1 0 1 1 0 1 1 0 1 1 
0.131831 0.122599 0.122600 1342.359711 1341.391770 0.229878 0.000000 0
0 0 0 0 0 0 0 0 0 0 0 0 0 0 0 2 0 0 0 0 2 0 0 2 0 0 0 0 0 2 0 0 0 0 0 2 2 0 2 0 0 2 0 0 0 0 0 0 0 0 0 0 2 2 0 0 0 0 0 0 0 0 0 2 2 0 0 2 0 0 0 0 0 0 0 0 0 0 2 0 0 0 0 2 0 0 0 0 2 0 2 0 0 0 0 0 0 0 0 2 
0 1 1 0 1 1 0 0 1 0 1 1 0 1 1 0 1 1 
0.131807 0.122584 0.122585 1342.394789 1341.428752 0.222978 0.000000 0
0 0 0 0 2 0 0 0 2 0 0 0 0 2 0 2 0 2 0 0 2 0 0 0 0 0 0 0 2 0 0 0 0 0 0 0 0 0 0 0 0 0 0 0 0 2 2 0 2 0 2 0 0 0 0 2 0 0 0 0 0 2 2 0 0 0 0 0 0 0 2 2 0 0 2 0 0 2 0 0 0 0 0 0 2 0 0 0 0 0 0 0 0 0 2 0 0 0 0 0 
0 1 1 0 1 1 0 1 1 0 1 1 0 1 1 0 1 1 
0.131837 0.122604 0.122604 1342.418073 1341.456150 0.232947 0.000000 0
0 0 0 0 0 0 0 0 0 0 0 0 0 0 2 0 0 0 0 0 0 0 0 0 0 0 0 0 0 0 2 0 0 0 0 0 0 0 2 0 0 0 0 0 0 0 0 0 0 0 0 0 0 0 0 0 0 0 0 2 2 0 0 2 0 0 0 0 2 0 0 0 0 0 2 0 0 0 2 0 0 0 0 2 0 0 0 2 0 0 0 0 0 0 0 0 0 0 0 0 
0 1 1 0 1 1 0 1 1 0 1 1 0 1 1 0 1 1 
0.131929 0.123179 0.123180 1341.462641 1341.092680 0.232045 0.000000 0
0 0 0 0 0 0 0 0 0 2 0 0 0 0 2 0 0 0 0 0 0 0 0 0 0 0 0 0 0 0 0 0 0 0 0 0 0 0 2 0 0 0 0 0 0 0 0 2 0 2 0 0 0 0 0 0 0 2 0 0 0 0 0 2 2 0 0 0 0 0 0 0 0 0 2 0 0 0 2 0 0 0 0 0 0 0 0 2 0 0 2 0 0 2 0 2 0 0 0 0 
0 1 1 0 1 1 0 1 1 0 1 1 0 1 1 0 1 1 
0.131933 0.125293 0.125295 1341.267615 1340.912676 0.234098 0.000000 0
0 0 0 2 0 0 0 2 0 0 0 0 0 0 2 0 2 0 0 0 0 0 0 0 0 2 0 0 0 0 0 0 0 0 0 0 0 0 0 0 0 0 0 0 0 0 0 0 2 0 0 0 2 0 0 0 0 0 0 0 2 0 0 2 0 0 0 0 0 0 2 2 0 2 0 0 0 0 0 0 0 2 0 0 0 0 0 0 0 0 0 0 2 0 0 0 0 2 2 0 
0 1 1 0 1 1 0 1 1 0 1 1 0 1 1 0 1 1 
0.131845 0.123077 0.123078 1341.381543 1340.810454 0.242188 0.000000 0
0 0 0 0 0 0 0 0 0 0 0 2 0 0 0 0 0 0 0 2 0 0 0 2 2 0 0 0 0 2 0 0 2 2 0 0 0 0 0 2 0 0 0 0 0 0 0 0 0 0 2 0 0 0 0 0 0 0 0 0 0 0 0 0 2 0 0 0 0 0 0 0 0 0 0 0 0 0 0 0 2 0 2 0 0 0 2 0 0 0 0 0 2 0 0 0 0 0 0 2 
0 1 1 0 1 1 0 1 1 0 1 1 0 1 1 0 1 1 
0.131779 0.122683 0.122684 1341.484827 1340.675378 0.234271 0.000000 0
2 0 0 0 0 0 2 0 0 2 0 0 0 0 0 2 0 2 0 0 0 0 0 0 0 0 0 0 0 2 0 2 0 0 2 0 2 0 0 0 0 0 0 0 0 0 0 2 2 0 0 0 2 0 0 0 2 2 0 0 0 0 0 0 2 0 0 0 0 0 0 0 0 0 0 0 0 0 2 0 0 0 0 0 0 0 0 0 0 2 0 0 0 0 0 2 0 2 0 0 
0 1 1 0 1 1 0 1 1 0 1 1 0 1 1 0 1 1 
0.131727 0.122559 0.122559 1341.535028 1340.571050 0.238486 0.000000 0
0 2 0 0 0 0 0 2 0 2 2 0 0 0 0 0 0 0 0 2 2 0 0 0 0 0 0 0 0 0 0 0 0 0 0 0 0 0 2 0 0 0 0 0 0 0 0 0 0 0 0 0 0 0 0 0 0 0 0 0 0 0 0 2 0 0 2 0 0 2 2 0 0 0 2 0 2 0 0 0 0 0 0 0 0 0 0 0 0 0 0 0 0 0 0 0 0 0 0 0 
0 1 1 0 1 1 0 1 1 0 1 1 0 1 1 0 1 1 
0.131664 0.122487 0.122487 1341.604962 1340.606592 0.236407 0.000000 0
0 0 0 0 0 0 0 0 0 0 0 0 0 0 2 2 0 2 0 0 0 0 0 0 0 0 0 0 0 2 0 0 2 0 2 0 0 0 0 2 2 0 0 2 0 0 2 0 0 2 0 0 0 0 2 0 0 2 0 0 0 2 0 2 0 0 2 2 0 2 0 0 0 0 0 2 0 0 0 0 0 2 0 0 0 0 2 0 0 0 0 2 0 0 0 0 0 0 0 0 
0 1 1 0 1 1 0 1 1 0 1 1 0 1 1 0 1 1 
0.131665 0.122481 0.122482 1341.737739 1340.749914 0.211693 0.000000 0
0 2 0 0 0 0 0 2 0 0 0 0 0 0 0 0 2 0 0 2 0 0 0 0 2 0 0 0 2 0 0 0 0 0 2 0 0 0 0 0 0 0 2 0 2 2 0 0 0 0 0 0 0 0 0 0 0 0 0 0 0 2 0 0 0 0 2 0 0 0 0 0 0 0 0 0 0 2 0 0 2 0 2 0 0 2 0 0 0 0 0 0 0 0 2 0 0 0 0 0 
0 1 1 0 1 1 0 1 1 0 1 1 0 1 1 0 1 1 
0.131710 0.122512 0.122513 1341.908263 1340.931608 0.223055 0.000000 0
0 0 0 2 0 2 0 0 0 0 0 0 0 0 0 0 0 0 2 2 0 0 0 0 0 0 0 0 0 0 2 0 0 0 0 0 0 0 0 0 0 2 0 0 0 0 0 0 0 0 2 0 0 0 0 0 0 0 0 2 0 0 0 2 0 0 0 0 0 0 0 0 0 0 0 0 0 0 0 0 2 2 0 0 2 0 0 0 0 0 0 0 0 0 0 0 0 0 0 0 
0 1 1 0 1 1 0 1 1 0 1 1 0 1 1 0 1 1 
0.131754 0.122544 0.122545 1342.076409 1341.102045 0.239328 0.000000 0
0 0 2 0 0 2 0 0 0 0 0 0 0 0 0 0 0 0 2 0 0 0 0 2 0 0 0 0 0 0 0 2 0 0 0 0 0 2 0 2 0 0 0 2 0 0 0 0 0 0 0 0 2 0 2 0 2 0 0 0 0 2 0 0 2 0 0 0 0 0 0 0 0 2 2 0 0 2 2 0 0 0 0 2 0 0 0 0 0 0 0 0 0 2 2 0 0 0 2 0 
0 1 1 0 1 1 0 1 1 0 1 1 0 1 1 0 1 1 
0.131807 0.122581 0.122582 1342.220433 1341.245172 0.247672 0.000000 0
0 0 0 0 0 2 0 0 0 0 2 0 0 0 0 2 0 0 0 0 0 0 0 0 0 0 0 0 0 2 0 0 2 0 0 2 0 0 0 0 2 0 0 2 0 0 0 0 0 2 0 0 2 2 0 0 0 2 0 0 0 0 0 0 0 0 0 0 0 2 0 2 0 0 2 0 2 0 0 0 0 0 0 0 0 0 0 0 2 0 0 2 0 0 0 2 0 0 0 0 
0 1 1 0 1 1 0 1 1 0 1 1 0 1 1 0 1 1 
0.131840 0.122605 0.122606 1342.330725 1341.353865 0.247168 0.000000 0
0 2 2 0 0 0 2 0 2 0 0 2 0 0 0 0 2 0 0 2 2 2 0 0 0 0 2 0 0 2 2 0 0 2 0 0 2 0 2 0 0 2 2 0 0 0 0 0 0 0 0 0 0 0 0 0 2 0 0 0 0 0 2 0 0 0 2 2 0 0 0 0 0 0 0 0 0 0 0 2 0 2 0 2 0 0 0 0 0 2 0 0 0 0 2 0 0 0 2 0 
0 1 1 0 1 1 0 1 1 0 1 1 0 1 1 0 1 1 
0.131865 0.122623 0.122624 1342.409237 1341.431714 0.226573 0.000000 0
0 0 0 2 2 0 0 0 0 0 0 0 0 0 0 0 0 0 0 0 0 0 0 0 0 0 0 0 0 0 0 0 2 0 0 2 0 0 0 0 0 0 0 2 0 0 0 0 0 0 0 0 0 2 0 0 0 0 2 0 0 2 0 2 0 0 2 0 0 0 0 0 0 0 0 0 2 0 0 0 2 0 0 2 0 0 0 2 0 2 0 0 0 0 0 0 0 0 0 0 
0 1 1 0 1 1 0 1 1 0 1 1 0 0 1 0 1 1 
0.131871 0.122625 0.122626 1342.459735 1341.481448 0.231126 0.000000 0
0 0 0 0 2 0 0 0 0 2 0 2 0 0 0 0 0 2 0 0 0 0 0 0 2 0 0 0 2 0 0 0 0 0 0 2 0 0 0 0 2 0 0 0 0 0 0 2 0 0 0 0 2 0 0 2 0 2 0 0 0 0 2 0 0 0 0 2 2 0 0 0 0 0 0 0 0 2 0 0 0 0 0 0 0 0 0 0 0 2 0 0 0 0 2 0 0 0 0 0 
0 1 1 0 1 1 0 0 1 0 1 1 0 1 1 0 1 1 
0.131822 0.122594 0.122595 1342.486267 1341.505497 0.227236 0.000000 0
0 0 0 0 0 0 0 0 0 0 0 0 0 0 0 2 0 2 0 2 2 0 0 2 0 0 0 0 0 2 2 0 0 2 0 0 0 0 2 0 0 0 0 0 0 0 0 2 0 0 0 0 0 0 0 0 0 0 0 0 0 0 0 0 0 0 0 0 0 0 0 0 0 0 0 0 0 0 0 0 0 0 0 2 0 0 0 0 0 0 2 0 0 0 0 0 0 0 0 2 
0 1 1 0 1 1 0 1 1 0 1 1 0 1 1 0 1 1 
0.131813 0.122588 0.122588 1342.500677 1341.519717 0.245391 0.000000 0
0 0 0 0 0 0 0 0 2 0 0 0 0 0 2 0 2 0 0 2 0 0 2 0 2 0 0 0 0 2 0 0 2 0 0 0 0 0 0 0 0 0 0 0 2 0 0 2 0 2 0 0 0 0 2 0 0 0 0 0 0 0 2 0 0 0 0 0 0 0 0 0 0 0 0 0 2 2 0 2 0 0 0 0 0 0 0 0 2 0 0 2 0 2 0 0 2 0 0 0 
0 0 1 0 1 1 0 1 1 0 0 1 0 1 1 0 1 1 
0.131855 0.122658 0.122659 1341.806238 1341.072743 0.228157 0.000000 0
0 0 2 0 0 0 0 0 0 2 0 0 0 0 0 0 0 0 0 2 0 2 0 0 0 0 2 0 0 0 2 0 0 0 0 0 0 0 0 2 0 0 0 0 0 2 0 0 2 0 0 0 0 0 0 0 0 0 0 0 2 2 0 0 0 0 0 0 0 2 0 2 0 0 2 0 2 0 0 0 2 0 0 0 0 0 0 0 2 2 0 0 0 0 0 0 0 0 0 0 
0 0 1 0 1 1 0 1 1 0 1 1 0 1 1 0 1 1 
0.131864 0.122781 0.122782 1341.722374 1340.983536 0.242284 0.000000 0
0 0 0 0 0 0 0 0 0 0 2 0 0 0 0 2 0 0 0 0 0 0 0 0 2 0 0 0 0 2 0 0 0 0 0 2 2 0 0 0 0 0 2 2 0 0 0 0 0 0 0 0 2 0 0 2 0 0 0 0 0 0 0 0 0 0 0 0 2 0 0 0 0 0 0 0 0 2 2 0 0 0 0 0 2 0 0 2 0 0 0 0 2 0 0 0 2 0 0 0 
0 1 1 0 1 1 0 1 1 0 1 1 0 1 1 0 1 1 
0.131879 0.122668 0.122669 1341.686554 1340.872092 0.235302 0.000000 0
0 0 0 0 0 0 2 0 0 0 0 0 0 0 0 0 0 0 0 0 0 2 0 0 0 0 2 0 0 0 0 0 2 0 0 0 0 0 0 2 0 0 2 0 0 0 2 2 2 0 0 0 0 0 0 2 2 2 0 0 0 0 0 0 0 0 0 0 0 2 0 0 0 0 0 0 0 0 0 0 0 0 2 0 0 0 0 0 0 0 0 0 0 0 0 0 0 0 0 2 
0 1 1 0 1 1 0 1 1 0 1 1 0 1 1 0 1 1 
0.131822 0.122600 0.122601 1341.653913 1340.741089 0.236158 0.000000 0
0 0 0 0 0 0 0 0 2 0 2 0 0 2 0 0 0 0 0 0 2 2 0 0 2 0 0 0 0 2 0 0 0 0 0 0 2 0 0 0 0 2 0 2 0 0 0 0 0 0 0 0 0 2 0 0 0 0 0 0 0 0 0 0 2 0 2 0 0 2 0 0 0 0 0 0 0 0 0 0 0 0 0 0 0 0 0 0 0 0 2 0 2 0 0 0 0 0 0 0 
0 1 1 0 1 1 0 1 1 0 1 1 0 1 1 0 1 1 
0.131731 0.122534 0.122534 1341.643991 1340.660233 0.233604 0.000000 0
0 2 0 0 0 0 0 0 0 0 0 0 0 0 0 2 2 0 0 0 0 2 0 0 2 0 0 0 0 0 0 0 0 2 0 0 0 0 0 2 0 2 0 0 0 0 0 0 0 0 0 0 0 0 0 2 0 0 0 0 0 0 0 0 0 0 0 0 0 0 0 0 2 0 2 0 0 2 0 0 0 0 2 0 0 0 0 2 0 0 0 2 2 0 2 0 0 2 0 0 
0 1 1 0 1 1 0 1 1 0 1 1 0 1 1 0 1 1 
0.131691 0.122501 0.122502 1341.705448 1340.708549 0.232290 0.000000 0
0 0 0 2 2 0 0 2 0 0 0 2 0 0 0 0 0 0 0 0 0 2 0 0 0 0 0 2 0 0 0 0 0 0 0 0 0 0 0 0 0 0 0 2 0 2 0 0 0 0 2 0 2 0 0 0 0 0 0 2 0 0 0 0 0 0 0 0 0 0 0 0 2 0 0 2 2 2 0 0 0 0 0 2 0 0 0 0 2 2 0 0 0 0 0 0 0 0 0 0 
0 1 1 0 1 1 0 1 1 0 1 1 0 1 1 0 1 1 
0.131714 0.122514 0.122515 1341.841804 1340.856585 0.221323 0.000000 0
2 0 0 0 0 0 0 0 2 0 2 0 0 0 0 0 0 2 0 0 0 0 0 0 0 2 2 0 0 0 0 2 0 0 0 0 0 0 0 0 0 0 0 0 0 0 0 0 0 2 0 0 0 0 0 0 0 0 0 0 0 0 0 0 0 0 0 0 0 0 0 0 0 2 0 0 2 2 0 0 2 2 0 0 0 0 0 0 2 0 0 0 0 0 0 0 0 0 0 0 
0 1 1 0 1 1 0 1 1 0 1 1 0 1 1 0 1 1 
0.131756 0.122542 0.122543 1342.011782 1341.034626 0.214307 0.000000 0
0 0 0 2 0 0 0 0 0 0 0 0 0 0 0 0 0 0 0 0 0 0 0 0 0 0 0 0 0 0 0 0 0 0 0 0 0 0 0 0 0 0 0 0 0 0 2 0 0 0 0 2 2 0 0 0 0 0 0 0 0 0 0 0 2 0 0 0 0 0 0 0 0 0 0 0 0 0 0 0 0 2 2 0 0 0 0 0 0 0 0 0 0 2 0 2 0 0 0 0 
0 1 1 0 1 1 0 1 1 0 1 1 0 1 1 0 1 1 
0.131773 0.122557 0.122557 1342.173616 1341.195123 0.232852 0.000000 0
0 0 2 0 0 0 0 2 0 0 2 0 0 0 0 0 2 2 0 0 2 0 0 0 0 0 0 0 0 0 0 0 2 0 0 0 0 2 0 0 0 0 0 0 0 0 0 0 2 2 0 0 0 2 0 0 0 2 0 0 0 0 0 2 0 0 0 2 0 2 0 0 0 0 0 0 0 0 0 0 2 2 2 0 2 2 0 0 0 0 2 0 0 0 0 2 0 0 0 0 
0 1 1 0 1 1 0 1 1 0 1 1 0 1 1 0 1 1 
0.131806 0.122581 0.122581 1342.309278 1341.326381 0.237551 0.000000 0
0 0 0 0 0 0 2 0 0 0 0 2 0 0 0 0 0 0 2 0 0 0 0 2 0 0 0 0 0 0 0 0 0 0 0 0 2 0 0 2 0 0 0 0 0 0 0 0 0 0 0 0 0 2 0 0 0 0 0 2 0 0 0 0 0 0 2 0 0 0 2 0 0 0 0 0 0 0 0 0 0 2 2 2 0 0 2 0 0 0 0 0 0 0 0 0 0 0 0 0 
0 1 1 0 1 1 0 1 1 0 1 1 0 1 1 0 1 1 
0.131819 0.122591 0.122592 1342.410413 1341.422393 0.235149 0.000000 0
2 0 2 2 0 0 0 2 0 0 0 0 2 0 2 0 0 0 0 0 0 0 0 0 0 0 0 2 0 0 0 0 2 0 0 0 0 0 0 0 0 0 0 0 0 0 0 0 2 0 0 0 0 0 0 0 0 0 0 2 0 0 0 2 0 0 0 0 0 0 0 0 0 0 2 2 0 0 0 0 0 0 0 0 0 0 0 0 0 0 2 0 0 2 0 0 0 0 0 0 
0 1 1 0 1 1 0 1 1 0 1 1 0 1 1 0 1 1 
0.131844 0.122609 0.122610 1342.482444 1341.491565 0.215335 0.000000 0
0 0 0 0 0 0 0 0 0 0 0 2 0 0 0 0 0 2 0 0 0 0 0 0 0 0 0 0 0 0 2 0 0 0 2 0 0 0 0 2 0 0 0 0 0 2 0 0 0 0 0 0 2 0 0 0 0 0 0 0 0 2 0 0 0 2 0 0 2 0 0 0 0 0 0 0 0 0 0 0 0 0 0 2 0 0 2 0 2 0 0 2 2 0 0 0 2 0 0 0 
0 1 1 0 1 1 0 1 1 0 1 1 0 1 1 0 1 1 
0.131869 0.122625 0.122625 1342.529981 1341.537811 0.228063 0.000000 0
0 0 0 2 0 0 0 0 0 0 0 0 0 0 0 0 0 2 0 0 0 0 0 2 0 0 0 0 2 2 2 2 2 0 0 0 0 2 0 2 0 0 0 0 0 0 0 0 2 0 0 0 0 0 0 0 0 0 0 0 0 0 0 0 2 0 0 2 0 0 0 0 0 2 0 2 0 0 0 0 0 0 0 0 0 0 0 0 0 0 0 2 0 0 0 0 0 0 2 0 
0 1 1 0 1 1 0 1 1 0 1 1 0 1 1 0 1 1 
0.131849 0.122612 0.122613 1342.555651 1341.561394 0.229819 0.000000 0
0 0 0 0 0 0 0 0 2 0 0 0 0 0 0 0 0 0 0 2 0 2 0 2 0 2 0 0 0 0 0 2 0 0 0 2 0 0 0 0 0 0 0 0 0 0 0 0 0 2 0 0 0 0 0 0 0 0 0 2 0 0 2 0 0 0 0 2 0 2 2 2 0 0 0 0 0 0 0 0 0 2 0 2 0 0 0 0 0 0 0 0 2 0 0 0 0 2 0 0 
0 1 1 0 1 1 0 1 1 0 1 1 0 1 1 0 1 1 
0.131833 0.122602 0.122602 1342.567522 1341.572167 0.238208 0.000000 0
2 2 0 0 0 0 2 0 0 0 2 0 0 0 2 0 0 0 0 0 0 0 0 2 0 0 0 2 0 2 0 0 0 0 0 2 0 0 0 0 0 0 0 2 2 0 2 0 2 0 0 0 2 0 0 0 2 0 2 0 0 0 0 0 0 0 0 0 0 0 0 0 0 0 0 0 0 0 0 0 2 0 0 0 2 0 0 0 0 0 0 0 2 0 0 0 0 0 2 2 
0 1 1 0 1 1 0 1 1 0 1 1 0 1 1 0 1 1 
0.131829 0.122602 0.122603 1341.912341 1340.997421 0.234411 0.000000 0
0 0 0 0 0 0 2 0 0 0 0 0 0 0 0 0 0 2 0 0 0 0 0 0 0 2 0 0 0 0 0 0 0 0 0 0 0 0 0 0 0 0 0 0 2 0 0 0 0 0 2 2 0 0 0 0 0 0 0 2 0 0 0 0 0 0 0 0 0 0 0 0 2 0 0 0 2 0 0 0 0 0 0 2 0 0 0 0 2 0 0 2 0 0 0 0 0 0 2 2 
0 1 1 0 1 1 0 0 1 0 1 1 0 1 1 0 1 1 
0.131851 0.122628 0.122628 1341.873560 1340.959866 0.234914 0.000000 0
0 0 0 0 0 0 0 0 0 0 0 0 0 0 0 2 2 0 0 0 0 2 0 0 0 0 0 0 0 2 0 0 0 0 2 0 0 0 2 0 0 0 0 2 2 0 0 0 0 0 0 2 0 2 0 0 0 0 0 0 0 0 0 0 0 2 0 2 0 0 2 0 2 0 2 0 0 0 0 2 0 0 0 0 0 0 0 0 0 2 0 0 0 0 0 0 0 0 0 0 
0 1 1 0 1 1 0 1 1 0 1 1 0 1 1 0 1 1 
0.131889 0.122688 0.122688 1341.832257 1340.901682 0.236241 0.000000 0
0 0 2 0 2 2 0 2 2 0 0 0 0 0 0 0 2 0 0 0 0 0 0 2 2 0 0 2 0 0 0 0 0 0 0 0 2 0 0 0 0 0 0 0 0 0 0 0 0 0 0 0 0 0 2 0 0 0 2 0 0 0 0 0 0 0 0 0 0 0 0 0 0 0 0 0 0 0 0 0 2 0 0 0 2 0 0 0 0 2 0 0 0 0 2 0 0 0 0 0 
0 1 1 0 1 1 0 1 1 0 1 1 0 1 1 0 1 1 
0.131830 0.122603 0.122603 1341.792278 1340.830414 0.213436 0.000000 0
0 0 0 0 0 2 0 0 0 0 0 0 0 0 0 0 0 0 0 0 0 2 0 0 0 0 0 0 0 0 0 0 0 0 0 0 0 2 0 2 0 0 2 0 0 0 0 0 0 0 0 0 0 0 2 0 0 0 0 0 0 0 0 0 0 0 2 0 0 0 0 0 2 2 0 2 0 0 0 0 0 0 0 2 0 0 0 0 0 0 2 2 0 0 0 0 0 0 0 0 
0 1 1 0 1 1 0 1 1 0 1 1 0 1 1 0 1 1 
0.131758 0.122549 0.122550 1341.790461 1340.803953 0.238803 0.000000 0
0 0 0 0 2 2 0 0 0 2 0 0 0 0 0 0 0 0 0 0 2 0 0 0 0 0 2 0 0 2 0 2 0 0 0 2 2 0 0 2 2 0 0 2 0 2 0 0 0 2 0 2 0 0 0 2 2 0 0 0 0 0 2 0 0 0 2 0 0 0 0 0 0 0 0 2 0 0 0 0 2 0 0 0 0 0 2 0 0 0 0 0 0 0 0 0 0 0 0 0 
0 1 1 0 1 1 0 1 1 0 1 1 0 1 1 0 1 1 
0.131772 0.122554 0.122554 1341.861594 1340.851262 0.224808 0.000000 0
0 2 2 0 0 2 0 0 0 0 0 0 2 0 0 0 0 0 0 0 0 0 0 0 0 0 0 0 0 0 0 0 2 0 0 0 0 0 0 0 0 0 2 0 0 0 2 0 0 0 2 0 0 0 0 0 0 0 0 0 0 2 0 0 0 2 0 0 0 2 0 0 0 2 0 0 0 0 0 0 0 0 0 0 0 0 2 0 0 0 0 0 0 2 2 0 0 0 0 0 
0 1 1 0 1 1 0 1 1 0 1 1 0 1 1 0 1 1 
0.131783 0.122561 0.122562 1341.993226 1341.014096 0.235839 0.000000 0
0 0 0 0 0 0 0 0 0 0 0 0 0 0 0 0 0 2 0 2 0 0 0 0 0 0 0 0 0 0 0 0 0 0 2 0 0 0 0 0 0 2 0 0 0 0 0 0 0 0 0 0 0 0 0 0 0 0 2 0 0 0 0 0 0 0 0 0 0 2 0 0 0 0 0 2 2 0 0 0 0 2 0 0 0 0 0 0 0 0 0 0 0 2 0 2 0 0 2 0 
0 1 1 0 1 1 0 1 1 0 1 1 0 1 1 0 1 1 
0.131783 0.122564 0.122564 1342.145373 1341.168819 0.222119 0.000000 0
2 0 2 0 0 0 0 0 0 0 0 0 0 0 0 0 0 0 0 0 0 0 0 0 2 0 0 0 0 0 2 0 0 2 0 0 0 0 0 0 0 0 0 0 0 0 0 2 0 2 0 2 0 0 0 0 0 0 2 2 0 0 0 0 0 2 0 0 0 0 0 2 0 0 0 0 0 0 0 2 0 0 0 0 2 0 0 0 0 0 2 0 0 0 0 0 0 0 0 0 
0 1 1 0 1 1 0 1 1 0 1 1 0 1 1 0 1 1 
0.131780 0.122564 0.122565 1342.285772 1341.303812 0.241275 0.000000 0
0 0 2 0 2 0 0 0 0 0 0 0 0 0 0 0 0 0 2 2 0 0 2 0 0 0 0 0 0 0 0 2 0 0 0 0 0 0 0 0 0 0 0 0 2 2 0 0 0 0 0 0 0 0 0 0 0 0 0 0 0 0 0 0 0 2 0 0 0 0 2 0 2 0 2 0 0 0 0 0 0 2 0 0 0 0 0 2 2 0 0 0 0 0 0 0 0 0 0 0 
0 1 1 0 1 1 0 1 1 0 1 1 0 1 1 0 1 1 
0.131799 0.122577 0.122578 1342.399879 1341.410135 0.239719 0.000000 0
0 0 2 0 0 2 0 0 0 0 0 0 0 0 0 0 2 2 0 0 0 0 0 0 0 0 0 0 0 0 0 0 0 0 0 0 0 2 2 0 2 2 0 2 0 0 0 0 2 0 2 0 0 0 0 0 0 2 0 0 0 0 2 2 0 0 0 0 0 0 0 0 0 0 0 0 0 2 0 2 0 0 2 0 0 0 0 0 0 0 0 0 0 0 0 0 0 0 2 0 
0 1 1 0 1 1 0 1 1 0 1 1 0 1 1 0 1 1 
0.131815 0.122588 0.122589 1342.482983 1341.485414 0.233966 0.000000 0
0 0 0 0 0 0 0 0 0 0 0 0 0 2 0 0 0 2 0 0 0 0 0 0 0 0 0 2 2 0 0 0 2 2 0 0 0 0 0 0 2 2 0 0 0 0 0 0 0 0 0 2 2 0 0 2 2 0 0 0 2 2 0 0 0 0 0 0 0 0 0 0 0 2 0 0 0 0 2 0 0 0 2 0 0 0 0 0 0 0 0 0 0 2 0 2 0 0 0 0 
0 1 1 0 1 1 0 1 1 0 0 1 0 1 1 0 1 1 
0.131834 0.122601 0.122601 1342.540722 1341.537659 0.223620 0.000000 0
0 0 0 0 0 0 0 0 0 0 0 0 0 2 0 0 0 0 0 0 0 0 0 2 0 0 0 2 0 0 0 0 0 0 0 2 0 0 0 2 0 0 0 0 0 2 0 0 0 0 0 0 0 0 2 0 0 0 0 0 0 0 0 0 0 2 2 0 0 0 0 0 0 0 0 0 2 0 0 0 2 0 2 0 0 0 0 2 0 0 0 0 0 2 0 0 0 0 0 0 
0 1 1 0 1 1 0 1 1 0 1 1 0 1 1 0 1 1 
0.131844 0.122608 0.122609 1342.579462 1341.573369 0.239867 0.000000 0
0 2 0 0 0 0 0 0 0 0 0 2 0 0 0 0 0 2 0 0 0 0 0 0 0 0 0 2 2 0 0 0 0 0 0 2 0 0 0 0 0 0 0 0 2 0 0 0 0 0 0 0 0 2 0 0 0 0 0 0 0 0 0 0 0 2 0 0 0 2 0 2 0 0 0 2 2 0 0 0 0 0 2 0 0 2 0 0 2 0 0 0 0 0 0 0 2 0 0 0 
0 1 1 0 1 1 0 1 1 0 1 1 0 1 1 0 1 1 
0.131849 0.122612 0.122613 1342.604342 1341.597269 0.234252 0.000000 0
0 0 0 0 0 0 2 0 0 2 0 0 0 0 0 0 0 0 0 0 2 2 0 0 0 0 0 0 0 0 0 0 2 0 0 0 0 0 2 0 0 0 0 0 0 0 0 0 0 0 0 0 0 2 0 0 0 0 0 0 0 0 0 0 2 0 2 2 0 0 2 0 0 0 2 0 0 0 0 0 0 2 0 0 2 2 0 2 0 0 0 0 0 0 0 0 0 0 0 0 
0 1 1 0 1 1 0 1 1 0 1 1 0 1 1 0 1 1 
0.131847 0.122611 0.122612 1342.616855 1341.609619 0.227863 0.000000 0
0 0 2 0 2 0 0 0 0 0 0 0 0 0 2 0 0 0 0 0 0 0 0 0 0 0 0 0 0 0 0 0 0 0 0 0 0 0 0 0 0 0 0 0 0 0 0 0 0 0 0 2 0 0 2 2 0 0 0 0 2 0 0 0 0 0 0 2 0 0 2 2 0 0 0 0 0 0 0 0 0 0 0 0 0 0 0 0 2 2 0 0 0 0 0 0 0 0 2 0 
0 1 1 0 1 1 0 1 1 0 1 1 0 1 1 0 1 1 
0.131774 0.122562 0.122563 1341.914431 1340.905834 0.236371 0.000000 0
0 0 0 0 0 2 0 0 0 2 0 0 0 0 0 2 0 0 0 0 0 0 0 2 0 0 0 0 0 0 0 0 0 0 2 0 2 0 0 0 2 0 2 0 0 0 2 0 0 0 0 0 0 2 0 0 0 0 0 0 2 0 0 0 0 0 0 0 0 0 0 0 0 2 0 2 0 0 0 0 0 0 0 0 0 0 2 0 0 0 0 0 0 0 2 0 0 0 2 0 
0 1 1 0 1 1 0 1 1 0 1 1 0 1 1 0 1 1 
0.131806 0.122630 0.122631 1341.906880 1340.907001 0.238818 0.000000 0
2 0 0 0 2 0 0 0 0 0 0 0 0 0 0 0 0 2 2 0 0 0 0 2 0 0 0 0 0 2 0 0 0 2 0 0 2 0 0 0 0 0 0 0 0 2 0 0 2 0 0 0 2 2 0 0 0 0 0 0 0 2 0 0 0 0 0 0 2 0 0 0 0 0 0 0 0 2 0 0 0 0 0 0 2 0 0 0 0 0 2 0 0 2 0 0 0 0 0 0 
0 1 1 0 1 1 0 1 1 0 1 1 0 1 1 0 1 1 
0.131848 0.123145 0.123142 1341.898528 1340.906742 0.238585 0.000000 0
0 0 0 0 0 0 0 0 0 2 0 0 0 2 0 0 2 0 2 0 0 0 2 0 0 0 0 2 0 0 0 2 0 0 0 0 0 0 0 2 0 0 0 0 0 2 0 0 2 2 0 2 0 0 0 0 0 0 0 0 0 2 0 0 0 0 0 0 0 0 0 0 0 0 0 0 0 0 0 0 0 0 2 0 2 0 0 0 0 0 0 0 0 0 0 2 0 0 0 0 
0 1 1 0 1 1 0 1 1 0 1 1 0 1 1 0 0 1 
0.131805 0.122629 0.122629 1341.895632 1340.902775 0.234983 0.000000 0
0 0 0 0 0 0 0 2 0 0 0 0 0 0 0 0 0 0 0 0 2 0 0 0 0 0 0 0 0 2 0 0 0 0 0 0 2 0 0 0 0 0 0 0 0 0 0 0 0 2 0 0 2 0 0 0 0 2 0 2 0 0 0 0 0 0 0 0 0 0 0 0 0 0 0 2 0 0 2 2 0 0 0 0 0 0 0 0 0 2 0 0 0 0 0 0 2 2 2 0 
0 0 1 0 1 1 0 1 1 0 1 1 0 1 1 0 1 1 
0.131765 0.122556 0.122556 1341.927745 1340.934963 0.240261 0.000000 0
0 0 0 0 0 0 0 0 0 0 2 0 2 0 0 0 0 0 0 0 0 0 0 0 0 0 0 0 0 0 0 0 2 0 0 0 0 0 0 2 0 0 0 0 0 0 0 0 0 0 0 0 0 0 0 2 0 0 0 0 2 2 2 0 0 0 0 2 0 2 0 0 0 0 0 0 0 0 0 2 2 0 0 0 0 0 0 0 2 0 0 0 0 0 0 0 0 2 0 0 
0 1 1 0 1 1 0 1 1 0 1 1 0 1 1 0 1 1 
0.131780 0.122563 0.122564 1342.016673 1341.031612 0.226115 0.000000 0
0 0 2 2 0 0 0 0 2 0 0 2 0 0 0 0 0 0 0 2 0 0 0 2 0 0 0 0 0 0 0 0 0 0 0 0 0 0 0 0 0 0 0 0 0 0 0 0 0 0 0 0 0 0 0 2 0 0 0 0 0 0 0 0 0 0 0 0 2 0 0 0 0 2 2 0 0 2 2 0 0 2 2 0 2 0 0 0 0 0 0 2 0 0 0 0 0 0 2 0 
0 1 1 0 1 1 0 1 1 0 1 1 0 1 1 0 1 1 
0.131800 0.122578 0.122579 1342.146739 1341.170750 0.221750 0.000000 0
0 0 0 0 0 0 2 0 2 0 0 0 0 0 0 0 0 0 0 0 2 0 0 0 2 2 2 0 0 0 0 0 0 0 0 2 0 0 0 0 0 0 0 0 0 2 0 0 0 0 0 0 0 0 0 0 0 0 0 0 2 0 0 2 0 0 0 0 0 0 0 0 2 0 0 0 0 0 0 0 2 0 0 0 2 0 0 0 0 0 0 0 0 0 0 0 0 0 0 0 
0 1 1 0 1 1 0 1 1 0 1 1 0 1 1 0 1 1 
0.131815 0.122590 0.122591 1342.285975 1341.312214 0.233917 0.000000 0
0 0 2 0 0 2 0 0 2 0 0 2 0 0 0 0 2 0 2 0 0 0 0 0 2 0 0 0 0 0 0 0 0 0 0 0 0 0 0 0 0 0 0 2 0 0 0 0 0 0 0 2 0 0 0 0 0 0 0 0 2 0 2 0 0 2 2 0 0 0 0 0 0 0 0 0 2 0 0 0 0 0 0 0 0 0 0 0 0 0 0 0 0 2 0 0 0 0 2 0 
0 1 1 0 1 1 0 1 1 0 1 1 0 1 1 0 1 1 
0.131823 0.122596 0.122597 1342.405621 1341.425799 0.238232 0.000000 0
0 2 0 0 0 0 0 0 0 0 0 0 0 0 0 0 0 0 0 0 0 0 0 0 0 0 2 0 0 2 0 2 2 0 0 0 0 0 2 0 2 0 2 0 2 0 0 0 2 0 0 2 0 0 0 0 0 0 0 0 0 0 0 0 0 0 0 0 0 2 0 0 0 2 0 0 0 0 0 0 0 0 2 0 0 0 0 0 0 0 0 0 0 0 0 0 0 2 0 0 
0 1 1 0 1 1 0 1 1 0 1 1 0 1 1 0 1 1 
0.131820 0.122594 0.122594 1342.493363 1341.502681 0.239754 0.000000 0
0 0 0 0 0 0 2 0 0 0 0 2 0 0 0 0 0 0 0 0 0 0 0 0 0 2 0 0 0 0 0 2 0 0 0 0 0 0 0 0 2 2 0 0 0 0 0 0 0 0 0 0 2 0 0 0 0 0 0 0 0 0 2 0 0 0 0 0 0 0 0 0 2 2 0 0 0 0 0 0 0 0 0 0 0 0 2 0 0 0 2 0 0 2 0 0 0 0 0 0 
0 1 1 0 1 1 0 1 1 0 1 1 0 1 1 0 1 1 
0.131821 0.122593 0.122594 1342.552172 1341.549949 0.236799 0.000000 0
0 0 0 0 0 0 0 0 0 0 0 0 0 0 0 0 0 0 0 0 0 0 0 0 2 2 0 0 0 2 0 0 0 0 0 2 2 0 0 0 2 0 0 0 0 0 0 0 0 0 0 0 0 0 2 0 0 0 2 0 2 0 0 2 0 0 0 0 2 0 0 0 2 0 0 0 0 0 2 0 0 0 2 0 0 2 0 0 0 2 0 0 0 0 0 0 0 0 0 0 
0 1 1 0 1 1 0 1 1 0 1 1 0 1 1 0 1 1 
0.131826 0.122595 0.122596 1342.590539 1341.579283 0.241605 0.000000 0
0 0 0 0 0 0 0 0 2 0 0 0 2 2 0 0 0 0 0 2 0 2 0 2 0 0 0 0 0 0 0 2 0 0 0 2 0 2 0 0 2 0 0 0 0 0 0 2 2 0 0 0 0 0 2 0 0 0 0 0 0 0 0 0 0 2 2 2 0 0 0 0 0 0 0 0 0 0 2 2 0 0 0 0 0 0 2 0 0 0 0 0 0 0 0 0 0 0 0 0 
0 1 1 0 1 1 0 1 1 0 1 1 0 1 1 0 1 1 
0.131817 0.122590 0.122591 1342.616851 1341.600045 0.249903 0.000000 0
2 0 0 0 0 0 0 0 0 0 0 0 0 0 0 0 0 0 0 0 0 0 2 2 2 0 0 0 2 0 0 0 0 0 0 0 0 0 2 0 2 0 0 0 2 0 0 2 0 0 0 0 0 0 0 0 0 0 0 2 2 0 0 0 0 2 0 0 0 0 2 0 0 0 2 0 2 0 0 0 2 0 0 0 2 2 0 0 2 0 0 0 0 2 0 0 0 0 0 0 
0 1 1 0 0 1 0 1 1 0 1 1 0 1 1 0 1 1 
0.131828 0.122599 0.122599 1342.637843 1341.620147 0.227905 0.000000 0
0 0 0 0 0 0 0 2 2 0 0 0 0 0 0 0 0 0 0 0 2 0 0 0 2 2 0 0 2 2 0 0 2 0 0 2 0 0 0 0 0 0 0 0 2 0 0 0 0 0 0 0 0 0 2 0 0 0 0 0 0 2 0 0 0 2 0 0 0 0 0 2 0 2 0 0 0 0 0 2 0 0 0 2 0 0 0 0 0 0 0 0 2 0 0 0 0 0 2 0 
0 1 1 0 1 1 0 1 1 0 1 1 0 1 1 0 1 1 
0.131840 0.122608 0.122608 1342.650771 1341.633945 0.227342 0.000000 0
0 0 0 0 0 0 0 0 0 0 0 0 0 0 0 0 0 0 0 2 0 0 0 0 0 2 0 2 0 0 2 0 0 0 2 0 0 0 0 0 0 0 0 2 0 0 0 0 0 0 0 0 0 0 0 0 0 0 0 0 0 0 0 0 2 0 0 0 0 0 0 0 0 0 0 0 2 2 0 0 0 0 2 0 0 0 0 0 0 0 0 0 0 2 0 0 0 0 0 0 
0 1 1 0 1 1 0 1 1 0 1 1 0 1 1 0 1 1 
0.131712 0.122515 0.122516 1341.887786 1340.826839 0.220681 0.000000 0
0 0 0 0 2 0 0 0 0 0 0 0 0 2 0 0 0 2 0 0 0 0 0 0 0 0 0 0 0 0 2 0 0 0 0 0 0 0 0 2 0 0 2 0 0 0 0 0 0 0 0 0 0 0 0 0 0 2 0 0 0 0 0 0 2 0 2 0 0 0 0 0 0 2 0 0 0 2 0 0 0 0 2 0 2 0 0 0 2 0 0 0 2 0 0 0 0 0 0 0 
0 1 1 0 1 1 0 1 1 0 1 1 0 1 1 0 1 1 
0.131757 0.122551 0.122552 1341.903745 1340.856168 0.243477 0.000000 0
0 0 0 0 0 0 2 0 2 0 0 0 0 0 0 2 0 0 0 2 2 0 2 0 0 0 0 0 0 0 2 0 0 0 0 2 0 0 2 0 0 0 0 2 0 2 0 0 0 0 2 0 0 0 0 0 0 0 0 0 2 0 2 2 0 2 0 0 2 0 0 0 0 0 0 0 0 0 2 0 0 0 0 0 2 0 2 0 0 2 0 0 0 2 0 0 0 0 0 0 
0 1 1 0 1 1 0 1 1 0 0 1 0 1 1 0 1 1 
0.131789 0.122618 0.122618 1341.928934 1340.898831 0.246273 0.000000 0
0 0 0 2 2 0 0 0 0 0 0 0 2 0 2 0 0 0 0 0 0 0 2 0 0 0 0 2 0 0 2 0 0 0 0 0 2 0 0 0 2 2 0 0 0 0 0 2 0 0 0 0 0 0 0 0 0 0 2 0 0 0 2 0 0 0 2 0 0 2 0 0 0 0 0 0 0 0 0 0 2 0 0 0 2 0 0 0 0 2 2 0 0 0 0 0 0 0 0 0 
0 1 1 0 1 1 0 1 1 0 1 1 0 1 1 0 1 1 
0.131776 0.122566 0.122566 1341.964481 1340.948495 0.236424 0.000000 0
0 0 0 0 0 0 2 0 0 0 0 2 0 0 2 2 0 0 0 0 0 0 0 2 0 0 0 0 0 0 0 0 0 0 0 0 0 0 0 0 2 2 0 0 0 2 0 0 0 2 0 2 2 0 0 0 0 0 0 0 0 0 0 0 0 0 2 0 0 0 0 0 0 0 0 0 0 0 0 0 0 2 2 2 0 0 0 0 0 0 2 0 0 0 0 0 0 2 0 0 
0 1 1 0 1 1 0 1 1 0 1 1 0 1 1 0 1 1 
0.131770 0.122557 0.122557 1342.030029 1341.027544 0.241037 0.000000 0
0 0 0 0 0 0 0 0 0 2 0 0 2 0 2 2 0 0 0 2 0 0 0 2 0 2 0 0 0 0 0 0 2 0 0 0 0 0 0 0 0 0 0 0 2 0 2 2 0 0 0 0 0 0 0 2 0 0 0 0 0 0 0 0 2 2 2 0 0 0 0 0 0 0 0 0 0 0 0 0 0 0 2 2 0 0 0 2 0 2 0 0 2 0 0 0 2 2 0 2 
0 1 1 0 1 1 0 1 1 0 1 1 0 1 1 0 1 1 
0.131809 0.122583 0.122584 1342.138640 1341.152120 0.239167 0.000000 0
2 2 0 0 2 0 0 0 0 0 0 0 0 0 0 0 0 0 0 0 2 0 0 0 0 2 0 0 2 0 0 2 0 0 0 0 0 0 0 0 0 0 0 0 0 0 0 0 0 2 0 0 0 0 0 0 0 0 0 0 0 0 0 2 0 0 2 0 0 0 0 0 0 2 0 0 0 0 0 0 0 0 2 0 0 0 0 0 0 0 2 0 0 0 0 0 2 0 0 0 
0 1 1 0 1 1 0 1 1 0 1 1 0 1 1 0 1 1 
0.131852 0.122616 0.122617 1342.275047 1341.302473 0.227528 0.000000 0
0 0 0 0 0 2 0 0 2 0 2 2 2 0 0 0 0 0 0 2 2 0 0 0 0 0 0 0 0 0 2 0 0 2 0 0 0 0 2 2 0 0 2 0 0 0 0 0 2 0 0 0 0 0 0 0 0 0 2 0 0 0 0 2 2 0 2 0 0 0 0 0 2 0 0 0 0 0 2 2 0 0 0 0 0 0 0 0 0 0 2 0 0 0 0 0 2 0 0 0 
0 1 1 0 1 1 0 1 1 0 1 1 0 1 1 0 1 1 
0.131923 0.122666 0.122667 1342.412284 1341.447235 0.233211 0.000000 0
0 0 0 0 0 0 0 2 0 0 0 0 2 0 0 2 0 0 0 0 0 0 0 2 0 0 2 2 0 2 0 0 0 0 0 0 2 0 0 0 2 0 0 2 0 0 0 0 0 0 0 2 2 0 0 2 0 0 0 0 0 2 0 2 0 0 0 0 0 0 2 0 0 2 0 0 2 0 0 0 2 2 0 0 0 0 0 2 0 0 0 0 0 0 0 2 2 0 2 0 
0 1 1 0 1 1 0 1 1 0 1 1 0 1 1 0 1 1 
0.131944 0.122680 0.122681 1342.516884 1341.546606 0.236530 0.000000 0
0 0 0 0 2 0 0 0 0 0 0 0 2 0 0 0 0 0 0 0 0 0 0 0 0 0 2 0 0 0 0 2 0 0 0 0 0 0 0 0 2 0 0 0 0 0 0 0 0 2 0 2 0 2 0 0 2 0 2 0 2 0 0 0 2 0 0 0 0 0 2 0 0 0 0 0 2 0 2 0 2 0 2 0 0 2 0 2 0 0 0 0 0 2 0 0 2 2 0 0 
0 1 1 0 1 1 0 1 1 0 0 1 0 1 1 0 1 1 
0.131903 0.122651 0.122652 1342.579839 1341.595620 0.238546 0.000000 0
2 0 0 0 0 0 0 0 0 0 2 0 0 0 2 0 2 0 0 0 0 0 0 0 0 0 0 0 2 0 0 2 0 0 0 0 0 2 2 0 0 0 0 0 0 0 0 0 2 0 0 0 0 0 0 0 0 0 0 0 0 0 0 0 0 0 0 0 0 0 2 0 0 0 0 0 0 0 0 0 0 0 0 0 0 0 0 0 0 0 0 0 0 0 0 0 0 2 0 0 
0 1 1 0 1 1 0 1 1 0 1 1 0 1 1 0 1 1 
0.131861 0.122621 0.122622 1342.613365 1341.612407 0.215910 0.000000 0
0 0 0 0 0 0 0 0 2 0 0 0 0 0 0 0 0 0 0 0 0 0 0 0 0 2 0 0 0 0 0 0 0 0 0 0 0 0 0 0 0 0 0 0 2 0 0 2 0 0 2 0 0 0 0 0 0 0 0 0 0 0 2 0 0 0 0 0 0 0 2 0 0 0 2 0 0 0 0 0 0 0 2 0 0 0 0 0 0 0 0 2 2 0 0 0 0 0 0 0 
0 1 0 0 1 1 0 1 1 0 1 1 0 1 1 0 1 1 
0.131820 0.122593 0.122594 1342.631190 1341.616502 0.232632 0.000000 0
0 0 2 0 0 0 0 0 0 0 0 0 0 2 0 0 0 0 0 0 0 0 2 0 2 0 0 0 0 0 0 0 2 2 0 0 0 0 0 0 0 0 0 0 0 0 0 2 0 0 0 0 0 2 0 2 2 0 0 0 0 0 0 2 2 0 2 0 0 0 0 0 0 0 0 0 0 0 0 0 0 2 0 0 0 0 0 0 0 0 0 2 0 0 0 0 0 0 0 0 
0 1 1 0 1 1 0 1 1 0 1 1 0 1 1 0 1 1 
0.131804 0.122582 0.122583 1342.646009 1341.623647 0.228946 0.000000 0
0 0 0 0 0 0 0 0 0 0 2 0 0 0 0 0 2 0 0 0 0 0 0 0 0 0 0 0 0 0 2 2 0 0 0 0 2 2 0 0 0 0 2 0 0 0 0 0 2 2 0 0 0 0 0 0 0 0 0 2 0 0 2 0 0 0 0 0 0 0 0 0 0 0 0 0 0 0 0 0 0 0 0 0 0 0 0 0 0 2 0 0 0 0 2 0 0 0 0 0 
0 1 1 0 1 1 0 1 1 0 1 1 0 1 1 0 1 1 
0.131819 0.122593 0.122593 1342.662372 1341.638701 0.222327 0.000000 0
0 0 0 2 2 0 0 0 2 2 0 0 0 0 0 0 0 0 0 2 0 0 0 0 0 0 0 0 0 0 0 0 0 0 2 0 2 0 0 0 0 0 0 0 0 0 0 0 0 0 0 0 0 0 2 0 0 0 0 0 0 0 0 0 2 0 0 0 0 0 0 0 0 0 0 0 0 0 0 0 0 0 0 0 2 0 0 0 0 0 0 0 2 0 0 0 0 0 0 0 
0 1 1 0 1 1 0 1 1 0 1 1 0 1 1 0 1 1 
0.131846 0.122612 0.122613 1342.675342 1341.653433 0.221526 0.000000 0
2 0 0 0 0 0 0 2 0 0 0 0 0 0 0 0 0 2 0 2 2 0 0 0 2 0 0 2 0 2 0 0 0 0 0 0 0 0 0 0 0 0 0 0 0 0 0 0 0 0 2 0 0 0 0 0 0 0 0 0 0 0 0 0 0 0 0 0 0 0 0 0 0 0 0 0 0 0 2 0 0 0 0 0 0 0 0 2 0 0 0 0 0 0 0 0 0 0 0 0 
0 1 1 0 1 1 0 1 1 0 1 1 0 1 1 0 1 1 
0.131710 0.122510 0.122511 1341.871789 1340.787951 0.224078 0.000000 0
2 2 0 2 0 0 0 0 0 2 0 0 0 0 0 0 0 0 0 0 0 0 0 0 0 0 2 0 0 0 0 0 0 0 0 0 0 0 0 0 0 0 0 0 0 0 0 0 2 2 0 0 2 0 0 0 0 0 0 0 0 0 0 0 0 0 0 0 0 0 0 0 0 2 0 0 2 0 0 0 0 0 0 2 0 2 0 0 2 0 0 2 2 0 0 0 0 0 0 0 
0 1 1 0 1 1 0 1 1 0 1 1 0 1 1 0 1 1 
0.131768 0.122551 0.122551 1341.900808 1340.832770 0.225024 0.000000 0
0 0 0 0 0 0 0 0 0 0 0 0 0 2 0 0 0 0 0 0 0 0 0 0 2 0 0 0 0 0 0 2 0 0 0 2 0 0 0 0 0 0 0 0 2 0 2 2 2 0 2 2 0 0 0 0 0 0 0 0 0 0 0 0 0 0 0 0 0 0 0 0 0 0 0 0 0 0 0 2 2 2 2 0 0 2 2 0 0 0 2 0 0 0 0 2 0 2 0 2 
0 1 1 0 1 1 0 1 1 0 1 1 0 1 1 0 1 1 
0.131788 0.122570 0.122571 1341.944492 1340.897268 0.241431 0.000000 0
0 2 2 2 2 2 0 0 0 0 2 0 0 0 0 0 0 0 0 0 2 0 0 0 0 2 0 0 2 0 0 0 0 0 0 0 0 0 0 2 0 0 2 2 0 2 0 2 0 0 0 0 0 0 0 0 0 0 0 0 0 0 0 2 0 2 0 2 0 0 0 0 0 0 2 0 2 0 0 0 0 0 2 0 0 0 0 0 0 0 2 0 0 0 2 0 0 0 0 0 
0 1 1 0 1 1 0 1 1 0 1 1 0 1 1 0 1 1 
0.131774 0.122560 0.122560 1342.000880 1340.972963 0.231781 0.000000 0
2 0 0 2 0 0 0 0 0 0 0 0 2 0 0 0 0 0 0 0 0 0 0 0 0 0 0 0 0 0 0 0 0 0 2 0 0 0 0 0 0 0 0 0 2 0 0 0 0 0 0 0 0 0 0 0 2 0 0 0 0 0 0 0 0 2 0 2 0 0 2 0 0 0 2 0 0 0 2 0 0 0 0 2 0 0 0 0 0 0 0 0 2 0 0 0 0 0 0 2 
0 1 1 0 1 1 0 1 1 0 1 1 0 1 1 0 1 1 
0.131767 0.122555 0.122556 1342.083889 1341.074484 0.232038 0.000000 0
0 0 2 2 0 0 2 0 2 0 2 0 2 0 0 2 2 0 0 0 2 0 0 0 0 0 0 0 0 0 0 2 2 0 0 0 2 0 0 0 0 0 0 0 2 2 2 0 2 0 0 0 0 0 0 0 0 0 0 0 2 2 2 0 0 2 0 0 0 2 0 0 0 0 2 0 0 2 2 2 0 0 0 0 0 0 2 0 0 0 0 0 0 0 0 0 0 0 0 0 
0 1 1 0 1 1 0 1 1 0 1 1 0 1 1 0 1 1 
0.131810 0.122586 0.122587 1342.203905 1341.214802 0.239885 0.000000 0
0 0 0 2 2 0 0 2 0 0 0 0 0 0 0 0 0 0 0 0 0 0 2 0 0 2 2 0 0 2 0 2 0 0 0 0 0 0 0 0 2 2 0 2 0 0 0 0 0 0 0 0 2 0 0 0 2 0 0 0 0 0 0 0 0 0 0 2 0 0 0 0 0 0 0 0 2 0 0 0 0 2 0 2 0 0 2 0 0 0 0 0 2 0 0 2 0 0 0 0 
0 1 1 0 1 1 0 1 1 0 1 1 0 1 1 0 1 1 
0.131888 0.122643 0.122644 1342.347560 1341.377406 0.232403 0.000000 0
0 0 0 0 0 0 0 0 0 0 0 0 0 0 0 0 0 2 0 0 0 2 0 0 0 0 0 2 2 2 0 0 0 0 0 0 0 0 0 0 0 2 0 0 2 0 0 0 0 0 0 0 0 0 2 0 0 0 0 0 0 0 0 0 0 0 2 0 0 0 0 0 0 0 0 0 0 0 0 0 2 2 0 0 0 0 0 0 0 2 0 2 2 0 2 0 0 0 0 0 
0 1 1 0 1 1 0 1 1 0 1 1 0 1 1 0 1 1 
0.132000 0.122719 0.122720 1342.486515 1341.528752 0.225789 0.000000 0
0 0 0 0 0 0 0 0 0 0 0 0 0 0 0 0 0 0 0 0 0 0 0 0 0 0 2 0 0 2 0 2 0 0 0 0 0 0 0 0 0 0 0 0 0 0 0 0 0 0 0 0 0 2 0 0 0 0 0 0 0 0 0 2 0 0 0 0 2 2 0 0 2 0 0 2 2 0 0 0 0 0 0 0 0 0 0 0 0 0 0 0 0 0 0 2 0 0 0 2 
0 1 1 0 1 1 0 1 1 0 1 1 0 1 1 0 1 1 
0.132000 0.122721 0.122721 1342.581464 1341.618979 0.236776 0.000000 0
0 0 0 2 2 0 0 2 0 0 0 2 0 2 0 0 2 0 0 0 0 0 0 0 0 0 0 0 0 0 0 2 2 0 0 0 0 2 0 0 0 0 0 0 0 0 0 2 0 2 0 0 0 0 0 0 0 0 0 2 0 0 2 0 0 0 0 0 2 0 0 0 2 0 0 0 0 0 0 0 0 0 0 0 0 0 0 0 0 0 0 0 0 0 0 0 0 0 0 0 
0 1 1 0 1 1 0 1 1 0 1 1 0 1 1 0 1 1 
0.131939 0.122678 0.122678 1342.629636 1341.650632 0.234575 0.000000 0
0 0 0 0 0 2 0 0 0 0 0 0 0 2 0 0 0 2 0 0 0 0 0 0 0 0 0 0 0 0 0 0 0 0 0 0 2 0 0 0 0 0 0 0 0 0 0 2 0 0 0 0 0 0 0 0 2 2 2 0 0 0 0 0 0 0 2 2 2 0 2 2 0 0 0 0 0 0 0 0 0 2 0 0 2 0 0 0 0 0 2 0 0 0 0 2 0 0 0 0 
0 1 1 0 1 1 0 1 1 0 1 1 0 1 1 0 1 1 
0.131879 0.122634 0.122635 1342.648697 1341.650136 0.228576 0.000000 0
0 0 0 0 2 0 0 0 0 0 0 2 2 0 0 0 0 0 0 0 0 0 0 0 0 0 0 0 0 0 0 0 0 0 0 0 0 0 0 0 0 0 0 0 0 0 2 0 0 0 0 0 0 0 0 0 0 0 0 0 0 0 0 0 0 0 0 0 0 0 0 0 0 0 0 0 0 2 2 0 0 0 0 0 0 0 2 0 0 0 2 0 0 0 0 0 2 0 0 0 
0 1 1 0 1 1 0 1 1 0 1 1 0 1 1 0 1 1 
0.131838 0.122604 0.122605 1342.656258 1341.641852 0.227307 0.000000 0
0 0 0 2 0 0 0 0 0 0 0 0 0 0 0 0 0 0 0 0 0 2 0 0 0 0 0 0 0 0 0 0 0 0 0 0 0 0 0 2 2 0 0 2 2 0 0 0 0 0 0 0 2 2 2 0 0 2 0 0 0 0 0 0 0 0 2 0 0 0 0 2 0 0 0 2 0 0 0 0 0 2 0 0 0 0 0 0 0 0 0 0 0 2 0 0 0 0 0 0 
0 1 1 0 1 1 0 1 1 0 1 1 0 1 1 0 1 1 
0.131817 0.122591 0.122592 1342.664762 1341.641493 0.215930 0.000000 0
0 2 0 0 0 0 0 0 0 0 0 0 0 0 0 0 0 0 0 0 0 0 0 0 0 0 0 0 2 0 0 0 0 0 2 0 0 0 0 0 0 0 0 0 0 0 0 0 0 0 0 0 0 2 0 0 0 0 0 0 2 0 0 2 0 0 0 0 0 0 0 2 0 0 0 0 0 0 0 0 0 0 0 0 0 0 0 0 0 0 0 0 0 0 0 2 0 0 2 0 
0 0 1 0 1 1 0 1 1 0 1 1 0 1 1 0 1 1 
0.131833 0.122603 0.122603 1342.678215 1341.653297 0.224230 0.000000 0
2 0 0 0 0 0 0 0 0 0 0 0 0 0 2 0 0 0 0 0 2 0 0 0 0 0 0 2 0 0 0 0 0 0 0 0 2 0 0 0 0 0 0 0 0 2 0 0 0 2 0 0 0 0 0 0 0 0 2 0 0 0 0 0 0 0 0 0 0 0 2 0 0 0 0 0 0 2 0 0 0 0 0 0 0 0 2 2 0 0 0 0 0 0 0 0 0 0 2 0 
0 1 1 0 1 1 0 1 1 0 1 1 0 1 1 0 1 1 
0.131883 0.122635 0.122636 1342.691838 1341.669620 0.241506 0.000000 0
2 0 0 0 0 0 2 0 0 2 0 0 0 2 0 0 0 0 0 0 2 0 0 0 0 0 0 2 0 0 0 0 2 0 0 0 0 0 0 0 0 2 0 0 0 0 0 0 0 0 0 0 0 0 0 0 0 0 0 0 0 0 0 2 0 0 0 0 0 0 0 0 2 0 0 0 0 2 2 2 0 0 0 0 2 2 2 0 0 0 0 0 0 0 0 0 0 0 0 0 
0 1 1 0 1 1 0 1 1 0 1 1 0 1 1 0 1 1 
0.132255 0.122909 0.122910 1344.473166 1343.630843 0.217579 0.000000 0
0 0 0 0 0 0 0 0 0 0 0 0 0 0 0 2 0 2 2 0 2 0 0 0 0 0 0 0 0 0 0 0 0 2 0 0 2 2 0 0 0 0 0 0 2 0 0 0 2 0 0 0 0 0 2 0 0 0 0 0 2 0 0 0 0 0 0 0 0 0 0 0 0 0 0 0 0 0 2 0 2 0 2 0 0 0 0 0 0 0 0 0 0 0 0 0 2 0 2 0 
0 1 1 0 1 1 0 1 1 0 1 1 0 1 1 0 1 1 
0.132178 0.122853 0.122854 1344.329002 1343.469488 0.240634 0.000000 0
0 0 0 0 0 0 0 0 0 0 0 0 0 0 2 0 0 0 0 0 0 0 0 0 0 0 0 2 0 0 0 0 0 2 0 0 0 0 0 0 0 0 0 0 0 0 2 2 0 0 0 2 0 0 0 0 0 2 2 0 0 2 0 0 0 0 0 0 0 0 2 0 0 0 0 0 0 0 0 0 0 0 0 0 0 0 0 0 0 0 2 0 2 0 0 0 0 0 0 0 
0 1 1 0 1 1 0 1 1 0 1 1 0 1 1 0 1 1 
0.132054 0.122767 0.122767 1344.064991 1343.177567 0.235364 0.000000 0
0 0 0 0 0 0 0 0 2 0 0 0 0 0 0 0 0 0 0 0 0 0 0 0 0 0 0 0 0 0 2 0 0 2 0 0 0 0 0 2 0 0 2 0 0 0 0 2 2 0 2 0 2 0 0 0 0 0 0 2 0 2 0 0 0 0 0 0 0 0 0 0 0 0 2 0 0 0 0 2 0 0 0 2 0 0 2 0 2 0 0 0 0 0 0 0 0 0 2 2 
0 1 1 0 1 1 0 1 1 0 1 1 0 1 1 0 1 1 
0.131977 0.122710 0.122710 1343.719587 1342.803027 0.216153 0.000000 0
0 0 0 0 0 0 0 0 0 2 2 0 0 0 0 0 0 0 0 0 0 2 0 0 0 0 0 2 0 2 0 0 0 0 2 2 0 0 0 0 0 0 0 0 0 0 0 0 0 0 0 2 0 0 0 0 0 0 0 0 0 0 0 0 0 0 0 0 2 0 0 0 0 0 0 0 0 0 2 0 0 0 0 0 2 0 0 0 0 0 2 0 0 0 0 0 0 0 0 0 
0 1 1 0 0 1 0 1 1 0 1 1 0 1 1 0 1 1 
0.131939 0.122679 0.122680 1343.321654 1342.376969 0.224790 0.000000 0
0 0 2 0 0 0 0 0 2 0 0 0 0 0 0 0 0 0 0 0 2 2 0 0 0 0 2 0 0 0 0 0 0 0 0 0 0 0 0 0 0 0 0 0 2 0 0 0 0 0 2 0 0 0 0 0 0 0 0 0 2 0 0 0 0 0 0 0 0 0 2 0 0 2 0 2 0 0 0 2 0 0 0 0 0 2 0 0 0 0 0 0 0 0 0 0 0 0 0 0 
0 1 1 0 1 1 0 1 1 0 1 1 0 1 1 0 1 1 
0.131880 0.122635 0.122635 1342.894392 1341.920534 0.244623 0.000000 0
0 0 0 2 0 0 0 2 0 0 0 0 0 0 0 0 2 2 0 0 0 2 2 0 0 2 0 0 2 0 0 0 0 0 0 0 2 0 0 0 0 0 0 2 0 2 0 0 0 0 0 0 0 0 0 0 0 2 0 0 0 0 0 0 0 0 2 0 0 0 2 2 0 2 2 2 0 0 0 0 0 0 0 0 0 0 0 0 2 0 0 0 0 0 0 0 0 0 0 0 
0 1 1 0 1 1 0 1 1 0 1 1 0 1 1 0 1 1 
0.131822 0.122591 0.122592 1342.472608 1341.471985 0.236600 0.000000 0
0 0 2 0 0 0 0 2 0 0 0 0 0 0 0 0 0 0 0 0 0 0 2 0 2 0 0 0 2 2 0 0 0 0 2 2 0 2 0 2 2 2 0 0 0 0 0 0 0 0 0 2 0 0 2 0 2 0 0 0 2 0 0 0 0 0 0 0 2 0 0 2 0 0 2 2 2 2 0 0 0 2 0 0 2 0 0 0 0 2 2 2 0 0 0 0 2 0 0 0 
0 1 1 0 1 1 0 1 1 0 1 1 0 1 1 0 1 1 
0.131757 0.122542 0.122543 1342.087504 1341.064915 0.237012 0.000000 0
0 0 2 0 0 0 0 0 0 0 0 0 0 2 2 2 0 0 0 0 0 0 2 2 2 0 2 0 0 0 2 0 0 0 0 0 0 0 0 0 0 0 0 0 0 0 0 2 2 0 0 0 2 2 0 0 0 0 0 0 0 0 0 0 0 0 2 2 0 0 0 0 0 0 0 0 0 0 0 0 0 0 0 0 0 0 0 0 0 2 2 0 2 0 0 0 0 0 0 0 
0 1 1 0 1 1 0 1 1 0 1 1 0 1 1 0 1 1 
0.131673 0.122483 0.122483 1341.764904 1340.727758 0.221712 0.000000 0
0 0 0 0 0 0 0 0 0 0 0 0 0 0 0 0 0 0 0 2 0 0 2 0 0 0 0 0 0 0 0 0 0 0 0 2 0 2 0 0 0 0 0 0 0 2 0 0 0 0 0 0 0 0 0 0 0 0 0 0 0 0 0 2 0 0 2 0 0 0 0 0 0 0 0 0 0 0 0 0 0 0 2 0 0 0 0 0 0 0 0 0 2 0 0 0 2 2 2 0 
0 1 1 0 1 1 0 1 1 0 1 1 0 1 1 0 1 1 
0.131619 0.122443 0.122444 1341.528753 1340.489818 0.235998 0.000000 0
0 0 0 0 2 0 2 0 2 0 0 0 0 0 0 0 0 0 0 0 0 0 0 0 0 0 2 0 0 0 0 0 0 0 0 0 0 0 0 2 0 0 0 0 0 0 0 2 0 0 2 0 0 0 0 0 0 2 0 2 0 0 0 2 0 0 0 2 0 0 0 0 0 0 0 0 0 0 0 0 0 0 2 2 2 0 0 2 0 0 0 0 2 0 0 2 0 0 0 0 
0 1 1 0 1 1 0 1 1 0 1 1 0 1 1 0 1 1 
0.131625 0.122447 0.122448 1341.387726 1340.362243 0.219068 0.000000 0
0 0 0 0 0 2 0 0 0 0 2 0 0 0 0 0 0 0 0 0 0 0 0 0 0 0 0 2 0 2 0 0 0 0 0 0 2 0 0 0 2 0 0 0 0 0 0 0 2 0 0 0 0 0 0 2 0 0 0 0 0 0 0 0 0 0 0 0 2 0 0 0 0 0 0 0 0 0 0 0 0 0 0 0 2 0 0 0 0 0 0 0 0 0 0 0 0 2 0 0 
0 1 1 0 1 1 0 1 1 0 1 1 0 1 1 0 1 1 
0.131685 0.122489 0.122490 1341.326729 1340.325495 0.237082 0.000000 0
0 0 0 0 2 0 2 0 0 0 0 0 0 0 0 2 2 0 0 0 0 0 0 0 0 0 0 0 0 0 0 0 0 0 2 0 0 2 2 2 0 0 0 0 0 0 0 0 0 0 0 0 0 0 0 0 0 0 0 0 0 0 2 0 0 2 0 0 0 0 2 0 0 0 0 2 0 0 0 0 0 0 0 0 0 0 0 0 2 2 0 0 0 2 2 0 0 0 2 0 
0 1 1 0 1 1 0 1 1 0 1 1 0 1 1 0 1 1 
0.131776 0.122551 0.122552 1341.312643 1340.337096 0.234040 0.000000 0
0 0 0 0 2 0 2 0 0 0 0 0 0 0 0 0 0 0 0 0 0 0 2 0 0 0 0 0 2 0 0 0 0 2 2 0 0 0 0 0 0 0 0 0 0 0 0 0 2 0 0 0 0 0 0 0 2 0 0 0 0 0 0 0 0 0 0 0 2 0 0 0 2 0 2 0 0 0 0 2 0 0 0 0 0 0 0 0 0 0 0 0 0 0 0 0 0 0 0 0 
0 1 1 0 1 1 0 1 1 0 1 1 0 1 1 0 1 1 
0.131792 0.122562 0.122563 1341.306233 1340.345435 0.223559 0.000000 0
0 0 0 0 2 0 0 0 0 0 0 0 0 0 0 0 0 0 2 0 2 0 0 0 0 0 2 2 0 0 0 2 0 0 0 0 0 2 2 0 2 0 0 0 0 2 0 2 0 0 0 0 2 0 0 0 2 0 2 2 2 0 0 0 0 0 0 0 0 0 0 0 0 0 0 0 0 0 0 0 0 0 0 0 0 0 2 0 0 2 0 0 0 2 2 0 0 0 0 0 
0 1 1 0 1 1 0 1 1 0 1 1 0 1 1 0 1 1 
0.131718 0.122514 0.122515 1341.294777 1340.336070 0.226539 0.000000 0
0 0 0 0 0 0 0 0 2 0 0 0 0 0 0 0 0 0 0 0 0 0 0 0 2 0 0 0 0 0 0 0 0 0 0 2 0 0 0 0 2 0 0 0 0 0 0 2 0 0 0 0 0 0 0 0 0 0 0 0 0 0 2 0 0 0 0 0 0 0 0 2 2 0 2 0 0 0 2 0 2 0 0 0 0 0 2 2 2 2 0 0 0 0 0 0 0 0 0 0 
0 1 1 0 1 1 0 1 1 0 1 1 0 1 1 0 1 1 
0.132187 0.122862 0.122862 1344.424762 1343.570927 0.230545 0.000000 0
0 0 0 0 0 0 0 2 0 0 2 0 0 2 0 2 0 2 0 0 0 0 0 0 0 0 0 0 0 0 0 0 0 0 0 0 0 2 2 0 0 0 0 2 0 0 0 0 0 0 0 0 0 0 0 2 2 0 0 2 0 2 0 0 0 0 0 0 0 0 0 0 0 0 0 0 0 0 0 0 0 0 2 0 0 2 0 2 0 0 0 0 0 2 2 2 0 0 0 0 
0 1 1 0 1 1 0 1 1 0 1 1 0 1 1 0 1 1 
0.132126 0.122819 0.122820 1344.289461 1343.422120 0.221240 0.000000 0
0 0 0 0 0 0 0 0 0 0 0 0 0 2 2 2 2 0 0 2 0 0 0 0 0 0 0 0 0 0 2 0 2 0 0 0 0 0 0 0 0 0 0 0 2 0 0 0 2 0 0 2 0 0 0 0 0 2 0 0 0 0 0 2 0 2 2 0 0 0 2 0 0 0 0 0 2 2 0 0 0 0 0 0 0 0 0 0 0 0 0 0 0 0 2 0 0 2 0 0 
0 1 1 0 1 1 0 1 1 0 1 1 0 1 1 0 1 1 
0.132060 0.122771 0.122772 1344.039280 1343.149798 0.236731 0.000000 0
0 0 0 0 0 0 0 0 0 0 2 0 0 0 0 2 2 0 2 0 0 2 2 0 0 0 0 0 0 0 0 0 0 0 0 2 0 0 0 0 0 0 0 0 0 0 0 0 0 0 2 0 0 0 2 0 2 0 0 0 0 0 0 0 0 0 0 0 2 0 0 0 0 0 0 0 0 0 0 2 0 0 0 0 0 0 0 2 0 0 2 0 0 0 0 0 0 0 0 0 
0 1 1 0 1 1 0 1 1 0 1 1 0 1 1 0 1 1 
0.132008 0.122731 0.122732 1343.700364 1342.784177 0.221982 0.000000 0
0 0 0 0 0 0 0 2 0 0 0 0 0 0 0 2 0 2 0 0 0 0 0 0 0 0 0 0 0 0 2 0 0 0 0 2 0 0 0 0 0 0 0 0 2 0 0 0 2 0 2 0 0 0 2 0 0 0 0 0 0 0 0 0 0 0 0 0 0 0 0 2 0 0 0 0 0 0 0 0 0 0 0 0 0 0 0 0 0 0 0 0 0 0 0 0 0 0 2 2 
0 1 1 0 1 1 0 1 1 0 1 1 0 1 1 0 1 1 
0.131945 0.122685 0.122685 1343.296855 1342.349761 0.233079 0.000000 0
0 0 0 0 0 0 0 0 0 0 0 0 0 0 0 0 0 0 2 2 0 0 0 2 0 0 0 2 0 0 0 0 0 0 0 0 0 0 2 0 0 0 0 0 0 0 0 0 0 0 0 0 2 0 0 2 2 0 0 0 0 0 2 2 0 0 0 0 0 0 0 0 2 0 0 0 0 0 0 0 0 0 0 0 0 2 2 2 0 0 0 0 0 0 0 0 0 0 0 0 
0 1 1 0 1 1 0 1 1 0 1 1 0 1 1 0 1 1 
0.131863 0.122623 0.122624 1342.857034 1341.875501 0.213693 0.000000 0
0 2 0 0 0 0 0 0 0 0 2 0 0 0 0 0 0 0 2 0 0 0 0 0 0 0 0 0 0 0 0 0 0 0 0 0 0 0 0 2 0 0 0 0 0 0 0 0 0 0 0 0 0 0 0 0 0 0 0 0 0 0 0 0 0 0 0 0 0 2 0 2 0 0 0 2 2 0 0 0 0 0 0 2 0 0 0 0 0 0 0 0 0 0 0 0 0 0 0 0 
0 1 1 0 1 1 0 1 1 0 1 1 0 1 1 0 1 1 
0.131791 0.122567 0.122568 1342.420589 1341.406347 0.231724 0.000000 0
0 0 2 0 2 0 2 0 0 0 2 0 0 2 0 0 0 0 2 0 2 0 0 0 0 0 0 0 0 0 0 0 0 2 0 0 0 0 2 0 0 0 0 0 0 0 0 2 0 0 0 0 0 0 0 0 2 0 0 0 2 0 0 0 0 0 0 0 0 0 2 0 0 0 0 0 0 0 0 0 0 0 0 2 2 0 2 0 0 0 0 0 0 0 0 0 0 0 0 0 
0 1 1 0 1 1 0 1 1 0 1 1 0 1 1 0 1 1 
0.131708 0.122505 0.122506 1342.022233 1340.980668 0.235632 0.000000 0
0 2 0 0 0 0 0 0 0 0 0 0 0 0 0 0 0 0 0 0 0 0 2 0 0 0 0 0 0 0 0 2 0 0 0 0 0 2 0 0 0 2 0 0 0 0 0 0 0 0 0 0 0 2 0 0 0 0 0 0 0 2 0 0 0 0 2 0 0 0 0 0 0 0 0 2 0 2 0 0 0 0 0 2 2 2 0 0 0 0 0 2 0 0 0 0 0 2 0 0 
0 1 1 0 1 1 0 1 1 0 1 1 0 1 1 0 1 1 
0.131618 0.122440 0.122441 1341.691301 1340.631754 0.237284 0.000000 0
0 2 0 0 0 0 2 0 0 0 2 0 0 2 0 0 0 0 0 0 0 0 0 2 0 0 0 0 0 0 0 2 0 0 0 0 0 0 0 0 0 0 0 0 2 0 2 0 0 0 0 0 0 2 0 0 0 2 0 2 0 0 0 0 0 2 0 0 2 2 0 0 2 0 0 0 0 0 0 0 0 0 0 0 0 0 0 0 0 0 0 0 0 0 0 0 0 0 2 0 
0 1 1 0 1 1 0 1 1 0 1 1 0 1 1 0 1 1 
0.131564 0.122401 0.122402 1341.451981 1340.389212 0.227900 0.000000 0
0 0 0 2 0 2 0 0 0 0 0 0 0 2 0 2 0 0 0 0 0 0 0 0 0 0 0 2 0 0 0 0 0 2 0 0 0 0 0 0 0 2 0 0 0 2 0 0 0 0 0 0 0 0 2 0 2 0 0 0 0 0 0 0 0 0 0 0 0 2 0 0 0 0 2 0 0 0 2 0 0 0 0 0 2 0 0 0 2 0 2 0 0 0 0 0 2 2 0 0 
0 1 1 0 1 1 0 1 1 0 1 1 0 1 1 0 1 1 
0.131555 0.122396 0.122397 1341.309166 1340.258659 0.228489 0.000000 0
0 0 0 0 0 0 0 0 0 0 0 0 0 2 0 0 0 0 0 2 0 0 0 0 0 2 0 0 0 0 0 0 0 0 0 0 0 0 0 0 0 0 0 0 0 2 0 0 0 0 0 0 0 0 0 0 2 0 0 0 0 0 0 2 0 0 0 0 2 0 0 0 0 0 0 0 0 0 0 0 0 2 0 0 0 0 0 0 0 0 2 0 0 2 0 0 0 2 2 0 
0 1 1 0 1 1 0 1 1 0 1 1 0 1 1 0 1 1 
0.131596 0.122426 0.122426 1341.245789 1340.218069 0.226187 0.000000 0
0 0 0 0 0 2 0 0 0 0 2 2 0 0 2 0 0 0 0 2 0 0 0 0 0 0 0 0 0 0 0 0 2 0 0 0 2 0 0 0 2 0 0 0 0 0 0 0 0 0 0 0 0 2 0 0 0 0 2 0 0 0 0 0 0 0 0 0 0 0 0 0 0 0 0 2 0 0 0 0 0 0 0 0 0 0 0 0 2 0 0 0 0 0 0 0 0 0 0 0 
0 1 1 0 1 1 0 0 1 0 1 1 0 1 1 0 1 1 
0.131640 0.122457 0.122457 1341.227159 1340.222413 0.238771 0.000000 0
0 0 0 0 0 2 0 0 0 0 0 0 0 0 0 0 0 2 0 0 0 0 0 2 0 0 0 0 0 0 0 0 0 0 0 2 2 0 2 0 2 0 2 0 0 0 0 0 0 0 0 0 0 0 0 0 2 0 0 0 0 0 0 0 0 2 0 0 0 0 0 0 0 0 0 0 0 0 0 0 2 0 0 0 0 0 0 0 0 0 0 2 0 0 0 2 0 0 0 0 
0 1 1 0 1 1 0 1 1 0 1 1 0 1 1 0 1 1 
0.131646 0.122461 0.122461 1341.220989 1340.230731 0.231155 0.000000 0
0 0 0 0 0 0 0 0 0 0 0 0 0 0 0 0 0 2 2 0 0 0 0 2 2 2 0 0 0 2 0 0 0 0 0 0 0 0 0 0 0 0 0 0 0 0 0 0 0 2 0 0 0 0 0 0 0 0 0 0 0 0 0 0 0 0 0 0 0 0 0 0 0 0 0 0 2 0 0 0 0 0 0 2 0 2 0 0 0 0 0 0 0 0 0 2 0 0 2 0 
0 1 1 0 0 1 0 1 1 0 1 1 0 1 1 0 1 1 
0.131615 0.122439 0.122440 1341.214509 1340.228695 0.230694 0.000000 0
2 2 2 0 0 0 0 0 0 0 0 0 0 0 0 0 0 0 0 0 2 0 2 2 2 0 0 0 0 0 0 0 2 0 0 0 2 0 0 0 0 0 2 0 0 0 0 0 0 2 0 2 0 2 0 0 0 0 0 0 0 2 0 2 0 0 0 0 0 2 0 2 0 0 0 0 0 0 0 0 2 0 0 0 0 0 2 0 0 0 0 0 2 0 0 0 0 2 2 0 
0 1 1 0 1 1 0 1 1 0 1 1 0 1 1 0 1 1 
0.132117 0.122815 0.122815 1344.344646 1343.474493 0.247345 0.000000 0
0 0 2 0 0 2 2 0 0 0 0 0 2 0 0 0 0 0 0 2 2 0 0 0 0 0 0 0 0 0 0 0 0 0 0 0 0 0 0 0 0 0 0 0 0 0 2 0 0 0 0 0 0 2 0 0 0 2 0 0 0 0 0 2 0 0 0 0 2 0 0 2 0 2 0 0 0 2 0 0 0 0 0 0 0 0 2 2 0 0 2 0 2 2 2 0 0 0 0 0 
0 1 1 0 1 1 0 1 1 0 1 1 0 1 1 0 1 1 
0.132095 0.122798 0.122799 1344.222855 1343.345066 0.219981 0.000000 0
0 0 0 0 0 0 0 0 0 0 0 0 0 0 0 0 0 2 0 0 0 0 0 2 0 0 0 0 0 0 2 0 0 0 0 0 2 0 0 0 0 0 0 0 0 0 0 0 0 0 2 0 0 0 0 0 0 0 0 0 0 0 0 0 0 0 2 0 2 0 0 0 0 0 0 2 0 0 2 0 2 0 0 2 0 2 0 0 0 2 0 0 2 0 0 0 2 0 0 0 
0 1 1 0 0 1 0 1 1 0 1 1 0 1 1 0 1 1 
0.132092 0.122793 0.122794 1343.990972 1343.098406 0.238323 0.000000 0
0 0 0 0 2 0 0 2 0 0 0 0 0 0 0 0 2 0 0 2 0 0 0 0 0 0 0 2 0 0 0 0 0 0 0 0 0 0 2 0 0 0 0 0 0 0 0 0 2 0 0 0 0 0 0 0 0 0 0 0 0 0 2 0 0 0 0 0 0 0 0 0 2 0 0 0 0 0 0 0 0 2 0 0 0 0 0 0 2 0 0 0 2 0 0 0 0 0 0 0 
0 1 1 0 1 1 0 1 1 0 1 1 0 1 1 0 1 1 
0.132069 0.122773 0.122774 1343.661199 1342.745082 0.239360 0.000000 0
0 0 0 0 0 2 0 0 2 0 0 0 0 2 0 0 0 0 0 2 2 0 0 0 0 0 0 0 0 0 0 0 0 2 0 0 0 2 0 0 0 0 0 0 0 0 0 0 0 0 2 0 0 0 0 0 0 0 0 0 0 0 0 0 0 2 0 2 0 0 0 0 2 0 0 0 0 0 0 0 0 0 0 0 0 0 0 0 0 0 2 2 2 0 0 0 0 0 0 0 
0 1 1 0 1 1 0 1 1 0 1 1 0 1 1 0 1 1 
0.131992 0.122716 0.122717 1343.251308 1342.300839 0.221401 0.000000 0
2 0 2 0 0 2 0 2 0 2 0 0 0 0 0 0 0 0 0 0 0 0 0 0 0 0 0 2 2 0 0 0 0 0 0 0 0 2 0 2 0 2 0 0 0 0 2 0 0 0 0 0 0 0 0 0 0 0 2 2 0 2 2 0 0 0 0 0 0 2 0 0 0 2 0 2 0 0 0 0 0 0 0 0 0 0 0 0 0 0 0 0 0 0 0 0 0 0 0 0 
0 1 1 0 1 1 0 0 1 0 1 1 0 1 1 0 1 1 
0.131843 0.122609 0.122610 1342.791270 1341.796849 0.236805 0.000000 0
0 2 2 0 2 0 2 2 0 2 0 2 2 0 0 0 0 2 0 2 0 0 0 0 0 0 0 0 2 2 0 0 2 0 0 0 0 0 0 0 0 0 0 0 2 0 0 0 0 0 0 0 0 0 0 0 0 0 0 0 0 0 0 0 2 0 2 2 0 0 0 0 0 0 0 2 0 0 0 2 0 0 0 0 2 2 0 0 0 0 0 0 0 0 2 2 0 0 0 0 
0 1 1 0 1 1 0 1 1 0 1 1 0 1 1 0 1 1 
0.131703 0.122506 0.122507 1342.330248 1341.292100 0.226626 0.000000 0
2 0 0 0 2 0 2 0 0 0 0 2 0 0 0 0 0 0 0 0 2 0 0 0 0 0 0 0 0 2 2 0 0 0 0 2 0 0 0 0 2 0 0 0 0 0 0 0 2 0 2 0 0 0 0 0 2 0 0 0 0 0 0 0 0 2 0 0 0 0 0 0 0 0 0 0 2 0 0 0 0 0 0 0 0 0 2 0 0 0 0 0 0 0 2 0 0 0 0 2 
0 1 1 0 1 1 0 1 1 0 1 1 0 1 1 0 1 1 
0.131583 0.122417 0.122418 1341.911569 1340.837139 0.222186 0.000000 0
0 0 0 0 0 0 0 0 0 2 0 0 0 0 0 0 2 2 0 0 2 0 0 0 0 2 2 0 0 0 0 0 0 0 0 0 0 2 0 0 0 0 0 2 0 0 0 0 0 2 0 2 0 0 0 0 0 0 0 0 0 0 0 0 0 0 0 0 0 0 0 0 2 0 0 2 0 0 0 2 0 0 0 2 0 0 0 0 0 0 0 0 0 0 0 0 2 0 0 0 
0 1 1 0 1 1 0 1 1 0 1 1 0 1 1 0 1 1 
0.131478 0.122341 0.122342 1341.568901 1340.471100 0.226569 0.000000 0
2 0 2 2 0 0 0 0 2 0 0 0 0 2 0 0 0 0 0 2 0 0 0 2 0 0 0 0 2 2 2 0 0 0 0 0 0 0 2 0 0 0 2 0 0 2 0 0 0 0 0 0 0 0 0 0 0 0 2 0 0 0 0 0 0 0 0 0 0 0 2 0 0 0 0 0 0 2 0 0 0 0 0 0 0 0 2 0 0 0 0 0 0 0 0 0 0 2 2 0 
0 1 1 0 1 1 0 1 1 0 1 1 0 1 1 0 1 1 
0.131438 0.122311 0.122312 1341.327935 1340.225766 0.217258 0.000000 0
0 0 0 0 0 2 0 0 0 0 2 0 0 0 0 0 0 0 0 2 0 0 2 0 0 0 0 0 0 0 0 0 0 2 0 0 0 0 0 0 0 0 0 0 0 0 0 0 0 0 0 0 0 2 0 0 0 0 0 0 0 0 0 0 0 0 0 0 0 0 0 0 0 0 0 2 0 0 0 0 0 0 0 0 0 0 0 0 0 2 0 2 0 0 0 0 0 0 0 0 
0 1 1 0 1 1 0 1 1 0 1 1 0 1 1 0 1 1 
0.131448 0.122319 0.122319 1341.188382 1340.099165 0.222641 0.000000 0
0 0 0 0 0 0 2 0 0 0 0 0 0 2 0 0 2 0 0 0 0 0 2 0 0 2 2 0 0 0 0 0 0 0 0 0 0 0 0 0 0 0 0 0 0 0 2 0 0 0 0 0 0 0 0 0 0 0 0 0 0 0 0 0 0 0 0 0 0 0 0 0 0 0 0 0 0 0 2 0 0 0 0 0 0 0 0 0 0 0 2 0 0 0 2 0 0 0 0 0 
0 1 1 0 1 1 0 1 1 0 1 1 0 1 1 0 1 1 
0.131486 0.122346 0.122347 1341.126927 1340.060421 0.233928 0.000000 0
0 0 0 0 0 0 0 2 0 0 0 0 2 0 0 0 0 0 0 0 0 2 2 0 0 0 0 0 0 0 0 0 0 0 0 0 0 0 0 0 0 0 0 0 0 0 2 2 0 0 0 0 0 0 0 0 0 0 0 2 0 2 0 2 0 0 0 0 0 0 0 0 0 0 0 0 0 0 0 0 0 0 0 0 0 0 0 2 2 0 0 0 0 0 0 0 2 2 0 0 
0 1 1 0 1 1 0 1 1 0 1 1 0 1 1 0 1 1 
0.131503 0.122359 0.122359 1341.107993 1340.063271 0.237495 0.000000 0
0 0 0 0 0 0 0 0 0 2 0 0 0 0 0 0 0 0 0 0 0 0 2 0 0 2 0 0 0 0 0 0 2 0 0 0 2 0 0 0 0 0 0 0 0 0 2 2 0 0 0 2 2 0 0 0 0 0 0 0 0 2 0 0 0 0 0 0 0 0 0 0 0 0 0 2 0 0 0 0 0 0 2 0 0 0 0 0 0 0 0 0 0 0 0 2 0 0 0 0 
0 1 1 0 1 1 0 1 1 0 1 1 0 1 1 0 1 1 
0.131503 0.122359 0.122360 1341.105275 1340.075718 0.220428 0.000000 0
0 0 2 0 2 0 0 0 0 0 0 0 0 0 0 0 0 0 0 0 0 2 0 0 0 0 0 0 0 0 2 0 0 2 0 0 0 0 0 0 0 2 0 0 0 0 0 2 0 0 2 2 0 0 0 0 0 0 2 2 2 0 0 2 0 0 0 0 2 0 0 0 0 0 0 0 0 0 0 0 0 0 0 0 0 0 0 0 0 0 0 0 0 0 0 0 2 2 0 0 
0 1 1 0 1 1 0 1 1 0 1 1 0 1 1 0 1 1 
0.131489 0.122349 0.122350 1341.104486 1340.081543 0.216911 0.000000 0
0 2 0 0 0 0 0 0 0 2 0 0 0 0 0 0 0 0 0 0 0 0 0 0 0 0 0 0 2 0 0 0 0 0 0 0 0 0 0 0 0 2 2 0 0 0 0 0 0 0 0 0 0 0 0 0 0 2 0 0 0 2 0 0 0 0 0 0 0 0 0 0 2 0 0 0 0 0 0 0 0 0 0 0 0 0 2 2 0 0 0 2 0 0 0 0 0 0 0 0 
0 1 1 0 1 1 0 1 1 0 1 1 0 1 1 0 1 1 
0.132097 0.122797 0.122797 1344.247572 1343.364459 0.230506 0.000000 0
0 0 2 0 0 0 0 0 2 0 2 0 2 0 0 0 0 0 0 2 0 0 0 0 0 0 0 0 0 0 0 0 0 2 0 0 2 0 0 0 0 0 2 0 0 2 0 0 0 0 2 0 0 0 0 0 0 2 0 2 0 0 0 0 0 0 2 0 0 0 0 2 0 0 0 0 0 0 0 0 0 0 0 2 0 0 0 0 0 2 0 0 0 0 0 0 0 0 0 0 
0 1 1 0 1 1 0 1 1 0 1 1 0 1 1 0 1 1 
0.132088 0.122791 0.122792 1344.134634 1343.246253 0.227770 0.000000 0
0 2 0 0 0 2 0 0 0 0 0 0 0 0 2 0 2 0 0 0 2 0 0 2 0 0 0 0 2 0 0 0 0 0 0 0 0 0 0 0 0 0 0 0 2 0 2 0 0 2 0 0 2 0 2 0 0 2 0 0 0 0 0 0 0 0 0 0 0 0 0 0 0 0 0 0 0 0 0 0 0 0 2 0 0 0 0 2 2 0 0 2 0 0 2 0 0 0 0 2 
0 0 1 0 1 1 0 1 1 0 1 1 0 1 1 0 1 1 
0.132115 0.122807 0.122808 1343.916101 1343.017175 0.237111 0.000000 0
0 0 0 2 0 2 0 0 0 0 0 2 0 0 0 0 2 0 0 0 0 0 0 0 2 0 0 0 0 2 0 0 0 0 0 0 0 0 2 0 0 0 0 0 0 0 2 0 0 0 0 0 0 0 0 0 2 0 0 0 2 0 0 0 0 0 2 0 0 0 2 0 2 2 0 0 0 0 0 0 2 2 0 0 0 0 0 0 2 0 0 0 0 0 0 0 0 2 0 0 
0 1 1 0 1 1 0 1 1 0 1 1 0 1 1 0 1 1 
0.132101 0.122794 0.122795 1343.593955 1342.672966 0.222230 0.000000 0
0 0 0 0 0 2 2 0 0 2 0 0 0 2 0 0 2 2 0 0 2 2 0 2 0 0 0 0 0 0 0 0 0 0 2 0 0 0 0 0 0 0 0 0 0 2 0 0 2 0 0 0 0 0 0 0 0 0 0 0 2 0 2 0 0 0 0 0 2 0 0 0 0 0 0 0 0 0 0 2 2 0 0 0 0 0 0 0 0 0 0 0 0 0 0 0 2 0 0 2 
0 1 1 0 1 1 0 1 1 0 1 1 0 1 1 0 1 1 
0.132017 0.122730 0.122731 1343.182103 1342.224095 0.232807 0.000000 0
0 0 0 0 0 0 2 2 0 0 0 0 0 0 2 0 0 0 0 0 0 0 0 2 0 0 2 0 0 0 2 0 0 0 0 0 2 0 0 0 0 0 0 0 0 0 0 0 0 0 0 0 0 0 2 2 0 0 2 0 2 0 2 0 0 0 0 0 2 0 0 0 0 0 0 0 0 0 0 2 0 0 0 0 0 0 0 0 0 0 2 0 2 2 0 0 0 0 0 0 
0 1 1 0 1 1 0 1 1 0 1 1 0 1 1 0 1 1 
0.131836 0.122601 0.122602 1342.711282 1341.702880 0.229927 0.000000 0
0 0 0 0 0 2 2 0 2 0 0 0 0 0 0 0 0 0 0 0 0 0 2 0 2 0 0 0 0 0 0 0 2 0 0 0 0 0 0 0 0 0 0 0 0 0 0 0 0 2 0 0 0 0 0 0 0 2 0 0 0 0 0 2 0 0 0 0 0 2 2 0 0 0 2 2 0 0 0 0 0 0 2 0 0 0 0 0 2 0 0 0 0 2 0 0 0 2 0 0 
0 1 1 0 1 1 0 1 1 0 0 1 0 1 1 0 1 1 
0.131657 0.122471 0.122472 1342.235395 1341.174968 0.225296 0.000000 0
0 0 0 0 0 0 0 0 0 0 0 0 0 0 0 0 0 0 0 0 0 0 0 0 0 2 0 0 0 0 0 0 0 0 0 0 0 2 0 0 2 0 0 2 0 0 0 0 0 0 0 0 0 0 0 0 0 2 0 2 2 0 0 2 2 0 0 0 0 2 0 0 0 0 0 0 0 2 0 0 0 0 0 0 0 2 2 2 0 0 0 0 0 0 0 0 0 0 0 0 
0 1 1 0 1 1 0 1 1 0 1 1 0 1 1 0 1 1 
0.131500 0.122357 0.122358 1341.802981 1340.698433 0.238312 0.000000 0
0 0 0 0 2 0 0 0 2 0 0 0 0 0 2 0 0 0 0 0 0 0 0 2 0 0 0 2 0 0 0 0 0 0 0 2 0 0 0 0 0 0 0 0 0 0 0 0 0 0 2 2 0 0 2 0 0 0 0 0 0 0 0 0 0 0 0 0 0 0 0 0 0 0 0 0 0 2 2 0 0 0 0 2 0 0 2 0 2 0 2 0 0 0 0 0 0 0 2 0 
0 1 1 0 1 1 0 1 1 0 1 1 0 1 1 0 1 1 
0.131375 0.122267 0.122268 1341.452738 1340.319701 0.214645 0.000000 0
0 2 0 0 0 2 0 0 2 0 0 0 0 0 0 0 0 0 0 0 0 0 0 2 0 0 0 0 0 0 0 0 0 0 0 0 0 0 0 0 0 0 2 0 0 0 0 2 0 0 0 0 0 0 0 0 0 0 0 0 0 0 2 2 0 0 0 0 0 0 2 0 0 0 0 0 0 0 0 0 2 0 0 0 0 0 0 0 0 0 0 0 0 2 0 0 0 0 0 0 
0 1 1 0 1 1 0 1 1 0 1 1 0 1 1 0 1 1 
0.131345 0.122244 0.122244 1341.213018 1340.074360 0.226161 0.000000 0
0 0 0 0 2 0 0 0 0 0 0 0 0 0 0 0 0 0 2 0 2 0 0 0 2 2 0 0 0 0 0 2 0 2 0 0 0 0 0 0 0 0 0 2 2 2 0 0 0 0 0 0 2 2 2 2 0 2 0 0 0 0 0 2 0 0 0 0 0 0 0 0 0 0 0 0 0 0 0 0 2 0 0 0 0 0 0 0 0 0 0 0 0 0 0 0 2 0 0 0 
0 1 1 0 1 1 0 1 1 0 1 1 0 1 1 0 1 1 
0.131395 0.122277 0.122278 1341.081681 1339.958046 0.221585 0.000000 0
0 0 0 2 0 0 0 2 2 0 0 0 0 0 0 0 0 2 0 0 2 0 0 0 2 0 2 0 0 0 0 0 0 0 0 2 0 0 0 2 0 0 0 0 0 0 0 0 2 2 0 0 0 0 0 0 0 0 2 0 0 0 0 2 0 0 2 0 0 0 0 0 0 2 0 0 0 0 2 0 0 0 0 0 0 2 0 0 0 0 0 0 2 2 0 0 0 0 2 0 
0 1 1 0 1 1 0 1 1 0 1 1 0 1 1 0 1 1 
0.131436 0.122307 0.122307 1341.027255 1339.927506 0.223377 0.000000 0
0 0 0 0 0 0 0 0 0 0 0 0 0 0 2 0 0 0 0 0 0 0 2 0 0 2 0 0 0 0 0 0 0 0 0 0 0 2 0 0 0 2 0 0 0 0 0 0 0 0 0 0 0 2 0 0 0 0 0 2 0 0 0 0 0 0 0 0 0 0 0 2 0 0 0 2 0 0 2 0 0 0 2 0 0 0 0 0 0 0 0 0 0 0 0 0 0 0 0 0 
0 1 1 0 1 1 0 1 1 0 1 1 0 0 1 0 1 1 
0.131434 0.122308 0.122309 1341.014330 1339.937076 0.225130 0.000000 0
2 0 0 0 0 0 0 0 0 0 2 0 0 0 0 0 0 0 0 0 0 0 0 0 0 0 0 2 0 0 0 0 0 0 0 0 0 2 0 0 0 0 2 0 0 0 0 0 0 0 0 0 0 0 0 0 0 0 2 0 0 0 2 0 2 2 0 0 0 0 0 2 0 0 0 0 0 0 0 0 0 0 0 0 0 0 0 0 2 0 0 2 0 2 2 2 0 0 0 0 
0 1 1 0 1 1 0 1 1 0 1 1 0 0 1 0 1 1 
0.131436 0.122310 0.122310 1341.020248 1339.960424 0.222318 0.000000 0
0 0 2 0 0 0 0 0 0 0 0 2 0 0 0 0 0 0 2 0 0 0 0 0 0 0 0 0 0 2 2 0 2 2 0 2 0 0 0 0 0 0 0 2 0 0 0 0 2 0 2 2 0 2 0 0 0 0 2 0 0 0 0 2 0 0 2 0 0 2 2 0 0 0 0 0 0 0 0 0 0 0 2 0 0 0 0 0 0 0 0 0 0 0 0 0 2 0 0 0 
0 1 1 0 1 1 0 1 1 0 1 1 0 1 1 0 1 1 
0.131439 0.122311 0.122312 1341.027182 1339.976552 0.218994 0.000000 0
0 0 0 0 0 0 0 0 2 0 0 0 0 0 0 0 0 0 0 0 0 0 0 0 0 0 0 2 2 0 0 2 0 0 0 0 0 0 0 0 0 0 0 2 0 0 0 0 0 2 0 2 0 0 2 0 0 0 0 0 0 0 0 0 0 0 0 0 0 0 0 0 2 0 0 0 0 0 0 0 0 0 0 0 2 0 2 0 0 0 2 2 0 2 0 0 0 2 0 0 
0 1 1 0 1 1 0 1 1 0 1 1 0 1 1 0 1 1 
0.132075 0.122778 0.122779 1344.132079 1343.235915 0.246626 0.000000 0
0 0 0 0 2 0 2 0 0 0 0 2 0 2 0 0 0 0 0 0 0 0 0 0 2 0 0 0 0 2 2 2 2 0 0 0 0 2 0 0 0 0 2 2 0 0 2 0 2 0 0 0 2 2 0 2 0 0 0 0 0 0 0 0 0 0 0 0 0 0 2 0 0 0 0 2 0 0 0 0 0 2 0 0 2 0 0 2 0 0 0 0 0 0 2 0 0 0 0 0 
0 1 1 0 1 1 0 1 1 0 1 1 0 1 1 0 1 1 
0.132064 0.122772 0.122773 1344.024609 1343.124282 0.228401 0.000000 0
0 0 0 0 0 2 0 0 0 0 0 0 0 2 0 0 0 0 2 0 0 0 0 0 0 0 0 0 0 0 0 0 0 0 0 0 0 0 0 0 2 0 0 0 0 0 0 0 0 0 0 0 0 0 0 0 0 0 0 2 0 0 2 0 0 0 0 0 0 0 0 2 0 0 0 0 0 2 0 0 0 0 0 0 2 0 0 0 0 0 0 0 0 0 0 0 0 0 0 0 
0 1 1 0 1 1 0 1 1 0 1 1 0 1 1 0 1 1 
0.132080 0.122781 0.122782 1343.813734 1342.903920 0.253501 0.000000 0
2 2 0 2 0 0 2 0 0 0 0 2 2 2 0 0 0 0 0 0 0 0 2 0 0 2 0 0 0 2 0 0 0 0 0 0 0 0 0 0 0 0 2 2 0 0 0 0 2 0 0 0 0 0 0 0 0 0 0 0 2 2 0 0 0 0 0 0 0 0 2 0 0 2 0 2 0 0 2 2 0 0 0 2 0 0 0 2 0 0 0 0 2 2 0 0 0 0 0 0 
0 1 1 0 1 1 0 1 1 0 1 1 0 1 1 0 1 1 
0.132050 0.122759 0.122760 1343.498565 1342.566729 0.241780 0.000000 0
0 0 2 0 2 0 0 0 0 0 2 0 0 0 0 0 0 0 0 0 0 2 0 0 0 2 0 0 0 0 0 0 0 2 0 0 0 0 0 0 2 0 0 0 0 0 0 0 0 0 0 0 0 0 0 0 2 2 0 0 0 0 2 0 0 0 0 2 0 0 0 0 0 2 0 2 0 0 2 0 2 2 0 0 2 0 2 0 0 0 2 0 2 2 2 0 0 0 0 0 
0 1 1 0 1 1 0 1 1 0 1 1 0 1 1 0 1 1 
0.131965 0.122694 0.122695 1343.093259 1342.123721 0.238041 0.000000 0
0 2 0 0 2 0 0 0 0 2 2 0 0 0 0 2 0 0 0 0 0 0 0 0 0 0 2 0 0 0 0 2 0 0 0 0 0 0 0 0 0 0 2 0 0 0 0 0 0 0 0 0 0 0 0 0 0 0 0 0 0 0 0 0 0 2 2 0 0 0 2 0 0 0 0 0 0 0 0 0 0 0 0 0 0 0 0 0 0 0 0 0 0 0 0 2 0 2 0 0 
0 1 1 0 1 1 0 1 1 0 1 1 0 1 1 0 1 1 
0.131800 0.122575 0.122576 1342.629539 1341.608734 0.240002 0.000000 0
0 0 0 0 0 0 2 0 0 2 0 0 0 0 0 0 0 0 0 2 0 0 0 0 0 0 0 2 0 0 0 2 0 0 0 0 0 0 2 0 0 0 0 0 0 2 2 0 0 0 0 0 0 2 2 0 0 0 0 0 0 2 0 0 0 0 0 0 0 0 0 2 0 2 0 0 2 0 0 0 0 0 0 0 2 0 0 2 0 0 0 0 0 0 0 2 0 0 0 0 
0 1 1 0 1 1 0 1 1 0 1 1 0 1 1 0 1 1 
0.131634 0.122453 0.122454 1342.159374 1341.084732 0.219344 0.000000 0
0 0 0 0 0 0 2 0 0 0 0 0 0 0 0 0 0 2 0 0 0 0 0 2 0 2 0 0 0 0 0 0 0 0 0 0 0 0 0 0 2 0 0 0 0 0 0 0 2 0 2 2 0 0 0 0 2 0 2 0 0 0 0 0 2 2 0 0 0 0 0 0 0 0 0 2 0 0 0 0 0 0 0 0 0 0 0 0 2 0 0 0 0 0 0 0 0 0 0 0 
0 1 1 0 1 1 0 1 1 0 1 1 0 1 1 0 1 1 
0.131483 0.122343 0.122343 1341.731528 1340.610323 0.223057 0.000000 0
2 0 0 0 0 0 0 0 0 2 0 0 0 0 0 0 0 0 0 0 0 0 2 0 0 0 0 0 0 0 0 0 0 0 0 0 0 0 0 0 0 2 2 0 0 0 0 0 0 0 0 0 0 0 0 0 0 0 0 0 0 0 0 0 0 0 0 0 0 0 2 2 0 0 2 2 0 0 0 0 0 0 0 0 2 2 0 0 0 0 0 0 0 0 0 0 0 0 0 0 
0 1 1 0 1 1 0 1 1 0 1 1 0 1 1 0 1 1 
0.131359 0.122254 0.122255 1341.385811 1340.233728 0.207750 0.000000 0
0 0 0 0 0 2 0 0 0 0 0 0 0 0 0 0 0 0 0 0 0 2 2 0 0 0 0 0 2 0 0 0 0 0 0 0 0 0 0 0 0 0 0 0 0 2 0 0 0 0 0 0 0 0 0 2 0 0 0 0 2 0 0 0 0 0 0 0 0 0 0 0 0 2 0 0 0 0 0 0 0 0 2 0 0 0 2 0 0 0 0 0 2 0 2 0 0 0 0 2 
0 0 1 0 1 1 0 0 1 0 1 1 0 1 1 0 1 1 
0.131329 0.122230 0.122231 1341.151483 1339.992218 0.220268 0.000000 0
0 0 0 2 0 0 0 2 0 0 0 0 0 0 0 0 0 0 0 2 0 0 0 2 0 0 2 0 2 0 0 0 0 0 0 0 0 0 0 0 0 0 0 0 0 0 2 0 0 2 0 0 0 0 0 0 0 2 0 0 0 0 0 0 0 0 0 0 0 0 0 0 0 2 0 0 0 0 0 2 0 2 0 0 2 2 0 0 0 0 0 0 0 0 0 0 0 2 0 0 
0 1 1 0 1 1 0 1 1 0 1 1 0 1 1 0 1 1 
0.131393 0.122271 0.122272 1341.028259 1339.884097 0.222063 0.000000 0
0 0 0 0 0 0 0 0 0 0 0 0 0 0 0 0 0 2 2 0 0 0 0 2 0 0 0 0 0 0 2 0 0 0 0 0 0 2 0 0 0 2 0 0 2 0 0 0 0 0 0 0 2 2 0 2 2 0 0 0 0 2 0 0 0 0 0 2 0 0 0 2 0 0 0 2 0 0 0 0 0 2 0 0 0 2 0 0 0 0 0 0 0 0 0 0 0 0 0 0 
0 1 1 0 1 1 0 1 1 0 1 1 0 1 1 0 1 1 
0.131431 0.122300 0.122301 1340.984018 1339.865053 0.223809 0.000000 0
0 0 0 0 2 0 2 2 0 0 0 0 0 0 0 0 0 0 0 2 0 0 0 2 0 0 0 0 0 0 0 0 0 2 0 0 0 2 2 2 0 0 0 0 0 0 2 0 0 0 0 0 0 0 2 2 0 0 0 0 2 0 0 0 0 0 0 0 0 0 0 2 0 0 0 0 0 0 0 0 0 0 0 0 2 2 0 0 0 0 0 0 0 0 0 0 0 2 0 0 
0 1 1 0 1 1 0 1 1 0 1 1 0 1 1 0 1 1 
0.131430 0.122304 0.122304 1340.984209 1339.890553 0.221832 0.000000 0
2 2 0 2 0 0 0 0 0 0 0 2 2 0 0 0 2 2 0 0 0 0 0 0 0 0 0 0 0 2 0 0 2 0 0 0 2 0 0 0 0 0 0 0 0 0 2 0 0 0 0 0 0 0 0 0 0 0 0 0 0 2 0 0 0 2 0 2 0 2 0 0 0 0 0 0 0 0 0 0 0 2 0 0 0 0 0 0 2 0 0 0 0 0 2 0 0 2 0 2 
0 1 1 0 1 1 0 1 1 0 1 1 0 1 1 0 1 1 
0.131445 0.122315 0.122316 1341.004420 1339.932145 0.232136 0.000000 0
0 0 0 2 2 0 0 0 0 2 0 2 0 2 0 0 0 0 0 0 2 0 0 0 0 0 0 2 0 0 0 0 2 0 0 0 0 0 0 0 2 0 0 0 0 0 0 0 0 2 2 0 0 0 0 0 0 0 0 0 2 0 2 2 2 2 0 0 0 0 0 0 0 0 0 2 0 0 0 0 2 0 0 2 0 0 0 0 0 2 0 0 0 0 0 0 0 0 0 2 
0 1 1 0 1 1 0 1 1 0 1 1 0 1 1 0 1 1 
0.131449 0.122319 0.122319 1341.020125 1339.959424 0.227124 0.000000 0
0 0 0 0 0 0 0 0 0 0 2 0 0 2 0 0 0 0 0 0 0 0 0 0 0 0 0 0 0 0 0 0 2 0 0 2 0 0 2 0 0 0 0 0 0 0 0 0 0 2 2 0 0 0 2 0 2 0 0 0 0 0 0 2 0 0 2 0 0 0 0 0 0 0 0 0 0 0 0 0 0 0 0 0 0 0 0 0 2 0 0 0 0 2 0 0 0 0 0 0 
0 1 1 0 1 1 0 1 1 0 1 1 0 1 1 0 1 1 
0.132030 0.122747 0.122747 1344.002600 1343.096374 0.245115 0.000000 0
0 0 0 0 0 0 0 2 0 0 0 2 0 2 2 0 0 0 0 2 2 0 0 0 0 2 0 0 0 0 0 0 2 0 0 0 0 0 0 0 0 0 2 0 0 0 0 0 0 0 2 0 0 0 0 0 2 0 0 2 2 0 0 0 0 2 0 0 2 0 0 0 0 2 2 2 0 0 0 0 0 0 0 0 0 0 0 2 0 0 2 0 0 0 0 0 0 0 0 0 
0 1 1 0 1 1 0 1 1 0 1 1 0 1 1 0 1 1 
0.132035 0.122750 0.122751 1343.901027 1342.992204 0.220658 0.000000 0
0 2 0 0 0 0 0 0 0 0 2 0 0 0 0 0 0 2 0 0 0 0 0 0 0 0 0 0 2 2 0 0 2 2 0 0 0 0 0 0 0 0 2 0 0 0 0 0 0 0 0 0 2 0 2 0 0 0 0 0 0 2 0 0 0 0 0 0 0 0 0 0 2 0 0 0 0 0 2 0 0 0 0 0 0 0 2 0 0 0 0 0 0 0 0 2 0 0 0 0 
0 1 1 0 1 1 0 1 1 0 1 1 0 1 1 0 1 1 
0.132039 0.122752 0.122753 1343.697521 1342.779857 0.235007 0.000000 0
0 0 0 0 0 0 0 0 0 2 0 2 0 0 0 0 0 0 0 2 0 0 0 0 0 2 0 0 0 0 0 0 0 0 2 2 0 0 0 0 0 0 0 0 2 0 0 2 0 0 0 0 2 0 0 0 2 0 0 0 0 0 0 0 0 2 0 2 0 0 0 2 2 0 0 2 0 0 0 0 2 0 0 0 0 2 2 0 0 0 0 0 0 0 0 0 0 2 0 0 
0 1 1 0 1 1 0 1 1 0 1 1 0 1 1 0 1 1 
0.131995 0.122720 0.122721 1343.392711 1342.453292 0.242073 0.000000 0
2 0 0 0 0 2 0 0 0 2 0 0 0 0 0 0 0 0 0 0 0 0 0 0 0 0 0 0 2 0 0 2 0 0 0 0 0 0 0 0 0 0 0 0 0 0 0 2 0 0 0 0 0 0 0 0 0 0 0 0 0 0 2 0 0 0 0 0 0 0 0 0 2 0 0 0 0 0 0 0 0 0 2 0 0 0 2 0 0 0 0 0 2 2 0 0 0 2 0 0 
0 1 1 0 1 1 0 1 1 0 1 1 0 1 1 0 1 1 
0.131897 0.122649 0.122649 1343.002700 1342.026433 0.219066 0.000000 0
0 0 2 2 0 2 0 0 0 0 2 0 0 0 0 0 0 0 0 2 2 2 0 2 0 0 0 0 0 0 2 0 0 0 0 0 0 0 0 0 0 0 0 0 2 0 0 0 0 2 0 0 0 0 0 0 0 0 0 2 0 0 0 0 0 0 0 0 0 0 0 0 0 0 0 0 0 0 0 0 0 0 0 0 0 2 0 0 0 0 0 0 2 0 0 0 0 0 2 0 
0 1 1 0 1 1 0 1 1 0 1 1 0 1 1 0 1 1 
0.131771 0.122555 0.122556 1342.562079 1341.537647 0.221474 0.000000 0
0 0 0 0 0 0 0 0 2 0 0 0 0 0 0 0 0 0 0 0 0 0 0 0 0 0 0 0 0 0 0 0 2 0 0 2 0 0 0 0 0 0 2 0 0 0 0 0 0 0 0 0 0 0 0 0 0 0 0 0 0 0 0 0 0 0 0 0 0 0 2 0 0 0 0 0 0 0 0 0 0 0 0 2 0 0 0 0 0 0 0 0 0 0 0 0 0 0 0 0 
0 1 1 0 1 1 0 1 1 0 1 1 0 1 1 0 1 1 
0.131640 0.122457 0.122458 1342.116461 1341.040774 0.239722 0.000000 0
0 0 0 0 0 0 0 0 0 2 0 0 0 0 0 2 0 0 0 0 2 0 0 0 0 2 0 2 0 2 0 0 0 0 0 0 0 0 0 0 2 0 0 0 0 0 0 0 2 0 0 0 2 0 2 0 0 0 0 2 0 2 0 0 0 0 0 2 0 0 0 2 0 2 0 0 0 0 0 2 0 0 0 0 0 0 0 0 0 0 0 0 0 2 0 0 0 0 2 0 
0 1 1 0 1 1 0 1 1 0 1 1 0 1 1 0 1 1 
0.131523 0.122369 0.122370 1341.711613 1340.591001 0.233362 0.000000 0
0 0 0 0 0 0 0 0 0 0 0 0 0 2 0 2 0 0 0 2 0 0 0 0 0 0 2 0 0 0 2 0 2 2 0 0 2 0 0 0 0 0 0 0 0 0 0 0 0 0 0 0 2 0 0 0 0 0 0 0 0 0 0 0 0 0 2 0 0 0 0 0 0 0 0 0 0 0 0 0 0 2 2 0 0 0 0 0 0 0 0 2 2 2 2 0 2 0 0 0 
0 1 1 0 1 1 0 0 1 0 1 1 0 1 1 0 1 1 
0.131409 0.122287 0.122288 1341.383941 1340.232362 0.230033 0.000000 0
0 0 0 0 0 0 0 0 0 0 0 0 2 0 0 0 0 0 0 0 0 0 0 0 2 0 0 0 0 0 0 0 0 0 2 0 0 0 0 0 0 0 0 0 0 0 0 2 2 0 2 0 0 0 0 0 2 0 2 0 0 0 0 0 0 0 0 0 0 0 0 0 2 0 0 0 0 0 0 0 0 0 0 0 2 0 0 0 0 0 0 0 0 2 0 0 0 2 0 0 
0 1 1 0 1 1 0 1 1 0 1 1 0 1 1 0 1 1 
0.131356 0.122249 0.122249 1341.160448 1339.999246 0.211582 0.000000 0
0 0 0 0 0 0 0 2 0 0 0 0 0 0 0 0 2 0 0 0 2 0 0 0 0 0 2 2 2 0 0 0 0 0 0 2 0 0 0 0 0 0 0 0 0 0 0 0 0 0 0 0 0 0 0 0 0 0 0 0 2 0 2 0 0 0 0 0 0 2 2 0 0 0 0 2 0 0 0 2 0 2 0 0 0 0 0 0 0 2 0 0 0 0 0 2 0 0 0 0 
0 1 1 0 1 1 0 1 1 0 1 1 0 1 1 0 1 1 
0.131362 0.122253 0.122254 1341.043042 1339.893228 0.221705 0.000000 0
2 0 0 0 0 0 0 0 0 0 0 0 0 2 2 2 2 0 0 0 0 0 0 0 0 0 0 2 0 0 0 0 0 0 0 0 0 0 0 0 0 2 0 0 0 0 2 0 0 0 0 2 0 0 0 0 0 2 2 0 0 0 0 0 0 2 0 0 0 0 0 2 0 0 0 2 0 0 0 0 0 2 0 0 2 0 0 0 0 2 0 0 0 0 0 0 0 0 0 0 
0 1 1 0 1 1 0 1 1 0 1 1 0 1 1 0 1 1 
0.131403 0.122283 0.122283 1341.010937 1339.886835 0.219586 0.000000 0
0 0 0 0 0 0 2 0 0 0 0 0 0 0 0 0 0 0 0 0 2 2 0 0 0 2 0 0 0 0 0 0 0 0 0 0 0 0 0 0 2 0 0 0 0 0 2 2 0 0 0 0 0 0 0 0 2 0 0 2 0 0 0 0 0 0 0 0 0 0 0 2 0 0 0 0 0 0 2 2 0 0 0 0 0 0 0 0 2 0 0 0 0 0 0 0 0 0 0 0 
0 1 1 0 1 1 0 1 1 0 1 1 0 1 1 0 1 1 
0.131452 0.122318 0.122319 1341.030812 1339.937042 0.223211 0.000000 0
0 0 0 0 0 2 0 0 2 0 0 0 0 0 0 0 2 0 0 0 0 0 2 0 0 0 2 0 2 2 2 0 0 0 0 0 0 0 0 0 0 0 0 2 0 0 0 0 0 0 0 0 0 0 0 0 0 2 2 0 0 0 2 0 0 0 0 0 0 0 0 0 0 0 0 0 0 0 0 0 0 0 2 2 0 0 2 0 0 0 0 0 0 0 0 0 0 0 0 0 
0 1 1 0 1 1 0 1 1 0 1 1 0 1 1 0 1 1 
0.131504 0.122356 0.122356 1341.070024 1340.002941 0.231983 0.000000 0
0 0 0 0 0 0 0 0 0 0 0 2 0 0 0 0 0 2 0 2 2 0 0 0 0 0 2 0 0 0 0 0 0 0 2 2 2 0 0 2 0 0 0 2 0 2 0 0 0 0 0 0 0 0 0 0 0 2 0 0 0 0 0 0 0 2 0 0 0 0 2 0 0 2 0 0 0 0 2 0 0 2 0 0 0 0 0 0 0 0 0 0 2 0 0 0 2 0 0 0 
0 1 1 0 1 1 0 1 1 0 1 1 0 1 1 0 1 1 
0.131509 0.122362 0.122363 1341.096239 1340.043259 0.224635 0.000000 0
0 0 0 0 2 0 0 0 0 0 0 0 0 0 0 0 0 0 0 0 0 2 0 0 0 0 0 0 0 0 2 0 0 0 0 0 0 0 0 0 0 0 2 0 0 0 0 0 0 0 0 0 0 2 0 0 2 0 2 0 0 0 0 0 0 2 0 0 0 0 0 0 0 0 0 0 0 0 0 0 0 0 2 0 0 0 0 0 0 0 0 2 0 0 0 0 0 0 0 0 
0 1 1 0 1 1 0 1 1 0 1 1 0 1 1 0 1 1 
0.131978 0.122711 0.122712 1343.864288 1342.957244 0.224618 0.000000 0
0 0 0 0 0 0 0 0 0 2 0 0 0 0 0 0 0 0 0 0 0 0 0 0 0 0 0 0 0 2 0 0 0 0 2 0 0 0 0 0 0 0 0 0 0 0 0 0 2 0 0 0 0 0 0 0 0 0 0 0 0 0 0 0 0 0 0 0 0 0 0 0 0 0 0 0 2 0 0 0 0 0 0 2 0 2 0 0 2 0 0 0 0 0 0 0 0 0 0 0 
0 1 1 0 1 1 0 1 1 0 1 1 0 1 1 0 1 1 
0.132014 0.122734 0.122735 1343.768724 1342.860965 0.235802 0.000000 0
0 0 0 0 0 0 0 0 2 2 2 0 0 0 0 0 0 0 0 0 0 0 0 0 0 0 0 0 2 0 0 0 0 0 0 0 0 0 0 0 0 2 2 0 0 0 2 2 0 0 0 0 0 0 0 0 0 0 0 0 0 0 0 0 0 0 0 0 0 0 0 0 2 0 0 0 0 0 2 0 2 2 0 0 0 0 0 0 0 0 2 0 0 0 0 0 0 0 0 0 
0 1 1 0 1 1 0 1 1 0 1 1 0 0 1 0 1 1 
0.132020 0.122738 0.122739 1343.574001 1342.658421 0.222418 0.000000 0
0 0 0 2 0 0 0 0 0 0 2 0 2 0 0 0 0 0 0 0 0 0 0 0 2 0 0 2 0 0 0 0 0 0 0 0 0 0 0 0 0 0 0 0 0 0 0 2 0 2 0 0 0 0 2 2 0 0 0 0 0 2 0 0 0 0 0 0 0 0 0 0 0 0 0 0 0 0 0 0 2 0 0 0 0 0 0 0 0 0 0 0 0 0 0 0 0 0 0 2
[truncated: 5,626,719 more chars]
