# Supplementary material for: Arrhythmia mechanisms and spontaneous calcium release: Bi-directional coupling between re-entrant and focal excitation
Source: PLoS Comput Biol. 2019 Aug 8;15(8):e1007260. doi: 10.1371/journal.pcbi.1007260 (PMC6687119; doi:10.1371/journal.pcbi.1007260)
Supplement: S1 Code — (TGZ) [file pcbi.1007260.s005.tgz › MSCSF/MSCSF_state_and_geometry_files/State_files/Single_cell/Native_model_hAM_NG_mWL_BCL_600_region_RAA_ISO_0.00_ACh_0.00_remodelling_AF_Col_3_drug_none_mut_none_env_intact_ref_none_state.dat]

-79.557284	0.002282	0.871655	0.888498	0.000102	0.050442	0.000001	0.999977	0.999967	0.000000	0.000009	0.999632	0.999073	0.001543	1.000000	0.000000	0.761152	0.000022	0.000000	0.020756	0.000000	0.000000	0.000000	0.000000	0.000000	0.000035	0.000039	0.000067	0.323019	0.341221	7.263310	8.554700	8.554700	130.041382	1.814700	130.143018	5.391082	0.000247	0.000000	0.326579	0.000000	0.000000	0.000000	0.000000	0.000000	0.000000	0.000000	0.000000	0.014693	0.007050	0.129106	0.768507	0.279243	
