# Supplementary material for: Arrhythmia mechanisms and spontaneous calcium release: Bi-directional coupling between re-entrant and focal excitation
Source: PLoS Comput Biol. 2019 Aug 8;15(8):e1007260. doi: 10.1371/journal.pcbi.1007260 (PMC6687119; doi:10.1371/journal.pcbi.1007260)
Supplement: S1 Code — (TGZ) [file pcbi.1007260.s005.tgz › MSCSF/MSCSF_state_and_geometry_files/State_files/Single_cell/Integrated_model_spatial_minimal_BCL_300_region_EPI_ISO_0.50_ACh_0.00_remodelling_none_drug_none_mut_none_env_intact_dimen_15_20_65_ref_none_state.dat]

-86.415873	0.001220	0.988961	0.971625	0.000000	0.000000	0.264753	0.276751	0.000000	0.000000	0.000000	0.776671	0.000000	0.000000	0.000000	0.000238	0.270936	0.626321	0.000000	0.000000	0.000000	0.000000	0.000000	0.000000	0.000000	0.119899	0.103745	0.103569	830.986663	844.348354	7.950000	0.000000	0.000000	143.103000	1.800000	140.000000	4.500000	0.000000	0.000000	0.000000	0.000000	0.267209	0.000000	0.000000	0.000000	0.000000	0.000000	0.000000	0.000000	0.000000	0.000000	0.000000	0.000000	
0.198069 0.145764 0.145791 824.257530 744.619983 0.631471 0.000000 0
2 2 2 2 2 2 2 2 2 2 2 2 2 2 2 2 2 2 2 2 2 2 2 0 2 2 2 2 2 2 2 2 2 2 2 0 2 0 2 2 2 2 2 2 0 2 2 2 2 2 2 2 0 0 2 2 0 2 2 2 2 2 2 2 2 2 2 2 0 0 2 2 2 2 2 2 2 2 2 2 2 2 2 2 2 2 2 2 2 0 2 2 2 2 2 0 2 2 2 2 
0 0 1 0 1 1 0 1 1 0 1 1 0 1 1 0 1 1 0 1 1 0 0 1 0 0 1 0 1 1 0 1 1 0 0 1 0 1 1 
0.147279 0.119383 0.119393 827.056508 808.015250 0.471980 0.000000 0
2 2 0 2 2 2 0 2 2 2 2 0 2 2 0 2 2 2 2 2 2 2 2 2 2 2 2 2 2 2 2 2 2 0 2 2 2 2 2 2 2 0 2 2 0 0 2 2 2 2 0 2 2 0 2 2 2 2 2 2 2 2 2 2 2 2 2 0 0 2 0 2 2 0 2 2 2 2 2 2 2 2 2 2 2 2 2 2 2 2 2 2 2 2 2 2 0 2 2 2 
0 1 1 0 1 1 0 1 1 0 1 1 0 1 1 0 1 1 0 1 1 0 1 1 0 1 1 0 1 1 0 1 1 0 1 1 0 1 1 
0.130746 0.109299 0.109307 827.443203 811.332387 0.487352 0.000000 0
2 2 2 2 2 2 2 2 2 2 2 2 2 2 2 2 2 2 2 2 2 2 2 2 2 2 0 2 2 2 2 2 2 2 2 2 2 2 0 2 2 2 2 2 2 2 2 2 2 2 0 0 0 2 2 2 2 2 2 0 2 2 0 2 2 2 2 2 2 0 2 2 2 2 2 2 2 0 2 2 2 0 2 2 2 2 0 2 2 2 2 0 2 2 0 2 2 2 2 2 
0 1 1 0 1 1 0 1 1 0 0 1 0 1 1 0 0 1 0 1 1 0 1 1 0 1 1 0 1 1 0 0 1 0 1 1 0 0 1 
0.107956 0.096792 0.096795 826.544088 816.285868 0.105005 0.000000 0
0 0 0 0 0 0 0 0 0 0 0 0 0 0 0 0 0 0 0 0 0 0 0 0 0 0 0 0 0 0 0 0 0 0 0 0 0 0 0 0 0 0 0 0 0 0 0 0 0 0 0 0 0 0 0 0 0 0 0 0 0 0 0 0 0 0 0 0 0 0 0 0 0 0 0 0 0 0 0 0 0 0 0 0 0 0 0 0 0 0 0 0 0 0 0 0 0 0 0 0 
0 0 1 0 1 1 0 1 1 0 1 1 0 1 1 0 1 1 0 1 1 0 1 1 0 0 1 0 1 1 0 0 1 0 1 1 0 1 1 
0.099904 0.091986 0.091988 825.554316 815.949021 0.116478 0.000000 0
0 0 0 0 0 0 0 0 0 0 0 0 0 2 0 0 0 0 0 0 0 0 0 0 0 0 0 0 0 0 0 0 0 0 0 0 2 0 0 0 0 0 0 0 0 0 0 0 0 0 0 0 0 0 0 0 0 0 0 0 0 0 0 0 0 0 0 0 0 0 0 0 0 0 0 0 0 0 0 0 0 0 0 0 0 0 0 0 0 0 0 0 0 0 0 0 0 0 2 0 
0 1 1 0 1 1 0 1 1 0 0 1 0 1 1 0 0 1 0 1 1 0 1 1 0 1 1 0 0 1 0 1 1 0 1 1 0 0 1 
0.095366 0.089141 0.089143 825.062146 815.749108 0.029329 0.000000 0
0 0 0 0 0 0 0 0 0 0 0 0 0 0 0 0 0 0 0 0 0 0 0 0 0 0 0 0 0 0 0 0 0 0 0 0 0 0 0 0 0 0 0 0 0 0 0 0 0 0 0 0 0 0 0 0 0 0 0 0 0 0 0 0 0 0 0 0 0 0 0 0 0 0 0 0 0 0 0 0 0 0 0 0 0 0 0 0 0 0 0 0 0 0 0 0 0 0 0 0 
0 0 1 0 1 1 0 1 1 0 1 1 0 0 1 0 1 1 0 1 1 0 1 1 0 1 1 0 1 1 0 1 1 0 1 1 0 1 1 
0.092292 0.087363 0.087364 825.551183 816.387583 0.030088 0.000000 0
0 0 0 0 0 0 0 0 0 0 0 0 0 0 0 0 0 0 0 0 0 0 0 0 0 0 0 0 0 0 0 0 0 0 0 0 0 0 0 0 0 0 0 0 0 0 0 0 0 0 0 0 0 0 0 0 0 0 0 0 0 0 0 0 0 0 0 0 0 0 0 0 0 0 0 0 0 0 0 0 0 0 0 0 0 0 0 0 0 0 0 0 0 0 0 0 0 0 0 0 
0 1 1 0 1 1 0 1 1 0 1 1 0 1 1 0 1 1 0 1 1 0 0 1 0 1 1 0 1 1 0 1 1 0 1 1 0 1 1 
0.100894 0.092357 0.092360 827.532111 818.185791 0.030909 0.000000 0
0 0 0 0 0 0 0 0 0 0 0 0 0 0 0 0 0 0 0 0 0 0 0 0 0 0 0 0 0 0 0 0 0 0 0 0 0 0 0 0 0 0 0 0 0 0 0 0 0 0 0 0 0 0 0 0 0 0 0 0 0 0 0 0 0 0 0 0 0 0 0 0 0 0 0 0 0 0 0 0 0 0 0 0 0 0 0 0 0 0 0 0 0 0 0 0 0 0 0 0 
0 1 1 0 0 1 0 1 1 0 0 1 0 1 1 0 1 1 0 1 1 0 0 1 0 1 1 0 0 1 0 1 1 0 1 1 0 1 1 
0.093878 0.088521 0.088522 830.144242 821.740093 0.027267 0.000000 0
0 0 0 0 0 0 0 0 0 0 0 0 0 0 0 0 0 0 0 0 0 0 0 0 0 0 0 0 0 0 0 0 0 0 0 0 0 0 0 0 0 0 0 0 0 0 0 0 0 0 0 0 0 0 0 0 0 0 0 0 0 0 0 0 0 0 0 0 0 0 0 0 0 0 0 0 0 0 0 0 0 0 0 0 0 0 0 0 0 0 0 0 0 0 0 0 0 0 0 0 
0 1 1 0 1 1 0 1 1 0 0 1 0 1 1 0 0 1 0 0 1 0 1 1 0 0 1 0 0 1 0 0 1 0 1 1 0 1 1 
0.099040 0.091316 0.091318 833.505164 826.072420 0.113272 0.000000 0
0 0 0 0 0 0 0 0 0 2 0 0 0 0 0 0 2 0 0 0 0 0 0 0 0 0 0 0 0 0 0 0 0 0 0 0 0 0 0 0 0 0 0 0 0 0 0 2 0 0 0 0 0 0 0 0 0 0 0 0 0 0 0 0 0 0 0 0 0 0 0 0 0 0 0 0 0 0 0 0 0 0 0 0 0 0 0 0 0 0 0 0 0 0 0 0 0 0 0 0 
0 0 1 0 1 1 0 1 1 0 1 1 0 1 1 0 0 1 0 1 1 0 1 1 0 1 1 0 0 1 0 0 1 0 1 1 0 0 1 
0.109370 0.097421 0.097424 836.963884 830.135421 0.291364 0.000000 0
0 0 2 2 0 0 0 0 0 0 2 0 0 0 0 2 2 0 0 0 2 0 2 0 0 0 2 0 0 0 0 2 0 0 0 0 0 0 0 0 0 0 2 0 2 0 0 0 0 2 2 0 0 0 0 2 0 0 0 0 0 0 2 0 2 0 0 0 2 0 0 0 0 0 2 0 0 2 2 0 0 0 0 2 2 0 0 0 0 2 2 0 0 0 0 0 0 0 0 2 
0 1 1 0 1 1 0 1 1 0 0 1 0 1 1 0 0 1 0 1 1 0 0 1 0 1 1 0 1 1 0 0 1 0 1 1 0 0 1 
0.121308 0.103697 0.103702 839.349203 828.814085 0.313763 0.000000 0
2 0 0 0 2 0 0 0 2 0 0 0 2 0 0 2 0 0 2 2 0 0 0 0 2 2 2 0 0 0 0 2 0 2 2 2 2 0 2 0 0 2 0 0 0 0 0 0 0 2 0 2 0 0 2 0 0 0 2 2 0 0 0 2 0 0 0 0 0 0 0 0 2 0 0 0 2 0 2 0 2 0 0 0 0 0 0 2 0 0 0 0 0 0 2 0 0 2 0 2 
0 1 1 0 1 1 0 1 1 0 1 1 0 0 1 0 1 1 0 0 1 0 1 1 0 1 1 0 1 1 0 1 1 0 1 1 0 0 1 
0.111551 0.098633 0.098636 840.370796 834.484376 0.307696 0.000000 0
0 0 0 0 2 0 0 0 0 0 0 0 0 2 2 2 0 0 2 0 0 0 2 2 0 0 2 0 2 2 0 0 0 0 2 2 0 0 0 0 0 2 0 0 0 0 0 0 2 0 0 0 0 0 0 2 2 2 0 0 0 0 2 0 0 0 2 0 0 0 0 0 2 0 0 2 0 2 0 2 2 0 2 2 0 0 2 0 0 2 2 0 0 0 2 0 2 2 2 2 
0 0 1 0 0 1 0 0 1 0 1 1 0 1 1 0 0 1 0 0 1 0 1 1 0 1 1 0 1 1 0 0 1 0 1 1 0 1 1 
0.109421 0.097329 0.097333 840.987826 835.475604 0.306138 0.000000 0
0 2 0 2 0 0 0 0 2 2 0 2 0 2 0 0 0 0 2 0 0 0 0 2 0 0 0 0 2 2 0 0 2 0 2 0 0 0 2 0 2 2 0 0 0 0 0 0 2 0 0 0 0 0 2 0 0 0 0 2 0 0 2 0 0 0 0 2 0 0 0 2 0 0 0 0 0 2 0 2 2 0 2 0 0 0 0 2 2 0 0 0 0 2 0 0 0 2 0 2 
0 1 1 0 0 1 0 1 1 0 1 1 0 1 1 0 0 1 0 1 1 0 1 1 0 1 1 0 1 1 0 0 1 0 1 1 0 1 1 
0.109834 0.097581 0.097584 841.442705 836.053180 0.300725 0.000000 0
0 2 0 0 2 0 0 2 0 0 0 2 2 0 0 0 0 0 0 0 0 0 0 0 0 2 0 2 2 0 0 2 0 0 0 0 0 2 0 0 0 2 2 0 2 2 0 0 2 0 0 0 0 0 0 2 0 0 2 0 2 2 0 2 0 2 0 0 0 0 0 0 2 0 2 2 0 0 0 0 0 0 0 0 0 0 0 0 0 0 2 0 2 0 0 0 0 2 0 0 
0 1 1 0 1 1 0 0 1 0 1 1 0 1 1 0 1 1 0 0 1 0 0 1 0 1 1 0 1 1 0 0 1 0 1 1 0 1 1 
0.116324 0.102932 0.102936 824.536304 810.010747 0.151892 0.000000 0
2 0 0 0 0 0 0 0 0 0 0 0 0 0 0 0 2 0 0 0 0 0 0 2 0 0 0 0 0 0 0 0 0 0 0 0 0 0 0 0 2 0 0 0 0 0 0 0 0 0 0 0 0 0 0 0 0 0 2 0 0 2 0 0 0 0 0 0 0 0 2 0 0 0 0 0 0 0 0 0 0 0 0 0 0 0 0 0 0 0 0 0 0 0 0 0 0 0 0 0 
0 1 1 0 1 1 0 1 1 0 1 1 0 1 1 0 1 1 0 1 1 0 1 1 0 1 1 0 1 1 0 1 1 0 1 1 0 0 1 
0.116919 0.102517 0.102521 825.692651 812.657060 0.150389 0.000000 0
0 0 0 0 0 0 0 2 0 2 0 0 0 2 0 0 0 0 0 0 0 0 0 0 0 0 0 0 0 0 0 0 0 0 0 0 0 0 0 0 0 0 0 0 0 0 0 0 0 0 0 0 0 0 0 0 0 0 0 0 2 0 0 0 0 0 0 0 0 0 0 0 2 0 0 0 0 0 0 0 0 0 0 0 0 0 0 0 0 0 0 0 0 0 0 0 0 0 0 0 
0 1 1 0 1 1 0 1 1 0 1 1 0 1 1 0 1 1 0 0 1 0 1 1 0 1 1 0 1 1 0 0 1 0 1 1 0 1 1 
0.108061 0.097243 0.097246 826.159429 814.535888 0.112188 0.000000 0
0 0 0 0 0 0 0 0 0 0 0 0 0 0 0 0 0 0 0 0 0 0 0 0 0 0 0 0 0 0 0 0 0 0 0 0 0 0 0 0 2 0 0 0 0 0 0 0 0 0 0 0 0 0 0 0 0 0 0 0 0 0 0 0 0 0 0 0 0 0 0 0 0 0 0 0 0 0 0 0 0 0 0 0 0 0 0 0 0 0 0 0 0 0 0 0 0 0 0 0 
0 1 1 0 1 1 0 0 1 0 1 1 0 1 1 0 1 1 0 1 1 0 1 1 0 1 1 0 1 1 0 1 1 0 1 1 0 1 1 
0.102855 0.094391 0.094393 826.116540 814.870850 0.030101 0.000000 0
0 0 0 0 0 0 0 0 0 0 0 0 0 0 0 0 0 0 0 0 0 0 0 0 0 0 0 0 0 0 0 0 0 0 0 0 0 0 0 0 0 0 0 0 0 0 0 0 0 0 0 0 0 0 0 0 0 0 0 0 0 0 0 0 0 0 0 0 0 0 0 0 0 0 0 0 0 0 0 0 0 0 0 0 0 0 0 0 0 0 0 0 0 0 0 0 0 0 0 0 
0 1 1 0 1 1 0 1 1 0 1 1 0 0 1 0 0 1 0 1 1 0 1 1 0 1 1 0 1 1 0 1 1 0 1 1 0 1 1 
0.112703 0.099865 0.099868 826.046311 814.137512 0.260008 0.000000 0
0 0 2 0 2 0 0 0 0 2 0 0 2 0 0 0 0 0 0 0 0 2 0 2 2 2 2 0 0 0 0 0 0 0 2 0 0 0 0 0 0 0 0 2 0 0 0 0 0 0 2 0 2 0 0 0 2 0 0 0 2 0 0 0 0 0 0 2 2 2 0 0 2 0 2 2 0 0 0 0 0 0 0 0 0 0 0 0 0 0 0 0 0 0 0 0 0 0 0 0 
0 0 1 0 1 1 0 1 1 0 1 1 0 1 1 0 1 1 0 1 1 0 1 1 0 1 1 0 0 1 0 1 1 0 1 1 0 1 1 
0.109846 0.098293 0.098296 826.196978 813.996136 0.128609 0.000000 0
0 0 0 0 0 0 0 0 0 0 0 0 0 0 0 0 0 0 0 0 0 0 0 0 0 0 0 0 0 0 0 0 0 0 0 0 0 0 0 2 0 0 0 0 0 0 0 0 0 0 2 0 0 0 0 0 0 0 0 0 0 0 0 2 0 0 0 0 0 0 0 0 0 0 2 0 0 0 0 0 0 0 0 0 0 0 0 0 0 0 0 0 0 0 0 0 0 0 0 0 
0 1 1 0 1 1 0 1 1 0 0 1 0 0 1 0 1 1 0 1 1 0 1 1 0 1 1 0 1 1 0 1 1 0 1 1 0 0 1 
0.105299 0.095464 0.095467 826.951070 815.657627 0.030550 0.000000 0
0 0 0 0 0 0 0 0 0 0 0 0 0 0 0 0 0 0 0 0 0 0 0 0 0 0 0 0 0 0 0 0 0 0 0 0 0 0 0 0 0 0 0 0 0 0 0 0 0 0 0 0 0 0 0 0 0 0 0 0 0 0 0 0 0 0 0 0 0 0 0 0 0 0 0 0 0 0 0 0 0 0 0 0 0 0 0 0 0 0 0 0 0 0 0 0 0 0 0 0 
0 1 1 0 1 1 0 1 1 0 1 1 0 1 1 0 1 1 0 1 1 0 1 1 0 1 1 0 0 1 0 1 1 0 1 1 0 1 1 
0.136387 0.110681 0.110691 828.634382 785.845491 0.626128 0.000000 0
2 2 0 2 2 2 2 2 2 2 2 2 2 2 0 2 2 2 2 2 2 2 2 2 2 2 2 2 0 2 2 0 2 2 2 2 2 2 2 2 2 0 2 2 2 2 2 2 2 2 2 2 2 0 2 2 2 2 2 2 2 2 2 2 2 2 2 0 0 0 2 2 2 2 2 2 2 2 2 2 2 2 2 2 2 2 2 2 0 2 2 2 2 2 2 2 2 2 2 2 
0 0 1 0 1 1 0 1 1 0 0 1 0 1 1 0 0 1 0 1 1 0 1 1 0 0 1 0 0 1 0 1 1 0 1 1 0 1 1 
0.114556 0.100537 0.100541 831.964830 821.834565 0.003600 0.000000 0
0 0 0 0 0 0 0 0 0 0 0 0 0 0 0 0 0 0 0 0 0 0 0 0 0 0 0 0 0 0 0 0 0 0 0 0 0 0 0 0 0 0 0 0 0 0 0 0 0 0 0 0 0 0 0 0 0 0 0 0 0 0 0 0 0 0 0 0 0 0 0 0 0 0 0 0 0 0 0 0 0 0 0 0 0 0 0 0 0 0 0 0 0 0 0 0 0 0 0 0 
0 1 1 0 1 1 0 1 1 0 1 1 0 0 1 0 1 1 0 1 1 0 0 1 0 0 1 0 0 1 0 0 1 0 1 1 0 1 1 
0.105566 0.095504 0.095506 834.811367 826.338350 0.273214 0.000000 0
0 0 2 2 0 2 2 0 2 0 0 0 0 0 0 2 0 0 0 0 2 0 0 2 0 0 0 0 0 0 0 0 0 2 0 0 0 2 2 0 0 0 2 0 0 0 0 2 0 0 2 0 2 0 0 0 0 0 0 0 0 0 0 0 0 0 2 0 0 0 0 2 0 0 2 0 0 0 0 2 0 0 0 0 0 0 0 0 0 2 2 0 0 2 0 0 0 2 0 2 
0 1 1 0 0 1 0 1 1 0 1 1 0 1 1 0 1 1 0 1 1 0 1 1 0 1 1 0 1 1 0 1 1 0 1 1 0 1 1 
0.116430 0.101467 0.101471 837.778197 829.371893 0.287636 0.000000 0
0 0 0 0 0 0 0 0 0 0 0 0 0 2 0 0 0 2 0 0 2 0 0 0 0 0 0 0 0 0 0 0 0 2 2 0 2 2 0 0 0 0 0 0 0 0 2 2 0 0 0 0 0 2 0 0 0 0 0 0 0 0 0 0 0 0 0 2 0 2 0 2 2 0 0 0 0 2 2 0 0 0 0 0 2 0 0 0 2 0 0 0 0 0 2 0 0 0 0 0 
0 0 1 0 1 1 0 1 1 0 0 1 0 1 1 0 1 1 0 1 1 0 1 1 0 1 1 0 1 1 0 1 1 0 1 1 0 1 1 
0.118448 0.103031 0.103035 839.599253 832.031898 0.308134 0.000000 0
0 0 2 2 2 2 2 0 0 0 2 2 2 0 0 2 0 0 0 2 0 0 0 0 2 0 0 0 0 0 2 2 0 2 0 0 0 2 0 0 0 0 2 0 0 0 0 0 0 0 0 2 0 0 0 2 2 0 0 0 2 0 0 0 2 0 0 2 0 2 0 0 2 0 0 0 0 0 0 0 2 0 2 0 0 0 0 2 0 2 2 0 0 2 0 2 0 0 0 2 
0 0 1 0 0 1 0 1 1 0 1 1 0 1 1 0 1 1 0 1 1 0 1 1 0 0 1 0 1 1 0 1 1 0 1 1 0 1 1 
0.110369 0.098301 0.098305 840.304351 833.555607 0.309435 0.000000 0
0 0 2 2 2 0 0 0 2 0 0 0 0 2 0 0 2 0 0 0 0 2 0 0 0 0 0 0 0 0 0 0 0 0 0 0 0 0 0 0 0 0 0 2 2 2 0 2 2 0 0 2 0 2 0 2 0 0 0 2 0 0 0 0 0 0 2 0 0 0 0 0 0 0 0 2 2 2 0 0 0 0 0 2 2 0 0 0 0 0 0 2 0 2 2 0 0 0 0 0 
0 1 1 0 1 1 0 1 1 0 0 1 0 1 1 0 1 1 0 0 1 0 1 1 0 1 1 0 1 1 0 1 1 0 0 1 0 1 1 
0.107079 0.095990 0.095993 840.809401 834.806633 0.303373 0.000000 0
0 2 0 0 0 0 2 2 0 2 2 0 0 0 0 2 2 2 2 2 0 0 2 0 0 0 2 2 0 2 0 0 0 0 0 0 0 2 2 0 2 0 0 0 2 0 0 0 0 2 2 0 2 0 0 0 0 2 2 0 0 0 0 0 2 2 0 2 2 0 2 0 0 2 2 0 0 2 2 2 2 0 0 2 2 0 0 0 0 0 2 0 0 0 0 2 2 0 2 2 
0 1 1 0 1 1 0 1 1 0 1 1 0 0 1 0 0 1 0 0 1 0 0 1 0 1 1 0 0 1 0 1 1 0 1 1 0 1 1 
0.108470 0.096827 0.096830 841.290752 835.512393 0.302371 0.000000 0
0 0 0 0 2 2 0 0 0 0 2 0 0 0 0 2 0 0 2 0 0 0 2 2 2 2 0 2 2 0 0 0 0 2 0 0 0 0 2 0 0 2 0 0 0 0 0 2 0 2 0 2 0 0 0 0 0 2 0 2 0 0 0 0 2 0 0 0 2 2 2 0 2 2 0 0 0 0 0 0 2 2 2 0 2 0 0 0 0 2 2 0 0 2 2 0 2 2 0 2 
0 1 1 0 1 1 0 1 1 0 0 1 0 1 1 0 1 1 0 1 1 0 1 1 0 1 1 0 1 1 0 0 1 0 1 1 0 1 1 
0.105626 0.095484 0.095487 823.795767 812.477308 0.154720 0.000000 0
0 2 0 0 0 0 0 0 0 0 0 0 0 0 0 2 0 0 2 0 2 0 0 0 0 0 0 0 0 0 0 0 2 0 0 0 0 0 0 0 0 0 0 0 0 0 0 0 0 0 0 0 0 0 0 0 0 0 0 0 0 0 0 0 0 0 0 0 0 0 0 0 0 0 2 0 0 0 0 0 0 0 0 2 0 0 0 0 0 0 0 0 0 0 0 0 0 0 0 0 
0 1 1 0 1 1 0 0 1 0 1 1 0 0 1 0 0 1 0 0 1 0 1 1 0 1 1 0 0 1 0 1 1 0 0 1 0 1 1 
0.132485 0.108784 0.108793 824.490346 790.477133 0.612429 0.000000 0
2 2 2 2 2 2 2 2 2 2 2 2 2 2 2 2 2 2 2 2 2 2 0 2 2 2 2 2 2 2 2 2 0 2 2 2 2 2 2 2 2 2 2 2 2 2 2 2 2 2 2 0 2 2 2 2 2 2 2 2 2 2 2 2 2 2 2 2 2 2 2 2 2 2 2 2 2 2 0 2 2 2 2 2 2 2 2 2 2 2 2 2 2 2 0 2 2 2 2 2 
0 1 1 0 1 1 0 0 1 0 1 1 0 1 1 0 1 1 0 1 1 0 1 1 0 1 1 0 1 1 0 1 1 0 0 1 0 1 1 
0.108444 0.097583 0.097586 825.496266 813.470437 0.139352 0.000000 0
0 0 0 0 0 0 0 0 0 0 0 0 0 0 0 0 0 0 0 0 0 0 0 0 0 0 0 0 0 0 0 0 0 0 0 2 0 0 0 0 0 0 0 0 0 0 0 0 0 0 0 0 0 0 0 0 0 0 0 0 0 0 0 0 0 0 0 0 0 0 0 0 0 0 0 0 0 0 0 0 0 0 0 0 0 0 0 0 0 0 0 0 0 0 0 0 0 0 0 0 
0 1 1 0 1 1 0 1 1 0 1 1 0 1 1 0 1 1 0 1 1 0 1 1 0 0 1 0 1 1 0 1 1 0 1 1 0 1 1 
0.116864 0.102704 0.102708 826.433361 813.093495 0.001704 0.000000 0
0 0 0 0 0 0 0 0 0 0 0 0 0 0 0 0 0 0 0 0 0 0 0 0 0 0 0 0 0 0 0 0 0 0 0 0 0 0 0 0 0 0 0 0 0 0 0 0 0 0 0 0 0 0 0 0 0 0 0 0 0 0 0 0 0 0 0 0 0 0 0 0 0 0 0 0 0 0 0 0 0 0 0 0 0 0 0 0 0 0 0 0 0 0 0 0 0 0 0 0 
0 1 1 0 0 1 0 0 1 0 1 1 0 1 1 0 1 1 0 1 1 0 1 1 0 1 1 0 1 1 0 1 1 0 1 1 0 1 1 
0.168729 0.129282 0.129300 826.231244 757.436783 0.622340 0.000000 0
2 2 2 2 0 2 2 2 2 0 2 2 2 2 2 2 2 2 2 2 2 2 2 2 2 2 2 0 2 2 2 2 2 2 2 2 2 0 2 2 2 2 2 2 2 2 0 2 2 2 2 2 2 0 2 2 2 2 0 2 0 2 2 2 0 2 2 0 2 2 2 2 2 2 2 2 2 0 2 2 2 2 2 2 2 0 2 2 2 2 2 2 2 2 2 2 2 2 2 2 
0 1 1 0 1 1 0 1 1 0 0 1 0 0 1 0 0 1 0 1 1 0 0 1 0 1 1 0 1 1 0 1 1 0 1 1 0 1 1 
0.162422 0.126588 0.126604 827.865919 788.300823 0.561902 0.000000 0
2 2 2 2 2 2 2 2 2 2 2 2 0 2 2 2 0 2 0 0 2 2 2 2 2 2 2 2 2 2 2 2 2 2 0 2 2 2 2 2 2 2 2 0 2 2 2 2 2 0 2 2 2 2 2 2 2 2 0 2 2 0 2 2 2 2 2 2 2 2 2 2 2 2 2 2 2 2 2 2 2 2 2 2 2 2 2 2 2 2 2 2 0 2 2 2 2 2 2 2 
0 0 1 0 1 1 0 1 1 0 0 1 0 1 1 0 1 1 0 1 1 0 1 1 0 1 1 0 1 1 0 1 1 0 1 1 0 1 1 
0.119561 0.104517 0.104522 829.248965 815.201289 0.132263 0.000000 0
0 0 0 0 0 0 0 0 0 0 2 0 0 0 0 0 0 0 0 0 0 0 0 0 0 0 0 0 0 0 0 0 0 0 0 0 2 0 0 0 0 0 0 0 0 0 0 0 0 0 0 0 0 0 0 0 0 0 0 0 0 0 0 0 0 0 0 0 0 0 0 0 0 0 0 0 0 0 0 0 0 0 0 0 0 0 0 0 0 0 0 0 0 0 0 0 0 0 0 0 
0 1 1 0 1 1 0 0 1 0 1 1 0 1 1 0 0 1 0 1 1 0 1 1 0 1 1 0 1 1 0 1 1 0 0 1 0 0 1 
0.117617 0.103007 0.103011 831.358870 818.703530 0.129488 0.000000 0
0 0 0 0 0 0 0 0 0 0 0 0 0 0 0 0 0 0 0 0 0 0 0 0 0 0 0 0 0 0 0 0 0 0 0 0 0 0 0 0 0 0 0 0 0 0 0 0 0 0 0 0 0 0 0 0 2 0 0 0 0 0 2 0 0 0 0 0 0 0 0 0 0 0 0 0 0 0 0 0 0 0 0 0 0 0 0 0 0 0 0 0 0 0 0 0 0 0 0 0 
0 1 1 0 0 1 0 1 1 0 1 1 0 0 1 0 1 1 0 1 1 0 1 1 0 1 1 0 0 1 0 0 1 0 0 1 0 1 1 
0.140651 0.114157 0.114167 834.237443 807.295411 0.552959 0.000000 0
2 2 2 2 2 2 2 2 2 2 2 2 2 2 2 2 2 2 2 2 2 2 2 2 2 2 2 2 2 2 2 2 2 2 2 2 2 2 2 2 2 2 0 2 2 2 2 2 2 2 2 2 2 2 2 2 2 2 2 0 2 2 2 2 0 2 2 2 2 2 2 2 2 2 2 2 2 0 2 2 2 2 2 0 2 2 2 2 2 2 2 2 2 2 2 2 2 2 2 2 
0 1 1 0 1 1 0 1 1 0 1 1 0 1 1 0 1 1 0 1 1 0 1 1 0 1 1 0 0 1 0 1 1 0 0 1 0 1 1 
0.118416 0.103254 0.103258 836.950253 827.042592 0.001773 0.000000 0
0 0 0 0 0 0 0 0 0 0 0 0 0 0 0 0 0 0 0 0 0 0 0 0 0 0 0 0 0 0 0 0 0 0 0 0 0 0 0 0 0 0 0 0 0 0 0 0 0 0 0 0 0 0 0 0 0 0 0 0 0 0 0 0 0 0 0 0 0 0 0 0 0 0 0 0 0 0 0 0 0 0 0 0 0 0 0 0 0 0 0 0 0 0 0 0 0 0 0 0 
0 1 1 0 0 1 0 1 1 0 1 1 0 1 1 0 1 1 0 0 1 0 1 1 0 1 1 0 1 1 0 0 1 0 0 1 0 0 1 
0.137091 0.112449 0.112458 839.031870 818.207240 0.548773 0.000000 0
2 2 0 2 2 2 2 2 2 2 2 2 2 2 2 2 2 2 2 2 2 2 2 2 2 2 2 2 2 2 2 2 2 2 2 2 2 2 2 0 2 2 2 2 2 2 2 2 2 2 2 2 2 2 2 2 2 2 2 2 2 2 2 0 2 2 0 2 2 2 2 2 2 2 2 2 0 2 2 2 2 2 2 2 2 2 2 2 2 2 2 2 2 2 2 2 2 2 2 0 
0 0 1 0 1 1 0 0 1 0 1 1 0 0 1 0 1 1 0 0 1 0 1 1 0 1 1 0 0 1 0 1 1 0 0 1 0 1 1 
0.144388 0.116224 0.116235 839.940643 812.487680 0.330731 0.000000 0
2 0 2 0 0 0 0 0 2 0 0 0 2 0 2 0 2 0 0 0 0 2 0 0 0 0 0 2 0 0 0 0 2 0 0 0 2 0 0 2 2 2 0 0 0 2 0 0 0 0 0 0 0 2 2 0 2 2 0 0 0 0 0 2 2 0 0 2 2 0 0 0 0 0 0 0 0 0 0 2 0 0 0 0 0 0 0 2 0 2 0 0 0 2 0 0 2 0 2 0 
0 1 1 0 1 1 0 1 1 0 1 1 0 1 1 0 1 1 0 1 1 0 1 1 0 1 1 0 1 1 0 1 1 0 1 1 0 1 1 
0.117061 0.102502 0.102506 840.423724 832.076024 0.001902 0.000000 0
0 0 0 0 0 0 0 0 0 0 0 0 0 0 0 0 0 0 0 0 0 0 0 0 0 0 0 0 0 0 0 0 0 0 0 0 0 0 0 0 0 0 0 0 0 0 0 0 0 0 0 0 0 0 0 0 0 0 0 0 0 0 0 0 0 0 0 0 0 0 0 0 0 0 0 0 0 0 0 0 0 0 0 0 0 0 0 0 0 0 0 0 0 0 0 0 0 0 0 0 
0 1 1 0 0 1 0 0 1 0 1 1 0 1 1 0 1 1 0 0 1 0 0 1 0 0 1 0 1 1 0 1 1 0 1 1 0 1 1 
0.101500 0.093346 0.093348 840.737270 833.967517 0.001872 0.000000 0
0 0 0 0 0 0 0 0 0 0 0 0 0 0 0 0 0 0 0 0 0 0 0 0 0 0 0 0 0 0 0 0 0 0 0 0 0 0 0 0 0 0 0 0 0 0 0 0 0 0 0 0 0 0 0 0 0 0 0 0 0 0 0 0 0 0 0 0 0 0 0 0 0 0 0 0 0 0 0 0 0 0 0 0 0 0 0 0 0 0 0 0 0 0 0 0 0 0 0 0 
0 1 1 0 1 1 0 0 1 0 1 1 0 1 1 0 1 1 0 1 1 0 0 1 0 1 1 0 1 1 0 0 1 0 1 1 0 0 1 
0.107351 0.096225 0.096228 841.240849 834.698087 0.115771 0.000000 0
0 0 0 0 0 2 0 0 0 0 0 0 0 0 0 0 0 0 0 0 0 0 0 0 0 0 0 0 0 0 0 0 0 0 0 0 0 0 0 0 0 0 0 0 0 0 0 0 0 0 0 0 0 0 0 0 2 0 0 0 0 0 0 0 0 0 0 0 2 0 0 0 0 0 0 0 0 0 0 0 0 0 0 0 0 0 0 0 0 0 0 0 0 0 0 0 0 0 0 0 
0 0 1 0 1 1 0 1 1 0 1 1 0 0 1 0 1 1 0 1 1 0 1 1 0 0 1 0 1 1 0 1 1 0 1 1 0 1 1 
0.094973 0.088877 0.088878 823.299149 814.056686 0.138355 0.000000 0
0 0 0 0 0 0 0 0 0 0 0 0 0 2 0 0 0 0 0 0 0 0 0 0 0 0 0 0 0 0 0 0 0 0 0 0 0 0 0 0 0 0 2 0 0 0 0 0 0 0 0 0 0 0 0 2 0 0 0 0 0 0 2 0 0 0 0 0 0 0 0 0 2 0 0 0 0 0 0 0 0 0 0 0 0 0 0 0 0 0 0 0 0 0 0 0 0 0 0 0 
0 1 1 0 1 1 0 0 1 0 1 1 0 1 1 0 1 1 0 1 1 0 1 1 0 1 1 0 1 1 0 1 1 0 1 1 0 0 1 
0.104038 0.094352 0.094354 824.222693 813.810305 0.141690 0.000000 0
0 0 0 0 2 0 0 0 0 0 0 0 0 0 0 0 0 0 0 0 0 0 0 0 0 0 0 0 0 0 0 0 0 0 0 0 0 0 0 0 0 0 0 0 0 0 0 0 0 0 0 0 0 0 2 0 0 0 0 2 0 0 0 0 2 0 0 0 0 0 0 0 0 0 0 0 0 0 0 0 0 0 0 0 2 0 0 0 0 0 0 0 0 2 0 0 0 0 0 2 
0 1 1 0 1 1 0 1 1 0 1 1 0 1 1 0 1 1 0 1 1 0 1 1 0 1 1 0 1 1 0 1 1 0 1 1 0 1 1 
0.105959 0.096260 0.096262 825.334233 813.326440 0.140754 0.000000 0
0 0 0 0 0 0 0 0 0 0 0 0 0 0 0 0 0 0 0 0 0 0 0 0 0 0 0 0 0 2 0 0 0 0 0 0 2 0 0 0 0 0 0 0 2 0 0 0 0 0 2 0 0 0 0 0 0 0 0 0 0 0 0 0 0 0 0 0 0 0 0 0 0 0 0 0 0 0 0 0 0 0 0 0 0 0 0 0 0 0 0 0 0 0 0 0 0 0 0 0 
0 1 1 0 1 1 0 1 1 0 1 1 0 0 1 0 1 1 0 1 1 0 1 1 0 1 1 0 1 1 0 1 1 0 0 1 0 1 1 
0.119757 0.104674 0.104679 827.388130 813.320293 0.125367 0.000000 0
0 0 0 0 0 0 0 0 0 0 0 0 0 0 0 0 0 2 0 0 0 0 0 2 0 2 0 0 0 0 0 0 0 0 0 0 0 0 0 0 0 0 0 0 0 0 0 0 0 0 0 0 0 0 0 0 0 0 0 0 0 0 0 0 0 0 0 0 0 0 0 0 0 2 0 0 0 0 0 0 0 0 0 0 0 0 0 0 0 0 0 0 0 0 0 0 0 0 0 0 
0 1 1 0 0 1 0 1 1 0 1 1 0 0 1 0 1 1 0 1 1 0 1 1 0 0 1 0 1 1 0 1 1 0 1 1 0 0 1 
0.178525 0.135234 0.135255 828.508815 769.723347 0.632294 0.000000 0
2 2 2 2 2 2 2 2 0 2 2 2 2 2 0 2 2 2 2 2 2 2 2 2 2 2 2 2 2 0 2 2 0 2 2 2 2 2 2 2 2 2 0 2 2 2 2 2 2 2 2 2 2 2 2 2 2 2 2 2 2 2 2 2 2 2 2 2 2 2 2 2 2 2 0 2 2 2 2 2 0 2 2 2 2 2 2 2 2 2 2 2 2 2 2 2 2 2 2 2 
0 1 1 0 1 1 0 0 1 0 1 1 0 0 1 0 0 1 0 1 1 0 1 1 0 1 1 0 0 1 0 0 1 0 1 1 0 0 1 
0.180637 0.136989 0.137010 830.395687 784.395751 0.622981 0.000000 0
2 2 2 2 2 2 2 2 2 0 2 2 2 2 2 2 2 2 2 2 2 2 2 2 2 2 2 2 2 2 2 2 2 2 2 0 2 2 2 2 0 2 2 2 2 2 2 2 2 2 2 0 2 2 2 2 2 2 2 2 2 2 2 2 2 2 0 2 2 2 2 2 2 0 2 2 2 2 2 2 2 2 2 2 2 2 2 2 2 2 2 2 2 2 2 2 2 2 2 2 
0 1 1 0 1 1 0 1 1 0 0 1 0 1 1 0 1 1 0 1 1 0 1 1 0 1 1 0 1 1 0 1 1 0 1 1 0 1 1 
0.157832 0.124278 0.124292 831.662827 794.563341 0.578865 0.000000 0
2 2 2 2 2 2 2 2 2 2 0 2 2 2 2 2 2 0 2 0 2 0 2 2 2 2 2 2 2 2 2 2 2 2 2 2 2 2 0 2 2 2 2 2 2 2 2 2 2 2 2 2 2 2 2 2 2 2 2 2 2 2 2 2 0 2 2 0 2 2 2 2 2 2 2 2 2 0 2 2 2 2 2 2 2 2 2 2 2 2 2 2 0 2 2 2 2 2 2 2 
0 1 1 0 0 1 0 1 1 0 1 1 0 1 1 0 1 1 0 1 1 0 1 1 0 1 1 0 1 1 0 1 1 0 1 1 0 1 1 
0.117866 0.103358 0.103362 833.721031 820.422568 0.012645 0.000000 0
0 0 0 0 0 0 0 0 0 0 0 0 0 0 0 0 0 0 0 0 0 0 0 0 0 0 0 0 0 0 0 0 0 0 0 0 0 0 0 0 0 0 0 0 0 0 0 0 0 0 0 0 0 0 0 0 0 0 0 0 0 0 0 0 0 0 0 0 0 0 0 0 0 0 0 0 0 0 0 0 0 0 0 0 0 0 0 0 0 0 0 0 0 0 0 0 0 0 0 0 
0 1 1 0 1 1 0 0 1 0 1 1 0 1 1 0 1 1 0 1 1 0 0 1 0 1 1 0 0 1 0 1 1 0 0 1 0 0 1 
0.135953 0.111856 0.111865 836.614792 812.941637 0.538428 0.000000 0
2 2 2 2 2 0 2 2 2 2 2 2 2 2 2 2 2 2 2 2 2 2 2 2 2 2 2 2 0 2 2 2 2 2 2 0 2 2 2 2 2 2 2 2 2 2 0 2 2 2 2 2 2 2 2 2 2 2 2 2 2 2 0 2 2 2 2 2 2 2 2 2 2 2 2 2 2 2 0 2 2 2 2 2 2 2 2 0 2 2 2 2 2 2 2 2 2 2 2 2 
0 1 1 0 1 1 0 1 1 0 0 1 0 1 1 0 1 1 0 1 1 0 1 1 0 1 1 0 1 1 0 1 1 0 0 1 0 1 1 
0.120604 0.104633 0.104638 839.107665 829.054132 0.006078 0.000000 0
0 0 0 0 0 0 0 0 0 0 0 0 0 0 0 0 0 0 0 0 0 0 0 0 0 0 0 0 0 0 0 0 0 0 0 0 0 0 0 0 0 0 0 0 0 0 0 0 0 0 0 0 0 0 0 0 0 0 0 0 0 0 0 0 0 0 0 0 0 0 0 0 0 0 0 0 0 0 0 0 0 0 0 0 0 0 0 0 0 0 0 0 0 0 0 0 0 0 0 0 
0 1 1 0 1 1 0 1 1 0 1 1 0 0 1 0 1 1 0 1 1 0 1 1 0 1 1 0 1 1 0 1 1 0 1 1 0 0 1 
0.120607 0.104727 0.104732 840.373989 830.697095 0.023633 0.000000 0
0 0 0 0 0 0 0 0 0 0 0 0 0 0 0 0 0 0 0 0 0 0 0 0 0 0 0 0 0 0 0 0 0 0 0 0 0 0 0 0 0 0 0 0 0 0 0 0 0 0 0 0 0 0 0 0 0 0 0 0 0 0 0 0 0 0 0 0 0 0 0 0 0 0 0 0 0 0 0 0 0 0 0 0 0 0 0 0 0 0 0 0 0 0 0 0 0 0 0 0 
0 1 1 0 1 1 0 1 1 0 1 1 0 1 1 0 1 1 0 1 1 0 0 1 0 1 1 0 1 1 0 0 1 0 1 1 0 1 1 
0.109870 0.098863 0.098865 841.053485 832.360727 0.008754 0.000000 0
0 0 0 0 0 0 0 0 0 0 0 0 0 0 0 0 0 0 0 0 0 0 0 0 0 0 0 0 0 0 0 0 0 0 0 0 0 0 0 0 0 0 0 0 0 0 0 0 0 0 0 0 0 0 0 0 0 0 0 0 0 0 0 0 0 0 0 0 0 0 0 0 0 0 0 0 0 0 0 0 0 0 0 0 0 0 0 0 0 0 0 0 0 0 0 0 0 0 0 0 
0 1 1 0 1 1 0 1 1 0 1 1 0 0 1 0 1 1 0 1 1 0 1 1 0 1 1 0 1 1 0 1 1 0 1 1 0 1 1 
0.108676 0.097581 0.097584 841.316898 833.585373 0.064760 0.000000 0
0 0 0 0 0 0 0 0 0 0 0 0 0 0 0 0 0 0 0 0 0 0 0 0 0 0 0 0 0 0 0 0 0 0 0 0 0 0 0 0 0 0 0 0 0 0 0 0 0 0 0 0 0 0 0 0 0 0 0 0 0 0 0 0 0 0 0 0 0 0 0 0 0 0 0 0 0 0 0 0 0 0 0 0 0 0 0 0 0 0 0 0 0 0 0 0 0 0 0 0 
0 1 1 0 1 1 0 1 1 0 1 1 0 1 1 0 1 1 0 1 1 0 0 1 0 1 1 0 1 1 0 1 1 0 1 1 0 0 1 
0.098571 0.091360 0.091361 841.653184 835.435475 0.069175 0.000000 0
0 0 0 0 0 0 0 0 0 0 0 0 0 0 0 0 0 0 0 0 0 0 0 0 0 0 0 0 0 0 0 0 0 0 0 0 0 0 0 0 0 0 0 0 0 0 0 0 0 0 0 0 0 0 0 0 0 0 0 0 0 0 0 0 0 0 0 0 0 0 0 0 0 0 0 0 0 0 0 0 0 0 0 0 0 0 0 0 0 0 0 0 0 0 0 0 0 0 0 0 
0 1 1 0 1 1 0 1 1 0 1 1 0 1 1 0 1 1 0 1 1 0 1 1 0 1 1 0 1 1 0 1 1 0 1 1 0 1 1 
0.098437 0.091102 0.091103 841.997030 836.397332 0.025910 0.000000 0
0 0 0 0 0 0 0 0 0 0 0 0 0 0 0 0 0 0 0 0 0 0 0 0 0 0 0 0 0 0 0 0 0 0 0 0 0 0 0 0 0 0 0 0 0 0 0 0 0 0 0 0 0 0 0 0 0 0 0 0 0 0 0 0 0 0 0 0 0 0 0 0 0 0 0 0 0 0 0 0 0 0 0 0 0 0 0 0 0 0 0 0 0 0 0 0 0 0 0 0 
0 1 1 0 0 1 0 0 1 0 1 1 0 1 1 0 1 1 0 0 1 0 1 1 0 1 1 0 1 1 0 1 1 0 1 1 0 1 1 
0.094143 0.088416 0.088417 823.974133 815.206100 0.139051 0.000000 0
0 0 0 0 0 0 0 0 0 0 0 0 0 0 0 0 0 0 0 0 0 0 0 0 0 0 2 0 0 0 0 0 0 0 0 0 2 0 0 0 0 0 0 0 0 0 0 0 0 0 0 0 0 0 0 0 0 0 0 0 0 0 0 0 0 0 0 0 0 0 0 0 0 0 0 0 0 0 0 0 0 0 0 0 0 0 0 0 0 0 0 0 0 0 0 0 0 0 0 0 
0 0 1 0 1 1 0 1 1 0 1 1 0 1 1 0 0 1 0 0 1 0 1 1 0 1 1 0 1 1 0 0 1 0 1 1 0 0 1 
0.097247 0.090751 0.090753 824.911165 815.049257 0.142977 0.000000 0
0 0 0 0 0 0 0 0 0 0 0 0 0 0 0 0 0 0 0 0 0 0 0 0 0 0 0 0 0 0 0 0 0 0 0 0 0 0 0 0 0 0 0 0 0 0 0 0 0 2 0 0 0 0 0 0 0 0 0 0 0 0 0 0 0 0 0 0 0 0 0 0 0 0 0 0 0 0 0 0 2 0 0 0 0 0 0 0 0 0 0 0 0 0 0 0 0 0 0 0 
0 1 1 0 1 1 0 1 1 0 1 1 0 1 1 0 0 1 0 1 1 0 1 1 0 1 1 0 1 1 0 1 1 0 1 1 0 0 1 
0.108830 0.097905 0.097908 826.663919 814.791770 0.136607 0.000000 0
0 0 0 0 0 0 0 0 0 0 0 0 0 0 0 0 0 0 0 0 0 0 0 0 0 0 0 2 0 0 0 0 0 0 0 0 0 0 0 0 0 0 0 2 0 0 2 0 0 0 0 0 0 0 0 0 0 0 0 0 0 0 0 2 0 0 0 0 0 0 0 0 0 0 0 0 0 0 0 0 2 0 0 0 0 0 0 0 0 0 0 0 0 0 0 0 0 0 0 0 
0 1 1 0 1 1 0 1 1 0 0 1 0 1 1 0 0 1 0 1 1 0 1 1 0 1 1 0 1 1 0 1 1 0 1 1 0 1 1 
0.123334 0.106682 0.106687 829.022854 815.056524 0.130668 0.000000 0
0 0 0 2 0 0 0 0 0 0 0 0 0 0 0 0 0 0 0 0 0 0 0 0 0 0 0 0 0 0 0 0 0 0 0 0 0 0 0 0 0 0 0 0 0 0 0 0 0 0 0 0 0 0 0 0 0 0 0 0 0 0 0 0 0 0 0 0 0 0 0 0 0 0 0 0 0 0 0 2 0 0 0 0 0 0 0 0 0 0 0 0 0 0 0 0 0 0 0 0 
0 1 1 0 1 1 0 1 1 0 1 1 0 0 1 0 0 1 0 0 1 0 0 1 0 1 1 0 1 1 0 1 1 0 1 1 0 1 1 
0.166037 0.129191 0.129207 831.222084 797.698667 0.568111 0.000000 0
2 2 2 2 2 2 2 2 2 2 2 2 2 2 2 2 2 2 2 2 2 2 2 2 2 2 2 2 2 2 2 2 2 2 2 2 2 2 2 2 2 2 2 2 2 2 2 2 2 2 2 2 2 2 2 2 2 2 2 2 2 2 2 2 2 2 2 2 2 2 2 2 2 2 2 2 2 2 2 2 2 2 2 2 2 2 2 2 2 2 2 2 2 2 2 2 2 2 2 2 
0 0 1 0 1 1 0 1 1 0 1 1 0 1 1 0 1 1 0 1 1 0 0 1 0 0 1 0 1 1 0 1 1 0 1 1 0 1 1 
0.181226 0.137430 0.137450 832.688709 785.162447 0.617048 0.000000 0
2 2 2 0 2 2 2 2 2 2 2 2 2 0 2 2 2 0 2 2 2 2 2 2 2 2 2 2 2 2 2 2 2 2 2 2 2 2 2 2 2 2 0 2 2 2 2 2 2 2 0 2 2 2 2 2 2 2 2 2 2 2 2 2 2 2 0 2 2 2 2 2 2 2 2 2 2 2 2 2 2 2 2 2 0 2 2 2 2 2 2 2 2 2 2 2 2 2 2 2 
0 1 1 0 1 1 0 0 1 0 0 1 0 1 1 0 0 1 0 0 1 0 1 1 0 1 1 0 1 1 0 1 1 0 1 1 0 1 1 
0.177469 0.134446 0.134466 833.360800 771.246339 0.626114 0.000000 0
2 2 2 2 2 2 2 2 0 2 0 2 2 2 2 2 2 2 2 0 2 2 2 2 2 2 2 2 2 2 2 2 2 2 2 0 2 2 2 2 2 2 0 2 2 2 2 2 2 2 2 2 2 2 2 2 2 2 2 2 2 2 2 2 2 2 2 2 0 2 2 2 2 2 2 2 2 2 2 2 2 2 2 2 2 2 0 2 0 2 2 2 2 2 2 2 2 2 2 2 
0 1 1 0 1 1 0 0 1 0 1 1 0 1 1 0 0 1 0 0 1 0 1 1 0 0 1 0 1 1 0 1 1 0 0 1 0 0 1 
0.113585 0.101185 0.101188 835.850924 822.775449 0.006628 0.000000 0
0 0 0 0 0 0 0 0 0 0 0 0 0 0 0 0 0 0 0 0 0 0 0 0 0 0 0 0 0 0 0 0 0 0 0 0 0 0 0 0 0 0 0 0 0 0 0 0 0 0 0 0 0 0 0 0 0 0 0 0 0 0 0 0 0 0 0 0 0 0 0 0 0 0 0 0 0 0 0 0 0 0 0 0 0 0 0 0 0 0 0 0 0 0 0 0 0 0 0 0 
0 1 1 0 1 1 0 0 1 0 1 1 0 0 1 0 1 1 0 1 1 0 1 1 0 1 1 0 0 1 0 0 1 0 1 1 0 0 1 
0.114338 0.100967 0.100970 838.825718 828.421324 0.008390 0.000000 0
0 0 0 0 0 0 0 0 0 0 0 0 0 0 0 0 0 0 0 0 0 0 0 0 0 0 0 0 0 0 0 0 0 0 0 0 0 0 0 0 0 0 0 0 0 0 0 0 0 0 0 0 0 0 0 0 0 0 0 0 0 0 0 0 0 0 0 0 0 0 0 0 0 0 0 0 0 0 0 0 0 0 0 0 0 0 0 0 0 0 0 0 0 0 0 0 0 0 0 0 
0 1 1 0 1 1 0 1 1 0 1 1 0 0 1 0 1 1 0 1 1 0 1 1 0 1 1 0 1 1 0 1 1 0 1 1 0 1 1 
0.131833 0.110146 0.110153 841.458177 830.772347 0.400662 0.000000 0
0 0 2 2 2 0 0 2 2 0 2 2 2 2 2 0 0 2 2 0 0 0 0 2 0 2 0 0 0 2 0 2 2 2 2 0 2 2 0 2 0 2 2 2 2 0 0 0 2 2 2 0 2 2 2 2 2 2 2 2 0 2 2 2 2 0 2 2 2 0 0 2 2 2 0 2 2 0 0 2 2 2 0 2 2 2 0 2 2 2 2 0 2 2 2 2 2 0 2 0 
0 1 1 0 1 1 0 1 1 0 1 1 0 0 1 0 1 1 0 1 1 0 1 1 0 1 1 0 1 1 0 1 1 0 1 1 0 1 1 
0.158637 0.122740 0.122756 841.253674 771.510403 0.625580 0.000000 0
2 2 2 2 2 2 2 2 2 2 0 2 2 2 2 2 2 2 2 2 2 0 2 2 2 2 2 2 0 2 2 2 2 2 2 0 2 2 2 2 2 0 0 2 2 2 2 2 2 2 2 2 2 2 2 2 2 2 2 0 2 2 0 2 2 2 2 2 2 2 2 2 2 2 0 2 2 2 2 2 2 2 2 0 2 2 0 2 2 2 0 2 2 2 2 2 0 2 2 0 
0 0 1 0 1 1 0 1 1 0 1 1 0 1 1 0 1 1 0 0 1 0 1 1 0 1 1 0 0 1 0 1 1 0 0 1 0 1 1 
0.116267 0.101703 0.101707 843.236533 835.799131 0.283282 0.000000 0
0 0 0 0 0 0 0 0 0 0 0 0 0 0 0 0 2 0 2 0 2 0 2 0 2 0 0 0 0 0 0 0 0 0 0 0 0 0 0 2 2 0 2 0 0 2 0 0 0 0 0 0 0 2 2 0 0 2 0 0 2 2 2 2 0 0 0 0 2 0 0 0 0 0 2 0 0 0 0 0 0 0 0 0 0 0 0 0 2 0 0 0 0 0 2 2 2 2 2 0 
0 1 1 0 0 1 0 1 1 0 1 1 0 1 1 0 1 1 0 1 1 0 0 1 0 1 1 0 1 1 0 1 1 0 1 1 0 1 1 
0.106873 0.096166 0.096169 843.710307 837.766678 0.278966 0.000000 0
0 2 2 0 0 0 0 2 0 0 0 2 2 2 2 0 0 2 0 2 2 0 2 0 2 2 0 2 0 0 0 0 0 0 2 0 0 0 2 2 0 0 0 0 0 0 2 0 0 0 0 0 0 0 0 0 0 0 0 0 0 0 0 0 0 0 0 0 2 2 2 2 0 2 0 2 2 0 0 0 2 0 0 0 2 0 0 2 0 2 0 0 0 0 2 0 0 0 0 0 
0 0 1 0 1 1 0 1 1 0 1 1 0 1 1 0 1 1 0 1 1 0 1 1 0 1 1 0 1 1 0 0 1 0 1 1 0 1 1 
0.104987 0.094596 0.094599 844.034112 839.141209 0.300224 0.000000 0
0 0 2 0 2 2 0 0 0 0 2 0 0 2 0 0 0 2 2 2 0 0 0 2 0 0 0 2 0 0 0 2 0 0 0 0 0 2 2 0 0 0 2 2 0 0 0 2 2 2 2 0 0 0 2 0 0 0 2 0 2 0 2 0 2 0 0 2 0 2 0 0 0 0 2 0 2 0 0 0 2 0 0 2 0 0 0 0 2 0 0 2 0 0 2 0 0 0 2 0 
0 1 1 0 1 1 0 1 1 0 1 1 0 1 1 0 1 1 0 1 1 0 1 1 0 0 1 0 1 1 0 1 1 0 1 1 0 1 1 
0.104727 0.094311 0.094313 844.234575 839.890321 0.294595 0.000000 0
0 0 0 0 0 0 0 0 2 0 0 2 0 0 0 0 2 0 2 0 2 0 0 0 0 0 0 0 0 0 0 0 0 0 0 0 0 2 0 0 0 0 0 0 0 0 0 0 2 0 0 0 2 0 0 0 0 0 0 0 0 2 2 2 2 0 2 2 0 0 2 0 2 2 0 0 0 0 0 0 0 0 0 0 0 0 0 0 2 2 0 0 0 0 0 0 2 2 0 2 
0 1 1 0 1 1 0 1 1 0 0 1 0 1 1 0 1 1 0 1 1 0 1 1 0 0 1 0 1 1 0 0 1 0 1 1 0 1 1 
0.110454 0.098837 0.098840 825.980784 815.715426 0.128624 0.000000 0
0 0 0 0 0 0 0 0 0 0 0 0 0 0 0 0 0 0 0 0 0 0 0 0 0 0 0 0 0 0 0 0 0 0 0 2 0 0 0 0 0 0 0 0 0 0 0 0 0 0 0 0 0 0 0 0 0 0 0 0 0 0 0 0 0 0 0 0 0 0 0 0 0 0 0 0 0 0 0 0 0 0 0 0 0 0 0 0 0 0 0 0 0 2 0 0 0 0 0 0 
0 1 1 0 1 1 0 1 1 0 1 1 0 1 1 0 1 1 0 0 1 0 0 1 0 1 1 0 1 1 0 1 1 0 1 1 0 1 1 
0.120220 0.104417 0.104422 827.049790 815.718332 0.137003 0.000000 0
0 0 0 0 0 0 0 0 0 0 0 0 0 0 0 0 0 0 0 0 0 0 0 0 0 0 0 0 0 0 0 0 0 0 0 0 0 0 0 0 0 0 0 0 0 0 0 0 0 0 0 0 0 0 0 0 0 0 0 0 0 0 0 0 0 0 0 0 0 0 0 0 0 0 0 2 0 0 0 0 0 0 2 0 0 0 0 0 0 0 0 0 0 0 0 0 0 0 0 0 
0 1 1 0 0 1 0 0 1 0 0 1 0 1 1 0 1 1 0 0 1 0 1 1 0 1 1 0 1 1 0 1 1 0 1 1 0 1 1 
0.150725 0.119995 0.120008 828.589393 798.712148 0.535291 0.000000 0
2 2 2 2 2 0 2 0 2 0 2 2 2 2 2 2 2 2 2 2 2 2 2 2 0 2 2 2 2 2 2 2 2 2 2 0 0 2 2 2 2 2 2 2 2 2 2 2 2 2 2 2 2 2 2 2 2 2 2 2 2 2 2 2 2 2 2 2 2 0 2 2 2 2 0 2 2 2 2 2 2 2 2 2 2 2 2 2 2 2 2 2 2 2 2 2 2 2 2 0 
0 0 1 0 1 1 0 1 1 0 1 1 0 0 1 0 1 1 0 1 1 0 0 1 0 1 1 0 1 1 0 1 1 0 1 1 0 1 1 
0.156522 0.123143 0.123157 830.425121 791.125155 0.576249 0.000000 0
2 2 2 2 2 2 2 2 2 2 2 2 2 2 2 2 2 2 2 2 2 2 2 2 2 2 2 2 2 2 2 2 2 2 2 2 2 2 2 2 2 2 2 2 2 2 2 2 2 2 2 2 0 2 2 2 2 2 2 0 2 2 2 2 2 2 2 2 2 2 2 2 2 2 2 2 2 2 2 2 2 2 2 0 2 2 2 2 2 2 2 2 2 2 2 2 2 2 2 2 
0 1 1 0 1 1 0 1 1 0 1 1 0 1 1 0 1 1 0 0 1 0 0 1 0 1 1 0 1 1 0 1 1 0 0 1 0 1 1 
0.159273 0.125140 0.125154 832.763283 797.494813 0.567276 0.000000 0
2 2 2 2 2 2 2 0 2 2 2 2 2 2 2 2 2 2 2 2 2 2 0 2 2 2 2 0 2 2 2 2 2 2 2 2 2 2 2 2 2 2 2 2 2 2 2 2 2 2 2 2 2 2 2 2 2 2 2 2 2 2 2 2 2 2 2 2 2 2 2 2 2 2 2 2 2 2 2 2 2 2 2 2 2 2 2 2 2 2 2 2 2 2 2 2 2 2 2 2 
0 1 1 0 1 1 0 0 1 0 0 1 0 1 1 0 0 1 0 0 1 0 0 1 0 1 1 0 1 1 0 1 1 0 0 1 0 0 1 
0.163568 0.128153 0.128168 835.226778 814.375749 0.491111 0.000000 0
2 2 2 2 2 2 2 2 0 2 0 2 0 0 2 2 2 2 2 2 2 2 2 2 2 2 2 2 2 2 2 2 2 0 2 2 2 2 2 2 2 2 0 2 2 0 2 2 2 2 2 2 2 0 2 2 2 2 2 2 2 2 2 2 2 2 2 2 2 2 2 2 2 2 2 2 0 2 2 2 2 2 0 2 2 0 2 0 2 2 2 0 2 2 2 2 2 2 2 2 
0 1 1 0 1 1 0 1 1 0 1 1 0 1 1 0 1 1 0 1 1 0 1 1 0 1 1 0 1 1 0 1 1 0 1 1 0 0 1 
0.176350 0.133413 0.133433 835.675273 766.058439 0.625478 0.000000 0
2 2 2 0 0 2 2 2 0 2 2 2 2 2 2 2 2 0 2 2 2 2 2 2 2 2 2 2 2 2 2 0 2 2 2 2 2 2 2 2 2 2 2 2 2 2 0 2 2 2 2 2 2 0 2 2 2 2 2 2 2 2 2 2 0 2 2 2 2 2 2 0 2 2 2 2 2 2 2 2 2 2 2 2 2 2 0 2 2 2 2 0 2 2 2 2 2 2 2 0 
0 1 1 0 0 1 0 1 1 0 1 1 0 0 1 0 1 1 0 1 1 0 1 1 0 1 1 0 1 1 0 1 1 0 1 1 0 0 1 
0.114935 0.101654 0.101658 838.585190 827.143336 0.060405 0.000000 0
0 0 0 0 0 0 0 0 0 0 0 0 0 0 0 0 2 0 0 0 0 0 0 0 0 0 0 0 0 0 0 0 0 0 0 0 0 0 0 0 0 0 0 0 0 0 0 0 0 0 0 0 0 0 0 0 0 0 0 0 0 0 0 0 2 0 0 0 0 0 0 0 0 0 0 0 0 0 0 0 0 0 0 0 0 0 0 0 0 0 0 0 0 0 0 0 0 0 0 0 
0 1 1 0 0 1 0 0 1 0 1 1 0 1 1 0 1 1 0 1 1 0 1 1 0 1 1 0 1 1 0 1 1 0 0 1 0 1 1 
0.106930 0.096764 0.096767 841.210282 832.350209 0.029956 0.000000 0
0 0 0 0 0 0 0 0 0 0 0 0 0 0 0 0 0 0 0 0 0 0 2 0 0 0 0 0 0 0 0 0 0 0 0 0 0 0 0 0 0 0 0 0 0 0 0 0 0 0 0 0 0 0 0 0 0 0 0 0 0 0 0 0 0 0 0 0 0 0 0 0 0 0 0 0 0 0 0 0 0 0 0 0 0 0 0 0 0 0 0 0 0 0 0 0 0 0 0 0 
0 1 1 0 1 1 0 0 1 0 1 1 0 0 1 0 0 1 0 1 1 0 1 1 0 1 1 0 0 1 0 0 1 0 1 1 0 1 1 
0.113355 0.100116 0.100120 843.672423 836.343056 0.262424 0.000000 0
2 2 2 0 0 0 0 0 2 0 2 0 0 0 0 0 0 0 0 0 0 0 0 2 0 0 0 2 0 2 0 0 2 0 2 0 2 0 0 0 0 0 0 0 0 0 0 0 0 2 0 2 0 0 0 0 0 0 0 2 0 2 0 2 0 0 0 0 0 0 0 0 2 0 0 0 0 2 0 0 0 0 0 0 0 0 0 0 0 0 0 0 0 2 0 0 2 2 0 0 
0 1 1 0 1 1 0 1 1 0 1 1 0 1 1 0 0 1 0 0 1 0 1 1 0 1 1 0 1 1 0 1 1 0 1 1 0 1 1 
0.119873 0.103655 0.103660 844.983686 838.217908 0.288368 0.000000 0
0 0 2 0 0 0 0 0 0 0 0 0 2 0 2 0 2 0 0 2 2 0 2 2 2 0 0 2 0 0 2 0 2 0 0 0 0 2 0 0 0 0 2 0 0 0 0 0 0 0 2 2 0 0 0 0 0 0 2 0 0 0 0 0 0 0 0 0 0 0 2 2 0 0 0 0 0 0 0 0 0 2 0 0 0 0 2 0 0 0 0 0 0 0 0 0 0 2 0 0 
0 1 1 0 1 1 0 0 1 0 1 1 0 1 1 0 1 1 0 1 1 0 1 1 0 0 1 0 1 1 0 1 1 0 1 1 0 0 1 
0.111275 0.098667 0.098670 845.825859 840.477569 0.288301 0.000000 0
0 0 2 0 2 2 2 0 2 0 0 0 0 0 0 2 2 0 0 2 0 0 0 0 0 0 2 0 0 2 0 0 0 2 0 0 0 2 0 2 0 0 2 2 0 0 2 2 0 2 0 0 0 0 0 0 0 0 0 2 0 0 2 0 0 0 0 0 0 0 0 0 0 0 0 2 0 2 0 0 2 0 0 0 0 0 0 0 0 2 0 0 0 0 0 0 0 0 2 2 
0 1 1 0 0 1 0 0 1 0 1 1 0 1 1 0 1 1 0 1 1 0 1 1 0 1 1 0 0 1 0 1 1 0 1 1 0 1 1 
0.110412 0.097898 0.097901 846.338714 841.844382 0.297122 0.000000 0
0 2 2 0 0 0 2 2 2 0 0 0 0 0 0 0 2 2 2 0 0 0 0 0 0 0 0 2 0 2 2 0 0 0 0 2 2 0 2 2 0 0 2 2 0 0 2 0 0 0 0 0 0 0 0 0 0 0 2 2 2 2 2 0 0 0 0 2 0 0 2 2 0 0 0 0 0 0 2 0 0 2 0 0 0 0 0 2 2 0 0 0 2 0 2 0 0 0 0 0 
0 1 1 0 1 1 0 1 1 0 1 1 0 0 1 0 0 1 0 1 1 0 1 1 0 1 1 0 1 1 0 1 1 0 1 1 0 0 1 
0.109979 0.097524 0.097527 846.587593 842.691394 0.295398 0.000000 0
2 2 0 0 0 0 0 2 2 2 0 0 0 0 0 0 2 0 2 0 0 0 0 0 0 0 2 0 0 0 0 0 2 0 2 0 0 2 0 0 0 0 0 2 0 0 2 0 0 0 0 0 0 0 2 0 2 2 0 2 0 0 2 0 2 0 2 0 2 0 0 0 0 0 0 0 2 0 0 2 2 0 2 0 0 2 0 0 0 0 0 0 0 2 2 0 2 0 2 0 
0 1 1 0 0 1 0 1 1 0 1 1 0 1 1 0 1 1 0 1 1 0 0 1 0 1 1 0 1 1 0 1 1 0 0 1 0 1 1 
0.108279 0.096485 0.096488 846.622458 843.197027 0.291226 0.000000 0
0 0 2 0 0 2 2 0 0 0 0 0 0 0 2 0 2 0 0 0 0 0 0 0 0 0 0 0 2 0 0 0 0 0 2 2 0 0 0 0 0 0 0 0 2 0 0 0 2 2 0 2 2 0 0 0 0 0 2 2 0 0 0 0 0 0 2 0 0 0 0 2 0 0 0 2 0 2 0 0 2 2 0 2 0 2 2 2 0 2 0 0 0 2 0 2 2 0 0 0 
0 1 1 0 1 1 0 1 1 0 0 1 0 0 1 0 1 1 0 1 1 0 0 1 0 1 1 0 0 1 0 1 1 0 0 1 0 1 1 
0.169799 0.129642 0.129661 827.330484 767.367337 0.602604 0.000000 0
2 2 2 2 2 0 2 2 0 2 2 2 2 2 2 2 2 2 2 2 2 2 0 2 0 2 2 0 2 2 2 2 0 2 2 0 2 0 2 2 0 0 2 2 2 2 0 2 2 2 2 2 2 2 2 2 2 2 2 2 2 2 2 2 2 0 2 2 2 2 0 2 2 2 2 2 2 2 0 2 2 2 2 2 2 2 0 0 0 2 2 2 2 2 2 2 2 2 0 2 
0 1 1 0 1 1 0 1 1 0 1 1 0 1 1 0 1 1 0 1 1 0 0 1 0 1 1 0 1 1 0 1 1 0 1 1 0 0 1 
0.170291 0.130115 0.130133 827.972708 770.931212 0.623601 0.000000 0
2 2 2 2 2 0 2 2 2 2 2 0 2 2 0 0 2 2 2 2 2 2 2 2 2 2 2 2 2 2 2 2 2 2 0 2 2 2 2 2 2 2 0 2 2 2 2 2 0 2 2 2 2 2 2 2 2 2 2 2 2 2 2 2 2 2 2 2 2 2 2 2 2 2 2 2 2 2 2 2 2 0 2 2 2 2 0 2 2 2 2 2 2 2 2 2 2 0 2 2 
0 1 1 0 1 1 0 0 1 0 1 1 0 0 1 0 1 1 0 1 1 0 1 1 0 1 1 0 0 1 0 1 1 0 0 1 0 1 1 
0.166062 0.127485 0.127502 828.714030 764.944530 0.635363 0.000000 0
2 2 2 2 2 2 2 2 2 2 0 2 0 2 2 2 2 2 0 2 2 2 2 2 2 2 2 2 2 0 2 2 2 2 2 2 2 2 2 2 2 2 2 2 2 2 2 0 2 2 0 2 2 2 2 2 0 2 2 2 2 2 2 2 2 2 2 0 0 2 0 2 2 2 2 2 2 2 2 2 2 2 2 2 2 2 2 0 2 2 2 2 2 2 0 2 2 2 2 2 
0 1 1 0 1 1 0 1 1 0 1 1 0 1 1 0 1 1 0 0 1 0 1 1 0 1 1 0 0 1 0 1 1 0 0 1 0 1 1 
0.121753 0.105296 0.105302 831.163139 819.108871 0.126306 0.000000 0
0 0 0 0 0 0 0 0 0 0 0 0 0 0 0 0 0 0 0 0 0 0 0 0 0 0 0 0 0 0 0 0 0 0 0 0 0 0 0 0 0 0 0 0 0 0 0 0 0 0 0 0 0 0 0 0 0 0 0 0 0 0 0 0 0 0 0 0 0 0 0 0 0 0 0 0 0 0 0 0 0 0 0 0 0 0 0 0 0 0 0 0 0 0 0 0 0 0 0 0 
0 1 1 0 1 1 0 1 1 0 0 1 0 1 1 0 1 1 0 1 1 0 1 1 0 1 1 0 1 1 0 1 1 0 1 1 0 1 1 
0.110515 0.099033 0.099036 833.250833 822.099190 0.060479 0.000000 0
0 0 0 0 0 0 0 0 0 0 0 0 0 0 0 0 0 0 0 0 0 0 0 0 0 0 0 0 0 0 0 0 0 0 0 0 0 0 0 0 0 0 0 0 0 0 0 0 0 0 0 0 0 0 0 0 0 0 0 0 0 0 0 0 0 0 0 0 0 0 0 0 0 0 0 0 0 0 0 0 0 0 0 0 0 0 0 0 0 0 0 0 0 0 0 0 0 0 0 0 
0 1 1 0 1 1 0 1 1 0 1 1 0 1 1 0 0 1 0 0 1 0 1 1 0 1 1 0 0 1 0 1 1 0 1 1 0 1 1 
0.118834 0.103736 0.103740 836.252609 825.281801 0.128482 0.000000 0
0 0 0 0 0 0 0 0 0 0 0 0 0 0 0 0 0 0 0 0 0 0 0 2 0 0 0 0 0 0 0 0 0 0 0 0 0 0 0 0 0 0 0 0 0 0 0 0 0 0 0 0 0 0 0 0 0 0 0 0 0 0 0 0 0 0 2 0 0 0 0 0 0 0 2 0 0 0 0 0 0 0 0 0 0 0 0 0 0 0 0 0 0 0 0 0 0 0 2 0 
0 1 1 0 0 1 0 1 1 0 1 1 0 1 1 0 1 1 0 1 1 0 1 1 0 0 1 0 1 1 0 1 1 0 1 1 0 1 1 
0.144492 0.116513 0.116524 839.186833 816.954583 0.538299 0.000000 0
2 2 2 2 2 2 2 2 0 2 2 2 2 2 2 2 2 2 2 2 0 2 2 2 2 2 2 2 2 2 2 2 2 2 2 2 2 2 2 2 2 2 2 2 2 2 2 2 2 2 2 2 2 2 2 2 2 2 2 2 2 2 2 2 2 2 2 0 2 2 2 2 0 2 2 2 2 2 2 2 2 2 2 2 2 2 2 2 2 2 2 2 2 2 2 2 0 2 2 2 
0 1 1 0 0 1 0 1 1 0 1 1 0 1 1 0 1 1 0 1 1 0 1 1 0 1 1 0 1 1 0 0 1 0 1 1 0 1 1 
0.117310 0.102727 0.102731 841.730334 832.531886 0.253735 0.000000 0
0 0 0 0 0 0 0 0 0 0 0 2 0 0 0 2 2 0 2 0 0 0 0 0 0 0 0 0 0 2 2 0 2 2 0 0 0 0 0 2 0 2 0 2 0 0 0 0 0 2 0 0 2 0 0 0 2 2 2 2 0 0 0 0 0 0 0 2 0 2 2 0 0 0 0 2 0 0 0 0 0 0 0 0 0 0 0 0 0 0 2 0 0 0 0 2 0 0 0 2 
0 1 1 0 1 1 0 1 1 0 0 1 0 1 1 0 1 1 0 0 1 0 1 1 0 0 1 0 1 1 0 0 1 0 0 1 0 1 1 
0.120002 0.104039 0.104043 844.047004 835.873096 0.272789 0.000000 0
0 2 0 0 0 2 0 0 0 0 0 2 0 0 2 2 0 2 0 0 0 0 0 2 0 0 0 2 0 2 0 0 0 0 0 0 2 0 0 0 2 0 0 0 0 0 0 2 0 0 0 0 2 0 2 0 0 0 0 2 2 0 0 0 0 2 2 0 0 0 0 0 0 2 0 0 0 2 2 0 2 0 0 0 0 0 0 2 2 0 0 0 0 0 0 0 0 0 0 0 
0 1 1 0 1 1 0 1 1 0 1 1 0 1 1 0 1 1 0 1 1 0 1 1 0 1 1 0 1 1 0 1 1 0 1 1 0 1 1 
0.111271 0.098881 0.098884 845.833343 839.577618 0.282246 0.000000 0
0 2 2 0 2 0 0 0 0 0 0 0 0 2 2 0 0 2 0 0 2 2 0 0 2 0 0 0 0 2 0 0 0 0 0 2 0 0 2 0 0 0 0 0 0 0 0 0 0 0 0 0 2 0 0 0 2 0 2 0 0 2 2 0 2 2 0 2 0 0 0 0 0 0 2 2 0 0 2 2 0 0 2 0 0 2 0 0 2 2 0 2 0 2 2 2 0 0 2 0 
0 0 1 0 1 1 0 0 1 0 1 1 0 0 1 0 1 1 0 1 1 0 0 1 0 0 1 0 1 1 0 1 1 0 0 1 0 0 1 
0.110457 0.098134 0.098138 846.918276 841.750956 0.282107 0.000000 0
0 0 0 0 0 0 0 2 0 2 0 0 0 0 0 2 0 0 0 0 2 0 0 2 0 0 0 0 0 0 0 0 2 0 0 2 0 0 0 0 2 0 0 0 0 2 0 2 0 0 0 0 2 0 0 0 0 0 2 2 2 0 2 0 0 2 0 2 0 0 0 2 2 0 0 0 0 2 0 0 0 0 2 0 0 0 2 2 0 0 0 0 0 0 2 0 2 0 2 2 
0 1 1 0 1 1 0 0 1 0 0 1 0 1 1 0 0 1 0 1 1 0 1 1 0 1 1 0 1 1 0 0 1 0 0 1 0 1 1 
0.110603 0.098077 0.098080 847.608384 843.139622 0.276319 0.000000 0
2 0 0 0 0 0 0 0 2 0 0 0 0 0 0 0 2 0 2 0 0 2 2 2 0 0 0 0 2 0 2 2 0 0 0 0 0 2 2 0 0 0 0 0 2 0 2 2 0 0 2 2 0 0 0 0 0 0 2 0 2 2 0 0 0 0 2 0 0 0 0 0 0 0 0 0 0 0 0 2 0 0 0 2 0 2 0 0 0 0 2 2 0 0 2 2 0 0 0 2 
0 1 1 0 1 1 0 1 1 0 1 1 0 0 1 0 1 1 0 0 1 0 1 1 0 1 1 0 1 1 0 1 1 0 1 1 0 1 1 
0.111638 0.098755 0.098758 848.026936 843.961736 0.287365 0.000000 0
0 0 0 0 0 2 0 0 2 0 0 0 2 0 2 0 0 2 2 0 0 0 2 0 2 0 0 0 0 0 0 0 0 2 2 0 0 2 0 0 2 0 0 0 2 2 2 0 0 0 0 0 0 0 2 0 0 2 0 0 0 0 2 0 0 2 2 0 2 2 0 0 0 0 0 2 2 2 2 2 2 2 0 0 0 2 0 0 2 2 0 0 0 0 0 0 0 2 2 0 
0 1 1 0 1 1 0 1 1 0 1 1 0 1 1 0 1 1 0 1 1 0 1 1 0 1 1 0 1 1 0 1 1 0 1 1 0 1 1 
0.110782 0.098125 0.098128 848.175114 844.696802 0.294660 0.000000 0
0 0 2 2 0 0 0 0 0 0 0 0 2 2 2 2 0 2 0 2 0 0 0 0 0 0 0 2 0 0 0 2 2 0 0 0 0 2 2 2 0 0 2 0 0 0 0 2 0 0 0 0 0 0 2 0 0 2 0 0 0 2 0 0 2 0 0 0 2 0 2 0 0 0 0 2 0 2 2 2 0 0 0 0 2 0 0 2 2 0 0 2 2 2 0 0 0 0 2 0 
0 1 1 0 0 1 0 1 1 0 1 1 0 1 1 0 1 1 0 1 1 0 1 1 0 1 1 0 0 1 0 1 1 0 1 1 0 0 1 
0.109262 0.097136 0.097139 848.131398 845.080665 0.306048 0.000000 0
2 0 0 2 0 0 0 2 2 2 0 0 0 0 0 0 0 0 0 0 2 0 2 0 0 0 2 2 0 0 2 0 0 0 0 0 0 0 0 0 0 0 0 0 0 2 2 2 2 0 2 2 2 2 0 0 2 0 0 0 2 2 0 2 0 2 0 0 0 0 0 2 0 0 2 0 0 0 0 0 2 0 0 2 0 2 0 0 0 0 0 0 0 2 0 0 0 2 0 2 
0 1 1 0 0 1 0 0 1 0 1 1 0 1 1 0 1 1 0 1 1 0 1 1 0 0 1 0 1 1 0 1 1 0 1 1 0 1 1 
0.125580 0.107699 0.107705 830.006534 820.016901 0.296431 0.000000 0
2 0 2 2 0 2 0 0 0 2 0 0 2 2 0 2 2 0 0 0 0 0 0 0 2 0 2 0 2 2 0 2 0 0 0 0 0 0 0 0 0 0 2 2 0 0 0 0 0 0 0 2 0 0 2 0 0 2 2 2 2 0 0 0 0 2 0 2 2 0 2 0 0 0 0 0 0 0 2 2 0 0 0 0 2 0 0 2 2 0 2 2 2 2 0 0 0 0 2 0 
0 0 1 0 1 1 0 1 1 0 1 1 0 1 1 0 1 1 0 1 1 0 1 1 0 1 1 0 1 1 0 1 1 0 1 1 0 1 1 
0.132061 0.111190 0.111197 830.138318 819.078436 0.286704 0.000000 0
2 0 0 0 2 0 0 0 0 2 2 0 0 0 0 0 2 2 0 2 0 0 2 0 0 0 0 0 2 0 0 2 0 2 2 0 2 0 0 0 0 0 2 0 0 0 0 2 0 0 2 0 0 0 0 0 0 0 0 0 2 0 0 0 2 0 2 2 2 0 0 2 0 0 0 0 2 0 0 0 2 0 0 0 0 0 2 0 0 0 0 0 0 0 0 0 2 0 0 0 
0 1 1 0 0 1 0 1 1 0 0 1 0 0 1 0 1 1 0 0 1 0 0 1 0 0 1 0 1 1 0 0 1 0 1 1 0 1 1 
0.112315 0.100097 0.100101 830.275340 819.832560 0.031834 0.000000 0
0 0 0 0 0 0 0 0 0 0 0 0 0 0 0 0 0 0 0 0 0 0 0 0 0 0 0 0 0 0 0 0 0 0 0 0 0 0 0 0 0 0 0 0 0 0 0 0 0 0 0 0 0 0 0 0 0 0 0 0 0 0 0 0 0 0 0 0 0 0 0 0 0 0 0 0 0 0 0 0 0 0 0 0 0 0 0 0 0 0 0 0 0 0 0 0 0 0 0 0 
0 1 1 0 1 1 0 1 1 0 1 1 0 0 1 0 1 1 0 1 1 0 1 1 0 0 1 0 1 1 0 0 1 0 0 1 0 1 1 
0.096156 0.090349 0.090350 831.312772 822.103028 0.031412 0.000000 0
0 0 0 0 0 0 0 0 0 0 0 0 0 0 0 0 0 0 0 0 0 0 0 0 0 0 0 0 0 0 0 0 0 0 0 0 0 0 0 0 0 0 0 0 0 0 0 0 0 0 0 0 0 0 0 0 0 0 0 0 0 0 0 0 0 0 0 0 0 0 0 0 0 0 0 0 0 0 0 0 0 0 0 0 0 0 0 0 0 0 0 0 0 0 0 0 0 0 0 0 
0 0 1 0 1 1 0 1 1 0 0 1 0 1 1 0 1 1 0 1 1 0 0 1 0 1 1 0 1 1 0 1 1 0 1 1 0 1 1 
0.095376 0.089460 0.089461 833.565349 825.119345 0.064499 0.000000 0
0 0 0 0 0 0 0 0 0 0 0 0 0 0 0 0 0 0 0 0 0 0 0 0 0 0 0 0 0 0 2 0 0 0 0 0 0 0 0 0 0 0 0 0 0 0 0 0 0 0 0 0 0 0 0 0 0 0 0 0 0 0 0 0 0 0 0 0 0 0 0 0 2 0 0 0 0 0 0 0 0 0 0 0 0 0 0 0 0 0 0 0 0 0 0 0 0 0 0 0 
0 0 1 0 1 1 0 1 1 0 1 1 0 0 1 0 1 1 0 1 1 0 1 1 0 1 1 0 1 1 0 1 1 0 0 1 0 1 1 
0.100302 0.092494 0.092496 836.846479 828.841167 0.141708 0.000000 0
0 0 0 0 0 2 0 0 0 0 0 0 0 0 0 0 0 0 0 0 0 0 0 0 0 0 0 0 0 0 0 0 0 0 0 0 0 2 0 0 0 0 0 2 0 0 0 0 0 0 0 0 2 0 0 0 0 0 0 0 0 0 0 0 0 0 0 0 0 0 0 0 0 0 0 0 0 0 2 0 0 0 0 0 0 2 0 0 0 0 0 0 0 0 0 0 0 2 2 0 
0 1 1 0 0 1 0 1 1 0 1 1 0 1 1 0 1 1 0 1 1 0 1 1 0 1 1 0 1 1 0 1 1 0 0 1 0 1 1 
0.114448 0.100645 0.100648 840.695372 832.811573 0.134731 0.000000 0
0 0 0 0 2 0 0 0 0 0 0 0 0 0 2 0 0 0 0 0 0 0 0 0 0 0 0 0 0 0 0 0 0 0 0 0 0 0 0 0 2 0 0 0 0 0 0 0 0 0 0 0 0 0 0 0 2 0 0 0 0 0 0 0 0 0 0 0 0 0 0 0 0 0 0 0 0 0 0 0 2 0 0 0 0 0 0 0 0 0 0 0 0 0 0 0 0 0 0 0 
0 1 1 0 1 1 0 0 1 0 1 1 0 1 1 0 0 1 0 1 1 0 1 1 0 1 1 0 0 1 0 1 1 0 0 1 0 1 1 
0.121519 0.105007 0.105012 843.802906 835.856399 0.259870 0.000000 0
2 2 2 2 0 0 0 0 0 0 0 0 0 0 0 0 0 0 0 0 2 0 0 2 0 0 0 0 0 0 0 0 0 0 0 0 0 0 2 0 0 2 0 0 0 0 0 0 2 0 2 2 0 2 0 0 0 2 0 0 0 0 0 0 0 2 0 0 0 2 0 0 0 2 0 2 0 0 0 0 0 0 0 0 0 0 2 0 2 0 2 0 0 0 2 0 0 0 0 0 
0 1 1 0 1 1 0 1 1 0 1 1 0 0 1 0 0 1 0 1 1 0 1 1 0 1 1 0 0 1 0 1 1 0 1 1 0 1 1 
0.156721 0.122150 0.122165 845.207340 790.473609 0.544223 0.000000 0
2 2 0 2 2 0 0 2 2 2 2 2 2 2 2 2 2 2 2 2 2 2 2 2 2 2 2 0 2 2 2 2 2 2 2 2 2 2 2 0 2 2 2 2 2 2 2 2 2 2 2 2 2 2 2 2 2 2 2 2 2 0 2 2 2 0 2 2 2 2 2 2 0 2 2 2 2 2 2 2 2 2 0 2 2 2 2 2 2 2 2 2 2 2 0 2 2 2 2 0 
0 0 1 0 1 1 0 1 1 0 0 1 0 1 1 0 0 1 0 0 1 0 1 1 0 1 1 0 1 1 0 1 1 0 1 1 0 1 1 
0.117353 0.102403 0.102407 847.343306 840.959586 0.139953 0.000000 0
0 0 0 0 0 0 0 0 0 0 0 0 0 0 0 0 0 0 0 0 0 0 0 0 0 0 0 0 0 0 0 0 0 0 0 0 0 0 0 0 0 0 0 0 0 0 0 0 0 2 0 0 0 0 2 2 0 0 0 0 0 0 0 0 0 0 0 0 0 0 0 0 0 0 0 0 0 0 0 0 0 0 0 0 0 0 0 0 0 0 0 0 0 0 0 0 0 0 2 0 
0 0 1 0 1 1 0 0 1 0 1 1 0 1 1 0 1 1 0 1 1 0 1 1 0 1 1 0 1 1 0 1 1 0 1 1 0 1 1 
0.107795 0.096752 0.096755 847.885527 842.719819 0.126962 0.000000 0
0 0 0 0 0 0 0 0 0 0 0 0 0 0 0 0 0 0 0 0 0 0 0 0 0 0 0 0 0 0 2 0 0 0 0 0 0 0 0 0 0 0 0 0 0 0 0 2 0 0 0 0 0 0 0 0 0 0 0 0 0 0 0 2 0 0 2 0 0 0 0 2 0 0 0 0 0 0 0 0 0 0 0 0 0 0 0 0 0 0 0 0 2 0 0 0 0 0 0 0 
0 0 1 0 1 1 0 0 1 0 1 1 0 1 1 0 1 1 0 1 1 0 1 1 0 1 1 0 0 1 0 1 1 0 1 1 0 1 1 
0.110746 0.098664 0.098667 848.245557 843.081586 0.251714 0.000000 0
0 0 0 2 0 0 0 2 0 0 0 0 0 0 0 0 0 0 0 0 2 0 0 0 0 0 0 0 0 0 0 2 2 2 2 0 0 0 2 2 0 0 0 0 0 0 0 0 0 0 2 2 2 0 0 0 0 2 2 0 0 0 0 0 0 0 0 2 2 0 0 0 0 2 0 0 0 0 0 0 0 0 0 0 0 0 2 0 0 0 2 0 0 0 0 0 2 2 0 2 
0 1 1 0 1 1 0 1 1 0 1 1 0 1 1 0 0 1 0 1 1 0 1 1 0 1 1 0 1 1 0 1 1 0 1 1 0 1 1 
0.120846 0.104252 0.104257 848.400776 843.020548 0.284285 0.000000 0
0 2 0 0 0 0 0 0 0 0 0 0 0 0 2 2 0 0 0 0 0 0 2 0 0 2 0 0 2 0 0 0 0 2 2 2 0 0 0 0 0 0 2 2 0 0 0 2 0 0 0 0 0 0 0 0 0 2 0 2 0 0 0 0 0 0 0 2 0 0 2 0 2 2 0 0 0 2 0 2 2 0 2 0 0 2 2 2 0 0 2 2 0 2 0 2 2 0 0 0 
0 1 1 0 1 1 0 1 1 0 1 1 0 0 1 0 1 1 0 0 1 0 0 1 0 1 1 0 1 1 0 1 1 0 1 1 0 1 1 
0.110925 0.098514 0.098517 848.401859 844.316705 0.273597 0.000000 0
2 0 2 0 0 0 0 0 0 0 0 0 2 0 0 0 2 0 0 0 0 0 2 0 2 2 0 2 2 0 0 0 2 0 0 0 0 2 2 0 0 2 0 2 0 0 2 2 0 0 2 0 0 2 0 2 0 0 2 0 0 0 0 0 0 0 0 0 0 0 2 0 0 0 0 0 0 2 0 2 0 0 0 0 0 0 0 2 0 2 0 0 2 0 0 2 0 0 0 0 
0 1 1 0 1 1 0 1 1 0 0 1 0 1 1 0 1 1 0 1 1 0 0 1 0 1 1 0 1 1 0 0 1 0 1 1 0 1 1 
0.108032 0.096560 0.096563 848.284678 844.982728 0.124756 0.000000 0
0 0 0 0 0 0 0 0 0 0 0 0 0 0 0 0 0 0 0 0 0 0 0 0 0 0 0 0 0 0 0 0 0 0 0 0 0 0 0 0 0 0 0 0 0 0 0 0 0 0 0 0 0 0 0 0 0 0 0 0 0 0 0 0 0 0 0 0 0 0 2 0 0 0 0 0 0 0 0 0 0 0 0 0 0 0 0 0 0 0 0 0 0 0 0 0 0 0 0 0 
0 1 1 0 1 1 0 0 1 0 1 1 0 1 1 0 0 1 0 1 1 0 1 1 0 0 1 0 0 1 0 0 1 0 1 1 0 1 1 
0.123694 0.106201 0.106206 830.758720 822.331374 0.304808 0.000000 0
0 2 2 2 0 2 0 0 2 0 2 0 0 0 0 2 2 0 2 2 0 0 2 0 0 0 2 2 0 2 0 0 0 0 2 2 0 0 2 0 0 2 2 2 0 2 0 0 2 0 0 2 0 0 0 0 0 2 0 2 0 0 0 2 2 2 0 2 0 2 0 0 0 2 2 0 0 2 2 0 0 0 0 0 0 2 0 0 2 0 0 0 0 0 0 0 0 0 2 0 
0 1 1 0 1 1 0 1 1 0 1 1 0 1 1 0 1 1 0 0 1 0 0 1 0 1 1 0 0 1 0 0 1 0 1 1 0 1 1 
0.159926 0.123585 0.123601 829.593847 763.997692 0.621480 0.000000 0
0 2 2 2 2 2 2 0 2 2 2 2 2 2 2 2 2 2 2 2 0 2 2 2 0 2 2 2 2 2 2 2 2 2 2 2 0 2 2 0 2 2 2 2 2 2 2 2 2 2 2 2 2 0 2 2 2 2 2 0 2 2 0 0 2 0 2 0 2 2 2 0 2 2 0 2 2 0 2 2 2 0 2 2 2 2 2 0 2 2 2 2 0 0 2 2 2 2 2 2 
0 1 1 0 1 1 0 1 1 0 1 1 0 1 1 0 1 1 0 1 1 0 1 1 0 0 1 0 1 1 0 1 1 0 1 1 0 0 1 
0.110368 0.098816 0.098820 830.966540 821.603666 0.032689 0.000000 0
0 0 0 0 0 0 0 0 0 0 0 0 0 0 0 0 0 0 0 0 0 0 0 0 0 0 0 0 0 0 0 0 0 0 0 0 0 0 0 0 0 0 0 0 0 0 0 0 0 0 0 0 0 0 0 0 0 0 0 0 0 0 0 0 0 0 0 0 0 0 0 0 0 0 0 0 0 0 0 0 0 0 0 0 0 0 0 0 0 0 0 0 0 0 0 0 0 0 0 0 
0 1 1 0 1 1 0 1 1 0 1 1 0 1 1 0 1 1 0 0 1 0 1 1 0 1 1 0 1 1 0 0 1 0 0 1 0 1 1 
0.100286 0.092590 0.092592 832.288558 823.814240 0.032534 0.000000 0
0 0 0 0 0 0 0 0 0 0 0 0 0 0 0 0 0 0 0 0 0 0 0 0 0 0 0 0 0 0 0 0 0 0 0 0 0 0 0 0 0 0 0 0 0 0 0 0 0 0 0 0 0 0 0 0 0 0 0 0 0 0 0 0 0 0 0 0 0 0 0 0 0 0 0 0 0 0 0 0 0 0 0 0 0 0 0 0 0 0 0 0 0 0 0 0 0 0 0 0 
0 1 1 0 1 1 0 0 1 0 1 1 0 1 1 0 0 1 0 0 1 0 1 1 0 1 1 0 1 1 0 1 1 0 1 1 0 1 1 
0.099586 0.091850 0.091851 834.621971 826.820035 0.029701 0.000000 0
0 0 0 0 0 0 0 0 0 0 0 0 0 0 0 0 0 0 0 0 0 0 0 0 0 0 0 0 0 0 0 0 0 0 0 0 0 0 0 0 0 0 0 0 0 0 0 0 0 0 0 0 0 0 0 0 0 0 0 0 0 0 0 0 0 0 0 0 0 0 0 0 0 0 0 0 0 0 0 0 0 0 0 0 0 0 0 0 0 0 0 0 0 0 0 0 0 0 0 0 
0 1 1 0 1 1 0 1 1 0 1 1 0 1 1 0 1 1 0 1 1 0 1 1 0 1 1 0 1 1 0 1 1 0 1 1 0 1 1 
0.101015 0.092566 0.092568 837.772784 830.727839 0.130020 0.000000 0
0 0 0 0 0 0 0 0 0 0 0 0 0 0 0 0 0 2 0 0 0 0 0 0 0 0 0 2 0 0 0 0 0 0 0 0 0 0 0 0 0 0 0 0 0 0 0 0 0 0 0 0 0 0 0 2 0 0 0 0 0 0 0 0 0 2 0 0 0 0 0 0 0 0 0 0 0 0 0 0 0 0 0 0 0 0 0 0 0 0 0 0 0 0 0 0 0 0 0 0 
0 1 1 0 0 1 0 1 1 0 1 1 0 1 1 0 1 1 0 0 1 0 1 1 0 1 1 0 1 1 0 1 1 0 1 1 0 1 1 
0.107727 0.096523 0.096526 841.501619 834.977785 0.283702 0.000000 0
0 0 0 0 0 0 0 2 2 0 0 2 0 0 0 0 0 2 0 2 2 0 0 0 0 0 0 0 0 2 2 0 2 0 0 0 0 2 0 2 0 0 0 0 0 0 0 2 0 2 0 0 0 0 2 0 0 0 0 0 2 2 0 0 0 2 0 2 0 0 0 0 2 0 0 0 0 0 0 0 0 2 0 2 0 0 0 0 0 0 0 2 0 2 0 2 0 0 0 0 
0 1 1 0 0 1 0 1 1 0 1 1 0 1 1 0 1 1 0 0 1 0 1 1 0 1 1 0 1 1 0 0 1 0 1 1 0 1 1 
0.113311 0.100140 0.100144 844.842001 838.454775 0.281282 0.000000 0
2 0 0 2 2 0 0 0 0 0 2 0 2 0 0 0 0 0 0 0 2 0 2 0 2 0 0 0 0 2 0 0 2 0 0 0 0 2 0 0 0 2 2 2 2 0 0 0 0 0 2 0 2 0 0 2 0 2 2 2 0 0 0 2 0 2 0 0 2 0 0 2 0 2 0 2 2 2 0 0 0 0 0 0 2 0 0 0 0 0 2 0 0 2 2 0 0 0 0 2 
0 1 1 0 1 1 0 1 1 0 0 1 0 1 1 0 1 1 0 1 1 0 1 1 0 0 1 0 1 1 0 0 1 0 1 1 0 1 1 
0.125260 0.106792 0.106798 847.180074 840.497863 0.281572 0.000000 0
0 0 0 2 0 2 0 2 0 2 2 0 2 2 2 2 0 0 0 0 2 0 0 0 2 0 2 2 2 2 0 0 0 0 0 2 2 0 0 0 2 0 0 0 2 0 0 0 2 2 2 0 2 0 2 0 0 0 0 0 2 0 0 2 0 0 2 0 0 2 0 0 0 0 2 0 2 0 2 0 0 0 0 0 2 2 2 0 0 0 0 0 2 2 0 0 0 2 0 0 
0 0 1 0 1 1 0 0 1 0 1 1 0 1 1 0 1 1 0 1 1 0 1 1 0 1 1 0 0 1 0 1 1 0 0 1 0 0 1 
0.111422 0.099008 0.099011 848.009908 842.275421 0.291258 0.000000 0
0 0 0 0 0 0 2 2 0 2 0 2 2 0 0 0 0 2 0 0 0 2 2 0 0 0 2 0 0 0 0 2 0 2 0 0 0 2 2 0 0 2 2 0 2 2 0 0 0 2 0 2 0 0 0 0 0 2 2 0 0 0 0 0 0 0 0 2 2 0 2 0 0 2 0 0 2 2 2 0 0 0 0 0 2 0 0 0 2 0 2 2 0 0 0 2 2 2 2 0 
0 1 1 0 1 1 0 1 1 0 1 1 0 1 1 0 0 1 0 0 1 0 1 1 0 0 1 0 1 1 0 1 1 0 1 1 0 1 1 
0.108147 0.097385 0.097387 848.048696 842.094328 0.132216 0.000000 0
0 0 0 0 0 0 0 0 0 0 2 0 0 2 0 0 0 0 0 0 0 0 0 0 0 0 0 0 0 0 0 0 0 0 0 0 0 0 0 0 0 0 0 0 0 0 0 0 0 0 0 0 0 0 0 0 0 0 0 0 0 0 0 0 0 0 0 0 0 0 0 0 0 0 0 0 0 0 0 0 0 0 0 0 0 0 0 0 2 0 0 2 0 0 0 0 0 0 0 0 
0 0 1 0 0 1 0 0 1 0 1 1 0 1 1 0 1 1 0 1 1 0 1 1 0 1 1 0 0 1 0 1 1 0 1 1 0 1 1 
0.129733 0.109663 0.109670 847.897361 839.950487 0.129102 0.000000 0
0 0 0 0 0 0 0 0 0 0 0 0 0 0 0 0 0 0 0 0 0 0 0 0 0 0 0 0 0 0 0 0 0 0 0 0 0 0 0 0 0 0 0 0 0 0 0 0 0 0 0 0 0 0 0 0 0 0 0 2 0 0 0 0 0 0 0 0 0 0 0 0 0 0 0 0 0 2 0 0 0 0 0 0 0 0 0 2 0 0 0 0 0 0 0 0 0 0 0 0 
0 0 1 0 1 1 0 1 1 0 1 1 0 1 1 0 1 1 0 1 1 0 0 1 0 1 1 0 1 1 0 1 1 0 1 1 0 1 1 
0.167248 0.127502 0.127520 846.308875 771.403926 0.622526 0.000000 0
2 2 0 2 2 2 2 2 2 2 2 2 2 2 2 2 2 2 0 2 2 2 2 2 2 0 2 2 0 2 0 0 2 2 2 2 2 0 2 2 2 2 2 2 2 2 2 2 0 2 2 2 2 2 2 2 2 0 2 2 0 2 0 2 2 2 2 0 2 2 2 2 2 2 2 2 2 2 2 2 2 2 2 2 0 2 2 2 2 2 2 2 2 2 2 2 2 2 2 2 
0 0 1 0 1 0 0 1 1 0 1 1 0 1 1 0 0 1 0 1 1 0 1 1 0 1 1 0 1 1 0 1 1 0 1 1 0 1 1 
0.118373 0.102991 0.102995 847.418563 841.664510 0.147938 0.000000 0
0 0 0 2 0 0 0 0 0 0 0 0 0 0 0 0 0 0 0 0 0 0 0 0 0 0 2 0 0 0 0 0 0 0 0 0 0 0 0 0 0 0 0 0 0 0 0 0 0 0 2 0 0 0 0 0 0 0 0 0 0 0 0 0 0 0 0 2 0 0 0 0 0 0 0 0 0 0 0 0 0 0 0 0 0 2 0 2 0 0 0 0 0 0 0 0 0 0 0 0 
0 1 1 0 1 1 0 1 1 0 1 1 0 1 1 0 0 1 0 1 1 0 1 1 0 1 1 0 1 1 0 1 1 0 1 1 0 0 1 
0.108639 0.096949 0.096952 847.252259 843.043830 0.253392 0.000000 0
0 0 0 0 0 2 2 0 2 0 0 0 0 2 0 0 0 2 0 0 0 2 2 0 2 0 0 0 0 0 0 0 0 0 0 2 0 0 0 0 0 0 0 0 0 0 0 0 0 0 0 0 0 0 0 2 0 2 0 0 0 0 0 0 0 0 0 0 0 2 2 0 0 0 0 0 0 0 0 2 0 0 0 0 2 2 2 2 0 0 0 0 0 0 0 0 2 0 0 0 
0 1 1 0 1 1 0 1 1 0 0 1 0 1 1 0 0 1 0 0 1 0 1 1 0 1 1 0 1 1 0 1 1 0 0 1 0 0 1 
0.109764 0.097935 0.097938 830.487153 824.124004 0.274693 0.000000 0
2 2 0 2 0 0 0 2 2 0 0 0 0 0 0 0 0 0 0 0 0 0 0 0 0 2 0 0 2 0 2 0 0 2 0 2 0 0 2 0 2 0 0 0 0 0 2 0 2 0 2 0 0 0 0 0 0 0 0 2 0 0 0 0 0 0 0 0 2 0 0 0 0 2 2 0 0 2 0 2 0 0 0 0 0 0 0 0 0 0 0 0 0 0 0 2 0 2 0 0 
0 1 1 0 1 1 0 1 1 0 1 1 0 1 1 0 0 1 0 1 1 0 1 1 0 1 1 0 1 1 0 1 1 0 1 1 0 1 1 
0.116238 0.101836 0.101841 830.659583 822.607013 0.023873 0.000000 0
0 0 0 0 0 0 0 0 0 0 0 0 0 0 0 0 0 0 0 0 0 0 0 0 0 0 0 0 0 0 0 0 0 0 0 0 0 0 0 0 0 0 0 0 0 0 0 0 0 0 0 0 0 0 0 0 0 0 0 0 0 0 0 0 0 0 0 0 0 0 0 0 0 0 0 0 0 0 0 0 0 0 0 0 0 0 0 0 0 0 0 0 0 0 0 0 0 0 0 0 
0 1 1 0 1 1 0 1 1 0 1 1 0 0 1 0 1 1 0 1 1 0 1 1 0 1 1 0 1 1 0 0 1 0 1 1 0 1 1 
0.110668 0.098939 0.098942 831.479682 822.869706 0.034708 0.000000 0
0 0 0 0 0 0 0 0 0 0 0 0 0 0 0 0 0 0 0 0 0 0 0 0 0 0 0 0 0 0 0 0 0 0 0 0 0 0 0 0 0 0 0 0 0 0 0 0 0 0 0 0 0 0 0 0 0 0 0 0 0 0 0 0 0 0 0 0 0 0 0 0 0 0 0 0 0 0 0 0 0 0 0 0 0 0 0 0 0 0 0 0 0 0 0 0 0 0 0 0 
0 1 1 0 0 1 0 1 1 0 1 1 0 1 1 0 1 1 0 1 1 0 1 1 0 1 1 0 0 1 0 1 1 0 1 1 0 1 1 
0.126345 0.107130 0.107136 833.280777 822.074239 0.407715 0.000000 0
2 2 2 0 2 2 2 2 2 0 0 2 0 0 2 0 2 0 2 2 0 2 2 0 2 0 2 2 2 2 0 0 2 2 2 0 0 2 0 2 2 2 2 2 2 2 2 0 0 0 0 2 2 2 2 2 2 2 0 2 2 0 2 2 0 0 2 0 2 2 2 2 2 2 0 2 2 0 2 2 2 2 0 2 0 0 2 0 2 0 0 2 2 2 2 0 2 2 0 0 
0 1 1 0 1 1 0 1 1 0 0 1 0 1 1 0 1 1 0 1 1 0 1 1 0 1 1 0 0 1 0 1 1 0 1 1 0 0 1 
0.115332 0.101570 0.101574 835.592544 826.108950 0.063966 0.000000 0
0 0 0 0 0 0 0 0 0 0 0 0 0 0 0 0 0 0 0 0 0 0 0 0 0 0 0 0 0 0 0 0 0 0 0 0 0 0 0 0 0 0 0 0 0 0 0 0 0 0 0 0 0 0 0 0 0 0 0 0 0 0 0 0 0 0 0 0 0 0 0 0 0 0 0 0 0 0 0 0 0 0 0 0 0 0 0 0 0 0 0 0 0 0 0 0 0 0 0 0 
0 1 1 0 1 1 0 1 1 0 1 1 0 1 1 0 1 1 0 1 1 0 1 1 0 1 1 0 1 1 0 0 1 0 1 1 0 1 1 
0.106611 0.096436 0.096438 838.416029 830.211995 0.021377 0.000000 0
0 0 0 0 0 0 0 0 0 0 0 0 0 0 0 0 0 0 0 0 0 0 0 0 0 0 0 0 0 0 0 0 0 0 0 0 0 0 0 0 0 0 0 0 0 0 0 0 0 0 0 0 0 0 0 0 0 0 0 0 0 0 0 0 0 0 0 0 0 0 0 0 0 0 0 0 0 0 0 0 0 0 0 0 0 0 0 0 0 0 0 0 0 0 0 0 0 0 0 0 
0 0 1 0 1 1 0 1 1 0 0 1 0 0 1 0 1 1 0 0 1 0 1 1 0 0 1 0 1 1 0 1 1 0 1 1 0 1 1 
0.109120 0.097474 0.097477 841.761519 834.737665 0.279770 0.000000 0
2 0 2 0 2 0 2 0 0 2 0 2 0 0 2 2 0 0 2 0 0 2 0 0 2 0 0 0 2 2 0 0 0 2 0 0 0 0 0 0 0 0 0 0 0 0 0 0 0 0 2 0 0 2 0 0 2 0 0 0 0 0 0 0 0 2 2 2 2 2 0 0 0 2 2 2 0 0 0 2 2 2 0 2 2 0 0 0 0 0 2 0 2 0 0 2 2 0 0 0 
0 1 1 0 1 1 0 1 1 0 1 1 0 1 1 0 1 1 0 0 1 0 1 1 0 1 1 0 1 1 0 1 1 0 1 1 0 1 1 
0.111658 0.098782 0.098785 844.849439 838.644382 0.284760 0.000000 0
2 0 0 0 2 0 0 0 2 0 0 2 0 0 2 0 0 0 0 0 0 0 0 0 0 2 0 0 0 0 0 2 0 2 0 0 0 2 2 0 0 0 0 2 0 0 0 0 0 0 0 2 0 0 2 0 0 0 2 0 0 2 0 0 0 0 2 0 0 0 0 0 0 2 0 0 0 0 2 0 0 0 2 2 0 0 0 2 0 0 0 0 0 0 0 0 0 0 0 0 
0 1 1 0 1 1 0 1 1 0 1 1 0 1 1 0 0 1 0 1 1 0 1 1 0 1 1 0 1 1 0 0 1 0 1 1 0 1 1 
0.113868 0.100174 0.100177 847.044904 841.210053 0.286644 0.000000 0
0 2 0 0 0 2 2 0 0 2 0 0 0 2 0 2 0 0 0 0 0 0 0 2 0 0 0 2 0 2 0 0 0 2 0 0 0 0 0 0 0 0 2 0 0 0 0 2 0 0 0 0 0 0 0 0 2 2 2 2 0 0 0 0 2 0 0 2 2 0 0 2 0 2 0 0 0 2 0 0 0 0 0 0 0 0 0 0 0 0 0 0 0 0 0 0 0 2 0 2 
0 1 1 0 1 1 0 1 1 0 1 1 0 1 1 0 1 1 0 1 1 0 1 1 0 1 1 0 1 1 0 1 1 0 1 1 0 1 1 
0.111503 0.098780 0.098784 847.860023 842.099408 0.285412 0.000000 0
0 0 2 0 0 2 0 2 0 0 2 2 0 0 0 0 0 0 2 2 0 0 0 0 0 0 0 0 0 0 0 0 0 2 0 0 2 2 0 2 2 0 2 0 0 0 0 2 2 2 2 0 2 0 0 0 0 0 0 2 0 2 0 0 0 0 0 0 0 2 0 2 0 0 0 0 2 0 2 0 0 2 0 0 2 0 2 0 2 0 2 0 0 0 0 2 0 2 2 0 
0 1 1 0 0 1 0 1 1 0 1 1 0 0 1 0 1 1 0 1 1 0 1 1 0 0 1 0 0 1 0 0 1 0 0 1 0 1 1 
0.118415 0.103071 0.103075 847.656230 840.523211 0.137246 0.000000 0
0 0 0 0 0 0 0 0 0 0 0 0 0 2 0 0 0 2 0 0 0 0 0 2 0 0 0 0 0 2 0 2 0 0 0 0 0 0 0 0 0 0 0 0 0 0 0 0 0 0 0 0 0 0 0 0 0 2 0 0 0 0 0 0 0 0 0 0 0 0 0 0 0 0 0 0 0 0 0 0 0 0 0 0 0 0 0 0 0 0 0 0 0 0 0 0 0 0 0 0 
0 1 1 0 1 1 0 1 1 0 1 1 0 1 1 0 1 1 0 1 1 0 1 1 0 0 1 0 1 1 0 1 1 0 0 1 0 1 1 
0.169353 0.128592 0.128611 845.619525 765.297560 0.663135 0.000000 0
2 0 2 2 2 2 2 2 2 2 2 2 2 2 2 2 2 0 2 2 2 2 2 2 2 2 2 2 0 2 2 2 0 2 2 2 0 2 2 2 2 2 0 2 2 2 2 0 2 2 2 2 2 2 2 2 2 2 2 2 2 2 0 2 2 2 2 2 0 0 2 2 2 2 2 2 2 2 2 2 2 2 2 2 2 2 2 2 2 2 2 2 2 2 2 2 2 2 2 2 
0 0 0 0 0 1 0 1 1 0 1 1 0 1 1 0 1 1 0 1 1 0 0 1 0 1 1 0 1 1 0 1 1 0 0 1 0 1 1 
0.154319 0.121760 0.121773 846.459005 821.638021 0.534068 0.000000 0
2 2 2 2 2 2 2 2 2 2 2 2 2 2 2 2 2 2 2 2 2 2 2 2 0 0 2 2 2 2 2 2 2 2 2 2 2 2 2 2 2 2 2 2 2 2 2 2 2 2 2 2 2 2 2 2 2 2 2 2 2 2 2 2 2 2 2 2 2 2 2 2 2 2 2 2 2 2 2 2 2 2 2 0 2 2 2 2 0 2 2 2 2 2 2 2 2 2 2 2 
0 1 1 0 0 1 0 1 1 0 1 1 0 1 1 0 1 1 0 0 1 0 1 1 0 0 1 0 1 1 0 1 1 0 1 1 0 1 1 
0.112139 0.099372 0.099375 845.761976 839.405691 0.129308 0.000000 0
0 0 0 0 0 0 0 0 0 0 0 0 0 0 0 2 0 0 0 0 0 0 0 0 0 0 0 0 0 0 0 0 0 0 0 0 0 0 0 0 0 0 0 0 0 0 0 0 0 0 0 0 0 0 0 0 0 0 0 0 0 0 0 0 0 0 0 0 0 0 0 0 0 0 0 0 0 0 0 0 0 0 0 0 0 0 0 2 0 0 0 0 0 0 0 0 0 0 0 2 
0 1 1 0 1 1 0 0 1 0 1 1 0 0 1 0 1 1 0 1 1 0 1 1 0 0 1 0 0 1 0 1 1 0 0 1 0 1 1 
0.104837 0.094617 0.094619 845.201869 840.202110 0.249210 0.000000 0
0 0 0 0 0 0 0 0 0 2 0 0 0 0 0 0 0 0 0 0 0 2 2 0 0 0 0 0 0 0 0 0 0 0 0 2 0 0 0 0 2 0 0 0 0 0 0 0 0 0 0 0 0 0 0 0 0 0 0 2 0 0 0 0 0 2 2 0 2 0 2 0 0 0 0 0 0 0 0 0 0 2 2 0 0 0 0 0 0 0 0 0 0 0 2 2 0 0 0 2 
0 1 1 0 1 1 0 1 1 0 1 1 0 1 1 0 1 1 0 1 1 0 1 1 0 1 1 0 1 1 0 1 1 0 1 1 0 1 1 
0.107441 0.096143 0.096146 829.516375 823.860287 0.281000 0.000000 0
0 0 2 0 0 2 0 0 0 0 2 0 0 2 2 2 2 2 0 0 2 0 0 2 0 0 0 0 0 0 0 0 0 2 2 2 0 0 0 2 0 2 0 0 0 0 2 0 2 2 0 0 0 0 0 0 0 2 0 0 0 0 0 0 2 0 0 2 2 2 0 2 0 0 0 0 2 2 2 0 2 0 0 2 0 0 0 0 0 2 0 0 2 0 0 2 0 0 0 0 
0 1 1 0 0 1 0 1 1 0 0 1 0 0 1 0 1 1 0 0 1 0 1 1 0 0 1 0 1 1 0 1 1 0 1 1 0 1 1 
0.106430 0.096068 0.096070 829.757155 822.770025 0.123272 0.000000 0
0 0 0 0 0 0 0 0 0 0 0 0 0 0 0 0 0 0 0 0 0 0 0 0 0 0 0 2 0 0 0 0 0 0 0 2 0 0 0 0 0 0 0 0 0 0 0 2 0 0 0 0 0 0 0 0 0 0 0 0 0 0 0 0 0 0 0 0 0 0 0 0 0 0 0 0 0 0 0 0 0 0 0 0 0 0 0 0 0 0 0 0 0 0 2 0 0 0 0 0 
0 1 1 0 1 1 0 1 1 0 1 1 0 0 1 0 1 1 0 1 1 0 0 1 0 1 1 0 1 1 0 0 1 0 0 1 0 0 1 
0.119414 0.103601 0.103606 830.814585 821.382663 0.335665 0.000000 0
2 0 0 2 2 0 0 0 2 2 0 0 0 0 0 0 0 0 2 0 0 2 2 2 0 2 0 0 2 0 0 2 2 0 2 2 0 2 2 0 0 0 0 2 0 2 2 2 0 0 0 2 0 0 0 0 0 2 0 0 2 0 2 2 2 2 2 0 0 0 2 2 0 0 0 0 2 2 0 0 0 0 0 2 0 0 0 0 0 0 0 2 2 0 2 0 2 2 2 2 
0 1 1 0 1 1 0 1 1 0 1 1 0 0 1 0 1 1 0 1 1 0 1 1 0 0 1 0 0 1 0 0 1 0 1 1 0 1 1 
0.170577 0.129687 0.129706 831.651434 765.147403 0.628342 0.000000 0
0 2 2 2 2 2 2 2 2 2 2 2 2 2 2 2 2 2 2 0 2 0 2 2 2 2 2 2 2 2 2 2 2 2 2 2 0 2 0 2 2 2 2 2 2 0 2 0 2 2 2 2 2 0 2 2 2 2 2 2 2 2 2 2 2 2 2 2 2 2 2 2 2 2 2 2 2 2 2 2 2 2 2 2 2 2 2 2 2 2 2 2 2 2 2 2 2 2 2 2 
0 1 1 0 1 1 0 1 1 0 0 1 0 1 1 0 1 1 0 1 1 0 1 1 0 0 1 0 1 1 0 1 1 0 1 1 0 1 1 
0.162513 0.126303 0.126319 835.255937 794.505456 0.606085 0.000000 0
2 2 2 2 2 2 2 0 2 2 2 2 2 0 2 2 2 2 2 2 2 2 2 2 2 2 2 2 2 2 2 2 2 0 2 2 2 2 2 2 2 2 2 2 2 2 2 0 2 2 2 2 2 2 2 2 2 2 0 2 2 2 2 2 2 2 2 2 2 2 2 2 2 2 2 2 2 2 2 2 2 2 2 2 2 2 2 2 2 2 2 2 2 2 2 2 0 2 2 2 
0 0 1 0 1 1 0 0 1 0 1 1 0 1 1 0 1 1 0 0 1 0 1 1 0 1 1 0 1 1 0 1 1 0 1 1 0 1 1 
0.137315 0.113465 0.113473 838.736516 819.378886 0.295193 0.000000 0
0 0 0 0 2 0 0 0 2 2 0 0 0 0 0 2 0 2 2 0 0 0 0 0 0 2 0 0 0 2 0 0 0 0 0 2 0 0 0 2 0 0 0 2 0 2 0 0 0 0 0 0 0 0 0 0 0 2 0 0 0 0 0 2 2 0 0 0 0 0 2 0 0 0 0 0 2 2 0 0 2 0 2 0 0 2 0 2 2 2 0 0 2 0 0 0 0 0 0 0 
0 1 1 0 1 1 0 1 1 0 0 1 0 1 1 0 0 1 0 1 1 0 1 1 0 0 1 0 0 0 0 1 1 0 0 1 0 1 1 
0.124537 0.106712 0.106717 841.614492 832.054176 0.297306 0.000000 0
0 0 0 0 2 2 0 2 0 0 0 0 0 0 0 0 2 0 0 0 0 0 0 2 0 0 2 0 0 0 0 2 0 0 2 2 2 0 2 0 0 0 0 2 0 0 2 0 0 0 0 0 2 0 0 2 0 2 0 0 2 2 0 2 0 0 2 2 0 0 0 0 0 2 0 2 0 0 0 0 0 0 2 0 0 2 0 0 2 0 2 2 0 2 0 0 2 2 0 2 
0 0 1 0 1 1 0 0 1 0 1 1 0 0 1 0 1 1 0 1 1 0 0 1 0 1 1 0 1 1 0 0 1 0 1 1 0 1 1 
0.112286 0.099506 0.099510 844.288028 836.867606 0.274716 0.000000 0
0 2 0 0 0 0 0 0 0 2 0 0 0 0 2 0 2 0 0 2 0 0 0 2 2 2 0 0 0 0 0 2 0 0 0 0 0 0 2 0 2 2 0 0 0 0 0 2 2 0 0 0 0 0 0 0 2 0 0 0 0 0 0 0 0 2 0 0 2 2 0 0 0 0 2 2 0 0 0 2 2 0 2 2 2 0 0 0 0 2 0 0 2 0 0 0 0 2 0 0 
0 1 1 0 1 1 0 1 1 0 1 1 0 1 1 0 0 1 0 1 1 0 1 1 0 1 1 0 0 1 0 1 1 0 1 1 0 0 1 
0.110427 0.098127 0.098130 846.365091 840.029108 0.281309 0.000000 0
0 0 2 0 0 2 2 2 2 2 0 0 2 2 0 0 0 0 0 2 2 0 0 0 2 0 0 2 0 0 0 2 0 2 0 0 0 0 0 0 0 0 2 0 0 2 0 0 0 2 0 0 0 0 0 0 0 0 0 2 0 0 0 2 0 2 0 0 0 0 0 0 0 2 0 0 2 2 0 2 0 0 0 0 2 0 0 2 2 2 2 2 0 0 0 0 2 0 0 2 
0 1 1 0 0 1 0 0 1 0 1 1 0 0 1 0 1 1 0 0 1 0 1 1 0 0 1 0 1 1 0 1 1 0 1 1 0 0 1 
0.110535 0.098169 0.098172 847.384863 841.157993 0.300704 0.000000 0
0 0 0 0 0 0 0 0 0 2 0 0 2 2 0 2 0 0 2 2 2 2 0 0 0 0 0 0 2 2 2 0 0 2 2 0 0 2 2 0 0 0 0 2 0 0 0 2 0 0 2 2 0 2 0 0 2 0 0 0 0 0 0 0 2 0 2 2 2 0 0 2 0 2 0 0 0 0 0 2 2 2 2 0 0 0 0 2 0 0 0 0 0 0 0 2 2 0 0 0 
0 1 1 0 1 1 0 1 1 0 1 1 0 1 1 0 1 1 0 1 1 0 1 1 0 1 1 0 0 1 0 0 1 0 1 1 0 1 1 
0.110431 0.098639 0.098642 847.228761 839.961865 0.269590 0.000000 0
0 0 2 0 2 0 2 0 0 0 0 0 2 0 0 0 2 0 0 0 0 2 2 0 0 0 0 0 0 0 0 0 0 0 0 0 0 0 0 0 0 0 0 2 0 0 2 0 0 0 0 2 0 0 0 0 0 0 0 0 0 0 0 0 0 0 0 0 2 0 0 0 0 2 2 0 2 0 2 0 0 2 0 0 0 0 0 2 0 0 0 0 0 0 0 0 0 0 0 0 
0 1 1 0 1 1 0 0 1 0 1 1 0 1 1 0 1 1 0 1 1 0 1 1 0 1 1 0 1 1 0 1 1 0 1 1 0 1 1 
0.123531 0.106183 0.106188 846.331492 837.230172 0.128493 0.000000 0
0 2 2 0 0 0 0 0 0 0 2 0 0 0 0 0 0 0 0 0 2 0 0 0 0 0 0 0 0 0 0 0 0 2 0 0 0 0 0 0 0 0 0 0 0 0 0 0 0 0 0 0 0 0 0 0 0 0 0 0 0 0 0 0 0 0 0 0 0 0 0 0 0 0 0 0 0 0 0 0 0 0 0 0 0 0 0 0 0 0 2 0 0 0 0 0 0 0 0 0 
0 1 1 0 1 1 0 1 1 0 1 1 0 1 1 0 1 1 0 1 1 0 1 1 0 1 1 0 1 1 0 1 1 0 1 1 0 1 1 
0.110784 0.099075 0.099078 845.030541 836.644459 0.134556 0.000000 0
0 0 0 0 0 0 0 0 0 0 0 0 0 0 0 0 0 0 0 0 0 0 0 0 0 2 0 0 0 0 0 0 0 0 0 0 0 0 0 0 0 0 0 0 0 0 0 0 0 0 0 0 0 0 0 0 0 0 0 0 0 0 0 0 0 0 0 0 0 0 0 0 0 0 0 0 0 0 0 0 0 0 0 0 0 0 0 0 0 0 0 0 0 0 0 0 0 0 0 2 
0 1 1 0 1 1 0 1 1 0 0 1 0 0 1 0 1 1 0 1 1 0 1 1 0 1 1 0 1 1 0 1 1 0 1 1 0 1 1 
0.097887 0.090895 0.090896 843.429806 836.776363 0.128748 0.000000 0
0 0 0 0 0 0 0 0 0 0 0 0 0 0 0 0 0 0 0 0 0 0 0 0 0 0 0 0 0 0 0 0 0 0 0 0 0 0 0 0 0 0 0 0 0 0 0 0 0 0 0 0 0 0 0 0 0 0 0 0 0 0 0 0 0 0 0 0 0 0 0 0 0 0 0 0 0 0 0 2 0 0 0 0 0 0 0 0 0 0 0 0 0 2 0 0 2 0 0 0 
0 1 1 0 1 1 0 1 1 0 1 1 0 1 1 0 1 1 0 1 1 0 1 1 0 1 1 0 1 1 0 0 1 0 1 1 0 1 1 
0.098089 0.090440 0.090442 842.728135 837.068657 0.141174 0.000000 0
0 0 0 0 0 0 0 0 0 0 0 0 0 0 2 0 0 0 0 0 0 0 0 0 0 0 0 0 0 0 0 0 0 0 2 0 0 0 0 0 0 0 0 0 0 0 0 0 0 0 0 0 0 0 0 0 0 0 0 0 0 0 0 0 0 0 0 0 0 0 0 0 0 0 0 0 0 0 0 0 0 0 0 0 0 0 0 0 0 0 0 0 0 0 0 0 0 0 0 0 
0 1 1 0 1 1 0 1 1 0 1 1 0 1 1 0 0 1 0 1 1 0 0 1 0 1 1 0 0 1 0 1 1 0 1 1 0 1 1 
0.107626 0.096273 0.096276 828.149630 821.573424 0.268248 0.000000 0
0 0 0 0 0 0 0 0 0 2 0 0 0 0 0 0 0 2 0 0 2 0 0 0 0 0 2 0 0 0 0 0 0 2 0 2 0 2 0 0 0 2 0 0 0 0 0 0 0 2 0 0 0 0 0 0 0 0 0 0 0 0 0 2 2 0 0 0 0 0 0 0 0 0 0 0 0 0 0 2 0 0 0 0 0 2 0 0 0 0 0 0 0 2 0 0 0 2 0 0 
0 1 1 0 1 1 0 1 1 0 1 1 0 1 1 0 1 1 0 1 1 0 1 1 0 1 1 0 1 1 0 0 1 0 1 1 0 1 1 
0.105673 0.095502 0.095504 828.356186 820.589049 0.126056 0.000000 0
0 0 0 0 0 0 0 0 0 0 0 0 0 0 0 2 2 0 0 0 0 0 0 0 0 0 0 0 0 0 0 0 0 0 0 0 0 0 2 0 0 0 0 0 0 0 0 0 0 0 0 0 0 0 0 0 0 0 0 0 0 0 0 0 0 0 0 0 0 0 0 0 0 0 0 0 0 0 0 0 0 0 0 0 0 0 0 0 0 0 0 0 0 0 0 0 0 0 0 0 
0 1 1 0 1 1 0 1 1 0 0 1 0 1 1 0 1 1 0 1 1 0 1 1 0 0 1 0 1 1 0 1 1 0 1 1 0 1 1 
0.105137 0.095731 0.095733 829.321057 819.621823 0.127393 0.000000 0
0 0 0 0 0 0 0 0 0 0 0 0 2 0 0 0 0 0 0 0 0 0 0 0 2 0 0 2 0 0 2 0 0 0 0 0 0 0 0 0 0 0 0 0 0 0 0 0 0 0 0 0 2 0 0 0 0 0 0 0 0 0 0 0 0 0 2 2 0 0 0 2 2 0 0 0 0 0 0 0 0 0 0 0 0 0 0 0 0 0 0 0 0 0 0 0 0 0 0 0 
0 1 1 0 1 1 0 0 1 0 1 1 0 1 1 0 1 1 0 0 1 0 1 1 0 1 1 0 1 1 0 1 1 0 1 1 0 1 1 
0.116317 0.102823 0.102827 831.432777 819.069051 0.113689 0.000000 0
0 0 2 0 0 0 0 0 0 0 0 0 0 0 0 0 0 0 0 0 0 0 0 0 0 0 0 0 0 0 0 0 0 0 0 0 0 0 0 0 0 0 0 0 0 0 0 0 0 0 0 0 0 0 0 0 0 2 0 0 0 0 0 0 0 0 0 0 0 0 0 0 0 0 0 0 0 0 0 0 0 0 0 0 0 0 0 0 0 0 0 0 0 0 0 0 0 0 0 0 
0 1 1 0 1 1 0 1 1 0 1 1 0 1 1 0 0 1 0 0 1 0 0 1 0 1 1 0 0 1 0 0 1 0 1 1 0 1 1 
0.133227 0.112395 0.112401 834.984066 821.077530 0.035976 0.000000 0
0 0 0 0 0 0 0 0 0 0 0 0 0 0 0 0 0 0 0 0 0 0 0 0 0 0 0 0 0 0 0 0 0 0 0 0 0 0 0 0 0 0 0 0 0 0 0 0 0 0 0 0 0 0 0 0 0 0 0 0 0 0 0 0 0 0 0 0 0 0 0 0 0 0 0 0 0 0 0 0 0 0 0 0 0 0 0 0 0 0 0 0 0 0 0 0 0 0 0 0 
0 1 1 0 0 1 0 0 1 0 0 1 0 1 1 0 1 1 0 1 1 0 1 1 0 1 1 0 0 1 0 1 1 0 0 1 0 0 1 
0.152905 0.121867 0.121879 838.218846 812.781268 0.550600 0.000000 0
2 2 2 2 2 2 2 2 2 2 2 2 0 2 0 2 0 2 2 2 2 2 2 2 2 2 2 2 2 2 2 2 2 2 2 2 2 2 2 2 2 2 2 2 2 2 2 0 2 2 2 2 2 2 2 2 2 2 2 2 2 2 2 2 2 2 0 2 2 2 2 2 2 2 2 2 2 2 2 2 0 2 2 2 2 0 2 2 2 2 2 2 2 2 2 2 2 2 2 2 
0 0 1 0 0 1 0 1 1 0 1 1 0 1 1 0 1 1 0 0 1 0 1 1 0 1 1 0 1 1 0 1 1 0 1 1 0 0 1 
0.168303 0.128503 0.128521 839.751097 769.276347 0.612570 0.000000 0
2 2 2 2 2 2 2 2 2 2 0 0 2 2 2 2 2 2 2 2 2 2 2 0 2 2 2 0 2 2 2 2 2 2 2 0 2 2 2 2 2 2 0 2 2 2 0 0 2 2 2 0 2 2 2 2 2 2 2 2 0 2 2 2 2 2 2 2 2 2 2 2 2 2 2 2 2 2 2 2 2 2 2 0 2 0 2 2 2 2 0 2 2 2 2 2 2 2 2 2 
0 1 1 0 1 1 0 1 1 0 1 1 0 1 1 0 1 1 0 1 1 0 1 1 0 1 1 0 1 1 0 1 1 0 1 1 0 1 1 
0.121239 0.104878 0.104883 843.584667 833.883627 0.286504 0.000000 0
0 0 2 0 0 0 2 0 0 0 2 0 2 0 0 0 0 0 0 2 2 0 0 0 0 0 2 0 0 2 0 2 2 0 0 0 0 2 2 0 2 0 0 0 0 0 0 0 0 2 2 2 0 0 0 0 0 2 0 0 0 2 0 0 2 0 2 2 2 0 0 0 0 2 2 0 0 0 2 0 0 0 0 0 2 2 2 0 0 2 2 0 0 2 2 0 0 2 0 2 
0 0 1 0 1 1 0 1 1 0 1 1 0 1 1 0 1 1 0 1 1 0 0 1 0 1 1 0 0 1 0 0 1 0 1 1 0 1 1 
0.112074 0.099609 0.099612 845.958145 838.135008 0.127619 0.000000 0
0 0 0 0 0 0 0 0 0 0 0 0 0 0 0 0 0 0 0 0 0 0 0 0 0 0 0 0 0 0 0 0 0 0 0 0 0 0 0 0 0 0 0 0 0 0 0 0 0 0 0 0 0 0 0 0 0 0 0 0 0 0 0 0 2 0 0 0 0 2 0 0 0 0 0 0 0 0 0 0 0 0 0 0 0 0 0 0 0 0 0 2 0 0 0 0 0 0 0 0 
0 1 1 0 1 1 0 1 1 0 1 1 0 1 1 0 1 1 0 1 1 0 1 1 0 1 1 0 1 1 0 0 1 0 0 1 0 1 1 
0.118152 0.102720 0.102724 847.401215 839.795173 0.290904 0.000000 0
2 0 0 0 0 2 2 0 2 2 0 0 2 0 0 2 0 0 0 0 0 2 0 0 0 0 2 0 0 0 0 0 0 0 0 2 0 0 0 0 0 0 0 2 0 2 0 0 0 0 0 2 2 0 0 0 0 0 0 0 0 0 2 2 2 0 0 2 0 0 0 2 0 0 0 0 2 0 0 0 2 0 0 0 0 2 0 0 2 0 0 2 0 0 2 2 2 2 0 2 
0 1 1 0 0 1 0 0 1 0 1 1 0 1 1 0 1 1 0 1 1 0 1 1 0 1 1 0 1 1 0 1 1 0 0 1 0 0 1 
0.122754 0.105519 0.105525 847.381389 838.706313 0.144387 0.000000 0
0 2 0 0 0 0 0 0 0 0 0 0 2 0 0 0 2 0 2 0 0 0 0 0 0 0 0 2 0 0 0 0 0 0 0 0 2 0 0 2 0 0 0 0 0 0 0 0 0 0 0 0 0 0 0 0 2 0 0 0 0 2 0 0 0 0 0 0 0 0 0 0 0 0 0 0 0 2 0 0 0 0 0 0 0 0 0 0 0 0 0 0 0 0 0 0 0 0 0 2 
0 0 1 0 1 1 0 1 1 0 1 1 0 1 1 0 1 1 0 0 1 0 1 1 0 1 1 0 1 1 0 0 1 0 1 1 0 1 1 
0.141650 0.114884 0.114894 845.893333 812.108715 0.547059 0.000000 0
2 0 2 2 2 0 2 2 2 2 2 2 2 2 2 2 2 2 2 2 2 2 2 2 2 2 2 2 2 2 2 2 2 2 2 2 2 0 2 2 2 2 2 2 2 2 2 2 2 0 2 2 2 2 2 0 2 2 2 2 2 2 2 2 2 2 2 2 2 2 2 2 2 0 2 2 2 2 2 2 2 2 2 2 2 2 2 2 2 2 2 2 2 2 2 2 2 2 2 2 
0 1 1 0 1 1 0 1 1 0 1 1 0 0 1 0 1 1 0 0 1 0 1 1 0 1 1 0 1 1 0 1 1 0 0 1 0 1 1 
0.117044 0.102411 0.102416 844.343239 834.687910 0.133876 0.000000 0
0 0 0 0 0 0 0 0 0 0 0 2 2 0 0 0 0 0 0 0 0 0 0 0 2 0 0 0 0 0 0 0 0 0 0 0 0 0 0 0 0 0 0 0 0 0 0 0 0 0 0 0 0 0 0 0 0 0 0 0 0 0 0 0 0 0 2 0 0 0 0 0 0 0 0 0 0 0 0 0 0 0 0 0 0 0 0 0 0 0 0 0 0 0 0 0 2 0 0 0 
0 1 1 0 1 1 0 1 1 0 1 1 0 0 1 0 1 1 0 1 1 0 0 1 0 1 1 0 1 1 0 0 1 0 1 1 0 1 1 
0.097170 0.090522 0.090523 842.185063 834.520874 0.135448 0.000000 0
0 0 0 0 0 0 0 0 0 0 0 0 0 0 0 0 0 0 0 0 0 0 0 0 0 0 0 0 0 0 0 0 0 0 0 0 0 0 0 0 0 0 0 0 0 0 0 0 0 0 2 0 0 0 0 0 0 0 0 0 0 0 0 0 0 0 0 0 2 0 0 0 0 0 0 0 0 0 0 0 0 0 0 0 0 0 0 0 0 0 0 0 0 0 0 0 0 0 0 0 
0 1 1 0 0 1 0 0 1 0 1 1 0 1 1 0 1 1 0 1 1 0 1 1 0 1 1 0 1 1 0 1 1 0 1 1 0 1 1 
0.094451 0.088360 0.088361 841.125822 834.512694 0.125469 0.000000 0
0 0 0 0 0 0 0 0 0 0 0 0 0 0 0 0 0 0 0 0 0 0 0 0 2 0 0 0 0 0 0 0 0 2 0 2 2 0 0 0 0 0 0 0 0 0 0 2 0 0 0 0 0 0 0 0 2 0 0 0 0 0 0 0 0 0 0 0 0 0 0 0 0 0 0 0 0 0 0 0 0 0 0 0 0 0 0 0 0 0 0 0 0 0 0 0 0 0 0 0 
0 0 1 0 1 1 0 1 1 0 0 1 0 1 1 0 1 1 0 0 1 0 1 1 0 0 1 0 1 1 0 1 1 0 1 1 0 1 1 
0.112367 0.099712 0.099716 827.073865 817.670386 0.284287 0.000000 0
0 0 2 0 0 0 0 0 0 0 0 0 0 0 0 2 2 2 2 0 0 0 0 0 0 0 0 0 0 0 2 0 2 0 0 0 0 0 0 2 0 0 0 2 0 0 0 0 0 0 2 0 0 2 2 2 0 0 0 0 0 0 0 0 2 0 0 0 2 0 2 0 2 0 2 0 0 0 0 0 0 0 0 0 0 0 0 2 0 2 0 0 0 2 0 2 2 0 2 2 
0 1 1 0 1 1 0 1 1 0 1 1 0 1 1 0 0 1 0 0 1 0 0 1 0 0 1 0 1 1 0 1 1 0 0 1 0 1 1 
0.120900 0.104483 0.104488 827.326990 816.454892 0.284337 0.000000 0
0 0 0 0 0 0 0 0 2 0 2 2 0 2 0 0 2 0 0 0 2 0 0 0 2 0 2 0 0 0 0 0 0 0 0 2 0 0 2 0 0 0 0 0 0 0 0 2 0 2 0 0 0 2 0 0 0 0 0 0 0 0 0 0 0 2 2 2 0 0 0 0 0 2 0 0 0 0 0 2 0 0 0 2 2 0 2 2 2 0 2 2 0 0 0 0 0 0 2 0 
0 1 1 0 1 1 0 1 1 0 1 1 0 1 1 0 1 1 0 1 1 0 1 1 0 1 1 0 1 1 0 1 1 0 1 1 0 0 1 
0.117626 0.103023 0.103027 828.481587 816.606949 0.121151 0.000000 0
0 0 0 0 0 0 2 0 0 0 0 0 0 0 0 0 0 0 0 0 0 0 0 0 0 0 0 0 0 0 0 0 0 0 0 0 0 0 0 0 2 0 0 0 0 0 0 0 0 0 0 0 0 0 0 0 0 0 0 0 0 0 0 0 0 0 0 0 0 0 0 0 0 0 0 0 0 0 0 0 0 0 0 0 0 0 0 0 0 0 0 0 0 0 0 0 0 0 0 0 
0 1 1 0 1 1 0 1 1 0 1 1 0 1 1 0 1 1 0 1 1 0 1 1 0 1 1 0 1 1 0 1 1 0 1 1 0 0 1 
0.117604 0.103625 0.103629 830.739368 817.504220 0.036937 0.000000 0
0 0 0 0 0 0 0 0 0 0 0 0 0 0 0 0 0 0 0 0 0 0 0 0 0 0 0 0 0 0 0 0 0 0 0 0 0 0 0 0 0 0 0 0 0 0 0 0 0 0 0 0 0 0 0 0 0 0 0 0 0 0 0 0 0 0 0 0 0 0 0 0 0 0 0 0 0 0 0 0 0 0 0 0 0 0 0 0 0 0 0 0 0 0 0 0 0 0 0 0 
0 1 1 0 1 1 0 1 1 0 0 1 0 1 1 0 1 1 0 1 1 0 1 1 0 1 1 0 1 1 0 1 1 0 1 1 0 1 1 
0.155033 0.122890 0.122903 834.107362 805.449822 0.555561 0.000000 0
2 2 2 2 2 2 2 2 2 2 2 2 2 2 2 2 2 2 2 2 2 2 2 2 2 2 2 2 2 2 2 0 2 2 2 2 2 2 2 2 2 2 2 2 0 2 2 2 2 2 2 2 2 2 2 2 2 2 2 0 2 2 2 2 0 2 2 2 2 2 2 2 2 2 2 2 2 2 2 2 2 2 2 2 2 2 2 2 2 2 0 0 2 2 2 2 2 2 2 2 
0 1 1 0 0 1 0 0 1 0 1 1 0 0 1 0 1 1 0 0 1 0 1 1 0 1 1 0 1 1 0 0 1 0 1 1 0 0 1 
0.147588 0.119252 0.119263 837.601857 813.317895 0.541011 0.000000 0
2 0 2 2 2 2 2 2 2 2 2 0 2 2 2 2 2 2 2 2 2 2 2 2 2 2 2 0 2 2 2 2 2 2 2 2 2 2 2 2 2 2 2 2 2 0 2 2 2 0 2 2 0 2 2 2 0 2 2 2 2 2 2 2 2 0 2 2 2 2 2 2 2 2 2 2 2 2 2 2 2 2 0 2 2 2 2 0 2 2 2 2 2 2 2 2 2 2 2 2 
0 1 1 0 1 1 0 1 1 0 1 1 0 1 1 0 1 1 0 1 1 0 1 1 0 1 1 0 1 1 0 1 1 0 1 1 0 1 1 
0.130643 0.110460 0.110467 840.303632 827.302953 0.058654 0.000000 0
0 0 0 0 0 0 0 0 0 0 0 0 0 0 0 0 0 0 0 0 0 0 0 0 0 0 0 0 0 0 0 0 0 0 0 0 0 0 0 0 0 0 0 0 0 0 0 0 0 0 0 0 0 0 0 0 0 0 0 0 0 0 0 0 0 0 0 0 0 0 0 0 0 0 0 0 0 0 0 0 0 0 0 0 0 0 0 0 0 0 0 0 2 0 0 0 0 0 0 0 
0 1 1 0 0 1 0 1 1 0 1 1 0 1 1 0 1 1 0 1 1 0 1 1 0 1 1 0 1 1 0 1 1 0 0 1 0 1 1 
0.117473 0.103114 0.103118 843.192611 832.522598 0.264701 0.000000 0
2 2 0 2 0 2 0 0 0 0 0 2 0 0 2 0 2 0 2 0 0 0 0 0 0 0 2 0 0 2 0 2 0 0 0 0 2 2 0 2 0 0 0 0 0 0 2 0 0 0 2 0 2 0 0 0 0 0 2 0 0 0 0 0 0 0 0 0 0 2 0 0 0 0 2 0 0 0 0 0 2 0 0 2 0 0 0 0 0 2 0 0 0 0 0 0 0 0 0 0 
0 1 1 0 1 1 0 0 1 0 0 1 0 0 1 0 1 1 0 0 1 0 1 1 0 1 1 0 1 1 0 1 1 0 0 1 0 1 1 
0.128045 0.108398 0.108404 846.269347 836.869938 0.241254 0.000000 0
2 0 0 0 2 2 0 0 0 2 0 0 0 2 2 0 0 0 2 0 0 0 2 0 0 2 0 0 0 0 0 0 0 2 0 0 0 2 0 2 0 0 0 0 0 2 0 0 2 0 0 0 0 0 0 0 0 2 0 2 0 0 0 0 0 0 0 0 0 0 0 2 0 2 2 0 0 0 0 0 0 0 0 0 2 2 0 0 0 0 0 0 0 0 0 0 2 0 0 0 
0 1 1 0 0 1 0 1 1 0 1 1 0 1 1 0 1 1 0 1 1 0 1 1 0 1 1 0 1 1 0 1 1 0 0 1 0 1 1 
0.141348 0.114825 0.114835 847.747443 827.330181 0.548258 0.000000 0
2 2 2 2 2 2 2 2 2 2 2 2 2 2 2 2 2 2 2 2 2 2 2 2 2 2 2 2 2 2 2 2 2 2 0 2 2 2 2 0 2 2 2 2 2 2 2 2 2 2 2 2 2 2 2 2 2 2 2 2 2 2 2 2 2 2 2 2 2 2 0 2 2 2 2 2 2 2 2 2 2 2 2 2 2 2 2 2 2 2 0 2 2 2 2 2 2 2 2 2 
0 1 1 0 1 1 0 1 1 0 1 1 0 1 1 0 1 1 0 0 1 0 1 1 0 0 1 0 1 1 0 1 1 0 1 1 0 1 1 
0.143904 0.116482 0.116492 847.595259 823.874352 0.537561 0.000000 0
2 2 2 2 2 2 2 2 2 2 2 2 2 2 2 0 2 2 2 2 2 0 2 2 2 0 2 2 2 2 2 2 2 2 0 2 2 2 2 2 2 2 2 2 2 2 2 0 2 2 2 2 2 2 2 2 0 0 2 2 2 2 2 2 2 2 2 2 2 2 2 2 2 2 2 0 2 2 2 2 2 2 2 2 2 2 2 2 2 2 2 2 2 2 2 2 2 2 2 2 
0 1 1 0 1 1 0 0 1 0 1 1 0 1 1 0 1 1 0 0 1 0 1 1 0 1 1 0 1 1 0 1 1 0 1 1 0 1 1 
0.145425 0.118470 0.118480 846.486066 834.518052 0.134193 0.000000 0
0 0 2 0 0 0 0 0 0 0 0 0 0 0 2 0 0 0 2 0 0 0 0 0 0 0 0 0 0 2 0 0 0 0 0 0 0 0 0 0 0 0 0 0 0 0 0 0 0 2 0 0 0 0 0 0 0 0 0 0 0 0 0 0 0 0 0 0 0 0 0 0 0 0 0 0 2 0 0 2 0 0 0 0 0 0 0 0 0 0 0 0 0 0 0 0 0 0 0 0 
0 1 1 0 0 1 0 1 1 0 0 1 0 1 1 0 1 1 0 0 1 0 1 1 0 1 1 0 1 1 0 1 1 0 1 1 0 1 1 
0.149817 0.119014 0.119027 844.115512 802.055878 0.587577 0.000000 0
2 2 0 2 2 2 2 0 0 2 2 2 0 2 2 2 2 2 2 0 0 2 2 2 2 2 2 2 2 2 2 0 2 2 2 2 2 2 0 2 2 2 2 2 2 2 2 0 0 2 2 2 2 2 2 2 2 2 0 2 2 2 2 2 2 2 0 2 2 2 2 2 2 2 2 2 2 2 2 2 2 2 2 2 2 2 2 2 2 2 2 2 2 2 2 2 2 0 0 2 
0 1 1 0 1 1 0 1 1 0 0 1 0 1 1 0 1 1 0 1 1 0 0 1 0 1 1 0 0 1 0 0 1 0 1 1 0 1 1 
0.109387 0.097586 0.097589 842.368387 833.411574 0.132608 0.000000 0
0 0 0 0 0 0 0 0 0 0 0 0 0 0 0 0 0 0 0 2 0 0 0 0 0 0 0 0 0 0 0 0 0 0 0 0 0 0 0 0 0 0 0 0 0 0 0 0 0 0 0 0 0 0 0 0 0 0 0 0 0 0 0 0 0 0 0 0 2 0 0 0 0 0 0 0 0 0 0 0 0 0 0 0 0 0 0 0 0 0 0 0 0 0 0 0 0 0 0 0 
0 0 1 0 0 1 0 1 1 0 1 1 0 1 1 0 1 1 0 1 1 0 1 1 0 1 1 0 1 1 0 0 1 0 1 1 0 0 1 
0.098566 0.090996 0.090998 841.060728 833.383334 0.080965 0.000000 0
0 0 0 0 0 0 0 0 0 0 0 0 0 0 0 0 0 0 0 0 0 0 0 0 0 0 0 0 0 0 0 0 0 0 0 0 2 0 0 0 0 0 0 0 0 0 0 0 0 0 0 0 0 0 0 0 0 0 0 0 0 0 0 0 0 0 0 0 0 0 0 0 0 0 0 0 0 0 0 0 0 0 0 0 0 0 0 0 0 0 0 0 0 0 0 0 0 0 0 0 
0 1 1 0 1 1 0 1 1 0 1 1 0 0 1 0 1 1 0 1 1 0 1 1 0 1 1 0 1 1 0 1 1 0 1 1 0 1 1 
0.136935 0.114241 0.114249 826.870164 812.305634 0.285198 0.000000 0
0 0 0 0 0 2 2 2 2 0 2 0 0 0 0 0 0 2 0 0 0 0 0 0 0 0 0 0 0 0 2 0 0 0 2 2 0 0 0 0 0 2 0 2 2 2 0 2 0 0 0 0 2 0 0 0 2 0 0 0 0 0 0 0 2 0 0 0 0 0 0 0 2 2 0 0 0 0 0 0 2 0 0 2 0 2 2 0 0 0 0 0 2 0 0 0 0 0 0 0 
0 1 1 0 0 1 0 1 1 0 1 1 0 1 1 0 1 1 0 1 1 0 1 1 0 1 1 0 1 1 0 1 1 0 1 1 0 1 1 
0.166051 0.127669 0.127687 825.601669 754.125604 0.639945 0.000000 0
2 2 2 2 2 2 0 2 2 2 2 2 2 2 2 2 2 2 2 2 2 2 2 0 2 0 0 0 2 2 2 2 0 2 2 2 2 2 2 2 2 2 2 2 2 2 2 2 2 2 2 2 2 2 2 2 0 2 2 2 0 2 0 2 2 2 2 0 2 2 2 2 2 0 2 2 2 2 2 2 2 2 2 2 2 2 2 2 2 0 2 2 2 2 2 2 2 2 2 2 
0 1 1 0 1 1 0 1 1 0 1 1 0 1 1 0 1 1 0 0 1 0 1 1 0 1 1 0 0 1 0 1 1 0 1 1 0 1 1 
0.157874 0.123739 0.123754 827.553751 784.485878 0.597786 0.000000 0
2 0 0 2 2 2 2 2 2 2 2 2 2 2 2 0 2 2 2 0 2 2 2 0 2 2 2 2 2 2 2 2 2 2 2 2 2 2 2 2 0 2 2 2 2 2 2 2 2 2 2 0 2 0 2 2 2 2 2 2 2 0 2 2 2 2 0 2 2 2 2 2 2 2 2 2 2 2 2 2 2 2 0 2 2 0 0 0 2 2 2 2 2 2 2 2 2 2 2 2 
0 1 1 0 1 1 0 1 1 0 1 1 0 1 1 0 1 1 0 1 1 0 1 1 0 1 1 0 1 1 0 0 1 0 1 1 0 0 1 
0.130210 0.110255 0.110261 830.456089 816.221309 0.138127 0.000000 0
0 0 0 0 0 0 0 0 0 0 0 0 0 0 0 0 0 0 0 0 0 0 0 0 0 0 0 2 0 0 0 0 0 0 0 0 0 2 0 0 0 2 0 0 0 0 0 0 0 0 0 0 0 0 0 0 0 0 0 0 0 0 0 0 0 0 0 0 0 0 0 0 0 0 0 0 0 0 0 0 0 0 0 0 0 0 0 0 0 0 0 0 0 0 0 0 0 0 0 0 
0 0 1 0 0 1 0 0 1 0 1 1 0 0 1 0 1 1 0 1 1 0 1 1 0 0 1 0 1 1 0 1 1 0 1 1 0 1 1 
0.150675 0.120415 0.120427 833.638658 801.215020 0.568413 0.000000 0
2 2 2 2 2 2 2 0 2 0 2 2 2 2 2 2 2 2 0 2 2 2 2 2 2 2 2 2 2 2 2 2 2 2 2 2 2 2 2 2 2 0 0 2 2 2 2 2 2 2 2 2 2 2 2 2 2 2 2 2 2 2 2 2 0 2 2 2 2 2 2 2 2 2 2 2 2 2 2 2 2 2 2 2 2 2 2 2 2 2 2 2 2 2 2 2 2 0 2 0 
0 1 1 0 1 1 0 1 1 0 1 1 0 1 1 0 1 1 0 1 1 0 1 1 0 1 1 0 1 1 0 1 1 0 1 1 0 1 1 
0.130746 0.110674 0.110681 836.944579 822.586572 0.030585 0.000000 0
0 0 0 0 0 0 0 0 0 0 0 0 0 0 0 0 0 0 0 0 0 0 0 0 0 0 0 0 0 0 0 0 0 0 0 0 0 0 0 0 2 0 0 0 0 0 0 0 0 0 0 0 0 0 0 0 0 0 0 0 0 0 0 0 0 0 0 0 0 0 0 0 0 0 0 0 0 0 0 0 0 0 0 0 0 0 0 0 0 0 0 0 0 0 0 0 0 0 0 0 
0 1 1 0 1 1 0 1 1 0 1 1 0 1 1 0 0 1 0 1 1 0 1 1 0 1 1 0 1 1 0 1 1 0 1 1 0 1 1 
0.107077 0.097491 0.097493 839.580834 826.169308 0.127082 0.000000 0
0 0 0 0 0 0 0 2 0 2 0 0 0 0 0 0 0 0 0 0 0 0 0 0 0 0 0 0 0 0 0 0 0 0 0 0 2 0 0 0 0 0 0 0 0 0 0 0 0 0 0 0 0 0 0 0 0 0 0 0 0 0 0 0 0 0 0 0 0 0 0 0 0 0 0 0 0 0 0 2 0 0 0 0 0 0 0 0 0 2 0 0 0 0 0 0 0 0 0 0 
0 1 1 0 1 1 0 1 1 0 1 1 0 1 1 0 1 1 0 1 1 0 1 1 0 1 1 0 0 1 0 1 1 0 1 1 0 1 1 
0.113141 0.100326 0.100329 843.178849 832.470390 0.060907 0.000000 0
0 0 0 0 0 0 0 0 0 0 0 0 0 0 0 0 0 0 0 0 0 0 0 0 0 0 0 0 0 0 0 0 0 0 0 0 0 0 0 0 0 0 0 0 0 0 0 0 0 0 0 0 0 0 0 0 0 0 0 0 0 0 0 0 0 0 0 0 0 0 0 0 0 0 0 0 0 0 0 0 0 0 0 0 0 0 0 0 0 0 0 0 0 0 0 0 0 0 0 0 
0 1 1 0 0 1 0 1 1 0 1 1 0 0 1 0 1 1 0 0 1 0 0 1 0 1 1 0 1 1 0 0 1 0 1 1 0 1 1 
0.135443 0.111587 0.111596 846.410073 825.066856 0.523325 0.000000 0
2 2 2 2 2 2 2 2 2 2 0 2 2 2 2 2 2 2 2 2 2 2 2 0 2 2 0 2 0 2 2 2 0 2 0 2 0 2 2 2 0 2 0 2 2 2 2 2 2 0 2 2 2 2 0 2 2 0 2 2 0 2 0 2 2 2 2 0 2 2 2 2 2 2 2 0 0 2 2 2 2 2 2 2 2 2 2 2 0 2 2 2 2 2 2 2 2 2 2 0 
0 1 1 0 1 1 0 1 1 0 1 1 0 1 1 0 1 1 0 1 1 0 1 1 0 1 1 0 1 1 0 1 1 0 1 1 0 1 1 
0.123507 0.106013 0.106018 847.897951 838.950286 0.059513 0.000000 0
0 0 0 0 0 0 0 0 0 0 0 0 0 0 0 0 0 0 0 0 0 0 0 0 0 0 0 0 0 0 0 0 0 0 0 0 0 0 0 0 0 0 0 0 0 0 0 0 0 0 0 0 0 0 0 0 0 0 0 0 0 0 0 0 0 0 0 0 0 0 0 0 0 0 0 0 0 0 0 0 0 0 0 0 0 0 0 0 0 0 0 0 0 0 0 0 0 0 0 0 
0 1 1 0 0 1 0 0 1 0 1 1 0 1 1 0 1 1 0 1 1 0 0 1 0 1 1 0 1 1 0 1 1 0 1 1 0 1 1 
0.124413 0.106851 0.106856 847.401058 837.593471 0.060119 0.000000 0
0 0 0 0 0 0 0 0 0 0 0 0 0 0 0 0 0 0 0 0 0 0 0 0 0 0 0 0 0 0 0 0 0 0 0 0 0 0 0 0 0 0 0 0 0 0 0 0 0 0 0 0 0 0 0 0 0 0 0 0 0 0 0 0 0 0 0 0 0 0 0 0 0 0 0 0 0 0 0 0 0 0 0 0 0 0 0 0 0 0 0 0 0 0 0 0 0 0 0 0 
0 1 1 0 1 1 0 1 1 0 1 1 0 1 1 0 1 1 0 1 1 0 1 1 0 0 1 0 0 1 0 1 1 0 1 1 0 1 1 
0.162482 0.125475 0.125492 844.724085 766.824761 0.637800 0.000000 0
0 2 2 2 2 2 2 2 2 2 0 2 2 2 2 2 2 2 2 2 2 2 2 2 2 2 2 2 2 2 0 2 0 2 2 2 2 2 2 2 2 2 2 2 0 2 2 2 2 2 2 2 2 2 2 2 2 2 2 2 2 2 0 2 2 0 2 0 2 2 2 2 2 2 2 2 2 2 2 2 2 2 2 2 2 2 2 2 2 0 0 2 2 2 2 0 2 2 2 2 
0 1 1 0 1 1 0 1 1 0 1 1 0 1 1 0 1 1 0 0 1 0 0 1 0 0 1 0 1 1 0 1 1 0 1 1 0 1 1 
0.135288 0.112661 0.112669 845.013997 833.824701 0.255479 0.000000 0
2 0 0 0 2 2 0 2 0 0 2 0 0 0 0 0 2 2 0 0 0 0 0 0 0 0 2 0 0 2 0 0 0 0 0 0 0 0 2 0 0 0 2 0 0 0 0 2 0 2 0 0 0 0 0 0 0 0 0 0 0 0 2 2 0 0 2 0 0 0 0 0 0 0 0 0 2 0 0 2 0 0 0 2 0 2 2 0 0 0 0 0 0 0 2 0 0 0 2 0 
0 1 1 0 1 1 0 0 1 0 1 1 0 1 1 0 1 1 0 1 1 0 1 1 0 1 1 0 0 1 0 1 1 0 1 1 0 0 1 
0.109878 0.098195 0.098197 843.168672 833.889703 0.256354 0.000000 0
0 0 0 0 2 0 0 0 0 0 0 0 0 0 2 0 0 2 0 0 0 2 0 0 0 0 2 0 0 0 0 0 0 2 0 2 2 0 0 0 0 0 0 0 0 0 0 2 0 2 2 0 0 0 0 2 0 0 2 2 0 2 2 0 0 2 0 0 0 2 0 2 0 0 0 2 0 0 2 0 2 0 2 2 0 0 0 2 0 0 2 0 0 0 0 0 0 0 0 0 
0 1 1 0 1 1 0 1 1 0 1 1 0 1 1 0 0 1 0 1 1 0 1 1 0 1 1 0 0 1 0 0 1 0 0 1 0 1 1 
0.105814 0.095247 0.095249 842.063859 833.558034 0.261183 0.000000 0
2 0 2 0 0 0 0 0 0 0 2 2 0 0 0 0 0 0 2 0 0 0 0 2 0 0 2 0 0 2 2 0 0 0 0 0 0 0 0 0 0 0 0 0 0 0 0 2 0 0 0 2 2 0 0 0 0 0 0 0 0 2 0 2 2 2 2 0 0 0 0 0 0 0 0 0 0 0 2 0 0 0 0 2 0 0 0 0 0 0 0 0 0 0 0 0 0 0 2 0 
0 1 1 0 0 1 0 1 1 0 1 1 0 1 1 0 0 1 0 1 1 0 1 1 0 1 1 0 1 1 0 1 1 0 1 1 0 1 1 
0.178585 0.135870 0.135890 827.045253 775.311879 0.618153 0.000000 0
2 2 2 2 2 0 2 2 2 2 2 2 2 0 2 2 2 2 2 2 2 0 2 2 2 2 2 2 2 2 2 2 2 2 2 2 2 2 2 2 2 0 0 2 2 2 2 2 2 2 2 2 2 2 2 2 2 2 2 2 2 2 2 2 0 2 2 2 2 2 2 2 2 0 2 2 2 2 2 2 2 2 2 2 2 2 2 2 2 2 2 2 2 2 2 2 2 2 2 2 
0 1 1 0 0 1 0 1 1 0 1 1 0 0 1 0 1 1 0 1 1 0 1 1 0 1 1 0 1 1 0 1 1 0 1 1 0 1 1 
0.135764 0.114262 0.114269 827.231869 810.579019 0.128352 0.000000 0
0 0 0 0 2 0 0 0 0 0 0 0 0 0 0 0 0 0 0 0 0 0 0 0 0 0 0 0 0 0 0 0 0 0 0 0 0 0 0 0 0 0 0 0 0 0 0 0 0 0 0 0 0 0 2 0 0 0 0 0 0 0 0 0 0 0 0 0 0 0 0 0 0 0 0 0 0 0 0 0 0 0 0 0 0 0 0 0 0 0 0 0 0 0 0 0 0 0 0 0 
0 1 1 0 1 1 0 0 1 0 1 1 0 1 1 0 1 1 0 0 1 0 1 1 0 1 1 0 1 1 0 1 1 0 1 1 0 1 1 
0.128335 0.109317 0.109323 828.040096 813.136641 0.278440 0.000000 0
0 2 2 0 2 0 0 0 0 2 2 0 0 2 0 0 2 0 0 0 0 0 2 0 2 0 0 2 0 2 2 0 0 0 0 0 0 0 0 0 0 2 0 0 2 2 0 0 0 0 0 0 0 0 0 0 0 0 2 0 0 0 0 0 0 2 0 0 2 0 0 2 0 0 0 0 0 0 2 0 2 0 2 0 0 0 0 0 0 0 0 0 0 0 0 2 0 0 0 2 
0 0 1 0 1 1 0 1 1 0 0 1 0 1 1 0 0 1 0 0 1 0 1 1 0 1 1 0 1 1 0 1 1 0 1 1 0 0 1 
0.112978 0.100689 0.100692 830.252414 817.116002 0.265644 0.000000 0
2 0 0 2 0 0 0 2 0 0 2 2 0 0 0 0 0 0 0 0 0 0 0 0 0 0 0 0 0 0 0 0 0 0 0 0 2 2 0 0 0 0 0 0 0 0 0 0 2 2 0 0 0 2 0 0 0 0 0 0 2 0 0 0 0 0 0 0 0 0 2 0 2 0 0 0 0 0 0 2 2 0 0 0 0 2 2 0 2 2 2 0 0 0 0 0 0 2 0 2 
0 0 1 0 0 1 0 1 1 0 1 1 0 1 1 0 1 1 0 1 1 0 1 1 0 1 1 0 1 1 0 1 1 0 1 1 0 1 1 
0.127589 0.108612 0.108618 833.818391 820.202599 0.256731 0.000000 0
0 0 0 0 0 0 0 0 0 0 0 0 2 0 0 0 0 0 0 0 0 0 0 0 0 2 0 0 2 0 2 0 0 0 0 0 0 0 0 0 0 0 2 0 0 0 0 0 0 0 0 0 2 2 0 2 0 2 0 0 2 0 0 0 0 0 0 0 2 0 2 0 0 2 0 0 0 2 2 0 2 0 0 0 0 0 0 0 0 0 0 0 0 0 2 0 0 0 0 0 
0 1 1 0 1 1 0 1 1 0 0 1 0 1 1 0 1 1 0 1 1 0 1 1 0 0 1 0 1 1 0 1 1 0 1 1 0 1 1 
0.153060 0.120965 0.120978 836.589403 790.338404 0.611419 0.000000 0
2 2 2 2 2 0 2 2 2 2 2 2 2 2 2 0 2 2 2 2 2 2 2 2 2 2 2 2 2 2 2 2 2 0 2 2 2 2 2 2 2 2 2 2 2 2 2 2 2 2 2 2 0 2 2 2 0 2 2 2 2 2 2 2 2 2 2 2 2 2 2 0 2 2 2 2 2 2 2 2 2 2 2 2 2 2 2 2 2 2 2 2 2 2 2 2 2 0 2 2 
0 1 1 0 1 1 0 1 1 0 1 1 0 1 1 0 0 1 0 1 1 0 0 1 0 0 1 0 1 1 0 1 1 0 0 1 0 1 1 
0.115900 0.102462 0.102466 840.540635 827.887436 0.004283 0.000000 0
0 0 0 0 0 0 0 0 0 0 0 0 0 0 0 0 0 0 0 0 0 0 0 0 0 0 0 0 0 0 0 0 0 0 0 0 0 0 0 0 0 0 0 0 0 0 0 0 0 0 0 0 0 0 0 0 0 0 0 0 0 0 0 0 0 0 0 0 0 0 0 0 0 0 0 0 0 0 0 0 0 0 0 0 0 0 0 0 0 0 0 0 0 0 0 0 0 0 0 0 
0 0 1 0 0 1 0 1 1 0 1 1 0 1 1 0 1 1 0 1 1 0 1 1 0 1 1 0 1 1 0 0 1 0 1 1 0 1 1 
0.122798 0.106054 0.106059 844.378075 833.067919 0.279967 0.000000 0
0 0 2 0 2 2 0 0 0 0 0 0 0 0 0 0 0 0 2 0 0 0 0 0 0 0 0 0 0 0 2 0 2 2 2 2 0 0 0 0 0 0 2 2 0 2 2 0 0 0 0 2 0 2 0 2 2 0 2 0 2 0 0 2 2 0 2 0 0 0 0 0 0 0 2 2 0 0 0 0 2 0 2 0 0 0 2 0 0 0 0 0 2 0 0 0 2 2 0 2 
0 1 1 0 1 1 0 1 1 0 0 1 0 0 1 0 1 1 0 1 1 0 1 1 0 1 1 0 1 1 0 1 1 0 1 1 0 1 1 
0.128007 0.108606 0.108612 847.609451 837.983423 0.281667 0.000000 0
0 0 0 0 0 0 0 0 0 2 2 0 0 0 0 0 2 0 0 0 0 0 2 0 0 2 0 0 2 0 0 0 2 0 2 2 2 2 2 0 0 0 2 2 0 0 0 0 2 2 2 2 2 2 0 0 2 0 0 0 0 0 0 2 0 2 2 0 2 0 0 0 0 0 0 2 0 2 0 0 0 2 0 2 0 0 2 0 2 2 2 0 0 0 2 0 0 0 0 0 
0 1 1 0 1 1 0 0 1 0 1 1 0 0 1 0 0 1 0 1 1 0 1 1 0 1 1 0 1 1 0 0 1 0 1 1 0 1 1 
0.114104 0.100766 0.100770 848.627733 840.710295 0.279172 0.000000 0
0 0 0 0 2 0 0 0 0 0 0 0 2 0 0 2 0 2 0 2 0 0 2 2 2 0 0 0 0 0 2 0 0 2 2 0 0 2 2 0 0 0 2 2 0 2 2 0 0 0 0 0 0 2 0 0 2 0 0 2 0 0 2 0 0 0 0 2 2 0 2 0 0 0 0 0 2 2 0 0 0 0 0 2 2 2 0 0 0 2 2 0 0 0 0 0 0 0 0 2 
0 1 1 0 1 1 0 1 1 0 1 1 0 1 1 0 0 1 0 1 1 0 0 1 0 0 1 0 1 1 0 1 1 0 1 1 0 1 1 
0.109915 0.098451 0.098453 848.138393 840.283806 0.125350 0.000000 0
0 0 0 0 0 0 0 0 0 0 0 0 0 0 0 0 0 0 0 0 0 0 0 0 0 0 0 0 0 0 0 0 0 0 0 0 0 0 2 0 0 0 0 2 0 2 0 0 0 0 0 0 0 0 0 0 0 0 0 0 0 0 0 0 0 0 0 0 0 0 0 0 0 0 0 0 0 0 0 0 0 0 0 0 0 0 0 0 0 0 0 0 0 0 0 0 2 0 0 0 
0 0 1 0 0 1 0 1 1 0 0 1 0 1 1 0 1 1 0 1 1 0 1 1 0 1 1 0 1 1 0 1 1 0 1 1 0 1 1 
0.125826 0.107288 0.107293 847.130129 837.653890 0.123088 0.000000 0
0 0 0 0 0 0 0 0 0 0 0 0 0 0 0 0 0 0 0 0 0 0 0 0 0 0 0 0 0 0 0 0 0 0 0 0 0 0 2 0 0 2 0 0 0 0 2 0 0 0 0 0 0 0 0 0 0 0 0 0 0 0 0 0 0 0 0 0 0 0 0 0 0 0 0 0 0 0 0 0 0 0 0 0 0 0 0 0 0 0 0 0 0 0 0 0 0 0 0 0 
0 1 1 0 1 1 0 0 1 0 1 1 0 0 1 0 1 1 0 1 1 0 1 1 0 1 1 0 1 1 0 0 1 0 1 1 0 1 1 
0.143788 0.115700 0.115711 845.783753 814.737169 0.604312 0.000000 0
2 2 2 2 2 2 2 2 2 2 2 2 2 2 2 2 2 2 2 2 2 2 2 2 2 2 2 2 2 2 2 2 2 2 2 0 2 2 0 2 2 2 2 2 2 2 2 2 2 0 2 2 2 2 2 2 2 2 2 2 2 2 2 2 2 2 2 2 2 2 2 2 2 2 2 2 2 2 0 2 2 2 2 2 2 2 2 2 2 2 2 2 2 0 2 2 2 2 2 2 
0 1 1 0 1 1 0 0 1 0 1 1 0 1 1 0 1 1 0 1 1 0 1 1 0 1 1 0 1 1 0 0 1 0 0 1 0 0 1 
0.118236 0.102691 0.102695 844.467168 834.660567 0.261487 0.000000 0
0 0 0 2 0 0 0 0 0 0 0 0 0 0 0 2 0 0 2 0 2 0 0 2 0 0 0 0 0 0 2 2 2 0 0 0 2 0 2 0 2 0 2 0 0 0 0 2 0 0 0 0 2 0 2 0 0 2 0 0 2 2 2 0 0 2 0 2 0 0 0 0 0 0 0 0 0 0 2 2 0 0 0 0 0 2 0 0 0 2 0 0 0 0 2 0 0 0 2 0 
0 1 1 0 1 1 0 0 1 0 1 1 0 1 1 0 1 1 0 1 1 0 0 1 0 1 1 0 1 1 0 1 1 0 1 1 0 0 1 
0.110585 0.098355 0.098358 843.454473 833.857526 0.254292 0.000000 0
0 0 2 0 2 2 0 0 0 2 0 0 0 0 0 0 0 0 0 0 0 0 0 0 2 0 0 0 0 0 0 2 2 0 2 0 0 2 0 2 2 0 0 2 0 2 0 0 0 0 0 0 2 0 0 0 0 0 0 0 0 0 0 0 0 2 2 2 0 0 2 2 0 0 0 2 0 0 0 0 2 0 0 0 0 0 2 0 2 0 0 0 0 0 0 0 2 0 0 0 
0 0 1 0 1 1 0 1 1 0 1 1 0 1 1 0 1 1 0 1 1 0 1 1 0 0 1 0 1 1 0 1 1 0 1 1 0 1 1 
0.186280 0.140671 0.140692 828.581562 785.721665 0.612594 0.000000 0
0 2 2 2 2 2 2 2 0 2 2 2 2 2 2 2 2 2 2 0 2 2 2 2 2 2 2 2 2 2 2 2 0 2 2 2 2 2 2 2 2 2 2 2 2 2 2 2 2 0 2 2 2 2 2 2 2 2 2 2 0 2 2 2 2 2 2 2 2 2 2 2 2 2 2 2 2 2 2 2 2 2 2 2 2 2 2 2 2 2 2 2 2 2 2 2 2 2 2 2 
0 0 1 0 1 1 0 1 1 0 1 1 0 0 1 0 1 1 0 1 1 0 1 1 0 1 1 0 1 1 0 0 1 0 1 1 0 0 1 
0.143897 0.118615 0.118624 828.487987 811.008450 0.131956 0.000000 0
2 0 0 0 0 0 0 0 0 0 0 0 0 0 0 0 0 0 0 0 0 0 0 0 0 0 0 0 0 0 0 0 0 0 0 0 0 0 0 0 0 0 0 0 0 0 0 0 0 0 0 0 0 0 0 0 0 0 0 0 0 0 0 0 0 0 0 0 0 2 0 0 0 0 0 0 0 0 0 0 0 0 0 0 0 0 0 0 0 0 0 0 0 0 0 0 0 0 0 0 
0 1 1 0 1 1 0 1 1 0 0 1 0 1 1 0 1 1 0 1 1 0 1 1 0 0 1 0 1 1 0 1 1 0 0 1 0 1 1 
0.153082 0.120713 0.120726 827.913607 766.796363 0.610862 0.000000 0
2 2 2 2 2 2 2 2 2 2 2 2 2 0 2 0 2 2 2 2 2 2 2 2 2 2 2 2 2 2 2 2 2 2 2 2 2 2 2 2 2 2 2 2 2 2 2 2 2 2 2 2 2 2 2 2 2 2 2 0 2 2 2 2 2 2 2 2 2 2 2 2 2 2 2 2 2 2 2 2 2 2 2 2 2 2 0 2 2 2 2 2 2 2 2 2 2 2 2 2 
0 1 1 0 1 1 0 1 1 0 1 1 0 0 1 0 1 1 0 1 1 0 1 1 0 1 1 0 1 1 0 1 1 0 1 1 0 1 1 
0.117571 0.102712 0.102716 831.116365 818.528072 0.273756 0.000000 0
2 2 0 2 0 0 0 0 2 0 0 2 0 2 2 0 0 2 2 0 2 0 0 2 0 0 0 2 0 0 0 2 0 0 0 0 0 0 0 0 0 0 0 2 0 0 0 0 2 0 0 0 2 0 0 0 0 0 0 0 0 0 0 0 0 0 0 0 0 0 0 2 0 0 0 0 0 0 2 0 2 0 0 0 0 0 0 0 0 2 2 2 0 0 0 0 0 0 0 0 
0 0 1 0 1 1 0 1 1 0 1 1 0 1 1 0 0 1 0 0 1 0 0 1 0 1 1 0 1 1 0 0 1 0 0 1 0 1 1 
0.117013 0.102968 0.102972 834.789864 822.502869 0.262909 0.000000 0
2 0 0 0 2 0 0 2 0 0 0 0 2 0 0 2 0 0 0 0 0 0 0 0 0 0 0 0 0 0 2 0 0 0 2 2 0 2 2 2 0 2 0 0 0 0 0 2 0 0 2 0 2 0 0 2 0 0 0 0 0 2 0 0 0 0 0 0 0 0 0 0 2 0 2 2 2 2 0 0 0 0 2 0 0 0 0 0 0 0 2 0 2 0 2 2 2 0 0 2 
0 1 1 0 1 1 0 0 1 0 1 1 0 1 1 0 1 1 0 1 1 0 1 1 0 0 1 0 1 1 0 1 1 0 1 1 0 1 1 
0.133816 0.112759 0.112766 838.616711 824.886400 0.268012 0.000000 0
0 0 0 2 0 2 0 0 0 0 0 0 0 2 0 0 2 2 0 0 0 0 0 0 0 0 0 2 0 2 0 2 0 2 2 0 2 0 2 0 0 0 0 0 0 0 0 0 0 0 0 0 0 0 0 2 0 0 0 0 0 2 0 0 0 0 0 0 0 0 0 0 0 0 0 0 0 0 0 2 2 2 0 2 0 0 0 0 0 0 2 2 2 2 0 2 0 0 0 0 
0 1 1 0 0 1 0 0 1 0 1 1 0 1 1 0 1 1 0 1 1 0 0 1 0 1 1 0 1 1 0 1 1 0 0 1 0 0 1 
0.136416 0.114293 0.114300 842.786117 829.203018 0.152353 0.000000 0
0 2 0 0 0 0 0 0 0 0 0 0 0 0 2 0 0 0 0 0 0 0 0 0 0 0 0 0 0 0 0 0 0 0 2 2 0 0 0 0 0 0 0 0 0 0 0 0 0 0 0 0 0 0 2 0 0 0 0 0 0 0 0 0 0 0 0 0 0 0 0 0 0 0 0 0 0 2 0 0 0 2 0 0 0 0 0 0 0 2 0 0 0 0 0 0 0 0 0 0 
0 1 1 0 1 1 0 1 1 0 1 1 0 1 1 0 1 1 0 1 1 0 1 1 0 1 1 0 1 1 0 1 1 0 1 1 0 0 1 
0.178850 0.134717 0.134738 845.664530 779.182929 0.621774 0.000000 0
2 2 2 2 2 2 2 2 2 2 0 0 2 2 0 2 2 0 0 2 2 0 2 2 2 2 0 2 2 2 0 2 2 2 2 2 2 2 2 2 2 2 2 2 0 2 2 2 2 0 0 2 2 2 2 2 2 2 0 2 2 2 2 2 2 2 2 2 2 0 2 2 2 2 2 2 2 2 2 2 2 0 0 2 0 2 2 2 2 2 2 2 2 2 2 2 2 2 2 2 
0 1 1 0 1 1 0 0 1 0 1 1 0 0 1 0 1 1 0 1 1 0 1 1 0 1 1 0 0 1 0 0 1 0 1 1 0 1 1 
0.164270 0.126946 0.126962 849.111339 804.869962 0.593028 0.000000 0
2 2 2 2 2 2 2 2 2 2 2 2 2 2 2 2 2 2 2 2 2 2 2 2 2 2 2 2 2 2 2 2 0 2 2 2 2 2 2 2 2 2 2 2 2 2 2 2 2 2 2 2 2 2 2 2 2 2 2 2 2 2 0 0 2 2 0 2 2 2 2 2 2 2 2 2 2 2 2 2 2 2 2 2 2 2 2 2 2 2 2 2 2 2 2 0 2 2 2 2 
0 1 1 0 1 1 0 1 1 0 0 1 0 1 1 0 0 1 0 0 1 0 1 1 0 1 1 0 0 1 0 1 1 0 1 1 0 0 1 
0.123267 0.105684 0.105690 850.573243 843.336489 0.277674 0.000000 0
0 0 2 2 0 2 0 0 0 0 2 2 2 0 0 0 0 2 2 0 2 2 0 2 0 2 2 0 0 0 0 0 0 0 0 2 0 2 0 0 0 0 2 0 0 0 0 0 0 2 0 2 2 0 2 0 2 0 0 0 0 2 0 0 2 0 2 0 0 2 2 2 2 0 0 0 0 0 0 2 0 0 2 0 0 0 0 2 0 2 0 2 0 0 0 0 0 0 2 2 
0 1 1 0 1 1 0 1 1 0 0 1 0 1 1 0 1 1 0 1 1 0 1 1 0 1 1 0 1 1 0 1 1 0 1 1 0 1 1 
0.112769 0.099509 0.099512 849.830028 843.332693 0.283782 0.000000 0
0 2 0 2 2 0 0 0 0 0 2 0 2 0 2 0 0 0 2 0 0 2 0 0 0 0 2 0 0 0 2 0 2 2 0 0 2 0 0 0 2 2 2 0 0 2 0 0 0 0 0 2 2 0 0 0 2 0 0 0 0 2 0 0 0 0 2 2 0 0 0 0 0 0 0 0 0 0 0 0 2 0 0 0 0 0 0 0 2 0 2 0 0 0 2 0 0 0 0 0 
0 1 1 0 1 1 0 0 1 0 1 1 0 1 1 0 1 1 0 1 1 0 1 1 0 1 1 0 1 1 0 1 1 0 1 1 0 1 1 
0.113301 0.100003 0.100007 848.436837 841.114484 0.286287 0.000000 0
2 0 0 0 0 0 2 0 2 0 0 0 0 0 0 0 2 2 2 0 0 2 0 0 0 2 0 0 0 2 0 0 2 0 0 0 2 2 0 0 0 2 0 2 0 0 2 0 0 2 0 2 0 2 2 2 0 0 2 2 0 0 2 0 0 2 2 0 0 0 2 2 0 0 0 0 0 0 0 0 0 0 0 0 2 2 2 0 0 2 2 0 0 2 0 0 0 0 0 0 
0 1 1 0 0 1 0 0 1 0 1 1 0 1 1 0 0 1 0 1 1 0 1 1 0 1 1 0 1 1 0 1 1 0 1 1 0 1 1 
0.120949 0.104130 0.104135 846.984121 837.808454 0.284568 0.000000 0
0 0 0 0 0 0 0 2 0 0 0 2 2 2 0 2 2 2 2 2 2 0 0 0 0 0 2 2 0 0 0 0 0 0 2 0 0 0 0 0 0 0 0 0 0 0 0 0 0 0 0 0 0 0 0 0 0 2 2 0 2 2 0 0 0 2 0 0 0 2 0 0 0 0 0 2 0 2 2 2 2 0 2 0 0 0 0 2 0 2 2 0 0 2 2 0 0 2 0 0 
0 1 1 0 1 1 0 1 1 0 1 1 0 1 1 0 1 1 0 1 1 0 0 1 0 1 1 0 1 1 0 0 1 0 1 1 0 1 1 
0.114527 0.101158 0.101161 845.498909 835.219550 0.264812 0.000000 0
2 0 2 2 0 0 0 0 2 0 0 2 0 2 0 0 2 0 0 0 2 0 0 0 0 0 0 0 0 0 0 2 2 0 0 0 0 0 2 0 2 0 0 0 0 0 0 0 0 2 0 0 0 0 0 0 2 0 0 2 0 0 0 2 2 0 0 0 0 2 0 2 0 0 2 0 0 0 0 2 0 2 2 0 0 0 2 2 0 0 0 0 0 0 2 0 2 2 0 0 
0 1 1 0 1 1 0 1 1 0 1 1 0 1 1 0 1 1 0 1 1 0 1 1 0 1 1 0 1 1 0 1 1 0 1 1 0 0 1 
0.121184 0.104738 0.104743 844.985627 833.696085 0.251029 0.000000 0
0 0 0 2 0 2 0 0 0 0 0 0 0 2 0 0 0 0 0 0 0 0 0 2 2 0 2 2 0 2 0 2 2 0 0 0 0 0 0 0 0 0 2 0 0 0 0 0 0 0 0 0 0 0 0 0 0 0 0 0 0 0 0 0 0 0 0 0 0 0 0 2 0 0 0 2 0 0 0 0 0 0 0 0 0 0 0 0 0 0 2 0 0 0 2 0 2 0 0 0 
0 0 1 0 0 1 0 1 1 0 1 1 0 1 1 0 1 1 0 1 1 0 1 1 0 0 1 0 1 1 0 0 1 0 1 1 0 1 1 
0.176738 0.135746 0.135764 829.410519 798.834149 0.532318 0.000000 0
2 2 2 2 2 2 2 0 2 2 2 2 2 2 2 2 2 2 2 0 2 2 2 2 2 2 2 2 2 2 2 2 2 0 0 2 2 2 2 2 2 2 0 2 2 2 2 2 2 2 2 2 2 2 2 2 2 2 2 2 2 2 2 2 2 2 2 0 2 2 2 2 2 2 2 2 2 2 2 2 2 2 2 2 2 2 2 2 2 0 2 2 2 2 2 2 2 2 2 2 
0 1 1 0 1 1 0 1 1 0 1 1 0 1 1 0 1 1 0 1 1 0 0 1 0 1 1 0 1 1 0 1 1 0 1 1 0 1 1 
0.158229 0.125068 0.125082 829.446302 799.619147 0.583354 0.000000 0
2 2 2 2 2 2 2 2 2 2 2 2 2 2 2 2 2 2 2 2 2 2 2 2 2 2 2 2 2 2 2 2 2 2 2 2 2 2 2 2 2 2 2 0 2 2 2 2 2 2 2 2 2 2 2 2 0 2 2 2 2 2 2 2 2 2 2 2 2 2 2 2 2 2 2 2 2 2 2 2 2 2 2 2 2 2 2 2 2 2 2 2 2 2 2 0 2 2 2 2 
0 1 1 0 1 1 0 0 1 0 1 1 0 1 1 0 0 1 0 1 1 0 1 1 0 1 1 0 1 1 0 1 1 0 1 1 0 1 1 
0.129527 0.109688 0.109694 830.320661 816.486747 0.261586 0.000000 0
0 0 0 0 2 2 2 0 2 0 0 2 0 0 0 0 0 0 2 0 0 2 0 0 0 0 0 0 2 2 0 2 2 0 0 2 2 0 0 0 0 0 0 0 2 0 0 0 0 0 0 2 0 0 0 0 2 0 0 0 0 2 0 0 0 0 0 0 0 2 0 0 2 0 0 2 0 0 0 0 0 0 2 0 0 0 2 2 0 0 2 2 0 0 0 0 0 0 0 0 
0 1 1 0 1 1 0 0 1 0 1 1 0 0 1 0 0 1 0 1 1 0 0 1 0 1 1 0 1 1 0 0 1 0 1 1 0 1 1 
0.113367 0.100682 0.100686 832.827294 821.402750 0.270359 0.000000 0
0 0 0 0 0 0 0 0 0 0 0 0 2 0 0 0 0 2 2 2 0 0 0 2 0 0 0 0 0 0 0 0 0 0 0 0 0 0 2 0 0 0 0 0 2 0 0 0 0 0 2 2 0 2 0 2 0 0 0 2 0 0 0 0 0 0 0 0 0 0 0 0 2 0 0 0 0 0 0 0 0 0 0 0 0 0 2 0 2 0 0 2 0 2 0 0 0 0 0 2 
0 1 1 0 1 1 0 1 1 0 1 1 0 1 1 0 0 1 0 1 1 0 1 1 0 1 1 0 0 1 0 1 1 0 1 1 0 0 1 
0.130659 0.110489 0.110496 836.761790 824.780692 0.262750 0.000000 0
0 0 2 2 0 2 0 0 0 2 0 0 0 0 0 0 0 0 0 0 2 0 0 0 0 0 0 0 2 0 2 0 2 2 0 0 0 0 0 2 0 2 0 0 0 2 0 0 0 2 0 0 0 0 0 2 0 2 0 0 2 2 0 0 0 0 2 0 2 0 0 0 2 2 0 0 0 0 2 0 2 2 0 0 0 0 2 0 0 0 0 0 0 0 2 0 0 0 2 0 
0 1 1 0 1 1 0 1 1 0 1 1 0 0 1 0 1 1 0 1 1 0 1 1 0 1 0 0 1 1 0 1 1 0 1 1 0 1 1 
0.188233 0.139517 0.139542 838.942774 742.740273 0.646752 0.000000 0
2 2 0 2 2 2 2 2 0 2 2 0 2 2 2 0 2 2 2 2 2 0 2 2 2 2 2 0 2 0 2 2 2 2 2 2 2 2 0 0 2 0 0 2 2 2 2 2 2 2 0 2 0 2 2 2 0 2 0 2 2 2 2 2 0 2 2 2 2 2 2 2 2 0 0 2 2 0 2 2 2 2 2 2 2 2 2 2 2 2 2 2 2 0 2 2 0 2 2 2 
0 0 1 0 1 1 0 1 1 0 1 1 0 1 1 0 0 1 0 1 1 0 1 1 0 1 1 0 1 1 0 1 1 0 1 1 0 1 1 
0.185933 0.138985 0.139008 844.364323 776.052607 0.623572 0.000000 0
2 0 2 2 2 0 2 0 2 0 2 2 2 0 2 2 2 2 2 2 2 2 2 2 2 2 0 2 2 2 2 2 2 2 2 2 2 2 0 2 2 2 2 2 2 2 2 2 2 0 2 2 2 2 2 2 2 0 2 2 2 0 2 2 0 2 2 2 2 2 2 0 2 2 2 0 2 2 2 2 2 2 2 2 2 2 2 2 2 2 2 2 2 2 2 2 2 0 2 2 
0 1 1 0 0 1 0 0 1 0 0 1 0 1 1 0 1 1 0 0 1 0 1 1 0 1 1 0 1 1 0 1 1 0 0 1 0 1 1 
0.179625 0.135579 0.135600 848.934842 798.463257 0.620121 0.000000 0
2 2 2 2 2 2 2 2 2 2 2 2 0 2 2 2 2 2 2 2 2 2 2 2 2 0 2 2 2 2 2 2 2 2 2 0 2 2 2 0 2 2 2 2 2 0 2 2 2 2 2 2 2 2 2 2 2 2 2 2 2 2 2 0 2 0 2 2 2 2 2 2 2 2 2 2 2 2 2 2 2 2 2 2 2 2 0 2 2 2 2 2 2 2 2 0 2 2 2 2 
0 0 1 0 1 1 0 1 1 0 1 1 0 1 1 0 1 1 0 1 1 0 1 1 0 1 1 0 1 1 0 1 1 0 1 1 0 1 1 
0.137025 0.113788 0.113796 852.258325 844.167314 0.288303 0.000000 0
2 0 0 0 2 0 0 0 0 2 0 0 2 0 0 0 0 0 0 0 0 2 0 0 0 2 2 2 0 0 0 0 2 2 2 0 0 0 0 0 0 0 0 2 0 0 2 0 0 0 0 0 0 0 2 0 0 0 0 0 0 0 0 0 2 0 0 0 0 0 0 2 0 2 2 2 2 0 0 0 0 0 0 0 2 0 0 0 0 2 2 2 2 0 0 2 2 2 0 2 
0 1 1 0 0 1 0 1 1 0 1 1 0 1 1 0 1 1 0 1 1 0 1 1 0 1 1 0 1 1 0 1 1 0 1 1 0 0 1 
0.116321 0.101873 0.101877 852.646257 847.123649 0.284521 0.000000 0
0 0 0 0 0 0 2 2 0 0 2 0 0 0 0 0 0 2 0 0 2 2 0 0 0 0 0 0 2 0 0 0 0 0 0 0 0 0 0 0 2 0 0 2 0 0 0 0 2 0 0 0 2 0 0 0 0 0 0 0 0 0 0 0 0 0 2 0 0 0 2 0 0 2 0 0 0 2 0 2 2 0 0 0 2 0 0 0 2 0 0 0 0 2 0 0 0 0 0 2 
0 1 1 0 1 1 0 1 1 0 1 1 0 1 1 0 1 1 0 1 1 0 1 1 0 1 1 0 1 1 0 1 1 0 1 1 0 1 1 
0.113007 0.099517 0.099520 851.599315 846.443991 0.314699 0.000000 0
0 0 0 2 0 2 2 2 2 0 0 0 0 2 2 0 0 2 0 0 0 0 0 0 0 2 2 2 0 2 0 2 0 2 0 2 0 0 2 2 2 0 2 0 0 2 2 0 0 0 2 2 0 0 0 0 2 0 0 0 0 0 0 2 2 0 0 2 2 2 0 0 0 0 0 2 0 2 0 0 2 0 0 2 0 0 0 2 0 0 0 2 0 0 2 2 0 2 2 0 
0 1 1 0 1 1 0 0 1 0 1 1 0 1 1 0 1 1 0 1 1 0 1 1 0 1 1 0 1 1 0 1 1 0 1 1 0 1 1 
0.112482 0.099229 0.099232 849.640721 843.310798 0.294243 0.000000 0
0 0 2 0 0 0 0 0 0 0 0 2 0 0 2 0 0 0 0 0 2 0 2 0 0 2 0 0 0 0 0 2 2 0 2 0 0 0 0 2 0 0 2 0 2 0 0 2 0 0 0 0 0 0 0 2 0 0 0 0 2 0 0 0 2 0 0 0 2 0 0 0 0 0 0 2 2 0 0 2 0 0 0 2 2 0 0 2 0 2 2 2 2 0 2 0 2 0 2 2 
0 1 1 0 0 1 0 1 1 0 1 1 0 0 1 0 1 1 0 1 1 0 0 1 0 1 1 0 1 1 0 1 1 0 1 1 0 1 1 
0.113606 0.100218 0.100221 847.512886 838.915302 0.279456 0.000000 0
0 0 2 0 0 0 2 0 0 2 2 0 0 0 0 0 0 2 0 2 0 0 0 2 2 0 0 0 0 2 0 0 0 0 0 0 0 2 0 2 2 2 0 0 0 0 0 0 0 0 0 0 0 0 2 0 2 0 2 2 0 0 0 0 0 0 2 0 0 0 0 0 0 0 0 0 2 2 2 0 0 0 2 2 2 0 0 0 0 0 0 0 0 0 0 0 0 2 0 2 
0 1 1 0 1 1 0 1 1 0 1 1 0 0 1 0 1 1 0 1 1 0 1 1 0 1 1 0 1 1 0 1 1 0 1 1 0 1 1 
0.125025 0.106780 0.106785 846.166680 834.767225 0.063218 0.000000 0
0 0 0 0 0 0 0 0 0 0 0 0 0 0 0 0 0 0 0 0 0 0 0 0 0 0 0 0 0 0 0 0 0 0 0 0 0 0 0 0 0 0 0 0 0 0 0 0 0 0 0 0 0 0 0 0 0 0 0 0 0 0 0 0 0 0 0 0 0 0 0 0 0 0 0 0 0 0 0 0 0 0 0 0 0 0 0 0 0 0 0 0 0 0 0 0 0 0 0 0 
0 0 1 0 1 1 0 0 1 0 1 1 0 1 1 0 1 1 0 0 1 0 1 1 0 1 1 0 0 1 0 0 1 0 1 1 0 0 1 
0.153234 0.121508 0.121520 845.882000 818.810343 0.563400 0.000000 0
2 2 2 0 2 2 2 2 2 2 2 2 2 2 2 2 2 2 2 2 2 2 2 2 2 2 2 2 0 2 2 2 2 2 2 2 2 2 2 2 2 2 2 2 2 2 2 2 2 2 2 2 2 2 2 2 2 2 2 2 2 2 2 2 2 2 2 2 2 2 2 2 2 2 2 0 2 2 0 2 2 2 2 0 2 2 2 2 2 2 2 2 2 2 2 2 2 2 2 2 
0 1 1 0 0 1 0 1 1 0 0 1 0 1 1 0 1 1 0 1 1 0 1 1 0 1 1 0 1 1 0 1 1 0 1 1 0 1 1 
0.145643 0.119621 0.119630 828.339298 810.521189 0.146135 0.000000 0
0 0 0 0 0 0 0 0 0 0 0 0 0 0 0 0 0 0 0 0 0 0 0 0 0 0 0 0 0 0 0 0 0 0 0 0 0 0 0 0 0 0 0 2 0 0 0 0 0 0 0 0 0 0 0 0 0 0 0 0 2 0 0 0 0 0 0 0 0 0 0 0 0 0 0 0 0 0 0 0 0 0 0 0 2 0 0 0 0 0 0 0 0 0 0 0 0 0 0 0 
0 1 1 0 1 1 0 0 1 0 0 1 0 0 1 0 1 1 0 1 1 0 1 1 0 0 1 0 1 1 0 1 1 0 1 1 0 1 1 
0.148184 0.119493 0.119504 829.310548 804.527713 0.498060 0.000000 0
2 2 0 2 2 2 0 2 2 2 2 2 2 0 2 2 2 2 2 2 2 2 2 2 0 2 2 2 2 0 2 2 2 2 2 2 2 0 2 0 2 2 2 2 0 2 2 2 0 2 2 0 2 2 2 2 2 2 2 2 2 2 2 0 2 2 2 0 2 2 2 2 2 2 2 2 2 2 2 2 2 2 2 0 2 2 2 2 2 2 2 2 2 2 2 2 2 2 2 2 
0 1 1 0 1 1 0 0 1 0 1 1 0 1 1 0 1 1 0 1 1 0 0 1 0 1 1 0 0 1 0 1 1 0 0 1 0 0 1 
0.123711 0.106464 0.106469 831.194921 818.743683 0.259248 0.000000 0
0 2 2 0 0 0 0 0 2 0 0 2 0 0 2 0 2 0 2 0 0 0 2 2 0 0 0 2 0 2 0 0 0 0 0 0 2 0 2 0 0 2 2 0 2 0 0 2 0 2 2 0 0 2 0 2 2 0 0 2 0 0 0 0 0 2 2 0 0 2 0 0 2 0 2 0 0 2 0 0 0 2 0 2 2 0 0 0 0 2 0 0 0 2 0 0 0 0 2 0 
0 1 1 0 1 1 0 1 1 0 1 1 0 0 1 0 1 1 0 1 1 0 1 1 0 1 1 0 1 1 0 0 1 0 1 1 0 0 1 
0.122717 0.105567 0.105572 834.736291 824.181865 0.265671 0.000000 0
2 0 2 2 0 0 0 0 2 0 2 0 0 0 0 2 2 0 0 0 0 0 0 2 0 0 0 2 2 2 0 0 0 0 0 0 0 0 0 0 2 0 2 2 0 0 0 2 2 2 0 2 0 0 2 0 0 2 0 0 2 0 0 2 0 0 0 0 2 0 0 2 0 2 2 0 0 0 2 0 2 0 0 0 0 0 0 2 0 0 0 2 0 0 0 0 0 0 2 0 
0 1 1 0 1 1 0 1 1 0 1 1 0 1 1 0 1 1 0 1 1 0 0 1 0 1 1 0 1 1 0 1 1 0 1 1 0 1 1 
0.147980 0.118546 0.118557 839.150921 810.203144 0.545975 0.000000 0
2 2 2 2 2 2 2 0 2 2 2 2 2 2 2 2 2 2 2 2 2 2 2 2 2 2 2 2 2 2 2 2 2 2 2 0 2 2 2 0 2 2 2 2 2 0 2 2 2 2 2 2 2 2 2 2 2 2 2 2 2 2 2 2 0 2 2 2 2 0 2 2 2 2 2 2 2 2 2 2 2 2 2 2 2 2 2 2 2 0 0 2 0 2 2 2 2 2 2 2 
0 1 1 0 0 1 0 1 1 0 1 1 0 0 1 0 1 1 0 1 1 0 1 1 0 1 1 0 1 1 0 0 1 0 1 1 0 1 1 
0.166466 0.128649 0.128666 843.582995 803.220699 0.486595 0.000000 0
2 2 2 2 2 2 2 2 2 0 2 0 2 2 0 2 2 2 2 2 2 2 2 2 2 2 0 2 2 2 2 2 2 2 2 2 2 2 0 2 2 2 2 0 2 2 0 0 2 0 2 0 2 2 2 2 2 2 2 2 2 2 2 2 2 2 2 2 2 2 2 2 2 2 2 2 2 2 2 2 2 2 2 2 2 2 2 2 0 2 2 2 2 2 2 0 2 2 2 2 
0 1 1 0 1 1 0 1 0 0 1 1 0 1 1 0 1 1 0 0 1 0 1 1 0 1 1 0 0 1 0 1 1 0 1 1 0 1 1 
0.141845 0.116875 0.116884 848.823092 839.105155 0.262079 0.000000 0
2 0 2 0 0 2 0 0 0 0 0 0 0 0 2 0 0 0 2 0 2 0 0 2 0 0 0 0 2 0 0 0 0 0 0 0 0 0 0 0 0 0 0 0 2 0 0 0 0 0 0 0 0 0 0 0 2 0 0 2 0 0 0 2 0 2 0 0 0 0 0 0 0 2 0 0 0 0 0 0 2 0 2 2 0 2 0 0 0 0 0 2 2 0 0 2 0 2 0 0 
0 1 1 0 1 1 0 1 1 0 0 1 0 1 1 0 1 1 0 1 1 0 1 1 0 1 1 0 0 1 0 1 1 0 1 1 0 1 1 
0.129127 0.109599 0.109605 852.398167 845.158570 0.300293 0.000000 0
2 0 2 0 2 0 0 0 0 0 0 2 0 0 0 0 0 0 0 0 2 0 0 2 0 2 0 2 0 0 0 0 2 2 0 0 0 0 0 2 0 0 0 0 0 2 2 0 0 2 2 0 2 0 0 0 0 0 2 2 2 0 2 0 0 0 2 2 0 2 2 0 0 2 0 2 0 0 0 2 0 2 0 0 0 2 0 2 0 2 0 0 0 0 0 0 0 2 0 0 
0 0 1 0 1 1 0 1 1 0 1 1 0 1 1 0 1 1 0 1 1 0 1 1 0 1 1 0 1 1 0 1 1 0 1 1 0 0 1 
0.116558 0.102165 0.102169 854.314595 849.301256 0.290438 0.000000 0
0 0 2 0 0 0 0 0 0 2 0 0 2 0 0 0 0 0 0 2 0 2 2 0 2 0 2 0 0 2 0 0 0 0 0 2 0 0 2 2 0 2 0 0 0 2 2 0 0 0 0 0 0 0 0 0 2 0 0 0 0 0 0 2 0 0 0 0 0 2 0 0 2 0 0 0 2 0 0 0 0 2 0 0 2 0 0 0 0 0 2 0 0 2 0 0 0 0 0 0 
0 1 1 0 0 1 0 1 1 0 1 1 0 1 1 0 1 1 0 0 1 0 1 1 0 0 1 0 1 1 0 1 1 0 1 1 0 1 1 
0.114240 0.100285 0.100289 854.536952 850.594040 0.284156 0.000000 0
0 0 0 0 2 2 0 0 0 0 2 2 0 0 2 2 0 2 0 0 2 0 0 2 0 0 0 0 0 2 0 0 0 0 2 0 0 2 2 0 0 0 0 0 0 0 0 0 0 0 0 2 0 0 0 2 0 0 0 0 0 0 0 0 0 2 0 0 0 0 0 0 0 0 0 2 0 2 2 0 2 0 0 2 0 0 0 2 0 0 0 0 2 2 2 0 2 0 0 0 
0 1 1 0 1 1 0 0 1 0 1 1 0 0 1 0 1 1 0 1 1 0 1 1 0 0 1 0 1 1 0 0 1 0 1 1 0 1 1 
0.112899 0.099429 0.099433 853.125087 848.871442 0.113336 0.000000 0
0 0 0 0 0 0 0 0 0 0 0 0 0 0 0 0 0 0 0 0 0 0 0 0 0 0 0 0 0 0 0 0 0 0 0 0 0 0 0 0 0 0 0 0 0 0 0 0 0 0 0 0 0 0 0 0 0 0 0 0 0 0 0 0 0 0 0 0 0 0 0 0 0 0 0 0 0 0 0 0 0 0 0 0 0 0 0 0 0 0 2 0 0 0 0 0 0 0 0 0 
0 1 1 0 1 1 0 1 1 0 1 1 0 1 1 0 1 1 0 0 1 0 1 1 0 0 1 0 0 1 0 0 1 0 1 1 0 1 1 
0.113470 0.099593 0.099597 850.537156 844.260976 0.281167 0.000000 0
2 0 0 0 0 0 0 0 0 0 2 0 0 0 0 0 0 2 0 0 0 2 0 0 0 2 2 0 2 0 2 0 2 0 2 0 0 0 0 0 0 2 0 2 2 0 2 0 0 2 0 0 0 0 0 0 2 2 0 0 0 0 0 0 0 0 0 0 0 2 2 0 0 0 0 0 0 0 2 0 2 0 0 0 0 0 0 0 2 2 0 0 0 0 0 0 0 0 0 2 
0 1 1 0 1 1 0 1 1 0 1 1 0 1 1 0 1 1 0 1 1 0 1 1 0 0 1 0 1 1 0 0 1 0 1 1 0 1 1 
0.109566 0.097692 0.097695 847.465208 838.877548 0.294603 0.000000 0
2 0 0 0 0 0 2 0 0 0 0 0 0 0 0 0 0 0 2 0 0 0 0 0 2 0 0 0 0 0 2 0 0 0 0 0 0 2 0 0 0 0 0 2 0 0 2 0 0 0 0 2 0 0 2 0 0 0 0 0 0 2 0 0 2 0 0 0 2 0 0 0 2 2 2 0 2 0 0 0 2 0 0 0 0 0 0 0 0 0 2 0 2 2 0 2 0 0 0 0 
0 0 1 0 0 1 0 1 1 0 0 1 0 1 1 0 0 1 0 0 1 0 1 1 0 1 1 0 1 1 0 0 1 0 1 1 0 0 1 
0.109264 0.098241 0.098244 845.301752 833.687549 0.064100 0.000000 0
0 0 0 0 0 0 0 0 0 0 0 0 0 0 0 0 0 0 0 0 0 0 0 0 0 0 0 0 0 0 0 0 0 0 0 0 0 0 0 0 0 0 0 0 0 0 0 0 0 0 0 0 0 0 0 0 0 0 0 0 0 0 0 0 0 0 0 0 0 0 0 0 0 0 0 0 0 0 0 0 0 0 0 0 0 0 0 0 0 0 0 0 0 0 0 0 0 0 0 0 
0 1 1 0 1 1 0 1 1 0 1 1 0 0 1 0 1 1 0 0 1 0 0 1 0 1 1 0 0 1 0 1 1 0 0 1 0 1 1 
0.130846 0.110085 0.110092 845.061483 831.020805 0.353689 0.000000 0
0 0 0 2 0 2 0 0 2 0 2 0 0 2 2 2 0 2 0 0 0 0 0 2 0 0 0 2 2 0 0 0 2 0 0 0 0 0 2 2 2 2 2 0 0 0 2 2 2 0 0 0 0 2 0 0 2 2 0 2 0 2 0 2 0 2 0 0 0 0 0 2 0 0 2 2 0 2 2 0 2 0 0 0 0 0 2 2 2 0 0 0 2 2 2 0 2 2 0 0 
0 1 1 0 1 1 0 1 1 0 1 1 0 0 1 0 0 1 0 1 1 0 1 1 0 0 1 0 1 1 0 1 1 0 1 1 0 0 1 
0.148612 0.119061 0.119073 826.678505 792.868205 0.567821 0.000000 0
0 2 2 0 2 2 2 2 2 2 2 2 2 2 2 2 2 2 2 2 2 2 2 2 2 2 2 2 2 2 2 2 2 2 2 2 2 2 2 2 2 2 2 2 2 0 2 2 2 2 2 2 2 2 2 2 2 2 2 2 2 2 2 2 2 0 2 2 2 2 2 0 2 2 2 2 2 2 0 2 2 2 2 2 0 2 2 2 2 2 2 2 2 2 2 2 2 2 2 2 
0 1 1 0 1 1 0 1 1 0 1 1 0 1 1 0 1 1 0 1 1 0 1 1 0 1 1 0 0 1 0 1 1 0 1 1 0 1 1 
0.145027 0.116760 0.116771 828.292182 798.999740 0.548869 0.000000 0
2 2 2 2 2 2 2 2 2 2 2 2 2 2 2 2 2 2 2 2 2 2 2 2 2 2 2 2 0 0 2 0 2 2 2 2 2 2 2 2 2 2 2 2 2 2 2 2 2 2 2 2 2 2 2 2 2 2 0 2 2 2 2 2 0 2 2 2 2 2 2 2 2 2 2 2 2 2 2 2 2 2 2 2 2 2 0 2 2 2 2 2 2 2 2 2 2 2 2 2 
0 1 1 0 1 1 0 0 1 0 1 1 0 1 1 0 1 1 0 1 1 0 1 1 0 1 1 0 1 1 0 1 1 0 1 1 0 1 1 
0.120691 0.104256 0.104262 831.157527 819.861230 0.257460 0.000000 0
0 0 0 0 0 0 0 0 0 0 0 0 0 0 0 0 2 0 0 0 0 0 0 0 0 2 2 0 0 0 0 0 0 0 0 0 0 0 0 2 0 0 0 0 0 0 2 0 0 0 0 0 0 0 0 0 0 0 0 0 0 2 2 2 2 0 0 2 2 0 0 0 0 0 0 0 2 0 0 0 0 0 2 0 0 2 0 0 2 0 0 0 0 2 0 0 0 0 0 0 
0 0 1 0 1 1 0 1 1 0 1 1 0 0 1 0 1 1 0 1 1 0 1 1 0 1 1 0 0 1 0 0 1 0 0 1 0 1 1 
0.127792 0.107584 0.107591 835.517170 820.775717 0.482835 0.000000 0
2 2 2 2 2 2 2 2 0 2 2 2 2 2 0 2 0 2 2 2 2 2 2 2 2 2 2 2 0 0 0 2 2 2 2 2 2 2 0 2 2 2 2 0 2 0 2 2 2 0 0 2 2 2 2 0 2 2 2 2 2 2 0 2 2 2 0 0 2 2 2 2 2 2 2 2 2 0 0 2 2 0 2 2 2 2 2 2 2 2 2 0 2 2 0 2 2 2 2 2 
0 1 1 0 1 1 0 1 1 0 1 1 0 1 1 0 1 1 0 1 1 0 1 1 0 1 1 0 1 1 0 0 1 0 0 1 0 0 1 
0.122847 0.105467 0.105472 840.765333 832.687944 0.274798 0.000000 0
0 0 0 2 0 0 0 2 0 0 0 0 0 0 0 0 0 0 0 0 0 0 0 0 0 0 0 2 0 0 0 0 2 2 0 2 0 0 0 0 0 0 0 0 0 2 2 0 0 0 2 2 0 0 0 2 2 0 0 0 0 2 0 0 0 2 2 0 0 0 0 0 2 0 0 0 2 0 0 0 0 2 0 0 0 0 2 2 0 2 2 0 0 0 0 0 0 2 0 0 
0 1 1 0 1 1 0 0 1 0 1 1 0 1 1 0 0 1 0 1 1 0 1 1 0 1 1 0 1 1 0 0 1 0 1 1 0 1 1 
0.122724 0.105672 0.105677 846.035795 839.078198 0.296564 0.000000 0
2 2 2 0 0 0 0 2 0 0 0 0 0 0 2 0 0 0 0 0 0 0 2 0 0 2 2 2 0 0 0 0 0 0 0 0 0 2 0 0 2 0 0 0 0 2 0 0 2 0 0 0 2 0 0 0 2 2 2 0 0 0 0 0 0 0 2 0 0 0 2 0 2 0 0 0 0 0 2 2 0 0 0 0 0 0 0 0 0 0 0 0 0 0 0 0 0 0 0 0 
0 1 1 0 1 1 0 1 1 0 1 1 0 1 1 0 0 1 0 0 1 0 0 1 0 1 1 0 1 1 0 1 1 0 1 1 0 1 1 
0.117359 0.102654 0.102658 850.776374 845.376904 0.299473 0.000000 0
0 0 0 0 0 2 0 0 0 0 0 0 0 0 2 2 0 2 2 0 0 2 0 0 0 0 0 2 0 0 0 0 0 0 0 0 0 0 0 0 2 2 0 0 0 0 0 0 0 0 0 2 0 2 2 2 0 0 0 0 0 0 0 2 2 0 0 0 0 0 2 0 2 0 0 0 0 0 2 0 0 2 2 2 2 2 0 2 2 2 2 2 2 2 0 0 0 0 0 0 
0 1 1 0 0 1 0 1 1 0 1 1 0 1 1 0 1 1 0 1 1 0 0 1 0 0 1 0 0 1 0 0 1 0 0 1 0 1 1 
0.115102 0.101055 0.101059 854.231259 850.186411 0.288424 0.000000 0
0 0 0 0 0 0 0 0 0 0 0 0 0 0 0 2 0 0 0 2 0 0 0 0 0 0 0 0 0 0 2 2 0 0 2 0 0 0 2 0 0 0 0 2 2 0 0 2 0 2 0 0 0 2 2 0 0 0 0 0 0 0 0 0 0 0 2 2 2 2 0 2 0 0 0 2 0 0 0 0 0 0 0 0 0 2 2 2 2 0 0 0 0 0 0 0 0 0 0 0 
0 0 1 0 1 1 0 1 1 0 1 1 0 0 1 0 1 1 0 1 1 0 1 1 0 1 1 0 0 1 0 1 1 0 1 1 0 1 1 
0.113911 0.100113 0.100117 856.043397 852.963527 0.291250 0.000000 0
0 2 2 0 0 0 0 2 0 0 0 0 0 0 0 2 0 0 0 2 0 0 0 0 2 0 0 2 0 2 0 0 0 0 0 2 0 0 0 0 2 0 0 0 0 0 0 2 0 2 2 2 0 0 0 0 0 0 0 2 2 2 0 2 0 0 2 0 0 0 0 2 0 0 0 2 2 0 0 0 0 2 0 0 0 0 0 0 2 2 0 0 0 0 0 2 0 0 2 0 
0 1 1 0 1 1 0 0 1 0 1 1 0 1 1 0 1 1 0 1 1 0 1 1 0 1 1 0 1 1 0 1 1 0 1 1 0 1 1 
0.115105 0.100581 0.100585 856.074072 852.364756 0.286632 0.000000 0
0 0 0 2 0 2 0 0 0 0 0 0 0 0 0 2 0 0 0 0 0 0 2 2 0 2 2 2 0 0 0 2 0 2 0 0 0 0 2 0 0 0 2 0 0 0 0 0 0 2 0 2 0 0 2 0 0 0 2 2 2 0 0 0 0 0 0 2 0 0 0 0 0 0 2 0 2 2 2 2 0 0 2 0 0 0 2 0 0 0 0 0 0 0 2 2 0 2 2 2 
0 0 1 0 1 1 0 1 1 0 1 1 0 0 1 0 1 1 0 1 1 0 1 1 0 1 1 0 1 1 0 1 1 0 1 1 0 1 1 
0.113287 0.099629 0.099632 854.299862 850.523777 0.289994 0.000000 0
2 2 0 0 0 0 2 0 0 2 0 2 0 0 2 2 0 0 2 0 0 2 0 0 0 0 2 2 0 0 0 0 0 0 0 0 0 2 0 0 0 0 0 0 2 0 0 0 2 0 0 0 2 0 2 2 2 0 0 0 0 0 0 2 2 0 0 0 2 2 0 0 0 0 0 0 2 2 0 2 2 0 0 2 2 0 2 0 0 0 2 2 0 2 2 0 0 0 0 0 
0 1 1 0 0 1 0 1 1 0 1 1 0 1 1 0 1 1 0 1 1 0 1 1 0 0 1 0 0 1 0 1 1 0 1 1 0 1 1 
0.112512 0.099201 0.099205 851.173562 845.356028 0.280846 0.000000 0
2 0 2 0 0 2 0 0 2 0 0 2 0 0 0 0 0 0 0 0 2 2 0 0 0 0 0 0 2 2 0 0 2 0 0 2 0 0 2 0 0 2 0 2 2 0 0 0 0 0 0 0 0 0 2 0 0 0 0 0 0 2 0 2 0 0 0 2 2 0 0 0 0 2 0 0 2 2 0 0 0 0 2 2 2 0 0 0 2 0 2 2 2 0 0 0 0 2 0 0 
0 1 1 0 1 1 0 0 1 0 1 1 0 1 1 0 0 1 0 1 1 0 1 1 0 1 1 0 1 1 0 1 1 0 1 1 0 1 1 
0.109977 0.097896 0.097899 847.430795 838.475752 0.229440 0.000000 0
0 0 0 0 0 0 0 0 0 0 0 0 2 0 0 0 0 0 0 2 0 0 0 2 0 0 0 2 0 0 0 2 0 0 2 2 0 0 0 0 0 0 0 2 0 0 0 0 0 0 2 0 0 0 0 0 0 0 0 0 0 0 0 2 0 0 0 2 0 2 0 2 2 0 0 2 0 0 0 0 0 0 0 0 0 0 2 0 2 2 2 2 0 0 0 2 2 0 0 0 
0 1 1 0 1 1 0 1 1 0 1 1 0 1 1 0 1 1 0 0 1 0 1 1 0 0 1 0 1 1 0 1 1 0 0 1 0 0 1 
0.103790 0.095155 0.095156 844.514653 832.299862 0.060008 0.000000 0
0 0 0 0 0 0 0 0 0 0 0 0 0 0 0 0 0 0 0 0 0 0 0 0 0 0 0 0 0 0 0 0 0 0 0 0 0 0 0 0 0 0 0 0 0 0 0 0 0 0 0 0 0 0 0 0 0 0 0 0 0 0 0 0 0 0 0 0 0 2 0 0 0 0 0 0 2 0 0 0 0 0 0 0 0 0 0 0 0 0 0 0 0 0 0 0 0 0 0 0 
0 0 1 0 0 1 0 1 1 0 1 1 0 1 1 0 1 1 0 1 1 0 1 1 0 0 1 0 1 1 0 0 1 0 0 1 0 1 1 
0.114825 0.101631 0.101635 843.691974 829.175605 0.060952 0.000000 0
0 0 0 0 0 0 0 0 0 0 0 0 0 0 0 0 0 0 0 0 0 0 0 0 0 0 0 0 0 0 0 0 0 0 0 0 0 0 0 0 0 0 0 0 0 0 0 0 0 0 0 0 0 0 0 0 0 0 0 0 0 0 0 0 0 0 0 0 0 0 0 0 0 0 0 0 0 0 0 0 0 0 0 0 0 0 0 0 0 0 0 0 0 0 0 0 0 0 0 0 
0 0 1 0 1 1 0 1 1 0 1 1 0 0 1 0 1 1 0 1 1 0 0 1 0 1 1 0 0 1 0 1 1 0 0 1 0 0 1 
0.111784 0.099315 0.099319 825.390655 811.977055 0.238782 0.000000 0
0 0 2 0 0 0 0 2 2 0 0 2 0 2 2 0 0 0 0 0 0 0 0 0 0 2 0 2 0 0 2 0 0 0 0 0 0 0 0 0 2 0 0 0 2 0 0 0 0 0 0 0 0 0 0 0 0 2 0 0 0 0 0 0 0 0 0 0 0 2 0 0 0 0 0 0 0 0 2 0 2 0 0 0 0 2 0 0 0 0 0 0 0 0 2 2 2 0 0 0 
0 1 1 0 0 1 0 1 1 0 1 1 0 1 1 0 1 1 0 1 1 0 1 1 0 1 1 0 1 1 0 1 1 0 1 1 0 1 1 
0.109800 0.098080 0.098084 827.059229 814.858753 0.013117 0.000000 0
0 0 0 0 0 0 0 0 0 0 0 0 0 0 0 0 0 0 0 0 0 0 0 0 0 0 0 0 0 0 0 0 0 0 0 0 0 0 0 0 0 0 0 0 0 0 0 0 0 0 0 0 0 0 0 0 0 0 0 0 0 0 0 0 0 0 0 0 0 0 0 0 0 0 0 0 0 0 0 0 0 0 0 0 0 0 0 0 0 0 0 0 0 0 0 0 0 0 0 0 
0 0 1 0 1 1 0 1 1 0 1 1 0 1 1 0 0 1 0 1 1 0 1 1 0 1 1 0 1 1 0 1 1 0 1 1 0 0 1 
0.102178 0.093951 0.093952 830.063335 819.630074 0.131987 0.000000 0
0 0 0 0 0 0 0 0 0 2 0 0 0 0 0 0 0 0 0 0 0 0 0 0 0 0 0 0 0 0 0 0 0 0 0 0 0 0 0 0 0 0 0 0 0 0 0 0 0 0 0 0 0 0 0 0 0 0 0 0 0 0 0 0 2 0 0 0 0 0 0 0 2 0 0 0 0 0 0 0 0 0 0 0 0 0 0 0 0 0 0 0 0 0 0 0 0 0 0 0 
0 0 1 0 1 1 0 1 1 0 1 1 0 1 1 0 1 1 0 1 1 0 1 1 0 1 1 0 1 1 0 1 1 0 1 1 0 1 1 
0.114532 0.100836 0.100840 834.933494 825.702632 0.015123 0.000000 0
0 0 0 0 0 0 0 0 0 0 0 0 0 0 0 0 0 0 0 0 0 0 0 0 0 0 0 0 0 0 0 0 0 0 0 0 0 0 0 0 0 0 0 0 0 0 0 0 0 0 0 0 0 0 0 0 0 0 0 0 0 0 0 0 0 0 0 0 0 0 0 0 0 0 0 0 0 0 0 0 0 0 0 0 0 0 0 0 0 0 0 0 0 0 0 0 0 0 0 0 
0 1 1 0 1 1 0 1 1 0 1 1 0 1 1 0 1 1 0 1 1 0 1 1 0 0 1 0 1 1 0 1 1 0 1 1 0 1 1 
0.107669 0.097004 0.097006 840.703520 833.809069 0.100779 0.000000 0
0 0 0 0 0 0 0 0 0 0 0 0 0 0 0 0 0 0 0 0 0 0 0 0 0 0 0 0 0 0 0 0 0 0 0 0 0 0 0 0 0 0 0 0 0 0 0 0 0 0 0 0 0 0 0 0 0 0 0 0 0 0 0 0 0 0 0 0 0 0 0 0 0 0 0 0 0 0 0 0 0 0 0 0 0 0 0 0 0 0 0 0 0 0 0 0 0 0 0 0 
0 1 1 0 1 1 0 1 1 0 1 1 0 1 1 0 1 1 0 1 1 0 1 1 0 1 1 0 1 1 0 1 1 0 0 1 0 1 1 
0.111911 0.099055 0.099058 846.660306 841.609254 0.297999 0.000000 0
2 0 0 0 0 0 0 0 0 2 2 0 0 0 2 0 2 0 0 0 0 0 0 2 0 0 2 0 0 2 0 0 0 0 0 0 0 0 2 0 0 0 0 2 0 2 0 0 2 0 2 0 0 2 0 0 0 0 0 0 0 0 0 0 2 0 0 0 0 0 0 0 2 0 2 2 2 2 0 0 0 0 0 0 0 0 0 0 2 0 2 2 2 2 2 0 2 0 0 0 
0 1 1 0 0 1 0 1 1 0 1 1 0 0 1 0 1 1 0 1 1 0 1 1 0 1 1 0 1 1 0 1 1 0 1 1 0 0 1 
0.114704 0.100487 0.100491 851.781091 848.146360 0.290900 0.000000 0
2 2 2 0 0 0 0 0 0 2 0 0 0 0 0 2 2 0 0 2 0 0 0 0 0 0 0 0 0 0 0 0 0 2 2 0 0 0 0 0 0 0 0 0 0 0 0 0 0 0 2 0 0 2 0 0 0 2 2 0 0 2 0 0 0 0 2 2 0 0 0 2 0 2 0 0 2 2 0 2 0 0 0 2 0 0 0 0 0 0 2 2 0 0 2 0 0 0 0 2 
0 0 1 0 0 1 0 1 1 0 0 1 0 1 1 0 1 1 0 0 1 0 1 1 0 0 1 0 1 1 0 0 1 0 0 1 0 0 1 
0.114119 0.100152 0.100155 855.314371 852.680546 0.298898 0.000000 0
2 2 0 0 2 0 0 0 0 0 0 2 0 2 0 0 0 2 0 0 2 0 0 0 0 0 0 0 2 0 0 0 0 2 2 0 0 0 2 0 0 0 2 2 0 0 0 0 0 0 2 0 0 2 0 0 0 2 0 0 0 2 2 2 2 0 0 2 2 0 0 0 2 0 0 0 2 0 0 0 0 2 0 0 2 0 0 2 0 0 0 0 0 2 2 2 0 0 0 2 
0 1 1 0 1 1 0 1 1 0 1 1 0 1 1 0 1 1 0 1 1 0 1 1 0 1 1 0 0 1 0 1 1 0 1 1 0 1 1 
0.113793 0.099930 0.099934 857.071157 854.912162 0.289404 0.000000 0
2 0 2 0 0 0 0 2 2 0 2 0 0 0 0 0 0 2 2 0 2 0 0 0 0 0 2 0 0 0 0 0 2 0 2 0 0 0 0 2 0 0 0 0 2 2 2 0 0 0 0 0 0 2 0 0 0 2 2 0 2 0 0 0 0 0 2 0 0 0 2 0 2 2 0 0 0 0 0 2 0 0 0 0 2 2 0 0 0 0 2 0 0 0 2 0 2 2 0 2 
0 1 1 0 1 1 0 1 1 0 1 1 0 0 1 0 1 1 0 1 1 0 1 1 0 1 1 0 1 1 0 1 1 0 0 1 0 1 1 
0.114109 0.100096 0.100100 856.956797 854.560777 0.282623 0.000000 0
0 2 0 2 2 0 0 2 0 0 2 0 2 0 0 0 2 0 2 0 0 2 0 2 0 0 0 0 0 0 0 0 0 0 0 0 0 0 0 2 0 0 0 0 0 2 0 2 2 2 0 0 0 0 2 0 0 0 0 0 0 0 0 0 0 0 2 0 0 2 0 0 2 0 0 0 0 2 0 2 0 0 2 0 0 2 0 0 0 0 0 0 0 0 0 0 0 0 0 0 
0 1 1 0 0 1 0 0 1 0 1 1 0 1 1 0 1 1 0 1 1 0 1 1 0 1 1 0 1 1 0 1 1 0 1 1 0 0 1 
0.113439 0.099717 0.099721 854.984435 851.435800 0.289976 0.000000 0
0 0 0 0 0 0 0 0 2 0 2 0 0 0 2 0 0 2 0 2 2 0 0 2 0 0 0 0 0 2 0 0 2 0 0 0 0 2 0 0 0 0 0 0 0 0 2 0 0 0 0 0 2 0 0 0 0 0 0 0 2 0 2 2 0 0 0 0 0 0 0 0 0 0 2 2 0 2 0 0 2 2 0 0 0 2 0 0 0 2 0 0 0 0 0 0 0 0 2 0 
0 1 1 0 1 1 0 1 1 0 1 1 0 1 1 0 0 1 0 1 1 0 1 1 0 1 1 0 0 1 0 1 1 0 1 1 0 0 1 
0.112964 0.099505 0.099508 851.654313 845.828220 0.292836 0.000000 0
0 2 0 0 0 0 0 2 0 0 0 0 2 0 0 0 0 0 0 0 0 0 0 0 0 0 0 2 0 0 0 2 2 2 0 2 0 0 2 0 0 0 0 2 0 0 2 0 0 0 0 2 2 2 0 0 0 2 0 0 0 0 2 2 0 0 2 2 0 0 0 2 0 0 0 0 0 2 0 0 2 2 0 0 0 0 2 0 2 0 0 0 0 2 0 2 0 0 0 2 
0 0 1 0 1 1 0 1 1 0 0 1 0 1 1 0 0 1 0 1 1 0 1 1 0 1 1 0 0 1 0 1 1 0 0 1 0 0 1 
0.111404 0.098985 0.098988 847.785390 838.569206 0.288113 0.000000 0
0 2 0 2 2 0 0 0 0 0 0 0 0 0 0 0 0 0 0 0 2 2 2 0 0 2 2 0 2 0 0 0 2 2 0 2 0 0 2 0 0 2 0 0 0 0 0 2 0 0 2 0 0 0 0 0 0 0 2 0 2 0 0 2 0 0 0 0 2 2 2 2 0 0 2 0 0 0 0 0 0 0 0 0 2 2 2 2 0 0 0 2 0 0 0 0 0 0 0 0 
0 1 1 0 1 1 0 1 1 0 1 1 0 1 1 0 1 1 0 1 1 0 1 1 0 1 1 0 0 1 0 1 1 0 1 1 0 1 1 
0.121065 0.104768 0.104773 844.985539 831.781645 0.058827 0.000000 0
0 0 0 0 0 0 0 0 2 0 0 0 0 0 0 0 0 0 0 0 0 0 0 0 0 0 0 0 0 0 0 0 0 0 0 0 0 0 0 0 0 0 0 0 0 0 0 0 0 0 0 0 0 0 0 0 0 0 0 0 0 0 0 0 0 0 0 0 0 0 0 0 0 0 0 0 0 0 0 0 0 0 0 0 0 0 0 0 0 0 0 0 0 0 0 0 0 0 0 0 
0 1 1 0 1 1 0 1 1 0 1 1 0 1 1 0 0 1 0 1 1 0 0 1 0 1 1 0 1 1 0 1 1 0 1 1 0 1 1 
0.151213 0.120471 0.120483 844.014723 813.030443 0.542861 0.000000 0
2 0 2 2 2 2 0 2 0 2 2 0 2 2 2 2 2 2 2 2 2 2 2 2 2 2 2 2 2 2 2 2 0 2 2 2 2 2 2 2 2 2 2 2 2 2 2 2 2 2 2 2 2 2 2 2 0 2 2 2 2 2 0 2 2 0 2 0 2 2 2 2 2 2 2 2 2 2 2 2 2 2 2 0 2 2 2 2 2 2 2 2 2 2 0 2 2 2 2 0 
0 1 1 0 1 1 0 1 1 0 0 1 0 0 1 0 0 1 0 1 1 0 1 1 0 1 1 0 1 1 0 1 1 0 1 1 0 1 1 
0.185831 0.139111 0.139134 828.655672 757.264305 0.637848 0.000000 0
2 0 2 2 2 2 2 2 2 2 2 2 2 2 2 2 0 2 2 2 2 2 2 2 2 2 2 2 2 2 2 0 2 2 0 0 2 2 2 2 2 2 2 2 2 2 2 2 2 2 2 2 2 2 2 2 2 2 2 2 2 2 2 2 2 2 2 2 2 2 2 2 2 2 2 0 2 2 2 2 2 0 2 2 2 2 0 2 2 2 2 2 2 2 2 2 2 2 0 2 
0 1 1 0 1 1 0 1 1 0 1 1 0 0 1 0 1 1 0 1 1 0 1 1 0 0 1 0 1 1 0 1 1 0 1 1 0 1 1 
0.134105 0.112862 0.112869 830.780713 815.972217 0.056250 0.000000 0
0 0 0 0 0 0 0 0 0 0 0 0 0 0 0 0 0 0 0 0 0 0 0 0 0 0 0 0 0 0 0 0 0 0 0 0 0 0 0 0 0 0 0 0 0 0 0 0 0 0 0 0 0 0 0 0 0 0 0 0 0 0 0 0 0 0 0 0 0 0 0 0 0 0 0 0 0 0 0 0 0 0 0 0 0 0 0 0 0 0 0 0 0 0 0 0 0 0 0 0 
0 0 1 0 1 1 0 1 1 0 1 1 0 1 1 0 1 1 0 1 1 0 1 1 0 1 1 0 1 1 0 0 1 0 0 1 0 1 1 
0.124602 0.106933 0.106938 831.357427 819.275347 0.262957 0.000000 0
0 0 0 0 2 0 2 0 0 2 0 0 0 2 2 0 0 2 0 2 0 2 0 0 0 0 0 0 2 2 0 0 0 0 0 0 0 2 0 0 0 2 0 0 2 0 0 0 0 2 0 0 2 0 0 0 0 0 2 0 2 0 0 0 0 0 0 2 0 0 0 0 0 2 0 0 0 0 2 0 0 0 0 0 0 0 2 0 0 0 0 2 0 0 0 0 0 2 2 0 
0 1 1 0 1 1 0 1 1 0 1 1 0 1 1 0 1 1 0 1 1 0 1 1 0 1 1 0 1 1 0 0 1 0 1 1 0 1 1 
0.118245 0.102938 0.102943 830.789860 820.430597 0.261858 0.000000 0
2 0 2 2 0 2 0 0 0 0 0 0 0 0 2 0 2 2 0 2 0 0 0 0 0 0 0 0 2 0 0 0 2 0 0 0 0 0 0 0 2 0 0 0 0 0 0 0 0 2 0 0 0 0 0 0 2 2 0 2 0 0 0 0 0 0 0 2 0 0 0 2 0 0 0 2 0 2 0 0 2 0 2 0 0 0 0 0 0 0 0 0 0 0 0 2 0 0 0 0 
0 1 1 0 0 1 0 1 1 0 1 1 0 1 1 0 1 1 0 0 1 0 1 1 0 1 1 0 1 1 0 1 1 0 1 1 0 1 1 
0.105937 0.095563 0.095566 829.133086 820.067865 0.255511 0.000000 0
0 0 0 0 0 0 2 0 0 0 2 0 0 0 0 0 0 0 0 0 0 0 0 0 0 0 0 0 0 2 2 0 0 0 2 2 0 0 0 0 0 0 0 0 0 2 0 2 0 0 0 2 0 2 0 0 0 0 0 0 0 0 0 0 0 0 0 0 0 0 0 0 0 0 0 0 0 0 0 0 0 0 0 0 0 2 0 0 2 0 0 0 0 2 2 0 0 0 0 0 
0 1 1 0 1 1 0 1 1 0 1 1 0 1 1 0 1 1 0 1 1 0 0 1 0 0 1 0 1 1 0 0 1 0 1 1 0 1 1 
0.099704 0.091553 0.091555 827.757708 819.272997 0.251180 0.000000 0
0 2 0 2 0 0 0 2 0 2 2 0 0 0 0 0 0 2 0 0 0 2 0 0 2 2 2 0 2 2 0 0 2 0 2 0 0 0 0 0 0 0 0 0 2 0 0 0 0 0 0 0 0 0 0 2 0 2 0 0 0 2 0 0 2 0 0 0 0 2 0 0 0 0 0 0 0 2 0 0 0 2 2 0 0 0 2 2 0 0 0 2 0 0 0 0 2 2 0 0 
0 1 1 0 0 1 0 0 1 0 1 1 0 1 1 0 1 1 0 1 1 0 1 1 0 1 1 0 1 1 0 1 1 0 1 1 0 0 1 
0.093866 0.087930 0.087931 827.542154 819.410479 0.131160 0.000000 0
0 0 0 0 0 0 0 0 0 0 0 0 0 0 0 0 0 2 0 0 0 0 0 0 0 0 0 0 0 0 2 0 2 0 0 0 0 0 0 0 0 0 0 0 0 0 0 0 0 0 0 0 0 0 0 0 0 0 0 0 0 0 0 0 0 0 0 0 0 0 0 0 0 0 0 0 0 0 0 0 0 0 0 0 0 0 0 2 0 0 0 0 0 0 0 0 0 0 0 0 
0 1 1 0 1 1 0 0 1 0 0 1 0 1 1 0 1 1 0 1 1 0 0 1 0 1 1 0 0 1 0 0 1 0 0 1 0 1 1 
0.092802 0.087514 0.087515 828.877315 820.788233 0.122892 0.000000 0
0 0 0 0 0 2 0 0 0 0 0 0 0 0 0 0 0 0 0 0 0 0 0 0 0 0 0 0 0 0 0 0 0 0 0 0 0 0 0 0 0 0 0 0 2 0 0 0 0 0 0 0 0 0 0 0 0 0 0 0 0 0 0 0 0 0 0 0 0 0 0 0 0 0 0 0 0 0 0 0 0 0 0 2 0 0 0 0 0 0 0 0 0 0 0 0 0 0 0 0 
0 1 1 0 1 1 0 1 1 0 1 1 0 1 1 0 0 1 0 1 1 0 1 1 0 1 1 0 1 1 0 1 1 0 1 1 0 1 1 
0.094202 0.088604 0.088605 831.298770 823.319258 0.111605 0.000000 0
0 0 0 0 0 0 2 0 0 0 0 0 0 0 0 0 0 0 0 0 0 0 0 0 0 0 0 0 0 0 0 0 0 0 0 0 0 0 2 0 0 0 0 0 0 0 0 0 0 0 0 0 0 0 0 0 0 0 0 0 2 0 0 0 0 0 0 0 0 0 0 0 0 0 0 0 0 0 0 0 0 0 2 0 0 0 0 0 0 0 0 0 0 0 0 0 0 0 0 0 
0 1 1 0 1 1 0 1 1 0 1 1 0 1 1 0 1 1 0 1 1 0 1 1 0 1 1 0 1 1 0 1 1 0 1 1 0 1 1 
0.103243 0.093932 0.093934 834.374195 826.519865 0.007953 0.000000 0
0 0 0 0 0 0 0 0 0 0 0 0 0 0 0 0 0 0 0 0 0 0 0 0 0 0 0 0 0 0 0 0 0 0 0 0 0 0 0 0 0 0 0 0 0 0 0 0 0 0 0 0 0 0 0 0 0 0 0 0 0 0 0 0 0 0 0 0 0 0 0 0 0 0 0 0 0 0 0 0 0 0 0 0 0 0 0 0 0 0 0 0 0 0 0 0 0 0 0 0 
0 1 1 0 0 1 0 1 1 0 1 1 0 1 1 0 1 1 0 1 1 0 1 1 0 1 1 0 1 1 0 1 1 0 1 1 0 1 1 
0.108188 0.096887 0.096889 837.164806 829.753061 0.008288 0.000000 0
0 0 0 0 0 0 0 0 0 0 0 0 0 0 0 0 0 0 0 0 0 0 0 0 0 0 0 0 0 0 0 0 0 0 0 0 0 0 0 0 0 0 0 0 0 0 0 0 0 0 0 0 0 0 0 0 0 0 0 0 0 0 0 0 0 0 0 0 0 0 0 0 0 0 0 0 0 0 0 0 0 0 0 0 0 0 0 0 0 0 0 0 0 0 0 0 0 0 0 0 
0 1 1 0 0 1 0 0 1 0 0 1 0 1 1 0 1 1 0 1 1 0 1 1 0 1 1 0 1 1 0 1 1 0 1 1 0 0 1 
0.106387 0.096098 0.096100 838.801959 831.704929 0.130281 0.000000 0
0 0 0 0 0 0 0 0 0 0 0 0 0 0 0 0 0 0 2 0 0 2 0 0 0 0 0 0 0 0 0 0 0 0 0 0 0 0 0 0 0 0 0 0 0 0 0 0 0 0 0 0 0 0 0 0 0 0 0 0 0 0 0 0 0 0 0 0 0 0 0 0 0 0 0 0 0 0 0 0 0 0 0 0 0 0 0 0 0 0 0 0 0 0 2 0 0 0 0 0 
0 1 1 0 1 1 0 1 1 0 1 1 0 1 1 0 0 1 0 1 1 0 1 1 0 1 1 0 1 1 0 1 1 0 1 1 0 1 1 
0.105000 0.095410 0.095412 839.669313 832.492826 0.031306 0.000000 0
0 0 0 0 0 0 0 0 0 0 0 0 0 0 0 0 0 0 0 0 0 0 0 0 0 0 0 0 0 0 0 0 0 0 0 0 0 0 0 0 0 0 0 0 0 0 0 0 0 0 0 0 0 0 0 0 0 0 0 0 0 0 0 0 0 0 0 0 0 0 0 0 0 0 0 0 0 0 0 0 0 0 0 0 0 0 0 0 0 0 0 0 0 0 0 0 0 0 0 0 
0 0 1 0 0 1 0 1 1 0 0 1 0 0 1 0 1 1 0 1 1 0 0 1 0 1 1 0 1 1 0 1 1 0 1 1 0 0 1 
0.111122 0.098845 0.098848 840.406519 832.726475 0.001889 0.000000 0
0 0 0 0 0 0 0 0 0 0 0 0 0 0 0 0 0 0 0 0 0 0 0 0 0 0 0 0 0 0 0 0 0 0 0 0 0 0 0 0 0 0 0 0 0 0 0 0 0 0 0 0 0 0 0 0 0 0 0 0 0 0 0 0 0 0 0 0 0 0 0 0 0 0 0 0 0 0 0 0 0 0 0 0 0 0 0 0 0 0 0 0 0 0 0 0 0 0 0 0 
0 0 1 0 1 1 0 1 1 0 1 1 0 1 1 0 1 1 0 1 1 0 1 1 0 1 1 0 1 1 0 0 1 0 1 1 0 1 1 
0.114865 0.101126 0.101130 841.072459 833.143589 0.144068 0.000000 0
0 0 0 0 0 0 0 0 0 0 0 0 0 0 0 0 0 0 0 0 0 0 0 0 0 0 0 2 2 0 0 0 0 0 0 0 0 0 0 0 0 0 0 0 0 0 0 0 0 0 0 0 0 0 0 0 0 0 0 0 0 0 0 0 2 0 0 0 2 2 0 0 0 0 0 0 0 2 0 0 2 0 0 0 0 0 0 0 0 0 0 0 0 2 2 0 0 0 0 0 
0 1 1 0 0 1 0 0 1 0 1 1 0 1 1 0 1 1 0 1 1 0 1 1 0 1 1 0 1 1 0 1 1 0 1 1 0 1 1 
0.115698 0.102305 0.102309 828.527606 814.747323 0.138181 0.000000 0
2 0 0 0 0 0 0 0 0 0 0 0 0 0 0 0 0 0 2 0 0 0 0 0 0 0 2 0 0 0 0 0 2 0 0 0 0 0 0 0 0 2 0 0 0 0 0 0 0 0 0 0 0 0 0 0 0 0 0 0 0 0 0 0 0 0 0 0 0 2 0 0 0 0 0 0 0 0 0 0 0 0 0 0 0 0 0 0 0 0 2 2 0 0 0 0 0 0 0 0 
0 1 1 0 1 1 0 0 1 0 1 1 0 1 1 0 1 1 0 1 1 0 1 1 0 0 1 0 1 1 0 1 1 0 0 1 0 1 1 
0.111960 0.100054 0.100057 829.430177 816.734544 0.141616 0.000000 0
0 0 0 0 0 0 0 0 2 0 0 0 0 0 0 0 0 0 0 0 0 0 0 0 0 0 0 0 0 0 0 0 0 2 0 0 0 0 0 0 0 0 0 0 0 0 0 0 0 0 0 0 0 2 0 0 0 2 0 0 0 2 0 0 0 0 0 0 0 0 0 0 0 0 0 0 0 0 0 0 0 0 0 0 0 0 0 0 0 0 0 2 0 0 0 0 0 0 0 0 
0 1 1 0 0 1 0 1 1 0 0 1 0 1 1 0 1 1 0 1 1 0 1 1 0 0 1 0 1 1 0 0 1 0 1 1 0 1 1 
0.116287 0.102330 0.102334 830.329304 818.487563 0.113032 0.000000 0
0 0 0 0 0 0 0 0 0 0 0 0 0 0 0 0 0 0 0 0 0 0 0 0 0 0 0 0 0 0 0 0 0 0 0 0 0 0 0 0 0 0 0 0 0 0 0 0 0 0 0 0 0 0 0 0 0 0 0 0 0 0 0 0 0 0 0 0 0 0 0 0 0 0 0 0 0 0 0 0 0 0 0 0 0 0 0 0 0 0 0 0 0 0 0 0 0 0 0 0 
0 0 1 0 1 1 0 1 1 0 0 1 0 1 1 0 1 1 0 0 1 0 1 1 0 1 1 0 0 1 0 1 1 0 1 1 0 1 1 
0.121350 0.104604 0.104610 830.491564 819.289108 0.226761 0.000000 0
0 0 2 0 0 0 0 0 0 2 0 0 0 0 2 0 0 0 0 0 2 0 2 0 0 0 0 0 0 0 0 0 0 0 0 0 0 0 0 0 0 0 0 2 2 0 0 0 0 0 0 0 0 0 0 0 0 0 0 0 0 0 0 0 0 0 2 0 0 0 0 0 0 0 0 0 0 0 0 2 0 0 0 0 0 0 0 0 0 0 0 0 0 0 0 0 2 2 0 0 
0 1 1 0 1 1 0 1 1 0 1 1 0 1 1 0 0 1 0 1 1 0 1 1 0 0 1 0 1 1 0 1 1 0 1 1 0 0 1 
0.110224 0.098507 0.098510 829.351428 818.771325 0.298125 0.000000 0
0 0 2 0 0 0 0 0 0 0 0 0 2 0 0 0 0 0 2 0 0 0 0 0 2 2 0 0 0 2 0 0 2 0 2 0 0 2 0 0 0 2 2 0 0 0 2 2 2 0 0 0 2 0 2 2 0 0 0 2 2 0 0 0 0 0 0 0 2 0 0 0 2 0 2 0 0 2 0 2 0 0 0 0 0 2 0 0 2 0 2 0 0 2 2 2 0 0 2 0 
0 1 1 0 1 1 0 1 1 0 1 1 0 1 1 0 1 1 0 1 1 0 1 1 0 1 1 0 1 1 0 1 1 0 0 1 0 0 1 
0.108297 0.097036 0.097039 828.203037 817.746571 0.130382 0.000000 0
0 0 0 0 0 2 0 0 0 0 0 0 0 0 2 0 0 0 0 0 0 0 0 0 0 0 0 0 0 0 0 0 2 0 0 0 0 0 0 0 0 0 0 0 0 0 0 0 0 0 0 0 0 0 0 0 0 0 0 0 0 0 0 0 0 0 0 0 2 0 0 0 0 0 2 0 0 0 2 0 0 0 0 0 0 0 0 0 0 0 0 0 0 2 0 0 0 0 0 0 
0 1 1 0 1 1 0 1 1 0 1 1 0 1 1 0 1 1 0 1 1 0 1 1 0 0 1 0 1 1 0 0 1 0 1 1 0 0 1 
0.096023 0.089920 0.089921 828.427563 818.818414 0.135141 0.000000 0
0 0 0 0 0 0 0 0 0 0 0 0 0 0 0 0 0 0 0 0 0 0 0 0 0 0 0 0 0 0 2 0 0 0 0 0 0 0 0 0 0 0 0 0 0 0 0 0 0 0 0 0 0 0 0 0 0 0 0 0 0 0 0 0 0 0 0 0 0 0 0 0 0 0 0 0 0 0 0 0 0 0 0 0 0 0 0 0 2 0 0 0 0 0 0 0 0 0 0 0 
0 0 1 0 0 1 0 1 1 0 1 1 0 1 1 0 1 1 0 1 1 0 0 1 0 1 1 0 1 1 0 1 1 0 1 1 0 1 1 
0.102269 0.093355 0.093357 830.202401 820.793560 0.022985 0.000000 0
0 0 0 0 0 0 0 0 0 0 0 0 0 0 0 0 0 0 0 0 0 0 0 0 0 0 0 0 0 0 0 0 0 0 0 0 0 0 0 0 0 0 0 0 0 0 0 0 0 0 0 0 0 0 0 0 0 0 0 0 0 0 0 0 0 0 0 0 0 0 0 0 0 0 0 0 0 0 0 0 0 0 0 0 0 0 0 0 0 0 0 0 0 0 0 0 0 0 0 0 
0 1 1 0 1 1 0 1 1 0 0 1 0 1 1 0 1 1 0 0 1 0 1 1 0 1 1 0 0 1 0 0 1 0 0 1 0 1 1 
0.105506 0.095350 0.095353 832.630763 823.421427 0.101359 0.000000 0
0 0 0 0 0 0 0 0 0 0 0 0 0 0 0 0 0 0 0 0 0 0 0 0 0 0 0 0 0 0 0 0 0 0 0 0 0 0 0 0 0 0 0 0 0 2 0 0 0 0 0 0 0 0 0 0 0 0 0 0 0 0 0 0 0 0 0 0 0 0 0 2 0 0 0 0 0 0 0 0 0 0 0 0 0 0 0 0 0 0 0 0 0 0 0 2 0 0 0 0 
0 1 1 0 1 1 0 1 1 0 1 1 0 1 1 0 0 1 0 1 1 0 0 1 0 0 1 0 1 1 0 0 1 0 1 1 0 1 1 
0.100545 0.092844 0.092845 835.234652 827.011495 0.066066 0.000000 0
0 0 0 0 0 0 0 0 0 0 0 0 0 0 0 0 0 0 0 0 0 0 0 0 0 0 0 0 0 0 0 0 0 0 0 0 0 0 0 0 0 0 0 0 0 0 0 0 0 0 0 0 0 0 0 0 0 0 0 0 0 0 0 0 0 0 0 0 0 0 0 0 0 0 0 0 0 0 0 0 0 0 0 0 0 0 0 0 0 0 0 0 0 0 0 0 0 0 0 0 
0 1 1 0 1 1 0 0 1 0 1 1 0 1 1 0 1 1 0 0 1 0 1 1 0 1 1 0 1 1 0 1 1 0 1 1 0 0 1 
0.105851 0.095986 0.095989 837.613249 829.735189 0.064372 0.000000 0
0 2 0 0 0 0 0 0 0 0 0 0 0 0 0 0 0 0 0 0 0 0 0 0 0 0 0 0 0 0 0 0 0 0 0 0 0 0 0 0 0 0 0 0 0 0 0 0 0 0 0 0 0 0 0 0 0 0 0 0 0 0 0 0 0 0 0 0 0 0 0 0 0 0 0 0 0 0 0 0 0 0 0 0 0 0 0 0 0 0 0 0 0 0 0 0 0 0 0 0 
0 0 1 0 0 1 0 1 1 0 1 1 0 1 1 0 1 1 0 1 1 0 1 1 0 1 1 0 0 1 0 1 1 0 0 1 0 1 1 
0.118477 0.103155 0.103160 839.039074 830.562106 0.302097 0.000000 0
0 2 0 0 2 2 0 0 2 2 0 2 0 2 0 2 2 0 0 2 0 2 0 0 0 0 0 0 0 0 2 0 0 0 2 0 0 0 0 0 0 2 0 2 0 2 0 2 0 0 0 2 2 2 2 0 0 0 2 0 2 0 2 2 0 2 2 0 0 0 2 2 0 0 0 0 0 0 0 0 0 0 0 0 2 2 0 0 2 0 2 2 0 0 0 2 0 0 0 0 
0 1 1 0 1 1 0 1 1 0 1 1 0 1 1 0 1 1 0 1 1 0 1 1 0 1 1 0 1 1 0 0 1 0 1 1 0 1 1 
0.119471 0.103802 0.103807 839.847199 831.289097 0.304893 0.000000 0
0 0 0 2 2 0 0 2 0 2 0 0 0 0 0 2 0 0 0 2 0 0 2 2 2 0 2 0 0 2 0 0 0 2 2 0 0 0 0 2 0 0 2 0 0 0 2 2 0 0 0 0 2 0 2 2 2 0 0 0 0 0 0 0 0 0 0 0 2 2 0 0 0 0 2 2 0 0 0 0 0 0 0 0 0 0 0 2 0 0 0 0 0 2 2 0 0 0 2 0 
0 1 1 0 1 1 0 1 1 0 1 1 0 0 1 0 1 1 0 1 1 0 0 1 0 1 1 0 1 1 0 0 1 0 1 1 0 1 1 
0.108967 0.097986 0.097989 840.579371 832.713596 0.133963 0.000000 0
0 0 0 0 0 0 0 0 0 0 0 0 0 0 0 0 0 0 0 0 0 0 0 0 0 0 0 0 0 0 0 0 0 0 0 0 0 0 0 0 0 0 0 0 0 0 0 0 0 0 0 0 0 0 0 0 0 0 0 0 0 0 0 0 0 0 0 0 0 0 0 0 0 0 2 0 0 2 0 0 0 0 0 0 0 0 0 0 0 0 0 0 0 0 0 0 2 0 0 0 
0 1 1 0 1 1 0 1 1 0 1 1 0 1 1 0 0 1 0 1 1 0 1 1 0 0 1 0 1 1 0 0 1 0 1 1 0 1 1 
0.117716 0.102612 0.102616 841.219238 833.041451 0.296277 0.000000 0
0 0 0 0 2 2 0 0 0 2 2 0 0 0 0 0 0 2 0 0 2 0 0 2 2 0 0 2 2 0 2 0 2 2 0 0 0 2 0 2 0 0 0 0 0 0 0 0 0 0 0 0 0 2 2 0 0 0 0 0 0 0 0 0 0 0 2 2 0 0 0 0 2 0 0 0 2 0 2 2 2 0 0 0 0 0 0 0 2 0 2 0 0 0 2 0 2 0 0 2 
0 0 1 0 0 1 0 1 1 0 1 1 0 1 1 0 1 1 0 1 1 0 1 1 0 1 1 0 1 1 0 0 1 0 1 1 0 1 1 
0.097923 0.091151 0.091152 827.181239 816.599376 0.123806 0.000000 0
0 0 0 0 0 0 2 0 0 0 0 0 0 0 0 0 0 0 0 0 0 0 0 0 0 0 0 0 0 0 0 0 0 0 0 0 0 0 0 0 0 0 0 0 0 0 0 0 0 0 0 0 0 0 0 0 0 0 0 0 0 0 0 0 0 0 0 0 0 0 0 0 0 0 0 0 0 0 0 0 0 0 0 0 0 0 0 0 0 0 0 0 0 2 0 0 0 0 0 0 
0 1 1 0 1 1 0 0 1 0 1 1 0 1 1 0 1 1 0 0 1 0 1 1 0 1 1 0 1 1 0 1 1 0 1 1 0 1 1 
0.106783 0.096574 0.096577 828.143169 816.945805 0.084831 0.000000 0
0 0 0 0 0 0 0 0 0 0 0 0 0 0 0 0 0 0 0 0 0 0 0 0 0 0 0 0 0 0 0 0 0 2 0 0 0 0 0 0 0 0 0 0 0 0 0 0 0 0 0 0 0 0 0 0 0 0 0 0 0 0 0 0 0 0 0 0 0 0 0 0 0 0 0 0 0 0 0 0 0 0 0 0 0 0 0 0 0 0 0 0 0 0 0 0 0 0 0 2 
0 1 1 0 1 1 0 1 1 0 1 1 0 1 1 0 1 1 0 1 1 0 1 1 0 1 1 0 1 1 0 0 1 0 0 1 0 0 1 
0.125055 0.106985 0.106990 829.309619 816.964242 0.054346 0.000000 0
0 0 0 0 0 0 0 0 0 0 0 0 0 0 0 0 0 0 0 0 0 2 0 0 0 0 0 0 0 0 0 0 0 0 0 0 0 0 0 0 0 0 0 0 0 0 0 0 0 0 0 0 0 0 0 0 0 0 0 0 0 0 0 0 0 0 0 0 0 0 0 0 0 0 0 0 0 0 0 0 0 0 0 0 0 0 0 0 0 0 0 0 0 0 0 0 0 0 0 0 
0 1 1 0 1 1 0 1 1 0 1 1 0 1 1 0 1 1 0 0 1 0 1 1 0 1 1 0 1 1 0 1 1 0 0 1 0 1 1 
0.138884 0.113798 0.113807 830.264227 804.805735 0.549071 0.000000 0
2 0 2 2 2 2 2 0 2 2 2 2 2 2 2 2 2 2 2 2 2 2 2 2 2 2 2 2 2 2 2 2 2 2 2 0 2 0 2 2 2 2 2 2 2 2 0 2 2 0 2 2 2 0 2 2 2 2 2 2 2 2 2 2 0 2 0 2 2 2 2 2 2 2 2 0 2 2 2 2 2 2 2 2 2 0 2 2 2 2 2 2 2 2 0 2 2 2 2 2 
0 0 1 0 1 1 0 0 1 0 0 1 0 1 1 0 1 1 0 0 1 0 1 1 0 1 1 0 1 1 0 1 1 0 0 1 0 1 1 
0.131310 0.110550 0.110557 830.055530 817.130488 0.033558 0.000000 0
0 0 0 0 0 0 0 0 0 0 0 0 0 0 0 0 0 0 0 0 0 0 0 0 0 0 0 0 0 0 0 0 0 0 0 0 0 0 0 0 0 0 0 0 0 0 0 0 0 0 0 0 0 0 0 0 0 0 0 0 0 0 0 0 0 0 0 0 0 0 0 0 0 0 0 0 0 0 0 0 0 0 0 0 0 0 0 0 0 0 0 0 0 0 0 0 0 0 0 0 
0 1 1 0 1 1 0 0 1 0 0 1 0 1 1 0 1 1 0 0 1 0 1 1 0 0 1 0 1 1 0 1 1 0 0 1 0 1 1 
0.153307 0.119862 0.119877 827.921495 742.840346 0.650114 0.000000 0
0 2 2 2 2 2 2 2 2 0 2 2 2 0 2 2 2 2 2 2 2 2 0 2 2 2 2 0 2 2 2 2 0 0 2 2 2 2 2 2 2 2 2 2 2 2 2 2 2 0 0 2 0 0 2 0 2 2 2 2 2 2 2 2 2 2 2 2 2 2 2 2 2 2 2 2 2 2 2 2 2 2 2 0 2 2 2 2 2 2 2 2 2 2 2 2 2 2 2 2 
0 1 1 0 1 1 0 1 1 0 1 1 0 0 1 0 1 1 0 1 1 0 1 1 0 1 1 0 0 1 0 0 1 0 1 0 0 1 1 
0.107520 0.097230 0.097233 830.134893 818.223660 0.136714 0.000000 0
0 0 0 0 0 0 0 0 0 0 0 0 0 0 0 0 0 0 0 0 0 0 0 0 0 0 0 0 0 0 0 0 0 2 0 0 0 0 0 0 0 0 0 0 0 0 0 0 0 0 0 0 0 0 0 0 0 0 0 0 0 0 0 0 0 0 0 0 0 0 0 0 0 0 0 0 0 2 0 0 0 0 0 0 0 0 0 0 0 0 0 0 0 0 0 0 0 0 0 0 
0 1 1 0 1 1 0 1 1 0 0 1 0 1 1 0 1 1 0 0 1 0 0 1 0 0 1 0 1 1 0 1 1 0 1 1 0 1 1 
0.112310 0.099534 0.099537 832.355430 821.289205 0.023557 0.000000 0
0 0 0 0 0 0 0 0 0 0 0 0 0 0 0 0 0 0 0 0 0 0 0 0 0 0 0 0 0 0 0 0 0 0 0 0 0 0 0 0 0 0 0 0 0 0 0 0 0 0 0 0 0 0 0 0 0 0 0 0 0 0 0 0 0 0 0 0 0 0 0 0 0 0 0 0 0 0 0 0 0 0 0 0 0 0 0 0 0 0 0 0 0 0 0 0 0 0 0 0 
0 1 1 0 0 1 0 1 1 0 1 1 0 1 1 0 1 1 0 1 1 0 1 1 0 0 1 0 0 1 0 1 1 0 1 1 0 1 1 
0.142311 0.114197 0.114208 834.301244 785.475362 0.580090 0.000000 0
2 0 2 2 2 0 0 2 2 2 2 2 0 2 2 2 2 2 2 2 2 2 2 2 2 2 2 0 2 2 2 2 2 0 2 2 2 0 2 0 2 2 2 2 2 2 2 2 2 2 0 0 0 0 2 2 2 2 2 2 2 2 2 2 0 2 2 2 2 2 2 2 2 2 0 2 2 2 0 0 2 2 2 2 2 2 2 2 2 2 0 2 2 2 2 2 2 0 2 2 
0 1 1 0 1 1 0 1 1 0 1 1 0 0 1 0 0 1 0 1 1 0 0 1 0 1 1 0 1 1 0 1 1 0 1 1 0 1 1 
0.117505 0.102542 0.102546 837.272538 827.772877 0.031319 0.000000 0
0 0 0 0 0 0 0 0 0 0 0 0 0 0 0 0 0 0 0 0 0 0 0 0 0 0 0 0 0 0 0 0 0 0 0 0 0 0 0 0 0 0 0 0 0 0 0 0 0 0 0 0 0 0 0 0 0 0 0 0 0 0 0 0 0 0 0 0 0 0 0 0 0 0 0 0 0 0 0 0 0 0 0 0 0 0 0 0 0 0 0 0 0 0 0 0 0 0 0 0 
0 1 1 0 1 1 0 1 1 0 1 1 0 1 1 0 1 1 0 0 1 0 0 1 0 1 1 0 1 1 0 1 1 0 1 1 0 1 1 
0.120021 0.104190 0.104195 838.814418 829.493203 0.031467 0.000000 0
0 0 0 0 0 0 0 0 0 0 0 0 0 0 0 0 0 0 0 0 0 0 0 0 0 0 0 0 0 0 0 0 0 0 0 0 0 0 0 0 0 0 0 0 0 0 0 0 0 0 0 0 0 0 0 0 0 0 0 0 0 0 0 0 0 0 0 0 0 0 0 0 0 0 0 0 0 0 0 0 0 0 0 0 0 0 0 0 0 0 0 0 0 0 0 0 0 0 0 0 
0 1 1 0 1 1 0 0 1 0 1 1 0 0 1 0 0 1 0 1 1 0 1 1 0 1 1 0 1 1 0 1 1 0 1 1 0 0 1 
0.169630 0.128842 0.128861 837.853622 750.491241 0.636202 0.000000 0
2 0 0 2 2 2 0 2 2 2 2 2 2 2 2 2 2 2 2 2 2 0 0 2 2 2 2 2 2 2 2 2 2 2 0 2 2 0 2 2 2 2 2 2 2 2 2 2 2 2 0 2 2 0 2 2 2 2 2 2 2 2 2 2 2 2 2 2 2 2 2 2 2 2 2 2 2 2 2 2 2 2 2 2 2 2 0 2 2 2 2 2 0 0 2 2 0 2 2 2 
0 1 1 0 1 1 0 1 1 0 0 1 0 0 1 0 1 1 0 0 1 0 1 1 0 1 1 0 1 1 0 1 1 0 1 1 0 1 1 
0.179125 0.133885 0.133907 838.142754 745.280131 0.620652 0.000000 0
2 2 2 0 2 0 2 2 2 2 0 2 2 2 2 2 2 2 0 2 2 2 2 2 2 2 2 2 2 2 2 2 2 2 2 2 2 2 2 2 2 2 2 0 0 0 2 2 2 2 2 2 2 2 2 2 2 2 2 2 2 2 2 2 2 0 2 2 2 2 2 0 2 2 0 2 2 2 2 0 2 2 2 2 2 2 2 2 2 2 2 0 2 2 2 0 2 2 2 2 
0 1 1 0 0 1 0 1 1 0 0 1 0 0 1 0 1 1 0 1 1 0 1 1 0 0 1 0 0 1 0 1 1 0 1 1 0 1 1 
0.123667 0.106353 0.106358 840.826581 831.523145 0.127892 0.000000 0
0 0 0 0 0 0 0 2 0 0 2 0 0 0 0 0 0 0 0 0 0 0 0 0 0 0 0 0 0 0 0 0 0 2 0 0 0 0 0 0 0 0 0 0 0 0 0 2 0 0 0 0 0 0 0 0 0 0 0 0 0 0 0 0 0 0 0 0 0 0 0 0 0 0 0 0 0 0 0 0 0 2 0 0 0 0 0 0 0 0 0 0 0 0 0 0 0 0 0 0 
0 1 1 0 1 1 0 1 1 0 0 1 0 1 1 0 1 1 0 1 1 0 0 1 0 0 1 0 1 1 0 1 1 0 1 1 0 1 1 
0.145380 0.115969 0.115981 840.798037 795.373493 0.581249 0.000000 0
2 2 2 0 2 2 0 2 2 2 2 2 2 2 2 2 2 2 2 2 2 2 2 2 2 2 2 2 2 2 2 2 2 2 2 2 2 2 2 2 2 2 2 2 2 2 2 2 2 2 2 0 2 2 2 2 2 2 2 2 2 2 2 2 2 2 2 0 2 2 2 2 2 0 2 2 2 2 2 2 2 2 2 2 2 2 0 2 2 2 2 2 2 2 2 2 2 0 2 2 
0 1 1 0 1 1 0 1 1 0 0 1 0 0 1 0 1 1 0 1 1 0 1 1 0 0 1 0 0 1 0 1 1 0 1 1 0 1 1 
0.094100 0.088314 0.088315 826.346225 817.584605 0.138289 0.000000 0
0 0 0 0 0 0 0 0 2 0 0 0 0 0 0 0 0 0 0 0 0 0 0 0 0 0 0 0 0 0 0 0 0 0 0 0 0 0 0 0 0 0 0 0 0 0 0 0 0 0 0 0 0 0 0 0 0 0 0 0 0 0 0 0 0 0 0 0 0 0 0 0 0 0 0 0 0 0 0 0 0 0 0 0 0 0 0 0 0 2 0 0 0 0 0 0 0 0 2 0 
0 0 1 0 1 1 0 1 1 0 0 1 0 1 1 0 1 1 0 1 1 0 1 1 0 0 1 0 1 1 0 1 1 0 1 1 0 1 1 
0.105118 0.095312 0.095315 827.023132 816.754310 0.138282 0.000000 0
0 0 0 0 0 0 0 0 0 0 0 0 0 0 0 0 0 0 0 0 0 0 0 0 0 0 0 0 2 0 0 0 2 0 0 0 0 0 0 0 0 0 0 0 0 0 0 0 0 0 0 0 0 0 0 0 0 0 0 0 0 0 0 0 0 0 0 0 0 0 0 2 0 0 0 0 0 0 0 0 0 0 0 0 0 0 0 2 0 0 0 0 0 0 0 0 0 0 0 0 
0 1 1 0 0 1 0 1 1 0 0 1 0 1 1 0 0 1 0 0 1 0 0 1 0 1 1 0 1 1 0 1 1 0 1 1 0 0 1 
0.156426 0.121096 0.121112 826.495219 727.641294 0.646885 0.000000 0
2 2 2 2 2 2 2 2 2 0 2 2 2 0 2 2 2 2 0 2 2 0 2 2 2 0 2 2 2 2 2 0 2 2 0 2 0 2 2 0 2 2 2 2 2 2 2 2 2 2 2 2 2 2 0 2 2 2 2 2 0 0 2 2 2 0 2 0 2 2 2 2 0 2 2 2 2 2 0 0 0 2 2 2 2 2 2 2 2 2 2 2 2 2 2 2 2 2 2 2 
0 1 1 0 0 1 0 1 1 0 1 1 0 1 1 0 1 0 0 0 0 0 1 1 0 1 1 0 1 1 0 1 1 0 1 1 0 0 1 
0.138490 0.113898 0.113907 830.424932 814.542664 0.454074 0.000000 0
0 2 2 2 2 0 2 2 2 2 2 2 2 2 2 2 2 0 2 2 2 2 2 2 2 2 0 2 2 2 2 2 0 2 0 2 2 2 2 2 0 0 2 0 2 2 2 0 2 2 2 2 2 2 2 2 2 0 2 2 2 2 2 2 2 2 2 2 2 2 2 2 0 0 2 2 2 2 2 2 0 2 2 0 0 2 2 2 0 2 2 2 2 2 2 2 2 0 2 0 
0 1 1 0 1 1 0 0 1 0 1 1 0 1 1 0 1 1 0 0 1 0 1 1 0 1 1 0 0 1 0 1 1 0 1 1 0 0 1 
0.131151 0.110276 0.110282 831.337258 816.003756 0.446491 0.000000 0
2 2 2 0 2 2 2 2 0 2 2 2 2 2 2 2 2 0 2 2 2 0 2 2 2 0 2 2 2 2 2 2 2 0 2 2 2 2 2 2 0 2 2 2 2 2 0 2 2 2 0 2 2 0 2 2 0 2 2 2 0 0 2 2 2 2 2 2 2 2 2 2 0 2 2 2 2 2 2 2 2 2 2 2 2 2 0 2 2 0 2 0 2 2 2 2 2 2 2 2 
0 1 1 0 1 1 0 1 1 0 0 1 0 0 1 0 0 1 0 0 1 0 1 1 0 1 1 0 1 1 0 1 1 0 1 1 0 1 1 
0.124613 0.107110 0.107115 831.576933 817.801697 0.135681 0.000000 0
0 0 0 0 0 0 0 0 0 0 0 0 0 2 0 0 0 0 0 0 0 0 0 0 0 0 0 0 0 0 0 0 0 0 0 0 0 0 0 0 0 0 0 0 0 0 0 2 0 0 0 0 0 0 0 0 0 0 0 0 0 0 0 0 0 0 0 0 0 0 0 0 0 0 0 0 0 0 0 0 0 0 0 0 0 0 0 0 0 0 0 0 2 0 0 0 0 0 0 0 
0 1 1 0 1 1 0 1 1 0 1 1 0 1 1 0 1 1 0 1 1 0 1 1 0 0 1 0 1 1 0 1 1 0 1 1 0 1 1 
0.109542 0.098698 0.098701 832.686311 820.114872 0.140241 0.000000 0
0 0 0 0 0 0 0 0 0 0 0 0 2 0 2 0 0 0 0 0 0 0 0 0 0 0 0 0 0 0 0 2 0 0 0 0 0 0 0 2 0 0 0 0 0 0 0 0 0 0 0 2 0 0 0 0 0 0 0 0 0 0 0 0 0 0 0 0 2 0 0 0 0 2 0 0 0 0 0 0 0 0 0 0 0 0 0 0 0 0 0 0 0 0 0 0 0 0 0 0 
0 1 1 0 0 1 0 1 1 0 1 1 0 1 1 0 1 1 0 1 1 0 1 1 0 1 1 0 1 1 0 1 1 0 1 1 0 1 1 
0.108043 0.097474 0.097476 834.790467 823.597878 0.107991 0.000000 0
0 0 0 0 0 0 0 0 0 0 0 0 0 0 0 2 0 0 0 0 0 0 0 0 0 0 0 0 0 0 0 0 0 0 0 0 0 2 0 0 0 0 0 0 0 0 0 0 0 0 0 0 0 0 0 0 0 0 0 0 0 0 0 0 0 0 0 0 0 0 0 0 0 0 0 0 0 0 0 0 0 0 0 0 0 0 0 0 0 0 0 0 0 0 0 0 0 0 0 0 
0 1 1 0 0 1 0 1 1 0 1 1 0 1 1 0 0 1 0 1 1 0 1 1 0 1 1 0 1 1 0 1 1 0 1 1 0 0 1 
0.125141 0.106613 0.106619 837.661400 827.137897 0.292905 0.000000 0
0 0 0 2 2 0 2 0 0 2 0 2 0 0 0 0 0 2 0 0 0 0 2 0 2 2 0 0 0 0 2 0 2 2 0 2 0 0 0 0 0 0 2 0 2 2 0 2 0 0 0 2 2 2 0 0 0 0 2 0 0 0 0 0 0 0 0 0 0 0 0 0 0 0 0 0 2 0 0 2 0 2 0 2 0 0 0 0 0 0 0 0 0 2 2 2 0 0 2 2 
0 1 1 0 1 1 0 1 1 0 0 1 0 1 1 0 1 1 0 1 1 0 1 1 0 0 1 0 1 1 0 1 1 0 1 1 0 1 1 
0.134544 0.110850 0.110859 839.668500 817.123290 0.542966 0.000000 0
2 2 2 2 2 2 2 2 2 2 2 2 2 2 2 2 2 2 2 0 2 2 2 2 2 2 2 2 2 2 2 2 2 2 2 2 2 2 2 2 2 2 2 2 2 2 2 2 2 2 2 2 2 2 2 2 2 2 2 0 2 2 2 0 2 2 2 2 2 2 2 2 0 2 2 2 2 2 2 2 0 2 2 2 2 2 2 2 2 2 2 2 2 2 2 2 2 2 2 2 
0 1 1 0 1 1 0 0 1 0 1 1 0 0 1 0 1 1 0 1 1 0 0 1 0 1 1 0 1 1 0 1 1 0 0 1 0 0 1 
0.113446 0.100751 0.100754 840.742451 831.926511 0.130016 0.000000 0
0 0 0 0 0 0 0 0 2 0 0 0 0 2 0 0 0 0 0 0 0 0 0 0 0 0 0 0 0 0 2 0 0 0 0 0 0 0 0 0 0 0 0 0 0 0 0 0 0 0 0 0 0 0 0 0 0 0 2 0 0 0 0 0 0 0 0 0 0 0 0 0 0 0 0 0 0 0 0 0 0 0 2 0 0 0 0 0 0 0 0 0 0 0 0 0 2 0 0 0 
0 1 1 0 1 1 0 1 1 0 1 1 0 1 1 0 1 1 0 1 1 0 1 1 0 1 1 0 0 1 0 1 1 0 0 1 0 1 1 
0.125752 0.107711 0.107717 840.985950 831.204104 0.123406 0.000000 0
0 0 0 0 0 0 0 0 0 0 0 0 0 0 0 0 0 0 0 0 0 0 0 0 0 0 0 0 0 0 0 0 0 0 0 0 0 0 0 0 0 2 0 0 0 0 0 0 0 0 2 0 0 0 0 0 0 0 0 0 0 0 0 0 0 0 0 0 0 0 0 0 0 0 0 0 0 0 0 0 0 0 0 0 0 0 0 0 0 0 0 0 0 0 0 0 0 0 0 0 
0 1 1 0 0 1 0 1 1 0 0 1 0 1 1 0 1 1 0 0 1 0 1 1 0 1 1 0 0 1 0 1 1 0 1 1 0 0 1 
0.169174 0.128222 0.128242 839.386493 746.491569 0.661972 0.000000 0
2 2 2 2 2 2 2 2 2 2 2 2 2 2 2 2 2 2 2 2 2 2 2 0 2 2 2 2 2 2 2 2 2 2 2 2 2 2 2 2 2 2 2 2 0 2 2 2 2 2 2 2 2 2 2 2 0 2 2 2 2 2 2 0 2 0 0 2 2 2 2 2 2 2 2 2 2 0 2 2 2 2 2 2 2 2 2 2 0 2 2 2 2 2 2 0 2 2 2 2 
0 1 1 0 1 1 0 1 1 0 1 1 0 1 1 0 0 1 0 0 1 0 1 1 0 1 1 0 0 1 0 1 1 0 1 1 0 1 1 
0.113079 0.100371 0.100374 841.666851 833.260365 0.026644 0.000000 0
0 0 0 0 0 0 0 0 0 0 0 0 0 0 0 0 0 0 0 0 0 0 0 0 0 0 0 0 0 0 0 0 0 0 0 0 0 0 0 0 0 0 0 0 0 0 0 0 0 0 0 0 0 0 0 0 0 0 0 0 0 0 0 0 0 0 0 0 0 0 0 0 0 0 0 0 0 0 0 0 0 0 0 0 0 0 0 0 0 0 0 0 0 0 0 0 0 0 0 0 
0 1 1 0 1 1 0 1 1 0 1 1 0 0 1 0 1 1 0 0 1 0 0 1 0 1 1 0 1 1 0 1 1 0 1 1 0 0 1 
0.109719 0.097999 0.098002 842.077243 834.519465 0.032788 0.000000 0
0 0 0 0 0 0 0 0 0 0 0 0 0 0 0 0 0 0 0 0 0 0 0 0 0 0 0 0 0 0 0 0 0 0 0 0 0 0 0 0 0 0 0 0 0 0 0 0 0 0 0 0 0 0 0 0 0 0 0 0 0 0 0 0 0 0 0 0 0 0 0 0 0 0 0 0 0 0 0 0 0 0 0 0 0 0 0 0 0 0 0 0 0 0 0 0 0 0 0 0 
0 1 1 0 1 1 0 1 1 0 1 1 0 0 1 0 0 1 0 0 1 0 0 1 0 1 1 0 0 1 0 1 1 0 1 1 0 1 1 
0.092998 0.087475 0.087476 826.590088 818.817179 0.026367 0.000000 0
0 0 0 0 0 0 0 0 0 0 0 0 0 0 0 0 0 0 0 0 0 0 0 0 0 0 0 0 0 0 0 0 0 0 0 0 0 0 0 0 0 0 0 0 0 0 0 0 0 0 0 0 0 0 0 0 0 0 0 0 0 0 0 0 0 0 0 0 0 0 0 0 0 0 0 0 0 0 0 0 0 0 0 0 0 0 0 0 0 0 0 0 0 0 0 0 0 0 0 0 
0 1 1 0 1 1 0 1 1 0 1 1 0 1 1 0 1 1 0 1 1 0 1 1 0 1 1 0 1 1 0 1 1 0 1 1 0 1 1 
0.095429 0.089475 0.089476 827.357318 818.526507 0.003833 0.000000 0
0 0 0 0 0 0 0 0 0 0 0 0 0 0 0 0 0 0 0 0 0 0 0 0 0 0 0 0 0 0 0 0 0 0 0 0 0 0 0 0 0 0 0 0 0 0 0 0 0 0 0 0 0 0 0 0 0 0 0 0 0 0 0 0 0 0 0 0 0 0 0 0 0 0 0 0 0 0 0 0 0 0 0 0 0 0 0 0 0 0 0 0 0 0 0 0 0 0 0 0 
0 1 1 0 1 1 0 1 1 0 1 1 0 1 1 0 1 1 0 1 1 0 1 1 0 1 1 0 1 1 0 1 1 0 1 1 0 0 1 
0.109985 0.098443 0.098446 828.840414 818.119098 0.050772 0.000000 0
0 0 0 0 0 0 0 0 0 0 0 0 0 0 0 0 0 0 0 0 0 0 0 0 0 0 0 0 0 0 0 0 0 0 0 0 0 0 0 0 0 0 0 0 0 0 0 0 0 0 0 0 0 0 0 0 0 0 0 0 0 0 0 0 0 0 0 0 0 0 0 0 0 0 0 0 0 0 0 0 0 0 0 0 0 0 0 0 0 0 0 0 0 0 0 0 0 0 0 0 
0 1 1 0 1 1 0 1 1 0 1 1 0 1 1 0 1 1 0 0 1 0 1 1 0 1 1 0 1 1 0 1 1 0 1 1 0 1 1 
0.115758 0.101989 0.101993 831.041038 819.447494 0.127956 0.000000 0
0 0 0 0 0 0 0 0 0 0 0 0 0 0 0 0 0 0 0 0 0 0 0 0 0 0 0 0 0 0 0 0 0 0 0 0 0 0 0 0 0 0 0 0 0 0 0 0 0 0 0 2 0 0 0 0 0 0 2 0 0 0 0 0 0 0 0 2 0 0 0 0 0 0 0 0 0 0 2 0 0 0 0 0 0 0 0 0 0 0 0 0 0 0 0 0 0 0 0 0 
0 1 1 0 1 1 0 1 1 0 1 1 0 1 1 0 1 1 0 1 1 0 1 1 0 1 1 0 1 1 0 1 1 0 0 1 0 1 1 
0.116462 0.102630 0.102634 832.451048 820.086887 0.130248 0.000000 0
0 0 0 0 0 0 0 0 0 0 0 0 0 0 0 0 0 0 0 0 0 0 0 0 0 0 0 0 0 0 0 0 0 0 0 0 0 0 0 0 0 0 0 0 0 0 0 0 0 0 0 0 0 0 0 0 0 0 0 0 0 0 0 0 0 0 0 0 0 0 0 0 0 0 0 0 0 0 0 0 0 0 0 0 2 0 0 0 0 0 0 0 0 0 0 0 0 0 0 0 
0 0 1 0 1 1 0 1 1 0 1 1 0 1 1 0 0 1 0 0 1 0 0 1 0 1 1 0 1 1 0 0 1 0 1 1 0 1 1 
0.122355 0.105974 0.105978 833.606768 820.265663 0.135391 0.000000 0
0 0 0 0 0 0 0 0 0 0 0 0 0 0 0 0 0 0 0 0 0 0 0 0 0 0 0 0 0 0 0 0 2 0 0 0 0 0 0 0 0 0 0 2 0 0 0 0 0 0 0 0 0 0 0 0 0 0 0 0 0 0 0 0 0 0 0 0 0 0 0 0 0 0 0 0 0 0 0 0 0 0 0 0 0 0 0 0 0 0 0 0 0 0 0 0 0 0 0 0 
0 1 1 0 1 1 0 1 1 0 1 1 0 1 1 0 1 1 0 1 1 0 1 1 0 0 1 0 0 1 0 1 1 0 1 1 0 1 1 
0.117918 0.103250 0.103254 835.193504 822.573183 0.136842 0.000000 0
0 0 0 0 0 0 0 0 0 0 0 0 0 0 0 0 0 0 0 0 0 2 0 0 0 0 0 0 0 0 0 0 0 0 0 0 0 0 0 0 0 0 0 0 0 0 0 0 0 0 0 0 0 0 0 0 0 0 0 0 0 0 0 2 0 0 0 0 0 0 0 0 0 0 0 0 0 0 0 0 0 0 0 0 0 0 0 0 2 0 0 0 0 0 0 0 0 0 0 0 
0 0 1 0 0 1 0 1 1 0 1 1 0 0 1 0 0 1 0 1 1 0 1 1 0 1 1 0 1 1 0 1 1 0 1 1 0 1 1 
0.104076 0.095342 0.095343 837.223923 826.587449 0.003830 0.000000 0
0 0 0 0 0 0 0 0 0 0 0 0 0 0 0 0 0 0 0 0 0 0 0 0 0 0 0 0 0 0 0 0 0 0 0 0 0 0 0 0 0 0 0 0 0 0 0 0 0 0 0 0 0 0 0 0 0 0 0 0 0 0 0 0 0 0 0 0 0 0 0 0 0 0 0 0 0 0 0 0 0 0 0 0 0 0 0 0 0 0 0 0 0 0 0 0 0 0 0 0 
0 1 1 0 1 1 0 1 1 0 0 1 0 0 1 0 1 1 0 1 1 0 1 1 0 1 1 0 1 1 0 0 1 0 1 1 0 1 1 
0.116582 0.102008 0.102012 840.150858 830.771334 0.284023 0.000000 0
2 2 0 0 2 2 0 0 0 2 0 2 0 2 0 0 2 0 0 0 0 0 0 2 2 0 0 2 0 0 0 0 2 2 0 0 0 2 2 2 0 0 0 2 0 0 0 0 0 0 2 2 0 0 0 0 2 2 0 2 0 2 0 0 0 2 2 2 0 0 0 0 0 0 0 2 2 2 0 0 2 2 0 2 0 2 0 2 0 0 2 0 2 0 0 0 0 2 0 0 
0 0 1 0 0 1 0 0 1 0 1 1 0 1 1 0 1 1 0 1 1 0 1 1 0 1 1 0 0 1 0 1 1 0 0 1 0 0 1 
0.137570 0.112376 0.112385 842.253150 819.672185 0.562168 0.000000 0
2 2 2 2 2 2 2 2 2 2 2 2 2 2 2 2 0 2 2 2 2 2 2 2 2 2 2 2 2 2 2 2 2 2 2 0 2 2 0 2 2 2 2 2 2 2 2 2 2 2 2 2 2 2 2 2 0 2 0 2 2 2 2 2 2 2 2 2 0 2 2 0 2 2 2 2 2 2 2 2 0 2 2 2 2 2 2 2 2 2 2 2 2 2 2 2 2 2 2 2 
0 1 1 0 1 1 0 1 1 0 1 1 0 1 1 0 1 1 0 1 1 0 0 1 0 1 1 0 0 1 0 1 1 0 0 1 0 0 1 
0.120732 0.104106 0.104111 843.199975 835.346781 0.136239 0.000000 0
0 0 2 0 0 0 0 0 0 0 0 0 0 0 0 0 0 0 0 0 0 0 0 0 0 0 0 0 0 0 0 0 0 0 0 0 2 0 0 0 0 0 0 0 0 0 0 0 0 0 0 0 0 0 0 0 0 0 0 0 0 0 0 0 0 0 0 0 0 0 2 0 0 0 0 0 0 0 0 0 0 0 0 0 0 0 0 0 0 0 0 0 0 0 0 0 0 0 0 0 
0 1 1 0 1 1 0 1 1 0 1 1 0 1 1 0 1 1 0 1 1 0 1 1 0 1 1 0 1 1 0 1 1 0 1 1 0 1 1 
0.107771 0.097349 0.097351 843.399553 836.093613 0.117330 0.000000 0
2 0 0 0 0 0 0 0 0 0 0 2 0 0 0 0 0 0 0 0 0 0 0 0 0 0 2 0 0 0 0 0 0 0 0 0 0 0 0 0 0 0 0 0 0 0 0 0 0 0 0 0 0 0 0 0 0 0 0 0 0 2 0 0 0 0 0 0 0 0 0 2 0 0 0 0 2 0 0 2 0 0 0 0 0 0 0 0 0 0 0 0 0 0 0 0 0 0 0 0 
0 1 1 0 1 1 0 1 1 0 1 1 0 1 1 0 1 1 0 1 1 0 1 1 0 1 1 0 1 1 0 0 1 0 1 1 0 1 1 
0.114308 0.100858 0.100862 843.469319 835.925781 0.030129 0.000000 0
0 0 0 0 0 0 0 0 0 0 0 0 0 0 0 0 0 0 0 0 0 0 0 0 0 0 0 0 0 0 0 0 0 0 0 0 0 0 0 0 0 0 0 0 0 0 0 0 0 0 0 0 0 0 0 0 0 0 0 0 0 0 0 0 0 0 0 0 0 0 0 0 0 0 0 0 0 0 0 0 0 0 0 0 0 0 0 0 0 0 0 0 0 0 0 0 0 0 0 0 
0 1 1 0 1 1 0 1 1 0 1 1 0 1 1 0 1 1 0 1 1 0 1 1 0 0 1 0 1 1 0 0 1 0 1 1 0 1 1 
0.102016 0.093714 0.093716 843.542438 837.100107 0.050900 0.000000 0
0 0 0 0 0 0 0 0 0 0 0 0 0 0 0 0 0 0 0 0 0 0 0 0 0 0 0 0 0 0 0 0 0 0 0 0 0 0 0 0 0 0 0 0 0 0 0 0 0 0 0 0 0 0 0 0 0 0 0 0 0 0 0 0 0 0 0 0 0 0 0 0 0 0 0 0 0 0 0 0 0 0 0 0 2 0 0 0 0 0 0 0 0 0 0 0 0 0 0 0 
0 1 1 0 1 1 0 1 1 0 0 1 0 0 1 0 1 1 0 1 1 0 0 1 0 1 1 0 1 1 0 1 1 0 0 1 0 1 1 
0.099058 0.091545 0.091547 843.514275 837.713933 0.048664 0.000000 0
0 0 0 0 0 0 0 0 0 0 0 0 0 0 0 0 0 0 0 0 0 0 0 0 0 0 0 0 0 0 0 0 0 0 0 0 0 0 0 0 0 0 0 0 0 0 0 0 0 0 0 0 0 0 0 0 0 0 0 0 0 0 0 0 0 0 0 0 0 0 0 0 0 0 0 0 0 0 0 0 0 0 0 0 0 0 0 0 0 0 0 0 0 0 0 0 0 0 0 0 
0 1 1 0 1 1 0 1 1 0 1 1 0 1 1 0 1 1 0 1 1 0 0 1 0 0 1 0 0 1 0 1 1 0 0 1 0 0 1 
0.098228 0.090955 0.090957 827.971461 820.112138 0.130299 0.000000 0
0 0 0 0 0 0 0 0 0 0 0 0 0 0 0 0 0 0 0 2 0 0 0 0 0 0 0 0 0 0 0 0 0 0 0 0 0 0 0 0 0 0 0 0 0 0 0 0 0 0 0 0 0 0 0 0 0 0 0 0 0 0 0 0 0 0 0 0 0 0 0 2 0 0 0 0 0 0 0 0 0 0 0 0 0 0 0 0 2 0 0 0 0 0 0 0 0 0 0 0 
0 1 1 0 1 1 0 1 1 0 1 1 0 1 1 0 1 1 0 1 1 0 1 1 0 1 1 0 0 1 0 1 1 0 1 1 0 1 1 
0.101614 0.093237 0.093239 828.839628 820.180124 0.132009 0.000000 0
0 0 0 0 2 0 0 0 0 0 0 0 0 0 0 0 0 0 0 0 0 0 0 0 0 0 0 0 0 0 0 0 0 0 0 0 0 0 0 0 0 0 0 0 0 0 0 0 0 0 0 0 0 0 0 2 0 0 0 0 0 0 0 0 0 0 0 0 0 0 0 0 0 0 0 0 0 0 0 0 0 0 0 0 0 0 0 0 0 0 0 0 0 0 0 2 0 0 0 0 
0 0 1 0 1 1 0 0 1 0 0 1 0 1 1 0 1 1 0 1 1 0 1 1 0 1 1 0 1 1 0 1 1 0 1 1 0 1 1 
0.117055 0.102054 0.102059 830.597637 820.560614 0.300121 0.000000 0
2 2 0 2 2 0 0 0 0 2 0 0 0 0 0 0 0 2 2 0 0 0 0 2 0 0 0 2 0 0 2 2 2 0 2 0 0 0 0 0 0 2 2 2 2 0 2 2 0 0 2 0 0 0 2 2 2 2 2 0 2 2 0 0 2 0 2 0 0 0 2 2 0 2 2 0 2 0 0 2 0 0 2 2 0 0 2 0 0 0 0 0 0 2 0 0 0 2 0 0 
0 0 1 0 1 1 0 1 1 0 1 1 0 1 1 0 0 1 0 1 1 0 0 1 0 1 1 0 1 1 0 1 1 0 1 1 0 0 1 
0.135478 0.111440 0.111449 832.334140 809.187721 0.524879 0.000000 0
0 2 2 2 2 2 2 2 2 2 2 2 2 2 2 2 2 2 2 2 2 2 0 0 2 0 2 2 2 2 2 2 2 2 2 2 2 2 2 2 2 0 2 0 2 2 0 2 0 2 2 0 2 2 2 2 2 2 2 0 2 2 2 0 2 2 2 2 2 2 2 2 2 2 2 2 2 2 0 2 2 2 2 2 2 2 2 2 2 2 2 2 2 2 2 2 2 2 2 2 
0 1 1 0 1 1 0 1 1 0 1 1 0 1 1 0 1 1 0 1 1 0 1 1 0 1 1 0 1 1 0 0 1 0 0 1 0 1 1 
0.124060 0.106375 0.106381 833.945142 822.369403 0.127516 0.000000 0
0 0 0 0 2 0 0 0 0 0 0 0 0 0 0 0 0 0 0 0 0 0 0 0 0 0 0 0 0 0 0 0 0 0 0 0 0 0 2 0 0 0 0 0 0 0 0 0 0 0 0 0 0 0 0 0 0 0 0 0 0 0 0 0 0 0 0 0 0 0 0 0 0 0 0 0 0 0 0 0 0 0 0 2 0 0 0 0 0 0 0 2 0 0 0 0 2 0 0 0 
0 1 1 0 1 1 0 1 1 0 1 1 0 1 1 0 1 1 0 1 1 0 1 1 0 1 1 0 1 1 0 1 1 0 1 1 0 1 1 
0.148877 0.118015 0.118028 834.588480 770.711348 0.626868 0.000000 0
2 2 2 2 2 2 2 2 2 2 2 2 2 2 2 2 2 2 2 0 2 2 2 2 0 2 2 2 2 2 2 0 2 2 2 2 2 2 2 2 0 2 0 2 2 0 2 2 2 2 2 0 2 2 2 2 2 2 0 2 2 2 2 2 0 2 2 2 2 2 0 2 2 2 2 2 2 0 2 2 2 2 2 2 2 2 2 0 2 2 2 2 2 2 2 2 2 2 2 2 
0 1 1 0 1 1 0 1 1 0 0 1 0 1 1 0 0 1 0 1 1 0 1 1 0 1 1 0 1 1 0 1 1 0 1 1 0 1 1 
0.121876 0.105289 0.105294 837.777657 826.460329 0.130970 0.000000 0
0 0 0 0 0 0 0 0 0 0 0 0 0 0 0 0 0 0 0 0 0 0 0 0 0 0 0 0 0 0 0 0 0 0 0 0 0 0 0 0 0 0 0 0 0 0 0 0 0 0 0 0 0 0 0 0 0 0 0 0 2 0 0 0 0 0 0 0 0 0 0 0 0 0 0 0 0 0 0 0 0 0 0 0 0 0 0 2 0 0 0 0 0 0 0 0 0 0 0 0 
0 0 1 0 1 1 0 1 1 0 1 1 0 1 1 0 1 1 0 1 1 0 0 1 0 1 1 0 1 1 0 0 1 0 1 1 0 1 1 
0.106203 0.096454 0.096456 840.097325 830.737288 0.028438 0.000000 0
0 0 0 0 0 0 0 0 0 0 0 0 0 0 0 0 0 0 0 0 0 0 0 0 0 0 0 0 0 0 0 0 0 0 0 0 0 0 0 0 0 0 0 0 0 0 0 0 0 0 0 0 0 0 0 0 0 0 0 0 0 0 0 0 0 0 0 0 0 0 0 0 0 0 0 0 0 0 0 0 0 0 0 0 0 0 0 0 0 0 0 0 0 0 0 0 0 0 0 0 
0 1 1 0 1 1 0 1 1 0 0 1 0 1 1 0 1 1 0 1 1 0 1 1 0 0 1 0 1 1 0 1 1 0 1 1 0 1 1 
0.116590 0.101901 0.101905 842.868702 834.664417 0.285589 0.000000 0
2 0 2 0 0 0 0 0 0 2 0 2 0 0 2 0 2 0 0 0 0 0 0 2 2 0 2 0 0 0 0 0 2 0 0 0 2 0 0 0 0 2 2 0 2 0 0 0 0 0 0 0 0 0 2 0 0 2 0 0 2 0 0 0 0 2 0 0 2 0 2 0 0 0 0 0 2 0 2 0 0 0 0 0 0 0 0 0 2 0 0 0 0 0 2 2 0 2 2 0 
0 0 1 0 1 1 0 0 1 0 1 1 0 1 1 0 1 1 0 1 1 0 1 1 0 1 1 0 0 1 0 1 1 0 1 1 0 0 1 
0.118760 0.102950 0.102955 844.818457 837.840895 0.301961 0.000000 0
2 0 0 2 2 0 0 0 2 2 2 0 0 0 0 0 0 2 2 2 2 2 0 2 0 2 0 0 0 0 2 0 0 0 0 0 0 0 0 0 0 0 0 0 0 0 0 2 0 0 0 0 2 0 0 2 2 2 0 2 0 0 2 2 2 2 2 0 0 0 2 0 0 0 2 0 0 0 0 0 0 0 2 0 0 0 0 2 0 0 0 2 0 0 0 2 0 0 2 0 
0 1 1 0 0 1 0 1 1 0 1 1 0 1 1 0 0 1 0 0 1 0 1 1 0 0 1 0 1 1 0 0 1 0 1 1 0 0 1 
0.112183 0.099367 0.099370 845.591710 839.496092 0.287588 0.000000 0
0 0 2 2 0 0 0 2 2 0 2 0 2 0 2 0 0 0 2 2 0 0 0 2 2 0 0 2 0 2 2 0 0 2 2 0 0 0 0 0 0 0 0 0 0 0 2 0 0 0 2 2 2 0 2 0 0 2 2 0 2 0 0 0 2 2 0 0 2 2 2 0 2 0 2 0 2 2 2 0 2 0 0 0 0 0 0 0 0 2 2 0 0 0 0 0 0 0 2 0 
0 1 1 0 1 1 0 1 1 0 1 1 0 0 1 0 1 1 0 1 1 0 1 1 0 1 1 0 1 1 0 1 1 0 1 1 0 1 1 
0.109803 0.097852 0.097855 845.929986 840.264921 0.293232 0.000000 0
0 2 2 0 0 2 0 2 0 2 0 0 0 2 0 0 2 0 0 0 0 0 0 0 2 0 0 2 0 0 0 0 2 2 0 2 0 0 2 2 2 0 2 0 2 2 0 2 0 2 0 0 0 2 0 0 0 0 0 0 2 2 0 0 2 0 0 0 0 2 0 0 0 0 0 0 2 2 0 0 0 0 2 0 0 2 0 0 2 0 0 2 0 2 0 0 0 2 0 2 
0 0 1 0 1 1 0 1 1 0 1 1 0 1 1 0 1 1 0 1 1 0 1 1 0 1 1 0 1 1 0 1 1 0 1 1 0 1 1 
0.112431 0.099430 0.099434 846.108447 840.404808 0.123919 0.000000 0
0 0 0 0 0 0 0 0 0 0 0 0 0 0 0 0 0 0 0 0 0 0 2 0 0 0 0 0 0 0 2 0 0 0 0 0 0 0 0 0 0 0 0 0 0 0 0 0 0 0 0 0 0 0 0 0 0 0 2 0 0 0 0 0 0 0 0 0 0 0 0 0 0 0 0 0 0 0 0 0 0 2 0 0 0 0 0 0 0 0 0 0 0 0 0 0 0 0 0 0 
0 1 1 0 1 1 0 1 1 0 1 1 0 1 1 0 1 1 0 1 1 0 1 1 0 1 1 0 1 1 0 1 1 0 1 1 0 0 1 
0.111874 0.098959 0.098963 845.891101 840.314849 0.119404 0.000000 0
0 0 0 0 0 0 0 0 0 0 0 0 0 0 0 0 0 0 0 0 0 0 0 0 0 0 0 0 0 0 0 0 0 0 0 0 0 0 0 0 0 0 0 0 0 0 0 0 2 0 0 0 0 0 0 0 0 0 0 0 0 0 0 2 0 0 0 0 0 0 0 0 0 0 0 0 0 0 0 0 0 0 0 2 0 0 0 0 0 2 0 0 0 0 0 0 0 0 0 0 
0 1 1 0 1 1 0 1 1 0 0 1 0 1 1 0 1 1 0 1 1 0 1 1 0 1 1 0 1 1 0 1 1 0 0 1 0 1 1 
0.102511 0.093554 0.093556 845.574408 840.660687 0.126665 0.000000 0
0 0 0 0 0 0 0 0 0 0 0 0 0 0 0 0 0 0 0 0 0 0 0 0 0 0 0 0 0 0 0 0 0 0 0 0 0 0 0 0 0 0 0 0 0 0 0 0 0 0 0 0 2 0 0 0 0 0 0 0 0 2 0 0 0 0 0 0 0 0 0 0 0 0 0 0 0 0 0 0 0 0 0 0 0 0 0 0 0 0 0 0 0 0 0 0 0 0 0 2 
0 1 1 0 0 1 0 1 1 0 1 1 0 1 1 0 1 1 0 0 1 0 1 1 0 1 1 0 1 1 0 0 1 0 1 1 0 0 1 
0.113370 0.099892 0.099896 829.848045 821.330441 0.285150 0.000000 0
2 0 0 0 2 0 0 2 0 0 0 2 2 0 0 0 0 0 0 0 0 2 0 0 0 0 0 0 0 2 0 0 0 0 2 2 0 2 0 0 2 0 0 0 2 0 0 0 0 0 2 0 0 0 0 0 0 2 0 0 0 2 2 0 0 0 0 2 0 0 0 0 0 0 0 2 0 0 0 2 2 2 2 0 2 0 2 0 0 0 0 0 0 2 0 2 0 2 0 0 
0 1 1 0 1 1 0 1 1 0 1 1 0 1 1 0 1 1 0 1 1 0 1 1 0 1 1 0 1 1 0 1 1 0 1 1 0 1 1 
0.114165 0.100590 0.100594 830.485992 821.363389 0.280922 0.000000 0
0 0 0 0 0 0 2 0 2 2 2 0 0 0 0 0 0 2 0 2 0 0 0 0 0 0 0 0 0 0 0 0 0 0 0 2 0 0 0 0 0 0 0 0 0 0 0 0 0 2 0 0 0 0 0 2 0 0 0 0 2 0 2 2 0 0 2 0 0 0 0 2 0 0 0 2 2 0 0 0 2 2 0 0 0 0 0 2 0 0 2 0 0 0 0 0 2 2 0 0 
0 1 1 0 1 1 0 0 1 0 1 1 0 1 1 0 0 1 0 1 1 0 1 1 0 1 1 0 1 1 0 0 1 0 1 1 0 0 1 
0.114682 0.100870 0.100874 831.612006 822.087547 0.298951 0.000000 0
0 2 0 2 2 0 2 2 0 0 0 2 2 2 2 0 0 2 0 0 0 2 2 0 0 0 0 0 2 0 0 0 2 0 2 2 2 0 2 0 2 0 0 2 0 0 0 0 2 2 0 2 2 2 2 0 0 2 0 0 2 0 0 0 0 0 0 0 0 0 0 0 2 0 0 0 0 2 0 0 0 2 0 0 0 0 0 0 0 2 0 0 0 0 0 0 0 0 0 0 
0 1 1 0 1 1 0 1 1 0 0 1 0 1 1 0 0 1 0 1 1 0 0 1 0 1 1 0 1 1 0 1 1 0 1 1 0 1 1 
0.110217 0.098397 0.098400 833.118666 823.770647 0.140509 0.000000 0
0 0 0 0 0 0 0 0 2 0 0 0 0 0 0 0 0 0 0 0 2 0 0 0 0 0 0 2 0 0 0 0 0 0 0 0 0 0 0 0 0 0 0 0 0 0 0 0 0 0 0 0 0 0 0 0 0 0 0 0 0 0 0 0 0 0 0 2 0 0 0 0 0 0 0 0 0 0 0 0 0 0 0 0 0 0 0 0 0 0 0 0 0 0 0 0 0 0 0 0 
0 1 1 0 0 1 0 1 1 0 0 1 0 0 1 0 1 1 0 1 1 0 1 1 0 1 1 0 1 1 0 1 1 0 1 1 0 1 1 
0.103865 0.094898 0.094900 834.904389 825.942757 0.123969 0.000000 0
0 0 0 0 0 0 0 0 0 2 0 0 0 0 0 0 0 0 0 0 0 0 0 0 0 0 2 0 0 0 0 0 0 0 0 0 0 0 0 0 0 0 0 0 0 0 0 0 0 0 0 0 0 0 0 0 0 0 0 0 0 0 0 0 0 0 0 0 0 0 2 0 0 0 0 0 0 0 0 0 0 0 2 0 0 0 0 0 0 0 0 0 0 0 0 0 0 0 0 0 
0 1 1 0 1 1 0 1 1 0 1 1 0 1 1 0 0 1 0 1 1 0 0 1 0 1 1 0 1 1 0 1 1 0 0 1 0 0 1 
0.112347 0.099564 0.099567 837.398611 828.290634 0.123523 0.000000 0
0 0 0 0 0 0 0 0 0 0 0 0 0 0 0 0 0 0 0 0 0 0 0 0 0 0 0 0 0 0 0 0 0 0 0 0 0 0 0 0 0 0 0 0 0 0 0 0 0 0 0 0 0 0 0 0 0 0 0 0 0 0 0 0 0 0 0 0 0 0 0 0 0 0 0 0 0 0 0 0 0 0 0 0 0 0 0 0 0 0 0 0 0 0 0 0 0 0 0 0 
0 1 1 0 1 1 0 1 1 0 1 1 0 1 1 0 1 1 0 1 1 0 1 1 0 0 1 0 1 1 0 1 1 0 1 1 0 1 1 
0.114902 0.101081 0.101085 840.485615 831.889563 0.246687 0.000000 0
0 0 0 0 0 0 2 0 0 0 0 0 2 0 0 0 0 0 0 2 2 0 2 2 0 0 0 0 0 0 0 0 0 0 2 0 0 0 0 0 0 0 0 0 0 0 0 0 2 0 0 2 2 0 0 0 2 0 0 0 0 0 2 2 0 0 2 0 0 0 2 2 0 0 0 0 0 0 0 0 0 0 0 0 0 0 0 0 0 2 0 0 0 2 0 0 0 0 2 2 
0 1 1 0 1 1 0 1 1 0 1 1 0 1 1 0 1 1 0 1 1 0 1 1 0 1 1 0 1 1 0 1 1 0 1 1 0 1 1 
0.117932 0.102917 0.102921 843.311797 835.158955 0.137224 0.000000 0
0 0 0 0 0 0 0 0 0 0 0 0 0 0 0 0 0 0 0 0 0 0 0 0 0 0 0 0 2 0 0 0 0 0 0 0 0 0 0 0 2 0 0 0 0 0 0 0 0 0 0 0 0 0 0 0 0 0 0 0 0 0 0 0 0 0 0 0 0 2 0 0 0 0 0 0 0 0 0 0 0 2 0 0 0 0 0 0 0 0 0 0 0 0 0 0 0 0 0 0 
0 0 1 0 1 1 0 1 1 0 1 1 0 0 1 0 1 1 0 1 1 0 1 1 0 1 1 0 1 1 0 1 1 0 1 1 0 1 1 
0.137654 0.112705 0.112714 845.595844 824.036175 0.316635 0.000000 0
0 0 0 0 0 2 0 2 0 0 0 0 0 0 2 2 0 0 0 0 0 0 0 0 0 0 0 0 0 2 0 0 0 0 0 0 2 0 0 2 0 0 2 2 2 2 0 0 2 0 0 0 0 2 0 0 0 0 2 2 0 0 0 0 2 2 2 0 0 0 2 2 0 0 0 0 0 2 2 2 0 0 0 2 0 0 0 0 0 0 2 0 2 0 0 0 2 0 0 0 
0 0 1 0 1 1 0 1 1 0 1 1 0 1 1 0 1 1 0 1 1 0 1 1 0 1 1 0 1 1 0 1 1 0 1 1 0 1 1 
0.117025 0.102159 0.102163 847.030261 840.902221 0.284977 0.000000 0
0 0 0 0 0 0 0 0 0 2 2 0 0 0 2 2 2 0 0 0 0 0 2 2 0 0 0 0 2 0 0 2 0 0 0 0 0 2 0 0 0 2 0 0 0 0 0 2 0 2 2 0 0 0 2 2 0 0 0 0 0 0 0 0 2 0 0 2 2 0 0 0 0 0 0 2 0 0 2 2 2 0 0 2 2 0 0 0 0 0 0 0 2 0 0 2 0 0 0 0 
0 1 1 0 1 1 0 1 1 0 1 1 0 1 1 0 0 1 0 0 1 0 1 1 0 1 1 0 0 1 0 1 1 0 1 1 0 0 1 
0.111766 0.098890 0.098894 847.531181 842.427449 0.283373 0.000000 0
0 0 0 2 2 0 2 0 0 0 0 2 0 2 0 2 0 0 0 0 0 0 2 2 0 0 2 0 0 2 0 0 0 2 0 0 2 0 2 0 0 0 0 0 0 0 0 0 2 0 0 0 0 0 0 0 0 0 0 0 2 0 2 0 0 0 2 2 0 0 2 0 2 0 0 0 2 0 0 2 0 2 0 0 0 0 2 2 0 0 0 0 0 0 0 0 0 0 0 0 
0 1 1 0 0 1 0 1 1 0 1 1 0 1 1 0 1 1 0 1 1 0 0 1 0 1 1 0 0 1 0 1 1 0 1 1 0 1 1 
0.110663 0.098108 0.098112 847.702139 842.988624 0.264717 0.000000 0
0 0 0 0 0 0 0 0 0 0 0 2 2 0 2 0 0 0 0 0 0 0 2 0 0 2 2 2 0 0 0 0 0 0 0 0 2 0 0 0 0 0 0 0 0 0 0 0 0 0 0 0 0 2 0 0 0 2 0 0 0 0 2 2 0 0 0 0 0 0 2 0 0 0 0 2 2 0 0 2 0 0 0 0 0 0 0 2 0 0 0 0 2 0 2 2 2 0 0 0 
0 0 1 0 0 1 0 1 1 0 1 1 0 1 1 0 1 1 0 1 1 0 0 1 0 1 1 0 0 1 0 0 1 0 0 1 0 0 1 
0.110896 0.098474 0.098477 847.720408 842.997170 0.270613 0.000000 0
0 0 2 0 2 2 0 0 2 2 0 2 0 0 0 0 2 0 0 2 0 0 0 0 0 0 0 0 0 0 0 0 0 0 0 0 0 2 2 0 0 0 0 0 0 0 0 0 0 2 0 0 0 2 0 0 0 0 0 0 2 0 0 2 0 0 2 2 0 0 0 0 0 0 0 2 0 0 0 0 0 0 0 0 0 2 0 0 0 0 0 0 2 2 0 2 0 0 0 0 
0 1 1 0 1 1 0 0 1 0 1 1 0 0 1 0 1 1 0 1 1 0 1 1 0 0 1 0 0 1 0 1 1 0 1 1 0 1 1 
0.113718 0.099966 0.099969 847.538375 842.777497 0.256136 0.000000 0
0 0 0 2 0 2 0 2 0 0 0 0 0 0 0 0 0 2 0 0 0 2 0 0 2 0 0 2 2 0 2 0 0 0 0 2 0 0 0 0 0 0 0 0 0 0 2 0 0 0 0 0 0 0 0 0 0 0 0 0 2 2 0 0 0 0 0 0 0 0 0 0 0 2 0 0 0 2 0 2 0 2 0 0 0 0 0 0 0 2 2 0 0 0 0 0 0 0 0 0 
0 0 1 0 1 1 0 1 1 0 0 1 0 0 1 0 1 1 0 1 1 0 1 1 0 1 1 0 1 1 0 1 1 0 1 1 0 1 1 
0.106568 0.095831 0.095833 847.149143 842.887702 0.091752 0.000000 0
0 0 0 0 0 0 0 0 0 0 0 0 0 0 0 0 0 0 0 0 0 0 0 0 0 0 0 0 0 0 0 0 0 0 0 0 0 0 0 0 0 0 0 0 0 0 0 0 0 0 0 0 0 0 0 0 0 0 0 0 2 0 0 0 0 0 0 0 0 0 0 0 0 0 0 0 0 0 0 0 0 0 0 0 0 0 0 0 0 0 0 0 0 0 0 0 0 0 0 0 
0 1 1 0 1 1 0 0 1 0 1 1 0 1 1 0 0 1 0 0 1 0 0 1 0 1 1 0 1 1 0 1 1 0 1 1 0 1 1 
0.109936 0.098173 0.098176 831.102317 823.124960 0.306908 0.000000 0
0 0 0 0 2 2 2 0 2 0 0 0 2 2 0 0 0 2 0 0 0 0 2 0 0 2 2 0 2 2 0 0 0 0 2 0 0 2 0 0 0 2 0 0 2 0 0 0 0 2 2 0 0 0 0 2 2 2 2 2 0 0 0 0 2 2 0 0 0 2 0 0 0 0 2 0 0 0 0 2 2 0 0 0 0 2 2 2 0 0 2 0 0 0 0 2 0 0 0 2 
0 1 1 0 0 1 0 1 1 0 1 1 0 1 1 0 1 1 0 1 1 0 1 1 0 0 1 0 1 1 0 1 1 0 1 1 0 1 1 
0.115421 0.101475 0.101479 831.646751 822.799520 0.031869 0.000000 0
0 0 0 0 0 0 0 0 0 0 0 0 0 0 0 0 0 0 0 0 0 0 0 0 0 0 0 0 0 0 0 0 0 0 0 0 0 0 0 0 0 0 0 0 0 0 0 0 0 0 0 0 0 0 0 0 0 0 0 0 0 0 0 0 0 0 0 0 0 0 0 0 0 0 0 0 0 0 0 0 0 0 0 0 0 0 0 0 0 0 0 0 0 0 0 0 0 0 0 0 
0 1 1 0 1 1 0 1 1 0 1 1 0 1 1 0 1 1 0 0 1 0 1 1 0 1 1 0 1 1 0 0 1 0 1 1 0 1 1 
0.104308 0.095249 0.095251 832.322858 823.751250 0.139542 0.000000 0
0 0 0 0 0 0 0 0 0 0 0 0 0 0 0 2 0 0 0 0 0 0 0 0 0 0 2 0 0 0 0 0 0 0 0 0 0 0 0 0 0 0 0 0 0 0 0 0 0 0 0 0 0 0 0 0 0 0 0 0 0 0 0 2 0 0 0 0 0 0 0 0 0 0 0 0 0 0 0 0 0 0 0 0 0 0 0 0 0 0 0 0 0 0 0 0 0 0 0 0 
0 1 1 0 1 1 0 1 1 0 1 1 0 1 1 0 1 1 0 1 1 0 1 1 0 1 1 0 0 1 0 0 1 0 0 1 0 1 1 
0.100888 0.092846 0.092847 833.727357 825.788230 0.032691 0.000000 0
0 0 0 0 0 0 0 0 0 0 0 0 0 0 0 0 0 0 0 0 0 0 0 0 0 0 0 0 0 0 0 0 0 0 0 0 0 0 0 0 0 0 0 0 0 0 0 0 0 0 0 0 0 0 0 0 0 0 0 0 0 0 0 0 0 0 0 0 0 0 0 0 0 0 0 0 0 0 0 0 0 0 0 0 0 0 0 0 0 0 0 0 0 0 0 0 0 0 0 0 
0 1 1 0 1 1 0 1 1 0 1 1 0 1 1 0 1 1 0 1 1 0 1 1 0 1 1 0 1 1 0 0 1 0 1 1 0 1 1 
0.103688 0.094044 0.094046 836.040266 828.804823 0.116056 0.000000 0
0 0 0 0 0 0 0 0 0 0 0 2 0 0 0 0 0 0 0 0 0 0 0 0 0 0 0 0 0 0 0 0 0 0 0 0 0 0 0 0 0 0 0 0 0 0 0 0 0 0 0 0 0 0 0 0 0 0 0 0 0 0 0 0 0 2 0 0 0 0 0 0 0 0 0 0 0 0 0 0 0 0 0 0 0 0 0 0 0 0 0 0 0 0 0 0 0 0 0 0 
0 1 1 0 1 1 0 1 1 0 1 1 0 1 1 0 1 1 0 1 1 0 1 1 0 1 1 0 1 1 0 1 1 0 1 1 0 1 1 
0.105070 0.095093 0.095095 838.950478 832.092501 0.122495 0.000000 0
0 0 0 0 0 0 0 0 0 0 0 2 0 0 0 0 0 0 0 2 0 0 0 0 2 0 0 0 0 0 0 0 0 0 0 0 0 0 0 0 0 0 0 0 0 0 0 0 0 0 0 2 0 0 0 0 0 0 0 0 0 0 0 0 0 2 0 0 0 0 0 0 0 0 0 0 0 0 0 0 0 0 0 0 0 0 0 0 0 0 0 0 0 0 0 0 0 0 0 0 
0 0 1 0 1 1 0 1 1 0 1 1 0 1 1 0 1 1 0 1 1 0 0 1 0 0 1 0 1 1 0 1 1 0 1 1 0 1 1 
0.113549 0.100201 0.100205 842.452937 835.530754 0.270761 0.000000 0
0 0 2 0 0 0 0 0 0 0 2 0 0 0 2 2 2 0 2 0 0 0 0 0 0 0 2 0 0 2 2 0 0 0 0 0 0 2 0 0 2 2 0 0 0 0 0 0 0 0 0 2 0 0 0 0 0 0 2 0 2 0 2 0 0 0 0 2 0 2 0 2 2 0 0 0 0 0 2 0 0 0 0 2 2 0 0 2 0 0 0 0 0 2 0 2 0 0 0 0 
0 0 1 0 1 1 0 0 1 0 1 1 0 1 1 0 1 1 0 0 1 0 1 1 0 0 1 0 1 1 0 1 1 0 1 1 0 1 1 
0.140175 0.114305 0.114314 845.670013 826.067771 0.278759 0.000000 0
0 0 0 2 0 0 0 2 0 0 2 0 0 0 0 0 0 0 0 0 0 0 0 0 0 2 0 0 2 0 0 2 0 0 2 0 2 0 0 2 0 2 0 0 2 0 0 2 0 0 0 2 0 0 2 0 0 2 0 2 0 0 0 2 0 2 0 0 2 2 2 0 0 2 0 0 2 0 0 0 2 0 2 0 0 0 2 2 0 0 0 0 2 2 2 0 0 0 0 2 
0 1 1 0 0 1 0 1 1 0 1 1 0 1 1 0 1 1 0 0 1 0 1 1 0 0 1 0 1 1 0 1 1 0 1 1 0 1 1 
0.158329 0.123642 0.123657 847.603373 815.567082 0.464700 0.000000 0
0 2 0 0 0 2 0 0 0 2 2 2 0 0 2 0 2 2 2 2 0 0 2 2 2 0 2 0 2 2 2 0 2 2 2 2 0 2 0 0 2 2 2 2 0 2 2 0 2 2 0 2 2 2 0 2 0 2 2 2 0 2 2 2 0 2 0 2 2 2 0 0 2 2 2 0 2 2 0 2 2 2 2 2 2 0 2 2 2 2 2 2 2 2 2 2 2 2 2 0 
0 0 1 0 1 1 0 1 1 0 0 1 0 0 1 0 1 1 0 0 1 0 1 1 0 0 1 0 1 1 0 1 1 0 1 1 0 1 1 
0.120363 0.104172 0.104177 848.627569 842.646434 0.278706 0.000000 0
0 2 0 0 0 0 0 0 0 0 0 0 0 0 0 2 0 2 0 0 0 2 0 0 0 0 0 2 2 0 2 0 2 2 2 0 2 2 0 2 0 0 0 0 0 0 0 0 0 0 0 0 0 2 0 0 0 0 0 0 0 0 2 2 2 0 0 0 0 0 0 0 2 0 2 0 2 2 0 0 2 0 0 0 0 0 0 0 0 0 2 2 2 0 2 0 0 2 0 0 
0 1 1 0 1 1 0 1 1 0 1 1 0 1 1 0 1 1 0 1 1 0 1 1 0 0 1 0 0 1 0 1 1 0 1 1 0 1 1 
0.110862 0.098452 0.098455 848.607897 843.700916 0.248472 0.000000 0
0 0 2 0 0 0 0 0 0 2 0 0 0 0 2 0 2 0 0 0 0 2 0 0 2 0 0 2 0 0 0 0 2 0 2 0 0 0 0 0 0 0 2 2 2 0 0 0 0 0 0 0 0 0 0 2 0 2 0 0 0 0 0 0 0 0 0 0 0 0 0 2 0 0 0 0 2 0 0 0 0 0 0 0 2 0 0 0 0 0 2 0 2 0 0 2 0 0 2 0 
0 1 1 0 1 1 0 1 1 0 1 1 0 1 1 0 1 1 0 0 1 0 1 1 0 0 1 0 0 1 0 0 1 0 1 1 0 1 1 
0.109775 0.097671 0.097674 848.401841 843.771711 0.283679 0.000000 0
2 2 0 0 0 0 0 0 0 2 2 0 0 0 0 2 0 2 2 2 2 0 0 0 0 0 0 2 0 0 0 0 0 0 0 0 0 0 0 2 2 0 0 2 2 0 0 0 0 2 2 0 2 0 2 2 0 0 0 0 2 2 0 2 0 0 2 0 0 0 0 0 2 2 2 2 0 2 2 0 0 2 0 2 0 0 2 0 2 2 0 0 2 0 0 0 0 2 0 0 
0 1 1 0 1 1 0 0 1 0 1 1 0 1 1 0 1 1 0 1 1 0 1 1 0 0 1 0 1 1 0 0 1 0 1 1 0 1 1 
0.110869 0.098433 0.098436 848.146732 843.500382 0.271478 0.000000 0
0 2 0 0 0 2 0 2 0 0 0 0 0 0 2 0 0 0 0 0 2 0 2 2 2 0 0 0 0 0 0 0 0 0 0 2 0 0 2 0 2 0 0 0 0 2 2 0 0 0 0 0 0 0 2 0 2 0 0 0 2 0 0 0 2 0 2 2 0 0 0 0 2 0 2 2 0 0 0 0 0 2 0 0 2 0 0 0 0 0 0 0 0 0 0 0 2 0 2 0 
0 1 1 0 1 1 0 1 1 0 1 1 0 1 1 0 1 1 0 1 1 0 0 1 0 1 1 0 1 1 0 0 1 0 0 1 0 1 1 
0.110088 0.097931 0.097934 847.794382 843.386890 0.275878 0.000000 0
2 0 0 0 0 2 0 0 2 0 0 0 0 0 2 2 0 0 0 0 0 0 2 0 0 0 0 0 0 2 0 0 0 2 0 0 0 2 2 0 0 2 0 0 0 2 0 0 2 0 0 2 0 0 0 0 0 2 0 0 0 0 0 0 2 0 2 0 0 0 0 2 0 2 0 0 2 0 0 0 0 2 0 0 0 0 0 0 0 0 0 0 0 0 0 0 0 2 0 0 
0 1 1 0 1 1 0 0 1 0 1 1 0 1 1 0 1 1 0 1 1 0 1 1 0 0 1 0 0 1 0 0 1 0 0 1 0 1 1 
0.108045 0.096526 0.096529 847.453706 843.407576 0.284856 0.000000 0
0 2 0 2 0 0 0 2 2 0 2 0 0 0 0 0 0 0 0 2 0 0 0 0 0 0 0 2 0 2 0 0 0 0 0 0 0 0 0 0 0 0 0 0 0 0 0 2 2 2 0 2 0 2 0 2 0 0 0 2 2 0 0 2 0 0 2 0 0 0 0 0 0 0 0 2 0 2 0 2 0 0 0 0 0 2 0 0 2 2 2 0 0 0 0 0 0 0 0 2 
0 1 1 0 0 1 0 1 1 0 0 1 0 1 1 0 1 1 0 1 1 0 0 1 0 1 1 0 1 1 0 0 1 0 1 1 0 1 1 
0.119725 0.103513 0.103518 831.930198 824.104167 0.321007 0.000000 0
0 2 0 0 2 0 0 2 2 2 2 0 2 0 2 0 0 0 0 0 2 0 0 2 0 0 2 2 2 0 0 0 0 0 2 2 2 0 2 0 0 2 2 0 0 2 0 0 0 0 0 0 0 2 0 2 0 2 0 0 0 0 0 0 0 2 0 0 0 0 0 0 0 0 0 0 0 0 2 2 0 0 0 2 0 0 2 2 2 0 0 0 0 2 0 0 0 0 0 0 
0 1 1 0 1 1 0 1 1 0 1 1 0 0 1 0 1 1 0 0 1 0 1 1 0 1 1 0 0 1 0 1 1 0 1 1 0 0 1 
0.148865 0.118013 0.118026 832.003674 793.086235 0.587486 0.000000 0
0 2 2 2 0 2 2 2 2 2 2 2 2 2 2 2 2 2 2 2 2 0 2 2 2 2 2 2 2 2 2 2 2 2 2 2 2 2 2 2 2 2 2 2 0 2 2 2 2 2 2 2 2 2 2 2 2 2 2 2 2 2 2 2 2 2 2 2 2 2 2 2 2 2 2 2 2 2 2 2 2 2 2 2 2 2 2 2 2 2 2 2 2 2 2 2 2 2 2 2 
0 1 1 0 1 1 0 1 1 0 1 1 0 0 1 0 0 1 0 1 1 0 0 1 0 0 1 0 1 1 0 1 1 0 1 1 0 1 1 
0.116896 0.102177 0.102181 833.251091 824.647623 0.106456 0.000000 0
0 0 0 0 0 0 0 0 0 0 0 0 0 0 0 0 0 0 0 0 0 0 0 0 0 0 0 0 0 0 0 0 0 0 0 0 0 0 0 0 0 0 0 0 0 0 0 0 0 0 0 0 0 0 0 0 0 0 0 0 0 0 0 0 0 0 2 0 0 0 0 0 0 0 0 0 0 0 0 0 0 0 0 0 0 0 0 0 0 0 0 0 0 0 0 0 0 0 0 0 
0 1 1 0 1 1 0 1 1 0 1 1 0 1 1 0 1 1 0 1 1 0 0 1 0 1 1 0 1 1 0 0 1 0 0 1 0 1 1 
0.107590 0.096777 0.096779 834.703738 827.022684 0.032889 0.000000 0
0 0 0 0 0 0 0 0 0 0 0 0 0 0 0 0 0 0 0 0 0 0 0 0 0 0 0 0 0 0 0 0 0 0 0 0 0 0 0 0 0 0 0 0 0 0 0 0 0 0 0 0 0 0 0 0 0 0 0 0 0 0 0 0 0 0 0 0 0 0 0 0 0 0 0 0 0 0 0 0 0 0 0 0 0 0 0 0 0 0 0 0 0 0 0 0 0 0 0 0 
0 1 1 0 1 1 0 1 1 0 0 1 0 1 1 0 1 1 0 1 1 0 1 1 0 1 1 0 0 1 0 1 1 0 1 1 0 0 1 
0.113964 0.099536 0.099540 837.182709 828.549991 0.434520 0.000000 0
0 2 2 0 0 2 2 2 2 0 2 0 2 0 2 0 2 2 2 2 2 0 0 2 0 0 2 2 2 0 0 2 2 0 2 2 2 2 2 2 0 2 0 2 0 2 2 0 2 0 2 2 0 0 0 2 2 2 2 0 0 0 2 2 2 0 0 2 2 2 2 0 0 0 0 2 2 2 0 2 2 2 2 2 0 2 2 0 0 2 2 2 2 2 2 2 2 2 2 2 
0 1 1 0 1 1 0 1 1 0 1 1 0 0 1 0 1 1 0 1 1 0 1 1 0 1 1 0 1 1 0 1 1 0 0 1 0 0 1 
0.108856 0.096993 0.096996 840.035177 833.783966 0.297184 0.000000 0
0 0 0 2 0 0 0 0 0 0 0 0 2 2 0 0 2 0 0 0 2 2 0 2 0 0 0 0 0 0 2 0 2 0 0 0 0 0 2 0 0 0 0 2 2 0 0 0 0 0 0 0 2 0 0 0 0 2 2 2 0 2 2 2 0 0 0 0 0 2 0 0 0 0 0 2 0 0 0 2 2 0 0 0 2 0 0 2 0 2 0 0 0 0 0 0 2 0 0 0 
0 1 1 0 0 1 0 0 1 0 1 1 0 1 1 0 1 1 0 1 1 0 1 1 0 1 1 0 1 1 0 1 1 0 1 1 0 1 1 
0.111587 0.098993 0.098996 843.416035 837.324446 0.236131 0.000000 0
0 0 0 0 0 0 2 0 0 0 0 0 0 0 0 0 2 0 2 0 0 2 0 0 0 0 0 0 2 0 0 2 0 0 0 0 0 2 0 2 0 0 0 0 0 0 0 0 0 0 0 0 0 0 0 0 0 0 0 0 2 0 2 2 0 0 0 0 0 0 0 0 2 0 2 0 0 0 2 0 0 0 0 0 0 0 0 0 0 0 0 0 0 0 0 0 0 0 0 0 
0 1 1 0 1 1 0 1 1 0 1 1 0 1 1 0 1 1 0 1 1 0 1 1 0 1 1 0 0 1 0 0 1 0 0 1 0 1 1 
0.129260 0.108949 0.108955 846.783155 840.009023 0.250922 0.000000 0
0 0 0 0 0 0 0 0 2 0 0 0 0 0 0 0 0 2 0 0 0 2 0 0 2 2 2 0 2 0 0 2 0 0 2 0 0 0 2 0 0 0 0 0 0 0 0 0 0 0 0 0 2 0 0 0 2 0 2 2 0 0 2 2 0 0 2 0 2 0 0 2 0 0 2 0 0 0 2 0 2 2 2 0 0 0 2 0 2 0 0 0 0 0 0 0 0 0 0 0 
0 0 1 0 1 1 0 1 1 0 0 1 0 0 1 0 1 1 0 0 1 0 0 1 0 1 1 0 0 1 0 0 1 0 1 1 0 1 1 
0.148114 0.118292 0.118304 848.467022 820.202024 0.556089 0.000000 0
2 2 2 2 2 2 2 2 2 2 2 2 0 2 2 2 2 2 2 0 2 2 2 2 2 2 2 2 2 2 2 2 2 2 2 2 2 2 2 2 2 2 2 2 2 2 2 2 2 2 2 2 2 2 2 2 2 2 2 2 2 2 2 2 2 2 2 2 2 2 2 0 2 2 2 2 2 2 2 2 2 2 2 2 2 2 2 2 2 2 2 2 2 0 0 2 2 0 2 2 
0 1 1 0 1 1 0 1 1 0 1 1 0 1 1 0 1 1 0 1 1 0 1 1 0 1 1 0 0 1 0 1 1 0 1 1 0 0 1 
0.119312 0.103420 0.103424 849.162239 843.377431 0.275538 0.000000 0
0 0 0 0 0 0 0 0 0 2 0 0 2 0 0 0 0 0 2 2 2 0 0 0 0 0 0 2 0 0 0 0 2 0 2 0 0 2 2 2 2 0 0 0 0 0 0 0 0 2 2 0 0 0 2 0 2 0 0 0 0 2 0 0 0 0 0 0 0 0 0 0 0 0 0 0 0 0 2 0 2 2 2 2 2 0 0 0 0 0 2 0 0 0 0 0 2 0 0 2 
0 0 1 0 1 1 0 1 1 0 1 1 0 1 1 0 0 1 0 1 1 0 1 1 0 1 1 0 1 1 0 1 1 0 1 1 0 1 1 
0.112500 0.099450 0.099453 848.829017 843.505220 0.272480 0.000000 0
0 0 0 2 2 0 2 0 0 0 0 2 2 0 0 2 0 0 0 0 0 0 2 0 2 0 0 0 2 0 0 0 0 2 0 0 0 0 0 0 0 0 0 0 0 2 0 0 0 0 0 0 0 0 0 0 2 2 0 2 0 0 0 0 2 0 2 0 0 0 2 0 2 0 0 0 0 0 0 2 0 2 0 2 2 2 0 2 0 2 2 0 2 0 0 0 0 0 0 0 
0 0 1 0 0 1 0 0 1 0 1 1 0 1 1 0 1 1 0 1 1 0 1 1 0 1 1 0 0 1 0 1 1 0 1 1 0 1 1 
0.111350 0.099001 0.099004 848.237465 842.798766 0.283000 0.000000 0
2 0 2 0 0 0 0 2 0 0 0 0 0 0 0 0 0 0 0 0 0 0 0 0 0 0 0 0 0 0 0 0 0 2 0 2 0 0 0 0 0 0 2 2 0 0 2 0 0 0 0 0 2 2 2 2 2 0 2 0 0 0 0 2 0 0 0 2 0 0 2 0 0 0 2 0 0 0 2 0 2 2 2 0 0 0 0 2 0 0 2 0 2 0 2 0 0 2 2 0 
0 1 1 0 1 1 0 1 1 0 1 1 0 1 1 0 1 1 0 1 1 0 1 1 0 1 1 0 1 1 0 1 1 0 0 1 0 1 1 
0.117572 0.102242 0.102247 847.613744 841.995278 0.271693 0.000000 0
0 0 0 0 0 2 0 0 0 0 2 0 0 0 0 0 2 2 2 2 0 0 2 0 2 2 0 0 0 0 0 0 2 0 2 2 2 0 0 2 0 0 0 0 2 0 2 0 0 0 2 2 0 2 2 2 0 0 0 0 2 0 0 0 0 2 2 2 0 0 0 0 0 0 0 0 2 0 0 0 0 0 0 0 0 0 0 0 0 2 0 0 0 0 0 0 0 2 2 0 
0 1 1 0 0 1 0 0 1 0 1 1 0 1 1 0 1 1 0 1 1 0 1 1 0 1 1 0 0 1 0 0 1 0 0 1 0 1 1 
0.111381 0.098702 0.098705 846.949957 841.984390 0.272333 0.000000 0
2 0 0 0 0 0 0 0 2 0 0 0 0 0 0 0 0 0 2 2 0 0 0 0 0 0 0 0 2 0 0 0 0 0 2 0 0 0 0 0 0 2 0 0 2 2 0 0 0 2 0 0 2 2 0 0 0 0 0 0 2 0 0 0 0 2 0 0 2 0 0 0 0 0 0 2 2 2 2 0 2 2 0 2 0 2 0 0 0 0 0 0 2 0 0 2 0 0 0 0 
0 1 1 0 0 1 0 1 1 0 1 1 0 1 1 0 1 1 0 1 1 0 0 1 0 0 1 0 0 1 0 1 1 0 1 1 0 1 1 
0.108799 0.096995 0.096998 846.554238 842.200523 0.274343 0.000000 0
0 0 0 0 0 0 0 0 0 0 0 0 0 0 0 0 0 0 0 0 0 0 0 0 2 0 0 0 0 0 0 0 0 0 2 0 0 2 0 0 2 0 2 0 2 0 0 0 2 2 0 0 0 2 0 0 0 0 2 2 0 0 0 0 0 2 0 2 2 0 2 0 0 0 0 2 0 0 0 0 0 0 0 0 0 0 2 0 0 0 0 2 0 0 0 2 2 0 2 0 
0 0 1 0 1 1 0 1 1 0 1 1 0 1 1 0 0 1 0 1 1 0 1 1 0 1 1 0 1 1 0 1 1 0 1 1 0 1 1 
0.109391 0.097591 0.097594 831.414613 825.101082 0.281986 0.000000 0
0 0 0 0 0 0 2 2 0 0 0 0 0 0 0 0 0 2 0 2 0 0 0 0 0 0 2 0 2 0 0 0 0 0 0 2 0 0 2 0 0 2 2 2 2 0 2 0 0 2 0 0 2 0 0 2 0 0 0 0 0 2 0 0 0 0 0 0 2 2 0 0 0 2 0 0 2 2 0 0 0 0 0 0 0 0 2 2 0 0 2 0 0 2 0 0 2 2 0 0 
0 1 1 0 1 1 0 1 1 0 0 1 0 1 1 0 1 1 0 0 1 0 1 1 0 1 1 0 1 1 0 1 1 0 1 1 0 1 1 
0.120090 0.103789 0.103794 832.185491 824.565340 0.275678 0.000000 0
0 0 0 0 0 0 0 2 0 0 0 0 2 0 2 0 0 2 0 0 0 0 0 0 0 0 0 0 2 0 0 0 2 2 0 0 2 2 0 0 0 0 0 0 0 2 0 2 2 0 0 0 2 2 0 0 0 0 0 2 0 0 0 0 0 2 0 0 0 2 0 2 0 0 0 2 2 0 0 2 0 0 0 0 0 0 0 0 0 0 2 2 0 0 0 0 0 2 0 0 
0 1 1 0 1 1 0 1 1 0 1 1 0 1 1 0 1 1 0 1 1 0 1 1 0 0 1 0 0 1 0 1 1 0 1 1 0 1 1 
0.127672 0.107324 0.107331 833.139355 812.733656 0.321657 0.000000 0
2 0 2 0 0 2 0 0 2 2 0 0 0 2 0 0 0 0 0 2 0 0 0 0 0 0 0 2 2 0 0 2 0 0 2 0 2 0 0 0 0 2 2 0 0 2 0 2 0 0 0 0 0 0 0 2 0 0 0 0 0 0 0 0 0 0 0 2 0 0 0 0 0 0 2 0 0 0 0 0 2 0 0 0 0 2 0 0 0 0 0 2 0 2 0 0 0 0 0 2 
0 1 1 0 1 1 0 1 1 0 1 1 0 1 1 0 1 1 0 1 1 0 1 1 0 1 1 0 0 1 0 1 1 0 1 1 0 1 1 
0.124647 0.106617 0.106623 834.957225 825.855383 0.275621 0.000000 0
0 0 0 0 0 0 0 2 0 0 0 0 0 0 0 0 2 0 0 0 0 0 0 0 0 0 0 0 0 0 2 2 0 2 0 0 0 0 0 0 0 0 0 0 0 0 0 0 0 0 0 0 2 0 0 2 2 0 0 0 2 2 0 0 0 0 2 0 0 2 2 0 0 0 0 2 0 0 2 0 0 0 0 0 2 2 0 0 0 0 2 0 0 0 0 2 2 0 0 0 
0 1 1 0 1 1 0 1 1 0 1 1 0 1 1 0 1 1 0 1 1 0 1 1 0 1 1 0 1 1 0 1 1 0 1 1 0 0 1 
0.119799 0.103839 0.103844 837.348567 828.748088 0.014016 0.000000 0
0 0 0 0 0 0 0 0 0 0 0 0 0 0 0 0 0 0 0 0 0 0 0 0 0 0 0 0 0 0 0 0 0 0 0 0 0 0 0 0 0 0 0 0 0 0 0 0 0 0 0 0 0 0 0 0 0 0 0 0 0 0 0 0 0 0 0 0 0 0 0 0 0 0 0 0 0 0 0 0 0 0 0 0 0 0 0 0 0 0 0 0 0 0 0 0 0 0 0 0 
0 1 1 0 1 1 0 1 1 0 1 1 0 1 1 0 1 1 0 1 1 0 0 1 0 0 1 0 1 1 0 1 1 0 0 1 0 1 1 
0.107935 0.097054 0.097056 840.061824 832.763997 0.064180 0.000000 0
0 0 0 0 0 0 0 0 0 0 0 0 0 0 0 0 0 0 0 0 0 0 0 0 0 0 0 0 0 0 0 0 0 0 0 0 0 0 0 0 0 0 0 0 0 0 0 0 0 0 0 0 0 0 0 0 0 0 0 0 0 0 0 0 0 0 0 0 0 0 0 0 0 0 0 0 0 0 0 0 0 0 0 0 0 0 0 0 0 0 0 0 0 0 0 0 0 0 0 0 
0 0 1 0 1 1 0 1 1 0 1 1 0 1 1 0 1 1 0 1 1 0 1 1 0 1 1 0 0 1 0 1 1 0 0 1 0 1 1 
0.109256 0.097636 0.097639 843.238947 836.713147 0.235975 0.000000 0
0 0 0 0 2 0 0 2 0 0 0 0 2 0 2 0 0 0 0 2 0 2 0 2 0 0 0 2 0 0 0 0 2 0 2 0 0 0 0 0 0 0 0 2 0 0 0 0 0 0 0 2 2 0 0 0 0 0 2 0 2 0 0 0 2 0 0 0 2 0 2 0 0 0 0 0 0 0 0 0 2 2 0 0 0 0 2 0 2 0 2 0 0 2 0 0 0 0 0 0 
0 0 1 0 1 1 0 1 1 0 0 1 0 1 1 0 1 1 0 0 1 0 0 1 0 0 1 0 1 1 0 1 1 0 1 1 0 0 1 
0.114516 0.100933 0.100937 846.229406 839.897647 0.252133 0.000000 0
0 2 0 0 0 2 0 0 0 0 2 0 0 0 0 2 0 0 0 0 2 0 0 0 0 0 0 0 0 2 0 0 0 0 0 0 0 0 0 2 0 2 0 2 0 2 2 0 0 2 0 0 0 0 0 0 0 0 2 0 2 2 0 0 0 0 2 0 0 2 0 0 0 0 0 0 0 2 0 2 0 0 2 0 0 0 2 0 0 2 2 0 0 2 0 0 0 0 0 0 
0 1 1 0 1 1 0 1 1 0 1 1 0 1 1 0 0 1 0 0 1 0 1 1 0 0 1 0 1 1 0 1 1 0 1 1 0 1 1 
0.122969 0.105346 0.105351 848.189019 841.884111 0.250636 0.000000 0
0 0 0 0 0 0 0 0 0 0 2 2 0 0 0 0 0 0 2 0 0 0 0 0 0 0 0 2 0 0 0 0 0 0 0 0 0 0 0 0 0 0 2 0 0 0 2 0 0 0 2 2 0 0 2 0 0 2 0 0 2 0 2 0 2 0 2 0 0 0 0 0 0 0 0 0 0 0 2 0 2 2 0 0 0 0 0 0 0 2 2 2 2 0 0 0 2 2 0 0 
0 1 1 0 1 1 0 0 1 0 1 1 0 1 1 0 1 1 0 1 1 0 1 1 0 1 1 0 1 1 0 1 1 0 1 1 0 0 1 
0.112045 0.099331 0.099334 848.588835 842.980870 0.276746 0.000000 0
0 0 0 0 0 0 0 2 0 0 0 0 0 0 0 0 0 0 0 0 0 0 0 0 0 0 2 0 0 2 0 0 0 2 0 0 0 0 2 0 0 2 0 0 0 0 2 2 0 2 2 0 0 0 2 0 0 0 0 0 2 0 0 2 0 0 0 0 0 0 0 0 0 2 0 2 0 0 0 2 0 0 0 0 0 2 0 0 2 2 2 2 2 2 0 0 0 2 0 2 
0 0 1 0 1 1 0 1 1 0 1 1 0 1 1 0 1 1 0 1 1 0 0 1 0 1 1 0 1 1 0 0 1 0 1 1 0 1 1 
0.112775 0.099658 0.099661 848.232123 842.377983 0.136375 0.000000 0
0 0 0 0 0 0 0 0 0 0 0 0 0 0 0 0 0 0 0 0 0 0 0 0 0 0 0 0 0 0 2 0 0 0 0 0 0 0 2 0 0 0 0 0 0 0 0 0 0 0 0 0 0 0 0 0 0 0 0 0 0 0 0 0 0 0 0 0 0 0 0 0 0 0 0 0 0 0 0 0 0 0 0 0 0 0 0 0 0 0 0 0 0 0 0 0 0 0 0 0 
0 0 1 0 1 1 0 1 1 0 1 1 0 1 1 0 1 1 0 1 1 0 1 1 0 0 1 0 1 1 0 0 1 0 1 1 0 1 1 
0.117761 0.102399 0.102403 847.386549 840.928525 0.284088 0.000000 0
0 0 0 0 0 0 2 0 0 2 0 0 0 0 0 0 0 2 2 0 2 0 0 0 0 0 2 2 0 0 2 0 0 0 0 0 2 0 2 0 2 0 2 2 0 0 2 0 2 0 2 0 2 2 2 0 0 0 0 0 0 2 0 2 0 0 0 0 0 0 0 2 0 0 0 0 2 0 0 0 0 0 0 0 0 0 2 0 2 2 0 2 0 0 0 0 0 0 0 0 
0 1 1 0 1 1 0 1 1 0 0 1 0 1 1 0 1 1 0 1 1 0 1 1 0 0 1 0 1 1 0 1 1 0 1 1 0 1 1 
0.114972 0.100741 0.100745 846.374169 839.996682 0.317158 0.000000 0
0 0 0 0 0 0 0 2 2 0 2 0 0 0 0 0 2 0 0 0 0 2 0 0 0 2 2 0 2 0 2 0 2 0 2 2 0 0 0 0 0 0 2 0 2 2 2 0 0 0 0 0 0 0 2 2 0 0 0 0 2 2 0 2 0 2 0 0 2 0 0 2 2 2 0 0 0 0 0 0 0 0 0 0 2 2 2 0 0 2 0 0 0 0 0 0 2 2 0 0 
0 1 1 0 1 1 0 1 1 0 1 1 0 1 1 0 1 1 0 1 1 0 1 1 0 1 1 0 0 1 0 1 1 0 1 1 0 1 1 
0.105819 0.095394 0.095396 845.131691 839.690844 0.121959 0.000000 0
0 0 0 0 0 0 0 0 0 0 0 0 0 0 0 0 0 0 0 0 0 0 0 0 0 0 0 0 0 0 0 0 0 0 2 0 0 0 0 0 0 0 0 0 0 0 0 0 0 0 0 0 0 2 0 0 0 0 0 0 0 0 0 0 0 0 0 0 2 0 0 0 0 0 0 0 0 0 0 0 0 0 0 0 0 0 0 0 0 0 0 0 0 0 0 0 0 0 0 0 
0 1 1 0 1 1 0 1 1 0 1 1 0 0 1 0 1 1 0 1 1 0 1 1 0 1 1 0 1 1 0 1 1 0 1 1 0 1 1 
0.105328 0.094783 0.094786 844.539947 839.643654 0.264774 0.000000 0
0 2 0 2 0 2 2 0 0 2 0 0 0 0 0 0 2 2 2 0 0 0 0 2 0 0 0 0 2 2 0 0 0 2 0 2 0 2 0 0 2 2 2 2 2 0 2 0 0 0 2 2 2 0 2 0 0 0 0 0 0 0 2 0 2 0 0 0 2 0 0 0 0 0 2 0 0 2 0 0 0 0 0 2 0 0 2 0 2 0 0 0 0 0 0 2 0 0 0 0 
0 1 1 0 0 1 0 1 1 0 1 1 0 0 1 0 1 1 0 1 1 0 1 1 0 1 1 0 0 1 0 0 1 0 0 1 0 1 1 
0.106117 0.095392 0.095394 830.116516 824.218622 0.286305 0.000000 0
0 2 0 0 2 0 0 0 2 0 2 2 0 2 0 0 2 2 2 2 2 0 2 2 0 0 2 0 2 0 0 2 0 0 2 0 0 2 0 0 0 0 0 2 0 0 0 0 0 0 0 2 0 0 2 0 0 0 0 0 0 0 0 0 0 0 0 2 0 2 0 0 0 0 0 0 2 0 2 2 0 0 0 2 0 0 0 0 0 0 2 0 0 2 0 2 0 2 0 2 
0 1 1 0 0 1 0 1 1 0 0 1 0 1 1 0 0 1 0 1 1 0 1 1 0 1 1 0 1 1 0 1 1 0 1 1 0 0 1 
0.109136 0.097599 0.097602 830.806499 823.774785 0.277654 0.000000 0
0 2 0 0 0 0 0 0 2 0 0 0 0 0 0 0 0 0 0 0 0 0 0 2 0 0 2 0 0 0 0 0 2 2 2 2 0 0 0 0 0 0 0 0 0 0 2 0 0 0 0 0 2 0 0 0 0 2 2 0 2 0 0 0 0 2 0 0 0 0 0 0 0 0 2 0 0 0 0 0 0 0 0 0 0 0 2 2 0 2 0 2 0 0 2 0 2 0 2 0 
0 0 1 0 0 1 0 0 1 0 1 1 0 0 1 0 1 1 0 1 1 0 1 1 0 1 1 0 1 1 0 1 1 0 0 1 0 1 1 
0.123446 0.105815 0.105821 832.107514 822.815405 0.278266 0.000000 0
0 0 0 0 2 2 0 0 0 0 2 2 2 0 0 2 0 0 0 0 0 2 0 0 0 0 0 2 0 0 0 0 0 2 0 0 0 2 0 0 0 0 0 2 2 0 0 0 0 0 0 0 0 2 0 2 0 0 0 0 0 0 0 2 2 2 0 0 0 2 0 0 0 0 0 2 2 0 0 0 0 0 0 0 0 0 0 0 0 0 2 0 2 0 0 2 0 2 0 0 
0 1 1 0 1 1 0 1 1 0 1 1 0 1 1 0 1 1 0 1 1 0 1 1 0 1 1 0 0 1 0 1 1 0 0 1 0 1 1 
0.167013 0.127661 0.127679 832.672125 761.583129 0.653198 0.000000 0
2 2 2 2 2 2 2 2 2 0 2 2 2 2 2 2 2 2 2 0 0 2 2 2 2 2 2 0 2 2 2 2 2 2 2 2 2 2 2 0 2 2 2 2 2 2 2 2 0 0 2 2 2 2 2 2 2 2 2 2 2 2 2 2 2 2 2 2 0 2 2 2 2 2 2 0 2 2 2 2 2 2 0 2 2 2 2 2 2 2 2 2 2 2 2 2 2 2 2 0 
0 1 1 0 1 1 0 0 1 0 1 1 0 0 1 0 1 1 0 1 1 0 1 1 0 0 1 0 0 1 0 0 1 0 0 1 0 1 1 
0.159263 0.124014 0.124030 835.805251 783.556301 0.605533 0.000000 0
0 2 2 2 2 2 2 2 0 2 2 2 2 2 2 0 2 2 2 2 2 2 2 0 2 2 0 2 2 2 2 2 0 2 2 2 2 2 2 2 2 2 2 2 2 2 2 2 2 0 2 2 2 2 2 2 2 2 2 2 2 2 2 2 2 2 2 2 2 2 2 2 2 2 2 2 0 2 2 2 0 2 2 2 2 2 2 0 2 2 2 2 2 2 2 2 0 2 2 2 
0 0 1 0 0 1 0 1 1 0 0 1 0 0 1 0 1 1 0 0 1 0 1 1 0 0 1 0 0 1 0 1 1 0 1 1 0 1 1 
0.120630 0.104632 0.104637 839.607636 829.752268 0.093156 0.000000 0
0 0 0 0 0 0 0 0 0 0 0 0 0 0 0 0 0 0 0 0 0 0 0 0 0 0 0 0 0 0 0 0 0 0 0 0 0 0 0 0 0 0 0 0 0 0 0 0 0 0 0 0 0 0 0 0 0 0 0 0 0 0 0 0 0 0 0 0 0 0 0 0 0 0 0 0 0 0 0 0 0 0 0 0 0 0 0 0 0 0 0 0 2 0 0 0 0 0 0 0 
0 1 1 0 0 1 0 1 1 0 1 1 0 1 1 0 0 1 0 1 1 0 1 1 0 1 1 0 1 1 0 1 1 0 1 1 0 0 1 
0.116685 0.102272 0.102276 842.674313 834.143014 0.262363 0.000000 0
0 2 0 2 0 0 0 0 0 2 0 0 0 0 0 0 0 2 0 2 0 0 0 0 0 0 0 0 0 2 0 0 0 2 0 0 0 0 0 2 0 2 0 0 0 0 0 0 0 2 2 0 0 0 0 0 0 0 0 0 0 0 0 0 0 2 0 0 0 0 0 0 0 0 0 2 2 0 0 0 0 0 0 0 0 0 2 0 0 0 0 2 0 2 0 0 0 0 0 2 
0 1 1 0 1 1 0 1 1 0 1 1 0 1 1 0 0 1 0 1 1 0 1 1 0 1 1 0 1 1 0 1 1 0 0 1 0 1 1 
0.115122 0.101154 0.101157 845.253464 837.816798 0.264287 0.000000 0
2 2 0 0 2 0 0 2 0 0 2 0 2 0 2 0 0 0 0 2 0 2 0 0 0 0 2 0 0 0 0 0 0 0 0 0 0 0 0 2 0 2 2 2 0 0 0 2 0 0 2 0 0 0 0 0 0 0 0 0 0 2 2 0 2 0 0 0 0 0 0 2 0 2 0 2 2 0 0 0 0 0 2 2 0 0 2 0 0 0 0 0 0 0 0 0 0 2 0 0 
0 1 1 0 1 1 0 1 1 0 1 1 0 1 1 0 0 1 0 1 1 0 0 1 0 1 1 0 1 1 0 1 1 0 1 1 0 1 1 
0.111559 0.099053 0.099056 847.026073 840.584997 0.273987 0.000000 0
0 2 0 0 2 0 0 2 0 0 2 0 0 0 2 2 2 0 2 0 0 2 2 0 0 0 2 0 0 0 0 0 2 0 0 0 0 2 2 0 0 0 2 2 0 2 0 0 0 0 2 0 0 0 0 0 0 2 0 0 0 0 0 2 0 0 0 2 0 0 0 0 0 0 2 0 2 2 2 0 0 2 2 0 0 0 2 0 0 2 0 0 2 0 0 0 2 0 0 0 
0 1 1 0 1 1 0 1 1 0 1 1 0 1 1 0 1 1 0 1 1 0 0 1 0 0 1 0 1 1 0 0 1 0 1 1 0 1 1 
0.108858 0.097184 0.097187 847.638317 841.765269 0.286366 0.000000 0
0 0 0 0 0 2 2 0 0 0 0 0 0 0 0 2 0 2 0 0 0 0 0 0 0 0 0 2 2 0 0 0 2 2 0 0 0 2 0 2 0 0 0 2 2 0 0 0 0 0 2 0 0 0 2 0 2 2 0 2 0 0 0 0 2 0 0 2 0 0 2 0 0 0 0 0 2 0 2 2 0 0 0 0 0 2 0 2 0 0 2 0 0 0 2 0 0 0 0 2 
0 1 1 0 1 1 0 0 1 0 0 1 0 1 1 0 0 1 0 1 1 0 0 1 0 1 1 0 0 1 0 0 1 0 0 1 0 1 1 
0.108174 0.096826 0.096828 847.280714 841.084995 0.283822 0.000000 0
0 0 0 0 0 2 0 0 0 0 2 2 2 2 0 0 2 0 0 2 2 0 0 0 2 0 0 2 0 0 2 0 2 0 0 0 0 0 0 0 0 0 0 0 0 0 0 0 0 2 2 2 0 2 2 0 0 0 2 0 0 2 0 0 0 2 2 0 0 0 2 2 0 0 0 0 0 0 2 0 0 0 0 2 2 0 0 0 0 2 0 0 2 2 0 2 0 0 0 0 
0 1 1 0 1 1 0 1 1 0 1 1 0 1 1 0 0 1 0 0 1 0 0 1 0 1 1 0 0 1 0 0 1 0 1 1 0 1 1 
0.108090 0.097088 0.097090 846.205371 839.335390 0.280490 0.000000 0
0 0 0 0 0 0 0 0 0 2 2 2 0 0 0 2 2 0 2 2 0 2 2 0 0 0 2 0 0 0 0 0 0 2 0 2 2 0 0 0 0 0 0 0 2 0 0 0 0 0 2 0 2 0 2 0 2 2 0 0 0 2 2 2 0 0 0 2 0 2 0 0 0 0 0 0 2 0 0 0 0 2 0 0 0 0 0 0 0 2 0 2 0 0 2 2 0 0 0 0 
0 0 1 0 0 1 0 1 1 0 0 1 0 0 1 0 0 1 0 1 1 0 0 1 0 0 1 0 1 1 0 0 1 0 0 1 0 1 1 
0.104255 0.094820 0.094822 844.624791 837.731759 0.125301 0.000000 0
0 0 0 0 0 0 0 0 0 0 0 0 0 0 0 2 0 0 0 0 0 0 2 2 2 0 0 0 0 0 0 0 0 0 0 0 0 0 0 0 0 0 0 0 0 0 0 0 0 0 0 0 0 0 0 0 0 0 0 0 0 0 0 0 0 0 0 0 0 0 0 0 0 0 0 0 0 0 0 0 0 0 0 0 0 0 0 0 2 0 2 0 0 0 0 0 0 0 0 0 
0 1 1 0 1 1 0 1 1 0 0 1 0 1 1 0 1 1 0 1 1 0 0 1 0 1 1 0 1 1 0 1 1 0 1 1 0 0 1 
0.098200 0.090860 0.090861 842.956381 836.730734 0.058839 0.000000 0
0 0 0 0 0 0 0 0 0 0 0 0 0 0 0 0 0 0 0 0 0 0 0 0 0 0 0 0 0 0 0 0 0 0 0 0 0 0 0 0 0 0 0 0 0 0 0 0 0 0 0 0 0 0 0 0 0 0 0 0 0 0 0 0 0 0 0 0 0 0 0 0 0 0 0 0 0 0 0 0 0 0 0 0 0 0 0 0 0 0 0 0 0 0 0 0 0 0 0 0 
0 0 1 0 1 1 0 1 1 0 0 1 0 1 1 0 1 1 0 1 1 0 0 1 0 1 1 0 1 1 0 1 1 0 1 1 0 1 1 
0.098831 0.090933 0.090935 842.178468 836.456825 0.015382 0.000000 0
0 0 0 0 0 0 0 0 0 0 0 0 0 0 0 0 0 0 0 0 0 0 0 0 0 0 0 0 0 0 0 0 0 0 0 0 0 0 0 0 0 0 0 0 0 0 0 0 0 0 0 0 0 0 0 0 0 0 0 0 0 0 0 0 0 0 0 0 0 0 0 0 0 0 0 0 0 0 0 0 0 0 0 0 0 0 0 0 0 0 0 0 0 0 0 0 0 0 0 0 
0 1 1 0 1 1 0 1 1 0 1 1 0 1 1 0 0 1 0 1 1 0 1 1 0 1 1 0 1 1 0 1 1 0 1 1 0 1 1 
0.105354 0.095019 0.095022 828.461825 821.680697 0.124668 0.000000 0
0 0 0 0 0 0 0 0 0 0 0 0 0 0 0 0 0 0 0 0 0 0 0 2 0 0 0 0 0 0 0 0 0 0 0 0 0 0 0 0 2 0 0 0 0 0 0 0 0 0 0 0 0 0 0 0 0 0 0 0 0 0 0 0 0 0 0 0 0 0 0 0 0 0 0 0 0 0 0 0 0 0 0 0 0 0 0 0 0 0 0 0 0 0 2 0 2 0 2 0 
0 0 1 0 1 1 0 1 1 0 1 1 0 0 1 0 1 1 0 1 1 0 1 1 0 1 1 0 1 1 0 1 1 0 1 1 0 1 1 
0.107871 0.096817 0.096819 829.041753 821.147521 0.286004 0.000000 0
0 2 0 2 0 0 2 0 2 0 0 0 2 0 0 2 2 2 2 0 0 0 2 2 0 2 2 2 2 0 0 2 0 0 0 2 0 2 0 0 0 0 0 2 0 0 0 2 0 2 0 0 0 0 2 2 2 0 0 0 0 0 0 2 2 0 2 0 0 0 2 0 0 2 2 0 0 0 0 0 2 0 0 0 2 0 0 0 0 0 2 0 0 0 2 2 2 0 0 0 
0 1 1 0 1 1 0 1 1 0 1 1 0 1 1 0 1 1 0 1 1 0 1 1 0 1 1 0 1 1 0 1 1 0 1 1 0 1 1 
0.110975 0.099062 0.099065 830.377241 820.760163 0.295165 0.000000 0
0 0 0 0 0 2 0 2 2 0 2 2 2 2 0 0 2 2 0 2 0 2 0 0 0 0 0 0 2 0 0 0 2 0 2 0 2 0 0 0 0 0 2 0 0 2 2 2 0 0 0 0 0 0 2 0 0 0 0 0 0 0 0 0 0 2 0 0 2 2 2 2 2 2 0 2 0 0 0 0 0 0 0 0 0 0 2 2 0 0 0 0 0 0 0 0 2 0 0 2 
0 1 1 0 1 1 0 1 1 0 1 1 0 1 1 0 0 1 0 1 1 0 1 1 0 1 1 0 1 1 0 1 1 0 0 1 0 0 1 
0.122750 0.106397 0.106402 832.429866 820.370041 0.013203 0.000000 0
0 0 0 0 0 0 0 0 0 0 0 0 0 0 0 0 0 0 0 0 0 0 0 0 0 0 0 0 0 0 0 0 0 0 0 0 0 0 0 0 0 0 0 0 0 0 0 0 0 0 0 0 0 0 0 0 0 0 0 0 0 0 0 0 0 0 0 0 0 0 0 0 0 0 0 0 0 0 0 0 0 0 0 0 0 0 0 0 0 0 0 0 0 0 0 0 0 0 0 0 
0 0 1 0 1 1 0 1 1 0 1 1 0 1 1 0 1 1 0 1 1 0 1 1 0 1 1 0 1 1 0 1 1 0 1 1 0 0 1 
0.130806 0.111090 0.111096 835.190482 821.844551 0.066434 0.000000 0
0 0 0 0 0 0 0 0 0 0 0 0 0 0 0 0 0 0 0 0 0 0 0 0 0 0 0 0 0 0 0 0 0 0 0 0 0 0 0 0 0 0 0 0 2 0 0 0 0 0 0 0 0 0 0 0 0 0 0 0 0 0 0 0 0 2 0 0 0 0 0 0 0 0 0 0 0 0 0 0 0 0 0 0 0 0 0 0 0 0 0 0 0 0 0 0 0 0 0 0 
0 1 1 0 1 1 0 1 1 0 1 1 0 1 1 0 1 1 0 1 1 0 1 1 0 1 1 0 1 1 0 1 1 0 1 1 0 1 1 
0.123666 0.107115 0.107120 838.745598 826.558755 0.264102 0.000000 0
0 0 0 0 2 0 0 0 0 0 0 0 0 0 0 0 0 0 0 0 0 0 0 0 2 0 0 0 2 0 2 2 2 2 0 2 0 0 0 0 0 2 0 0 0 2 0 0 2 2 0 2 0 0 0 0 0 2 0 2 0 2 0 0 0 0 0 0 2 0 0 0 0 0 0 0 2 2 0 0 0 2 0 0 0 0 0 0 2 0 2 2 0 0 2 0 0 0 0 0 
0 1 1 0 1 1 0 1 1 0 1 1 0 1 1 0 0 1 0 1 1 0 1 1 0 1 1 0 0 1 0 1 1 0 1 1 0 1 1 
0.145018 0.117059 0.117070 841.737248 814.934927 0.351958 0.000000 0
0 2 0 0 0 2 2 2 2 0 0 0 0 2 2 0 0 0 0 0 0 2 0 0 0 0 2 0 0 2 0 0 2 0 2 2 0 0 0 0 0 0 0 2 0 2 0 0 0 0 0 2 2 0 0 0 2 0 0 2 0 0 0 0 2 0 2 0 2 0 0 0 2 0 2 2 0 0 0 0 2 0 0 0 2 2 2 0 2 0 2 0 2 0 2 0 2 0 2 0 
0 0 1 0 1 1 0 1 1 0 1 1 0 1 1 0 0 1 0 1 1 0 1 1 0 1 1 0 1 1 0 1 1 0 1 1 0 1 1 
0.123623 0.106342 0.106347 844.381682 834.823078 0.258038 0.000000 0
0 0 0 0 0 0 0 0 0 0 0 0 0 0 0 0 0 0 0 0 0 0 0 0 2 0 2 0 0 2 0 0 2 0 0 2 2 0 0 0 0 2 0 0 0 0 0 0 0 0 2 0 0 0 0 0 0 2 2 2 0 0 0 0 0 0 0 0 0 0 2 0 0 2 0 0 0 0 0 0 0 0 0 0 0 0 0 2 2 0 0 0 0 0 0 0 0 2 0 0 
0 0 1 0 1 1 0 1 1 0 1 1 0 1 1 0 1 1 0 1 1 0 1 1 0 1 1 0 1 1 0 1 1 0 1 1 0 1 1 
0.115569 0.101467 0.101471 846.264880 838.446012 0.256295 0.000000 0
0 0 0 0 2 2 0 0 0 0 0 0 0 0 0 2 0 0 2 0 0 0 0 0 0 0 0 0 0 2 0 0 0 2 0 0 0 2 0 0 0 0 0 0 0 0 2 2 0 0 2 0 0 0 0 0 0 0 0 0 0 0 0 0 2 0 0 0 0 0 0 0 0 0 0 0 0 0 0 0 0 0 0 0 0 2 2 0 0 2 0 2 2 2 0 0 0 0 0 0 
0 0 1 0 1 1 0 0 1 0 0 1 0 1 1 0 1 1 0 1 1 0 1 1 0 1 1 0 1 1 0 1 1 0 1 1 0 0 1 
0.110383 0.098323 0.098326 847.140753 840.314584 0.287191 0.000000 0
0 0 0 0 0 0 0 0 0 0 0 0 0 0 2 0 2 2 0 0 0 0 2 0 0 0 0 0 2 0 0 2 0 2 2 0 0 2 0 0 0 0 2 0 0 0 0 0 0 2 2 0 0 0 0 0 2 0 0 2 0 2 0 2 2 2 2 0 0 2 0 0 2 0 0 0 0 0 0 0 2 2 2 0 2 2 0 2 2 0 0 0 0 0 0 0 0 0 0 0 
0 1 1 0 1 1 0 0 1 0 0 1 0 1 1 0 1 1 0 1 1 0 1 1 0 1 1 0 1 1 0 1 1 0 1 1 0 1 1 
0.109976 0.098197 0.098200 846.884728 839.772528 0.271877 0.000000 0
2 0 0 0 0 0 0 0 2 0 2 0 0 0 2 0 2 0 0 0 0 0 0 0 2 2 0 0 0 0 0 0 0 0 0 2 0 2 0 0 0 0 0 0 2 2 2 2 0 2 0 0 0 0 0 0 0 2 0 0 2 0 0 0 0 0 2 0 0 0 0 0 0 0 0 0 0 2 2 0 0 2 0 2 0 2 0 0 0 2 0 2 0 2 0 0 2 0 0 0 
0 1 1 0 1 1 0 1 1 0 1 1 0 1 1 0 1 1 0 1 1 0 1 1 0 0 1 0 1 1 0 1 1 0 1 1 0 1 1 
0.118282 0.102799 0.102804 845.834877 837.597274 0.131332 0.000000 0
0 0 0 0 0 0 0 0 0 0 0 0 0 0 0 0 0 0 0 2 0 0 2 0 0 2 2 0 0 0 0 0 0 0 0 0 0 0 0 0 0 0 0 0 0 0 0 0 0 0 0 0 0 0 0 0 0 0 0 0 0 0 0 0 0 0 0 2 0 0 0 0 0 0 0 0 0 0 0 0 0 0 0 0 0 0 0 0 0 0 0 0 0 0 0 0 0 0 0 0 
0 1 1 0 1 1 0 1 1 0 0 1 0 1 1 0 1 1 0 1 1 0 1 1 0 1 1 0 1 1 0 1 1 0 1 1 0 1 1 
0.114406 0.100553 0.100557 843.974757 835.572086 0.127933 0.000000 0
0 0 0 0 0 0 0 0 0 0 0 0 0 0 0 0 0 0 0 0 0 0 0 0 0 0 0 0 0 0 0 0 0 0 0 0 0 0 0 0 0 0 0 0 0 0 0 0 0 0 0 0 0 0 0 0 0 0 0 0 0 0 0 0 0 0 2 0 2 0 0 0 0 0 0 0 0 0 0 0 0 0 0 0 0 0 0 0 0 0 0 0 0 0 0 0 0 0 0 0 
0 1 1 0 1 1 0 1 1 0 1 1 0 0 1 0 1 1 0 1 1 0 1 1 0 1 1 0 1 1 0 1 1 0 1 1 0 0 1 
0.098069 0.090987 0.090989 841.772275 834.330203 0.058975 0.000000 0
0 0 0 0 0 0 0 0 0 0 0 0 0 0 0 0 0 0 0 0 0 0 0 0 0 0 0 0 0 0 0 0 0 0 0 0 0 0 0 0 0 0 0 2 0 0 0 0 0 0 0 0 0 0 0 0 0 0 0 0 0 0 0 0 0 0 0 2 0 0 0 0 0 0 0 0 0 0 0 0 0 0 0 0 0 0 0 0 0 0 0 0 0 0 0 0 0 0 0 0 
0 1 1 0 1 1 0 1 1 0 0 1 0 0 1 0 1 1 0 0 1 0 0 1 0 0 1 0 1 1 0 1 1 0 1 1 0 0 1 
0.095439 0.089050 0.089051 840.678975 833.794711 0.053996 0.000000 0
0 0 0 0 0 0 0 0 0 0 0 0 0 0 0 0 0 0 0 0 0 0 0 0 0 0 0 0 0 0 0 0 0 0 0 0 0 0 0 0 0 0 0 0 0 0 0 0 0 0 0 0 0 0 0 0 0 0 0 0 0 0 0 0 0 0 0 0 0 0 0 0 0 0 0 0 0 0 0 0 0 0 0 0 0 0 0 0 0 0 0 0 0 0 0 0 0 0 0 0 
0 0 1 0 1 1 0 1 1 0 1 1 0 1 1 0 0 1 0 1 1 0 1 1 0 1 1 0 0 1 0 1 1 0 1 1 0 0 1 
0.109977 0.098178 0.098181 827.166738 817.895851 0.285775 0.000000 0
0 0 2 0 0 0 0 0 0 0 0 0 2 2 0 2 0 0 0 2 2 0 0 0 0 0 0 2 0 2 2 0 0 0 0 0 2 0 2 0 0 2 0 0 0 2 0 0 2 0 0 0 2 0 0 2 0 0 0 0 0 0 0 0 0 2 2 2 0 0 2 0 2 0 2 0 0 0 0 0 0 2 0 0 2 2 0 0 0 2 0 0 0 0 2 0 2 0 0 0 
0 1 1 0 1 1 0 1 1 0 1 1 0 0 1 0 1 1 0 1 1 0 1 1 0 1 1 0 1 1 0 0 1 0 1 1 0 1 1 
0.119053 0.103519 0.103524 827.544099 817.043710 0.297308 0.000000 0
0 2 0 0 2 0 0 0 0 0 2 0 2 0 0 0 0 2 0 0 0 0 0 0 2 2 0 0 0 0 2 2 0 2 0 0 2 2 0 2 0 0 0 0 0 2 0 0 0 0 0 0 2 0 0 2 2 0 0 2 0 0 0 0 0 0 0 2 2 0 0 2 2 0 0 0 0 2 0 0 0 2 0 0 2 0 2 0 2 2 0 0 2 0 0 2 0 0 2 2 
0 1 1 0 0 1 0 1 1 0 0 1 0 0 1 0 1 1 0 1 1 0 0 1 0 0 1 0 0 1 0 1 1 0 1 1 0 1 1 
0.127919 0.108435 0.108441 828.966101 810.465813 0.293973 0.000000 0
2 0 0 2 0 0 0 2 0 2 0 0 0 0 0 0 0 0 2 0 2 0 2 0 0 0 0 0 0 0 0 0 2 2 0 0 2 0 0 0 0 0 2 0 0 0 2 0 0 0 0 0 0 0 0 0 2 0 0 0 0 0 0 0 0 0 0 0 0 0 0 2 0 0 0 0 0 0 0 0 0 0 0 0 0 0 0 0 2 0 0 0 0 0 2 0 0 0 2 0 
0 1 1 0 0 1 0 1 1 0 1 1 0 1 1 0 1 1 0 1 1 0 0 1 0 0 1 0 1 1 0 1 1 0 0 1 0 1 1 
0.145089 0.118012 0.118022 831.223278 811.042230 0.266498 0.000000 0
0 0 0 0 0 0 0 0 0 2 0 0 0 0 2 2 0 0 0 0 0 0 0 2 0 0 0 0 0 0 2 0 0 0 0 0 0 2 2 2 0 2 0 0 2 2 0 0 0 0 0 2 2 2 0 0 0 0 2 0 0 0 0 0 2 2 0 2 2 0 2 0 2 2 0 0 2 2 0 0 2 0 0 0 0 2 2 0 0 0 0 0 0 2 0 0 0 0 0 0 
0 1 1 0 1 1 0 1 1 0 1 1 0 1 1 0 1 1 0 0 1 0 1 1 0 0 1 0 1 1 0 1 1 0 1 1 0 0 1 
0.182524 0.136180 0.136203 832.091152 722.555186 0.648947 0.000000 0
2 2 2 0 0 0 2 0 2 2 2 2 2 2 2 2 2 0 2 2 0 2 0 2 2 2 2 0 2 2 2 2 2 2 2 2 2 2 2 2 2 2 2 2 2 0 2 2 2 2 2 2 0 2 2 2 2 2 2 2 2 2 2 0 0 2 2 0 2 2 2 2 2 2 2 2 2 2 2 2 0 0 2 2 2 2 0 2 2 2 2 0 2 2 2 2 2 2 2 2 
0 0 1 0 1 1 0 0 1 0 1 1 0 0 1 0 1 1 0 0 1 0 1 1 0 0 1 0 1 1 0 0 1 0 0 1 0 1 1 
0.143670 0.118095 0.118104 837.857738 822.954074 0.065162 0.000000 0
0 0 0 0 0 0 0 0 0 0 0 0 0 0 0 0 0 0 0 0 0 0 0 0 0 0 0 0 0 0 0 0 0 0 0 0 0 0 0 0 0 0 0 0 0 0 0 0 0 0 0 0 0 0 0 0 0 0 0 0 0 0 0 0 0 0 0 0 0 0 0 0 0 0 0 0 0 0 0 0 0 0 0 0 0 0 0 0 0 0 0 0 0 0 0 0 0 0 0 0 
0 1 1 0 1 1 0 1 1 0 0 1 0 0 1 0 1 1 0 1 1 0 1 1 0 0 1 0 1 1 0 1 1 0 1 1 0 1 0 
0.153032 0.121653 0.121665 840.897542 809.999131 0.548530 0.000000 0
2 0 2 2 2 2 2 2 2 2 2 2 2 2 2 2 2 2 2 2 2 2 2 2 2 2 2 2 2 2 2 2 2 2 2 2 2 2 2 2 2 2 2 2 2 0 0 2 2 0 2 0 2 2 2 2 0 2 2 2 2 0 2 2 2 2 2 2 2 0 2 2 2 2 2 2 2 2 2 0 2 2 2 0 2 2 2 2 2 2 2 2 2 2 2 2 2 2 2 2 
0 1 1 0 0 1 0 1 1 0 1 1 0 1 1 0 1 1 0 1 1 0 1 1 0 0 1 0 1 1 0 1 1 0 1 1 0 1 1 
0.156312 0.122219 0.122234 842.913822 785.905732 0.556450 0.000000 0
2 2 2 2 2 0 2 0 2 2 2 0 2 2 2 2 2 2 2 2 2 2 2 2 2 2 2 0 2 2 2 2 2 2 2 2 2 2 2 2 2 0 2 2 2 2 2 2 2 2 2 2 2 2 2 2 2 2 2 2 2 0 2 2 0 2 2 2 2 2 2 2 2 2 2 2 2 0 2 2 2 2 2 2 2 0 2 2 2 0 2 2 2 2 2 2 2 2 2 2 
0 1 1 0 1 1 0 1 1 0 1 1 0 1 1 0 1 1 0 1 1 0 1 1 0 1 1 0 1 1 0 1 1 0 1 1 0 1 1 
0.145541 0.116641 0.116652 845.716770 809.866818 0.485139 0.000000 0
0 2 2 2 2 2 2 0 0 2 2 2 2 2 2 2 2 2 2 2 2 2 2 2 0 0 2 2 2 2 0 2 2 2 2 2 0 2 0 0 0 0 2 2 0 2 2 2 2 2 2 0 0 2 2 2 2 2 2 2 0 2 2 0 2 0 2 2 2 0 0 2 0 2 2 0 2 2 2 2 2 0 0 0 0 2 2 0 2 2 0 2 2 2 2 2 2 2 2 0 
0 1 1 0 0 1 0 1 1 0 1 1 0 0 1 0 1 1 0 1 1 0 1 1 0 0 1 0 1 1 0 1 1 0 0 1 0 0 1 
0.122591 0.105307 0.105312 847.349391 839.342274 0.246116 0.000000 0
0 0 0 0 0 0 0 0 0 0 0 2 2 0 2 0 2 0 0 0 0 0 0 2 0 0 0 0 0 0 0 0 0 2 2 0 0 0 0 2 0 0 0 0 0 2 0 0 0 0 0 0 2 0 0 0 0 0 2 0 0 0 2 0 0 0 0 0 0 0 0 0 0 0 0 0 0 0 0 0 2 0 0 0 0 0 0 0 0 0 0 0 0 2 0 2 0 2 0 2 
0 1 1 0 0 1 0 1 1 0 1 1 0 1 1 0 0 1 0 1 1 0 1 1 0 1 1 0 1 1 0 1 1 0 1 1 0 1 1 
0.122268 0.104995 0.105000 847.138289 838.978258 0.277005 0.000000 0
0 0 0 2 2 0 0 0 0 2 0 0 0 2 2 0 0 0 0 2 0 0 0 2 0 0 2 0 0 0 0 2 0 0 0 0 0 0 2 2 2 0 2 2 2 0 0 0 0 0 0 0 0 2 2 2 0 0 0 0 0 2 0 0 0 0 0 0 2 0 0 0 2 2 2 0 0 0 0 2 0 0 0 0 0 0 0 2 0 0 0 2 2 0 0 0 0 2 0 2 
0 1 1 0 1 1 0 1 1 0 0 1 0 1 1 0 1 1 0 0 1 0 1 1 0 1 1 0 1 1 0 1 1 0 0 1 0 0 1 
0.141462 0.114552 0.114562 845.652463 814.828541 0.560455 0.000000 0
2 2 2 2 2 0 2 2 2 2 0 2 2 2 2 2 2 2 2 2 2 2 2 2 2 2 2 2 2 2 2 2 2 2 2 0 2 2 2 2 2 2 2 2 2 2 2 0 2 2 2 2 2 2 0 2 2 2 2 2 2 2 2 2 2 2 2 2 2 2 2 2 2 2 2 2 2 2 2 2 2 2 2 2 0 2 2 2 2 2 0 2 0 2 2 2 2 2 2 2 
0 1 1 0 1 1 0 1 1 0 1 1 0 1 1 0 1 1 0 1 1 0 1 1 0 1 1 0 1 1 0 1 1 0 0 1 0 1 1 
0.138175 0.112606 0.112615 843.992479 820.522952 0.539214 0.000000 0
2 2 2 2 0 2 2 2 2 2 2 2 2 2 2 2 2 2 2 2 2 2 2 2 2 0 2 2 2 0 2 2 2 2 2 2 2 2 2 2 2 2 2 2 2 0 0 2 2 2 2 2 2 2 2 2 2 2 2 2 2 0 2 2 2 2 2 2 2 2 2 2 0 2 2 2 0 2 2 0 2 2 2 0 2 2 2 2 2 2 0 2 2 2 2 2 2 2 2 2 
0 1 1 0 1 1 0 1 1 0 1 1 0 1 1 0 1 1 0 1 1 0 1 1 0 1 1 0 1 1 0 1 1 0 1 1 0 1 1 
0.106800 0.096045 0.096047 841.867673 833.124895 0.062972 0.000000 0
0 0 0 0 0 0 0 0 0 0 0 0 0 0 0 0 0 0 0 0 0 0 0 0 0 0 0 0 0 0 0 0 0 0 0 0 0 0 0 0 0 0 0 0 0 0 0 0 0 0 0 0 0 0 0 0 0 0 0 0 0 0 0 0 0 0 0 0 0 0 0 0 0 0 0 0 0 0 0 0 0 0 0 0 0 0 0 0 0 0 0 0 0 0 0 0 0 0 0 0 
0 1 1 0 1 1 0 1 1 0 0 1 0 1 1 0 0 1 0 1 1 0 1 1 0 1 1 0 0 1 0 1 1 0 1 1 0 1 1 
0.099314 0.091656 0.091658 840.648979 832.431609 0.061165 0.000000 0
0 0 0 0 0 0 0 0 0 0 0 0 0 0 0 0 0 0 0 0 0 0 0 0 0 0 0 0 0 0 0 0 0 0 0 0 0 0 0 0 0 0 0 0 0 0 0 0 0 0 0 0 0 0 0 0 0 0 0 0 0 0 0 0 0 0 0 0 0 0 0 0 0 0 0 0 0 0 0 0 2 0 0 0 0 0 0 0 0 0 0 0 0 0 0 0 0 0 0 0 
0 1 1 0 1 1 0 1 1 0 1 1 0 1 1 0 1 1 0 1 1 0 1 1 0 1 1 0 1 1 0 1 1 0 1 1 0 1 1 
0.123733 0.106684 0.106689 826.999249 814.194570 0.284757 0.000000 0
0 0 2 0 0 0 0 0 0 0 0 0 0 0 0 0 0 0 2 0 2 0 0 0 0 0 0 0 0 0 2 2 0 0 0 0 2 2 2 0 2 0 0 0 0 0 0 2 0 2 2 0 2 2 0 2 0 0 0 0 2 0 0 0 0 0 2 0 0 0 0 2 0 2 0 0 2 0 0 0 0 2 0 2 0 0 0 2 0 0 2 0 2 2 2 2 0 0 2 0 
0 1 1 0 1 1 0 1 1 0 1 1 0 1 1 0 1 1 0 1 1 0 0 1 0 1 1 0 1 1 0 1 1 0 1 1 0 0 1 
0.125742 0.107954 0.107960 826.960711 813.637892 0.268529 0.000000 0
0 0 0 0 2 2 0 0 0 2 0 2 0 2 0 0 0 2 2 0 2 0 0 0 2 0 0 0 2 2 2 0 0 0 0 0 0 0 0 0 0 0 0 0 2 0 0 0 2 0 0 2 0 0 2 2 0 2 0 2 0 0 0 0 0 0 0 2 0 0 2 0 2 2 2 0 0 0 0 0 0 0 0 0 0 2 0 0 2 0 0 0 0 0 2 0 2 0 2 0 
0 1 1 0 0 1 0 0 1 0 0 1 0 1 1 0 1 1 0 0 1 0 1 1 0 1 1 0 0 1 0 0 1 0 1 1 0 1 1 
0.151247 0.119864 0.119877 827.462977 774.615118 0.464132 0.000000 0
2 2 2 2 2 2 2 2 0 2 2 2 0 2 2 2 0 0 0 0 2 2 0 2 2 0 2 2 2 0 2 2 2 0 2 2 0 2 2 2 2 0 0 2 2 0 0 2 2 0 2 2 2 0 2 2 2 2 0 0 2 2 2 2 2 0 0 0 0 2 0 2 2 2 2 0 0 0 2 2 2 0 0 2 2 2 2 2 2 2 2 2 2 2 2 2 2 2 0 0 
0 1 1 0 1 1 0 0 1 0 1 1 0 1 1 0 1 1 0 1 1 0 1 1 0 1 1 0 1 1 0 1 1 0 0 1 0 1 1 
0.153712 0.121658 0.121671 830.150658 781.574579 0.421654 0.000000 0
0 2 2 2 0 0 2 2 2 2 0 2 2 0 0 2 2 0 0 2 2 2 2 0 2 2 0 2 0 0 2 0 0 0 2 0 2 2 0 0 0 2 2 2 2 0 0 2 0 0 2 0 2 2 0 2 2 2 2 2 0 0 2 2 2 2 2 0 2 0 2 0 2 2 0 2 2 0 2 2 0 2 2 2 2 2 2 0 0 2 2 0 0 2 0 0 0 0 2 2 
0 1 1 0 1 1 0 0 1 0 1 1 0 0 1 0 1 1 0 0 1 0 0 1 0 0 1 0 1 1 0 1 1 0 1 1 0 1 1 
0.157125 0.124229 0.124243 833.845133 801.690899 0.546220 0.000000 0
2 2 2 2 0 2 2 2 0 2 2 2 2 2 2 2 2 2 2 2 2 2 0 2 2 2 2 2 2 2 2 2 2 0 2 2 2 2 2 2 2 0 2 2 2 2 2 2 2 2 2 2 2 0 2 2 2 2 2 2 2 2 2 2 2 2 2 2 2 2 2 2 2 2 2 2 2 2 2 2 2 2 2 2 2 2 2 2 2 0 2 2 2 2 2 0 2 2 2 2 
0 0 1 0 0 1 0 1 1 0 1 1 0 1 1 0 0 1 0 1 1 0 1 1 0 1 1 0 1 1 0 1 1 0 1 1 0 1 1 
0.134739 0.113278 0.113285 837.490413 822.823408 0.114783 0.000000 0
0 0 0 0 0 0 0 0 0 0 2 0 0 0 0 0 0 0 0 0 0 0 0 0 0 0 0 0 0 0 0 0 0 0 0 0 0 0 0 0 0 0 0 0 0 0 0 0 0 0 0 0 0 0 0 0 0 0 2 0 0 0 0 0 0 0 0 0 0 0 0 0 0 0 0 0 0 0 0 0 0 0 0 0 0 0 0 0 0 0 0 0 0 0 0 0 0 0 0 0 
0 1 1 0 1 1 0 0 1 0 1 1 0 1 1 0 1 1 0 1 1 0 1 1 0 1 1 0 1 1 0 1 1 0 0 1 0 1 1 
0.117128 0.103208 0.103212 840.700127 828.435038 0.137502 0.000000 0
0 0 0 0 0 0 0 0 0 0 0 0 0 0 0 0 0 2 0 0 0 0 0 0 0 0 0 2 0 0 0 0 0 0 2 0 0 0 2 0 0 2 0 0 0 0 0 0 0 0 0 0 0 0 0 0 0 0 0 0 0 0 0 0 0 0 0 0 0 0 0 0 0 0 0 0 0 0 0 0 0 0 0 0 0 0 0 0 0 0 0 0 2 0 0 0 0 0 0 0 
0 0 1 0 1 1 0 0 1 0 1 1 0 1 1 0 1 1 0 0 1 0 0 1 0 0 1 0 1 1 0 1 1 0 0 1 0 1 1 
0.117727 0.102954 0.102958 843.779234 833.467090 0.261027 0.000000 0
0 0 2 0 0 0 0 2 0 0 0 0 0 2 0 0 0 2 0 0 0 2 0 2 0 0 2 0 0 0 0 0 0 0 0 2 2 0 0 0 0 0 0 0 2 2 0 0 0 0 0 0 0 0 0 2 0 0 0 0 0 0 0 0 0 2 0 2 0 0 0 0 2 0 2 0 0 0 0 0 2 0 2 0 0 2 0 0 2 0 0 0 2 0 0 0 0 2 0 2 
0 1 1 0 1 1 0 1 1 0 0 1 0 1 1 0 1 1 0 1 1 0 1 1 0 1 1 0 1 1 0 0 1 0 1 1 0 1 1 
0.123231 0.105560 0.105566 846.496814 837.202329 0.249461 0.000000 0
0 0 0 0 0 0 0 0 0 2 0 0 0 0 0 2 0 0 0 0 0 0 0 2 0 0 2 0 2 0 0 2 0 0 0 2 2 0 0 0 2 0 0 2 0 0 0 0 0 0 0 0 0 2 0 0 2 0 0 0 0 0 0 2 2 0 2 2 2 0 0 0 0 0 2 0 2 0 0 0 0 0 0 0 0 0 0 2 0 0 0 0 0 0 0 0 0 0 2 0 
0 1 1 0 0 1 0 0 1 0 1 1 0 1 1 0 0 1 0 1 1 0 1 1 0 1 1 0 1 1 0 0 1 0 1 1 0 1 1 
0.116039 0.101717 0.101721 847.534663 839.877515 0.247595 0.000000 0
0 0 2 0 0 0 0 0 2 0 0 0 0 0 2 2 2 0 0 0 0 0 0 0 0 2 0 0 0 0 0 0 0 0 0 0 0 0 0 0 0 0 2 2 0 0 2 2 0 0 0 0 0 0 0 0 0 0 0 0 0 0 0 0 0 0 2 0 2 0 0 2 0 2 0 0 0 0 0 0 0 0 0 2 0 0 0 0 0 2 0 0 0 0 2 0 0 0 0 0 
0 1 1 0 1 1 0 0 1 0 1 1 0 1 1 0 1 1 0 0 1 0 1 1 0 1 1 0 0 1 0 1 1 0 1 1 0 1 1 
0.111751 0.099415 0.099418 847.098627 839.351818 0.274325 0.000000 0
2 0 0 0 0 0 0 2 0 0 0 0 0 0 0 0 0 2 0 0 0 0 0 0 0 0 0 0 2 0 0 0 0 0 2 0 0 0 0 2 0 0 2 0 2 0 0 2 0 0 0 0 2 2 0 2 0 0 0 2 0 0 0 0 0 0 0 0 0 2 0 2 0 2 2 0 0 2 2 0 0 2 0 2 0 0 0 0 2 2 2 2 0 0 2 0 0 0 0 0 
0 1 1 0 1 1 0 1 1 0 1 1 0 1 1 0 0 1 0 1 1 0 1 1 0 0 1 0 1 1 0 1 1 0 1 1 0 1 1 
0.121669 0.104760 0.104765 845.905004 836.834351 0.058975 0.000000 0
0 0 2 0 0 0 0 0 0 0 0 0 0 0 0 0 0 0 0 0 0 0 0 0 0 0 0 2 0 0 0 0 0 0 0 0 0 0 0 0 0 0 0 0 0 0 0 0 0 0 0 0 0 0 0 0 0 0 0 0 0 0 0 0 0 0 0 0 0 0 0 0 0 0 0 0 0 0 0 0 0 0 0 0 0 0 0 0 0 0 0 0 0 0 0 0 0 0 0 0 
0 1 1 0 1 1 0 1 1 0 1 1 0 1 1 0 1 1 0 1 1 0 1 1 0 1 1 0 1 1 0 1 1 0 0 1 0 1 1 
0.116190 0.101875 0.101879 844.352694 834.873373 0.242483 0.000000 0
0 2 0 0 0 0 0 0 2 0 2 0 2 0 0 0 0 0 0 0 0 0 0 2 0 0 0 0 2 0 0 0 0 0 0 0 0 0 0 0 0 0 2 0 0 2 0 2 0 0 0 0 2 0 0 0 2 2 0 0 0 0 2 0 0 2 0 2 0 0 2 0 2 2 0 0 0 0 0 0 2 0 0 0 0 0 0 2 2 0 0 0 2 0 0 0 0 0 0 0 
0 0 1 0 1 1 0 1 1 0 1 1 0 1 1 0 1 1 0 1 1 0 0 1 0 1 1 0 1 1 0 1 1 0 0 1 0 1 1 
0.107827 0.097008 0.097011 842.571153 833.072532 0.245355 0.000000 0
0 0 0 0 2 0 0 2 0 0 0 0 0 0 0 2 2 0 0 0 2 0 0 0 0 0 0 0 0 2 0 0 0 0 0 0 0 2 0 0 2 0 0 2 0 0 0 0 0 0 0 0 0 0 2 0 0 0 0 0 0 0 0 0 0 0 0 0 0 0 0 0 2 0 0 0 0 2 0 0 0 0 0 0 2 0 0 0 0 0 0 0 0 0 0 0 0 0 0 0 
0 1 1 0 1 1 0 1 1 0 1 1 0 1 1 0 1 1 0 1 1 0 1 1 0 1 1 0 1 1 0 0 1 0 1 1 0 1 1 
0.111105 0.098375 0.098379 841.738208 832.142142 0.242450 0.000000 0
0 0 0 0 0 2 0 0 0 2 0 2 0 0 0 0 0 0 0 0 0 0 0 2 0 0 0 0 0 2 0 0 0 0 0 0 0 0 0 0 2 0 2 0 2 0 0 0 0 0 0 2 0 0 0 2 0 2 0 0 0 2 0 0 0 0 2 0 0 0 0 0 0 0 2 0 0 0 0 0 2 0 0 0 2 0 0 0 2 0 0 0 0 0 0 0 0 0 2 0 
0 1 1 0 1 1 0 1 1 0 1 1 0 1 1 0 1 1 0 1 1 0 1 1 0 1 1 0 1 1 0 1 1 0 1 1 0 1 1 
0.170178 0.131345 0.131362 827.556538 789.735506 0.579961 0.000000 0
2 2 2 2 2 2 2 2 2 2 2 2 2 2 2 2 2 2 2 0 2 2 2 2 2 2 2 0 2 2 2 2 2 2 2 2 2 2 2 2 2 2 2 2 2 2 2 0 2 2 2 0 2 2 2 2 2 2 2 2 2 2 2 2 2 2 2 2 2 2 2 2 2 2 2 2 2 2 2 2 2 2 0 2 0 2 2 2 2 2 2 2 2 0 2 2 2 2 2 2 
0 1 1 0 1 1 0 1 1 0 1 1 0 1 1 0 1 1 0 1 1 0 1 1 0 1 1 0 1 1 0 1 1 0 0 1 0 1 1 
0.131814 0.111624 0.111630 827.305158 811.920915 0.233847 0.000000 0
0 0 0 0 2 0 0 0 0 0 2 2 0 0 0 2 0 2 0 0 0 0 0 0 2 0 2 0 0 2 0 0 0 0 0 0 2 0 0 0 0 0 0 0 0 0 0 2 0 0 0 0 0 0 0 0 0 0 0 0 0 0 0 0 2 0 2 0 2 0 0 0 0 0 0 0 0 0 0 0 0 0 2 0 0 0 0 0 0 2 2 0 2 0 0 0 0 0 0 0 
0 1 1 0 1 1 0 1 1 0 1 1 0 1 1 0 1 1 0 1 1 0 0 1 0 0 1 0 1 1 0 1 1 0 1 1 0 0 1 
0.116503 0.102771 0.102775 828.131646 814.483641 0.265189 0.000000 0
0 2 0 0 0 0 0 0 2 0 0 0 0 2 0 2 2 0 2 0 0 2 2 0 2 0 0 0 0 0 0 0 0 0 2 0 0 0 0 0 0 0 0 0 0 2 2 2 2 0 0 0 0 0 2 2 0 0 0 0 0 0 0 0 2 0 2 0 0 0 0 0 0 0 2 2 0 0 0 0 2 0 0 2 0 2 0 0 0 2 2 0 0 0 2 0 2 0 0 0 
0 1 1 0 1 1 0 0 1 0 0 1 0 1 1 0 1 1 0 1 1 0 0 1 0 1 1 0 1 1 0 1 1 0 1 1 0 1 1 
0.116221 0.102343 0.102347 830.740344 817.896907 0.272369 0.000000 0
2 0 0 0 0 0 2 0 0 0 2 2 0 0 2 0 0 2 0 0 0 0 0 2 0 0 0 0 0 0 0 2 0 0 0 0 0 0 2 2 0 0 0 0 2 2 0 2 0 0 0 0 2 2 2 0 0 0 2 0 0 0 2 0 0 0 0 0 0 0 0 0 2 0 0 0 0 2 2 2 0 0 0 0 2 0 0 2 0 0 2 2 2 0 0 0 2 0 0 0 
0 1 1 0 0 1 0 1 1 0 0 1 0 0 1 0 1 1 0 1 1 0 1 1 0 1 1 0 1 1 0 1 1 0 0 1 0 1 1 
0.131250 0.110722 0.110728 834.414361 820.753802 0.259185 0.000000 0
0 0 2 0 0 2 0 0 0 2 0 2 0 0 2 0 0 0 0 0 0 0 0 0 2 0 0 2 0 2 0 0 2 0 0 0 0 0 0 0 0 0 0 0 0 0 2 0 0 0 0 0 0 0 2 0 2 0 2 0 0 0 0 0 2 0 0 0 0 2 0 0 0 0 0 0 0 0 0 0 2 0 0 0 0 0 0 0 0 0 2 2 2 0 0 0 0 0 0 2 
0 1 1 0 0 1 0 1 1 0 1 1 0 1 1 0 1 1 0 1 1 0 1 1 0 1 1 0 0 1 0 1 1 0 1 0 0 1 1 
0.161551 0.124856 0.124872 836.431769 754.424781 0.655397 0.000000 0
2 0 2 2 2 2 2 2 2 2 2 2 2 2 2 2 2 2 2 2 2 2 2 2 0 2 2 2 2 2 2 2 2 0 2 2 0 2 2 2 2 2 2 2 2 2 2 2 2 2 2 2 2 2 2 2 2 2 2 2 0 2 2 2 0 2 2 2 2 2 2 2 2 2 2 2 2 2 2 0 2 2 2 2 2 2 2 2 2 2 2 2 2 2 2 2 2 2 2 2 
0 1 1 0 1 1 0 0 1 0 1 1 0 1 1 0 1 1 0 1 1 0 1 1 0 1 1 0 1 1 0 1 1 0 0 0 0 1 1 
0.119266 0.103905 0.103909 841.468209 829.952449 0.142220 0.000000 0
0 0 2 0 0 0 2 0 0 0 0 0 0 0 0 0 0 0 0 0 0 0 0 2 2 0 0 0 0 0 0 0 0 0 0 0 0 0 0 0 0 0 0 0 0 0 0 0 0 0 2 0 0 2 0 0 0 0 0 0 0 0 0 0 0 0 0 0 0 0 0 0 0 0 0 0 0 0 0 0 0 0 0 0 0 0 0 0 0 0 0 0 0 0 0 0 0 0 0 0 
0 0 1 0 1 1 0 1 1 0 1 1 0 0 1 0 1 1 0 1 1 0 0 1 0 1 1 0 1 1 0 1 1 0 0 1 0 1 1 
0.112121 0.099813 0.099816 844.944479 835.651971 0.281857 0.000000 0
2 0 0 0 0 0 0 2 2 0 0 0 2 0 2 0 0 0 0 0 0 0 0 0 0 0 0 0 0 0 0 0 2 0 0 0 2 0 0 0 0 0 0 0 2 0 2 0 0 2 0 0 0 0 0 2 0 0 2 2 2 0 0 2 0 0 0 0 0 2 2 0 0 2 2 0 0 0 0 0 0 0 0 0 0 0 2 0 2 0 0 2 2 0 0 0 2 0 0 2 
0 1 1 0 1 1 0 1 1 0 0 1 0 1 1 0 1 1 0 1 1 0 0 1 0 1 1 0 1 1 0 1 1 0 1 1 0 1 1 
0.113826 0.100523 0.100526 847.527300 839.840027 0.125438 0.000000 0
0 0 0 0 0 0 0 0 0 0 0 0 0 0 0 0 0 0 0 0 0 0 0 0 0 0 0 0 0 0 0 0 0 0 0 0 0 0 0 0 0 0 0 0 0 0 0 0 0 0 0 0 0 0 0 0 0 0 2 0 0 0 0 0 0 0 0 0 0 0 0 0 0 0 0 0 0 0 0 0 0 0 0 0 0 0 2 0 0 0 0 0 0 0 0 0 0 0 0 0 
0 0 1 0 0 1 0 1 1 0 1 1 0 1 1 0 1 1 0 0 1 0 1 1 0 1 1 0 0 1 0 0 1 0 1 1 0 1 1 
0.114598 0.100362 0.100366 848.427903 839.963754 0.282423 0.000000 0
2 0 2 0 0 2 0 0 0 2 0 0 2 0 0 2 0 0 2 2 0 0 0 2 0 0 0 0 0 0 0 2 0 2 2 2 0 0 0 0 0 0 0 2 2 0 2 0 2 0 0 2 0 0 0 0 2 0 0 2 0 0 2 0 0 0 0 0 2 0 2 2 0 0 0 0 0 0 0 2 0 0 0 0 0 0 0 0 0 0 2 0 0 0 0 2 2 2 0 0 
0 1 1 0 1 1 0 1 1 0 1 1 0 1 1 0 1 1 0 1 1 0 1 1 0 1 1 0 0 1 0 0 1 0 1 1 0 1 1 
0.109554 0.097653 0.097656 847.860280 841.117725 0.282726 0.000000 0
0 2 0 2 0 2 0 0 0 2 0 0 0 0 0 0 0 0 0 2 2 0 0 2 2 0 2 0 0 0 0 0 0 2 0 2 0 0 0 0 0 0 0 2 0 2 2 0 0 0 0 0 0 0 0 2 0 0 2 0 2 0 2 0 0 0 0 0 0 0 0 2 2 0 2 2 0 2 0 0 0 0 2 0 2 0 0 0 0 2 0 0 0 0 2 0 0 0 0 2 
0 1 1 0 1 1 0 1 1 0 0 1 0 1 1 0 0 1 0 1 1 0 1 1 0 1 1 0 0 1 0 1 1 0 1 1 0 0 1 
0.110439 0.098463 0.098466 846.587911 838.724089 0.259604 0.000000 0
0 0 0 0 0 2 2 0 2 0 2 0 0 0 0 0 0 0 0 0 0 0 0 0 0 0 0 2 0 0 2 0 0 2 0 0 0 2 0 2 2 0 0 2 0 0 0 0 0 0 0 0 0 2 0 0 0 0 0 0 0 0 0 0 0 0 0 0 0 0 0 0 0 0 2 0 0 0 2 0 2 2 0 0 0 0 0 2 0 0 0 2 0 0 2 0 0 0 2 0 
0 1 1 0 1 1 0 0 1 0 1 1 0 1 1 0 1 1 0 0 1 0 1 1 0 1 1 0 1 1 0 1 1 0 0 1 0 1 1 
0.116185 0.101650 0.101654 845.237198 835.916575 0.255689 0.000000 0
0 0 0 0 2 2 0 2 0 0 0 2 0 0 2 0 0 0 0 0 0 0 0 0 0 0 0 0 0 0 0 0 2 0 0 0 2 0 0 0 0 2 0 0 0 0 0 0 0 0 0 2 0 0 0 0 0 0 2 2 0 0 0 0 0 2 0 0 2 2 0 0 0 0 0 0 0 0 0 0 2 0 0 2 0 2 0 0 2 0 0 0 0 0 0 0 0 0 0 0 
0 1 1 0 1 1 0 1 1 0 0 1 0 1 1 0 1 1 0 0 1 0 0 1 0 0 1 0 1 1 0 1 1 0 1 1 0 1 1 
0.117908 0.102738 0.102742 843.886964 833.272119 0.261352 0.000000 0
0 0 0 2 2 2 0 0 0 0 0 0 0 2 2 0 0 0 0 2 0 0 0 0 0 0 0 0 0 0 0 0 0 0 2 0 0 2 0 0 0 0 0 2 2 0 0 0 0 0 0 0 0 0 0 0 0 0 0 0 0 0 0 0 0 0 0 0 2 0 0 0 2 0 2 0 2 0 0 0 0 0 0 0 0 0 0 0 2 0 0 0 0 0 0 0 2 0 2 0 
0 1 1 0 1 1 0 1 1 0 1 1 0 1 1 0 1 1 0 0 1 0 1 1 0 0 1 0 0 1 0 1 1 0 1 1 0 1 1 
0.112429 0.099907 0.099910 843.113514 832.093301 0.259053 0.000000 0
2 0 0 0 2 2 0 0 0 2 0 0 2 0 0 0 0 0 0 0 0 2 0 2 0 0 0 0 0 0 0 0 0 0 2 2 2 0 0 0 0 2 0 0 0 0 0 0 0 2 0 0 0 0 0 0 0 2 0 2 0 0 0 0 0 0 0 2 0 0 0 0 0 0 0 0 0 0 0 2 0 0 2 0 0 0 2 0 2 2 0 0 0 0 0 0 0 0 0 0 
0 0 1 0 1 1 0 1 1 0 1 1 0 1 1 0 1 1 0 1 1 0 0 1 0 1 1 0 1 1 0 1 1 0 1 1 0 1 1 
0.186805 0.140754 0.140776 828.368749 783.660518 0.610618 0.000000 0
2 2 2 2 2 2 2 2 2 2 2 2 2 2 2 2 2 2 2 2 2 2 2 2 2 2 2 2 2 2 2 2 2 2 2 2 0 2 2 2 2 2 2 2 2 2 2 2 2 2 2 2 2 2 2 2 2 2 2 2 2 2 2 2 2 2 2 2 2 2 2 2 2 2 2 2 2 2 2 2 2 2 0 2 2 2 2 2 2 2 2 2 2 2 2 2 2 2 2 2 
0 1 1 0 1 1 0 1 1 0 1 1 0 1 1 0 1 1 0 1 1 0 1 1 0 1 1 0 1 1 0 1 1 0 1 1 0 1 1 
0.138492 0.115372 0.115380 828.444769 812.049872 0.254983 0.000000 0
0 0 0 0 0 0 2 0 2 0 0 0 0 2 2 0 0 0 0 0 2 0 2 2 0 0 0 2 0 0 0 0 0 0 0 0 0 0 2 0 2 0 0 2 0 0 2 0 0 0 0 0 0 0 2 2 2 0 0 0 0 0 0 2 2 0 0 0 0 0 0 0 2 0 0 2 0 2 0 0 0 0 0 2 0 0 0 0 2 2 2 0 0 0 0 0 0 0 0 0 
0 1 1 0 0 1 0 1 1 0 1 1 0 1 1 0 0 1 0 1 1 0 1 1 0 1 1 0 1 1 0 1 1 0 1 1 0 1 1 
0.116759 0.102574 0.102578 829.045082 815.720235 0.257322 0.000000 0
0 0 0 0 0 0 0 0 0 2 2 0 0 0 0 0 0 2 0 0 0 0 0 0 0 0 2 0 0 0 0 2 0 0 0 0 0 0 0 0 0 0 0 2 0 0 0 0 0 0 0 0 2 0 0 0 0 0 0 0 0 0 0 2 0 0 0 0 0 0 2 0 0 2 0 2 0 0 0 0 0 2 0 0 0 2 0 0 0 2 0 0 0 0 0 2 0 0 0 0 
0 1 1 0 1 1 0 1 1 0 1 1 0 1 1 0 1 1 0 1 1 0 1 1 0 1 1 0 1 1 0 1 1 0 1 1 0 1 1 
0.112230 0.099546 0.099549 831.704202 820.229082 0.258723 0.000000 0
0 0 0 0 0 0 0 0 0 0 0 0 0 0 0 2 0 2 0 2 0 0 2 2 0 0 0 0 0 0 0 0 0 0 2 0 0 0 0 0 2 0 0 0 2 0 0 0 0 0 0 0 0 0 0 0 0 0 0 0 0 2 0 0 0 0 0 0 0 0 0 0 0 0 0 0 0 0 0 0 2 2 2 0 0 0 2 0 0 0 0 0 0 2 0 0 0 0 2 0 
0 1 1 0 1 1 0 1 1 0 1 1 0 1 1 0 1 1 0 1 1 0 0 1 0 1 1 0 0 1 0 1 1 0 0 1 0 1 1 
0.130043 0.108651 0.108658 835.527325 810.108381 0.332277 0.000000 0
0 0 0 0 0 0 0 0 2 0 0 2 0 0 0 0 2 0 0 0 2 2 2 0 0 0 0 0 0 0 2 0 0 0 0 0 2 2 2 0 0 2 2 0 0 0 0 2 2 0 0 0 0 2 2 0 0 2 0 0 0 2 2 2 0 0 0 0 0 2 2 2 0 2 0 0 0 0 0 0 2 2 0 0 0 2 0 0 0 0 0 0 2 0 0 0 0 0 0 0 
0 1 1 0 1 1 0 1 1 0 1 1 0 0 1 0 1 1 0 1 1 0 0 1 0 1 1 0 1 0 0 1 1 0 0 1 0 1 1 
0.126923 0.108285 0.108290 839.737715 828.191238 0.267211 0.000000 0
2 0 0 2 0 0 0 0 0 2 0 0 0 0 2 2 0 0 0 0 0 2 0 0 2 0 2 0 0 0 0 2 0 0 2 0 0 0 0 2 0 0 0 0 2 0 0 0 0 0 0 0 0 0 0 0 0 2 0 0 2 2 0 0 0 0 0 0 2 2 0 0 0 0 0 0 0 2 0 0 0 0 0 0 2 0 0 2 0 0 0 0 0 0 0 0 2 0 0 0 
0 1 1 0 1 1 0 1 1 0 0 1 0 0 1 0 1 1 0 0 1 0 1 1 0 1 1 0 1 1 0 1 1 0 1 1 0 0 1 
0.116068 0.102415 0.102419 843.740701 833.461142 0.265967 0.000000 0
0 0 0 0 0 0 2 0 0 0 0 0 2 0 0 0 0 0 0 0 2 0 2 0 0 2 0 0 0 2 2 0 0 0 2 0 0 2 2 0 0 0 0 0 0 0 0 2 0 2 0 0 0 2 0 2 0 0 2 0 0 0 0 2 2 0 2 2 2 2 2 0 2 0 0 0 0 0 0 2 0 0 2 0 0 0 0 0 2 0 0 2 0 0 2 0 0 0 0 0 
0 1 1 0 1 1 0 0 1 0 1 1 0 1 1 0 1 1 0 0 1 0 1 1 0 1 1 0 0 1 0 1 1 0 1 1 0 1 1 
0.124585 0.106605 0.106610 847.363971 838.619495 0.283739 0.000000 0
0 0 0 0 2 0 0 0 0 0 2 0 2 0 0 2 0 2 0 2 0 0 0 0 0 2 0 2 0 0 0 0 0 0 0 0 2 0 0 0 0 0 2 2 2 0 0 0 0 0 0 0 0 0 2 0 0 0 0 0 0 2 0 0 2 2 0 0 0 0 0 0 0 0 0 2 2 0 0 2 0 0 0 2 0 0 2 0 0 2 0 0 2 0 0 0 0 0 0 0 
0 1 1 0 1 1 0 1 1 0 1 1 0 1 1 0 0 1 0 1 1 0 1 1 0 1 1 0 1 1 0 1 1 0 1 1 0 1 1 
0.121978 0.104939 0.104944 849.686364 842.613938 0.277437 0.000000 0
0 0 0 2 2 0 0 0 0 2 0 2 2 0 2 0 2 0 2 0 0 0 0 0 0 0 0 2 2 2 2 0 2 0 0 0 2 2 2 0 0 2 0 0 0 0 0 0 0 0 0 2 0 0 0 2 0 0 0 2 0 0 0 0 0 2 0 0 0 0 0 0 2 0 0 0 0 2 0 0 0 0 2 2 0 0 0 0 2 2 0 0 0 0 0 0 0 2 0 2 
0 1 1 0 1 1 0 1 1 0 1 1 0 1 1 0 1 1 0 0 1 0 1 1 0 1 1 0 1 1 0 0 1 0 1 1 0 0 1 
0.113556 0.100059 0.100062 850.217292 844.431439 0.257916 0.000000 0
2 0 0 0 2 0 0 2 2 0 0 0 0 0 0 0 0 0 0 0 0 0 0 0 0 0 0 0 0 0 0 2 0 0 2 0 0 0 0 0 0 0 0 0 0 0 0 0 2 0 0 0 2 2 0 0 0 0 0 2 2 0 0 0 0 0 0 0 0 2 2 0 0 0 2 0 0 0 2 0 0 0 0 0 0 0 0 0 0 2 0 0 0 0 0 0 0 0 0 2 
0 1 1 0 1 1 0 1 1 0 1 1 0 0 1 0 1 1 0 1 1 0 1 1 0 0 1 0 1 1 0 1 1 0 1 1 0 1 1 
0.110822 0.098258 0.098261 849.386482 843.596040 0.283211 0.000000 0
0 0 0 0 0 0 0 0 0 2 0 0 2 0 0 0 0 2 0 0 0 2 0 0 0 2 0 2 0 0 0 2 0 0 0 2 0 0 2 2 0 0 0 2 0 0 2 0 0 0 2 0 0 2 0 0 2 0 0 0 0 2 0 0 2 2 0 2 0 2 2 0 2 2 0 0 0 2 2 0 0 2 0 0 0 0 2 0 0 0 0 2 0 0 0 0 0 2 0 0 
0 1 1 0 1 1 0 1 1 0 1 1 0 1 1 0 1 1 0 1 1 0 1 1 0 1 1 0 1 1 0 1 1 0 1 1 0 1 1 
0.110007 0.097944 0.097947 847.807879 840.754937 0.141379 0.000000 0
0 0 0 0 0 0 0 0 0 0 0 0 0 0 0 0 0 2 0 0 0 0 0 0 0 0 0 0 0 0 0 0 0 0 0 0 0 0 0 0 0 0 0 0 0 0 0 0 0 0 0 0 0 0 0 0 0 0 0 0 0 2 2 0 0 0 0 0 0 0 0 0 0 0 0 0 2 0 0 0 0 0 0 0 0 0 0 2 0 0 0 0 0 0 0 0 0 0 0 0 
0 1 1 0 1 1 0 0 1 0 0 1 0 1 1 0 1 1 0 1 1 0 1 1 0 1 1 0 1 1 0 1 1 0 1 1 0 1 1 
0.114432 0.100964 0.100968 846.325861 837.051911 0.235267 0.000000 0
0 0 0 2 0 0 0 0 0 0 0 0 0 0 0 0 0 0 0 0 0 0 0 2 0 2 0 2 2 2 0 2 0 0 0 0 0 2 0 0 0 2 0 0 0 0 2 0 2 0 0 0 0 0 0 2 2 0 0 0 2 2 0 0 0 2 0 0 0 2 0 0 0 0 0 0 2 0 2 0 0 0 2 0 0 0 0 0 0 0 0 0 0 0 2 2 0 0 0 0 
0 1 1 0 1 1 0 0 1 0 1 1 0 1 1 0 1 1 0 1 1 0 1 1 0 1 1 0 1 1 0 1 1 0 1 1 0 1 1 
0.129136 0.109227 0.109233 845.355210 833.412631 0.248626 0.000000 0
2 0 0 0 0 2 0 2 2 0 0 0 2 0 0 0 0 0 2 2 0 2 2 0 0 0 2 0 0 2 0 0 0 0 0 0 0 0 0 0 2 2 0 0 2 0 2 0 0 0 0 0 0 0 2 0 2 2 2 0 2 0 0 0 2 0 2 0 0 0 0 0 0 0 0 0 2 0 2 0 0 0 0 0 0 0 0 2 2 2 0 0 2 2 0 0 0 0 0 0 
0 1 1 0 1 1 0 0 1 0 1 1 0 1 1 0 1 1 0 0 1 0 0 1 0 1 1 0 0 1 0 1 1 0 1 1 0 1 1 
0.128675 0.109451 0.109457 844.851434 831.083520 0.246835 0.000000 0
2 0 2 0 0 0 0 0 0 0 2 0 0 0 0 0 0 0 0 0 0 0 0 0 0 0 0 2 0 2 0 0 0 0 0 2 2 0 0 2 0 0 0 0 0 0 0 0 0 0 2 0 0 0 0 2 0 2 0 0 0 2 0 0 0 0 0 0 0 2 0 0 0 2 0 0 0 0 0 0 0 0 0 0 2 0 2 0 0 0 2 2 0 0 0 0 0 2 0 0 
0 1 1 0 0 1 0 1 1 0 1 1 0 1 1 0 1 1 0 1 1 0 1 1 0 1 1 0 1 1 0 1 1 0 1 1 0 1 1 
0.188877 0.141863 0.141885 828.177623 781.542452 0.595250 0.000000 0
2 2 0 2 2 2 2 2 0 2 2 2 2 2 2 0 2 2 2 2 2 2 2 2 0 2 2 2 2 2 2 2 2 2 2 2 2 2 2 0 2 2 2 2 2 2 2 2 2 2 2 2 2 2 2 2 2 2 2 2 2 2 2 2 0 2 2 2 2 2 0 2 2 2 2 2 2 2 0 0 2 2 2 2 2 0 2 2 2 2 2 2 2 0 2 2 2 2 2 2 
0 1 1 0 1 1 0 1 1 0 0 1 0 1 1 0 0 1 0 1 1 0 1 1 0 1 1 0 1 1 0 0 1 0 0 1 0 1 1 
0.149642 0.120478 0.120490 828.931029 801.518910 0.437378 0.000000 0
2 0 2 2 2 2 0 2 2 0 0 2 0 2 2 2 0 2 2 0 0 2 0 0 0 2 2 2 2 2 2 0 2 2 0 2 2 0 2 0 2 2 2 2 2 2 0 2 2 2 2 0 2 2 2 0 2 2 2 2 0 2 2 0 0 0 2 2 2 0 2 2 0 2 2 2 2 2 2 2 2 2 0 2 2 2 2 2 0 0 2 0 2 2 2 0 0 2 0 0 
0 0 1 0 1 1 0 1 1 0 1 1 0 0 1 0 1 1 0 0 1 0 1 1 0 1 1 0 1 1 0 0 1 0 1 1 0 1 1 
0.118641 0.103474 0.103479 830.146524 817.386739 0.255374 0.000000 0
0 0 2 2 2 0 0 0 0 2 0 0 2 0 0 0 0 0 0 0 0 0 0 0 0 0 0 0 0 0 2 0 0 0 0 2 0 0 0 0 0 2 0 0 0 0 0 0 0 0 0 0 0 0 0 0 2 0 0 2 0 0 0 2 0 0 0 0 2 0 0 0 0 0 0 0 0 0 0 0 0 2 0 2 0 0 0 0 0 0 0 0 0 0 0 2 0 0 2 2 
0 0 1 0 1 1 0 1 1 0 1 1 0 1 1 0 1 1 0 1 1 0 1 1 0 1 1 0 1 1 0 1 1 0 0 1 0 1 1 
0.108081 0.097150 0.097153 833.065922 822.800733 0.265126 0.000000 0
2 0 2 0 0 0 0 2 2 2 0 0 0 0 0 0 0 0 2 0 2 2 0 0 0 0 0 0 0 0 0 0 2 0 0 2 0 0 0 0 0 0 0 2 0 2 2 0 0 0 0 2 0 0 0 0 0 0 0 0 0 2 0 0 0 0 0 0 2 0 0 0 2 0 0 0 0 0 0 2 0 2 0 0 0 0 0 0 0 0 0 2 0 2 2 0 0 0 2 0 
0 1 1 0 1 1 0 1 1 0 1 1 0 1 1 0 1 1 0 1 1 0 1 1 0 1 1 0 1 1 0 1 1 0 1 1 0 0 1 
0.113646 0.100494 0.100498 837.441689 827.841535 0.258825 0.000000 0
0 0 2 0 0 0 2 0 0 0 0 0 0 0 0 0 0 0 0 0 0 0 0 0 0 0 0 0 0 0 2 0 2 0 0 2 0 0 0 0 0 2 0 0 0 0 0 0 0 2 0 0 0 0 0 0 0 2 0 0 0 0 2 0 0 0 0 0 0 0 0 2 0 0 0 0 0 2 2 0 0 0 0 0 0 0 0 0 0 0 0 0 0 2 2 2 0 2 0 0 
0 1 1 0 1 1 0 1 1 0 1 1 0 0 1 0 0 1 0 1 1 0 0 1 0 1 1 0 1 1 0 1 1 0 1 1 0 1 1 
0.122596 0.105906 0.105911 842.034684 832.414034 0.273329 0.000000 0
0 0 0 2 0 0 0 0 0 2 0 0 0 0 0 0 2 0 0 0 2 0 0 2 0 2 0 2 0 0 2 2 0 0 2 0 0 2 0 0 0 0 0 0 0 0 0 0 2 0 0 0 0 0 2 0 0 2 2 2 2 0 0 0 2 0 0 0 0 0 0 2 0 2 0 0 0 0 0 0 0 0 0 0 2 0 0 2 0 0 0 0 0 0 2 2 2 2 2 0 
0 0 1 0 1 1 0 1 1 0 0 1 0 0 1 0 1 1 0 1 1 0 1 1 0 1 1 0 1 1 0 0 1 0 1 1 0 1 1 
0.127746 0.108582 0.108588 846.482658 837.593294 0.268451 0.000000 0
0 2 2 0 0 0 0 0 2 0 0 0 0 0 0 0 0 0 0 0 0 0 2 2 0 2 0 2 0 0 0 0 0 0 0 0 0 0 0 0 0 2 0 2 0 0 0 0 2 2 0 2 0 2 2 0 0 0 2 0 0 2 0 2 2 0 2 2 0 0 2 0 2 0 2 2 0 0 0 2 0 0 0 0 0 0 0 0 0 0 2 0 0 0 0 0 0 0 0 0 
0 1 1 0 1 1 0 0 1 0 0 1 0 0 1 0 1 1 0 1 1 0 1 1 0 0 1 0 1 1 0 1 1 0 0 1 0 1 1 
0.124455 0.106657 0.106662 850.008001 842.707625 0.274282 0.000000 0
0 0 0 2 0 2 2 2 2 0 0 0 0 0 0 0 2 0 0 0 2 2 0 0 0 0 2 0 2 0 0 0 0 0 2 0 0 0 2 0 0 0 0 0 2 0 0 2 0 0 0 0 2 2 0 2 0 0 2 0 0 0 0 0 0 0 0 0 2 2 0 0 0 0 0 0 0 0 0 0 0 0 0 2 0 0 0 0 0 0 0 2 2 2 2 0 0 2 0 0 
0 1 1 0 1 1 0 1 1 0 1 1 0 1 1 0 1 1 0 1 1 0 1 1 0 1 1 0 1 1 0 1 1 0 1 1 0 1 1 
0.115811 0.101628 0.101632 851.908018 846.335236 0.282628 0.000000 0
0 2 2 0 0 0 2 0 2 2 0 2 2 0 0 2 2 2 0 0 2 0 2 0 2 0 2 0 0 0 0 0 2 0 0 0 2 0 0 2 0 2 0 2 0 0 0 2 0 2 0 0 0 2 2 2 0 0 0 2 0 2 0 2 0 2 0 0 0 0 0 2 0 0 0 0 0 0 0 0 0 2 0 2 0 0 0 0 2 2 0 0 0 0 0 2 0 0 0 0 
0 1 1 0 1 1 0 1 1 0 1 1 0 0 1 0 0 1 0 1 1 0 0 1 0 0 1 0 0 1 0 0 1 0 1 1 0 1 1 
0.112846 0.099519 0.099523 852.181435 847.510125 0.276008 0.000000 0
0 0 2 0 0 0 0 0 0 0 0 0 0 0 0 2 2 2 0 0 2 0 0 0 0 0 0 0 0 0 0 0 2 0 0 2 0 0 0 0 0 2 0 0 2 2 0 0 2 0 2 0 0 0 0 0 0 2 2 0 2 2 2 0 0 0 0 2 0 2 0 0 0 0 0 2 2 0 0 0 0 0 0 0 0 0 0 0 2 0 0 2 2 0 0 0 0 0 0 0 
0 1 1 0 1 1 0 0 1 0 0 1 0 1 1 0 0 1 0 1 1 0 1 1 0 1 1 0 0 1 0 1 1 0 1 1 0 1 1 
0.112422 0.099149 0.099152 851.068156 846.048450 0.266989 0.000000 0
0 0 0 0 0 0 0 0 2 2 0 2 0 0 0 0 0 2 2 0 0 0 0 0 0 2 0 0 0 2 2 0 0 2 0 0 0 0 0 0 0 0 0 2 0 0 0 0 2 0 0 0 0 0 2 2 0 2 0 0 0 2 0 0 2 0 2 0 0 0 2 0 0 0 0 0 0 0 2 0 0 0 0 0 0 0 2 0 0 2 0 2 2 0 0 0 0 0 0 0 
0 1 1 0 1 1 0 0 1 0 1 1 0 1 1 0 1 1 0 1 1 0 0 1 0 1 1 0 0 1 0 1 1 0 1 1 0 0 1 
0.112194 0.099166 0.099169 849.039161 842.366603 0.272014 0.000000 0
2 0 0 0 0 0 2 2 0 2 0 0 2 2 0 2 0 0 0 2 0 2 2 0 0 0 0 0 0 0 0 2 0 0 0 0 0 0 0 0 0 0 0 0 0 0 0 0 0 0 0 2 0 0 0 0 0 0 0 0 0 0 0 2 0 0 0 0 0 0 0 0 0 2 0 0 0 0 0 0 0 0 0 0 0 0 2 2 2 2 2 0 0 0 0 0 0 0 0 0 
0 1 1 0 1 1 0 1 1 0 0 1 0 1 1 0 1 1 0 1 1 0 0 1 0 0 1 0 0 1 0 1 1 0 1 1 0 1 1 
0.121273 0.104601 0.104606 847.105749 837.342442 0.267567 0.000000 0
0 0 0 0 2 0 2 0 0 2 0 0 0 0 2 0 0 0 0 0 0 0 0 0 0 0 0 0 0 0 0 2 0 0 0 0 0 0 0 2 0 2 2 2 0 0 0 0 0 2 0 0 0 0 0 2 2 0 0 0 0 0 2 0 0 0 0 0 0 0 0 0 0 0 2 0 0 0 0 0 2 0 0 0 0 2 0 2 0 2 0 0 0 2 0 2 0 0 0 0 
0 1 1 0 1 1 0 1 1 0 1 1 0 1 1 0 1 1 0 1 1 0 1 1 0 1 1 0 1 1 0 1 1 0 0 1 0 1 1 
0.157722 0.123688 0.123702 845.567513 803.693964 0.629212 0.000000 0
2 2 2 2 2 2 2 2 2 2 2 2 2 2 0 2 2 2 2 0 2 2 2 2 2 2 2 2 2 2 2 2 2 0 2 2 2 2 2 2 2 2 2 2 0 2 2 2 2 2 2 2 2 2 2 2 2 2 2 2 2 0 2 2 2 2 2 2 2 2 2 2 2 2 2 2 2 2 2 2 2 2 2 2 2 2 2 2 0 2 2 2 2 2 2 2 2 2 2 2 
0 0 1 0 1 1 0 1 1 0 1 1 0 0 1 0 1 1 0 1 1 0 1 1 0 1 1 0 1 1 0 1 1 0 1 1 0 0 1 
0.173384 0.132756 0.132775 845.639676 812.304620 0.577157 0.000000 0
2 2 2 2 2 2 2 2 2 2 2 2 2 2 2 2 2 2 0 2 2 2 2 2 2 0 2 0 0 2 2 2 2 2 2 2 2 2 2 2 2 2 2 2 0 2 2 2 2 2 2 2 2 2 2 2 2 2 2 2 2 2 2 2 2 2 2 2 2 2 2 0 2 2 2 2 2 2 2 2 2 2 2 2 2 2 2 2 2 2 2 2 2 2 2 2 0 2 2 0 
0 0 1 0 0 1 0 1 1 0 1 1 0 1 1 0 1 1 0 1 1 0 0 1 0 1 1 0 1 1 0 1 1 0 1 1 0 1 1 
0.176715 0.134105 0.134126 825.687463 745.535870 0.643290 0.000000 0
2 2 2 2 2 2 2 2 2 2 2 2 2 0 2 2 2 2 2 2 2 2 2 2 2 2 2 2 2 2 2 2 2 2 2 2 2 2 2 2 2 2 2 2 2 2 2 2 2 2 2 2 2 2 2 2 2 2 2 2 2 2 2 0 2 0 2 2 0 0 2 2 0 2 2 2 2 2 2 2 2 2 2 2 2 2 2 2 2 2 2 2 2 2 2 2 0 2 2 2 
0 1 1 0 0 1 0 1 1 0 1 1 0 1 1 0 1 1 0 1 1 0 0 1 0 1 1 0 1 1 0 1 1 0 1 1 0 1 1 
0.133755 0.112299 0.112306 828.459858 812.981333 0.146465 0.000000 0
0 0 0 0 0 0 0 0 0 0 0 0 0 0 0 0 0 0 0 0 0 0 0 0 0 0 0 0 0 0 0 0 0 0 0 0 0 0 0 0 0 0 0 0 0 0 2 0 2 2 0 0 2 0 0 0 0 0 0 0 0 2 0 0 0 2 0 0 0 0 0 0 0 0 0 0 0 0 0 0 0 0 0 0 0 0 0 0 0 0 0 0 0 0 2 0 0 0 0 0 
0 1 1 0 1 1 0 0 1 0 1 1 0 1 1 0 0 1 0 1 1 0 1 1 0 1 1 0 1 1 0 1 1 0 0 1 0 1 1 
0.132283 0.109526 0.109534 830.384516 795.637741 0.418355 0.000000 0
0 0 2 0 0 0 0 2 2 2 0 2 2 2 0 0 0 2 0 2 0 2 2 0 0 2 2 0 0 2 2 2 0 0 2 2 2 2 2 0 2 0 2 0 2 2 2 0 2 2 0 0 2 2 2 2 0 2 0 2 0 2 0 0 2 0 0 2 0 0 2 0 2 2 2 0 2 0 2 2 2 2 2 2 2 0 0 2 2 0 2 2 0 2 0 2 2 2 0 0 
0 1 1 0 1 1 0 1 1 0 1 1 0 1 1 0 1 1 0 1 1 0 1 1 0 1 1 0 1 1 0 1 1 0 0 1 0 1 1 
0.113202 0.100147 0.100151 834.541169 824.862193 0.030758 0.000000 0
0 0 0 0 0 0 0 0 0 0 0 0 0 0 0 0 0 0 0 0 0 0 0 0 0 0 0 0 0 0 0 0 0 0 0 0 0 0 0 0 0 0 0 0 0 0 0 0 0 0 0 0 0 0 0 0 0 0 0 0 0 0 0 0 0 0 0 0 0 0 0 0 0 0 0 0 0 0 0 0 0 0 0 0 0 0 0 0 0 0 0 0 0 0 0 0 0 0 0 0 
0 1 1 0 1 1 0 1 1 0 1 1 0 1 1 0 1 1 0 0 1 0 1 1 0 1 1 0 0 1 0 1 1 0 1 1 0 1 1 
0.115356 0.101282 0.101285 839.514267 831.282123 0.031232 0.000000 0
0 0 0 0 0 0 0 0 0 0 0 0 0 0 0 0 0 0 0 0 0 0 0 0 0 0 0 0 0 0 0 0 0 0 0 0 0 0 0 0 0 0 0 0 0 0 0 0 0 0 0 0 0 0 0 0 0 0 0 0 0 0 0 0 0 0 0 0 0 0 0 0 0 0 0 0 0 0 0 0 0 0 0 0 0 0 0 0 0 0 0 0 0 0 0 0 0 0 0 0 
0 1 1 0 1 1 0 0 1 0 1 1 0 1 1 0 0 1 0 0 1 0 1 1 0 1 1 0 1 1 0 1 1 0 1 1 0 1 1 
0.123952 0.106270 0.106275 844.632171 836.906375 0.268877 0.000000 0
0 0 2 2 0 0 0 0 0 2 0 0 0 2 0 0 0 0 0 0 0 0 0 0 0 0 2 0 2 0 0 2 0 0 0 0 2 2 0 2 2 0 0 0 2 0 2 0 0 0 0 0 0 0 0 0 0 0 0 0 0 0 0 2 0 0 2 0 0 0 2 0 0 0 2 0 0 2 0 0 2 0 0 0 2 0 0 2 0 0 0 0 0 0 0 0 0 0 0 2 
0 1 1 0 1 1 0 1 1 0 1 1 0 0 1 0 1 1 0 1 1 0 1 1 0 0 1 0 1 1 0 1 1 0 1 1 0 0 1 
0.141750 0.114636 0.114646 848.758757 816.748070 0.474020 0.000000 0
0 2 2 2 2 2 2 2 0 2 2 2 2 2 2 2 2 0 2 2 2 2 2 2 2 2 2 2 2 2 2 2 2 2 2 2 0 2 0 2 0 2 2 0 2 2 2 2 2 2 2 2 0 0 2 2 2 2 0 2 2 2 0 2 0 2 2 2 0 2 2 2 2 2 2 0 2 0 2 2 0 2 2 2 2 2 0 2 2 0 2 0 2 2 0 2 2 2 2 2 
0 1 1 0 1 1 0 1 1 0 1 1 0 1 1 0 1 1 0 1 1 0 1 1 0 1 1 0 1 1 0 1 1 0 1 1 0 1 1 
0.120599 0.104273 0.104277 852.409155 847.036945 0.290147 0.000000 0
0 2 0 0 2 0 0 2 0 0 0 0 0 0 0 0 0 0 0 2 0 0 0 2 2 0 0 0 0 0 0 0 0 0 2 0 0 0 2 0 0 0 2 0 0 0 0 0 0 0 2 0 2 0 2 0 0 2 0 0 0 0 0 0 2 2 0 0 0 0 0 0 2 0 0 2 2 0 2 0 0 0 2 2 2 0 0 0 0 0 0 2 2 2 0 0 0 2 0 0 
0 0 1 0 1 1 0 1 1 0 1 1 0 1 1 0 1 1 0 1 1 0 1 1 0 1 1 0 1 1 0 1 1 0 1 1 0 1 1 
0.113856 0.100171 0.100175 854.006858 849.979445 0.285289 0.000000 0
0 0 0 2 0 0 0 2 0 2 2 0 2 0 0 0 0 0 2 0 0 2 0 2 0 0 0 2 2 0 0 0 0 0 2 0 0 2 0 2 0 0 0 0 2 0 0 0 2 2 0 0 2 0 0 0 0 2 0 0 0 2 2 0 2 0 2 0 0 0 0 0 0 2 0 0 0 2 0 2 0 2 0 0 2 0 0 2 0 2 0 0 0 0 0 2 0 0 0 0 
0 1 1 0 0 1 0 1 1 0 1 1 0 1 1 0 0 1 0 0 1 0 1 1 0 1 1 0 0 1 0 0 1 0 1 1 0 1 1 
0.112984 0.099478 0.099482 854.021494 850.339734 0.284719 0.000000 0
0 0 0 0 2 0 0 2 0 2 2 2 2 0 2 0 0 0 2 2 0 0 0 2 2 0 0 0 2 0 0 2 0 0 0 0 2 2 0 0 0 0 0 0 0 0 2 0 2 2 0 2 0 0 2 0 0 0 2 0 2 2 0 0 2 0 0 0 0 0 0 2 0 2 0 2 2 0 0 0 0 2 0 0 0 0 0 2 2 2 0 2 0 2 0 0 0 0 0 0 
0 1 1 0 1 1 0 1 1 0 0 1 0 1 1 0 0 1 0 1 1 0 1 1 0 0 1 0 1 1 0 1 1 0 1 1 0 1 1 
0.112778 0.099341 0.099344 852.503045 848.039202 0.297332 0.000000 0
2 0 0 2 0 2 0 0 0 0 0 0 2 0 2 0 0 2 0 2 0 0 0 2 0 0 0 0 2 0 0 2 0 0 2 0 0 2 0 0 0 0 2 0 0 0 0 2 2 0 2 2 2 0 2 0 0 0 0 0 0 0 2 0 0 0 0 0 0 2 0 2 0 0 0 0 2 2 2 2 2 2 0 2 2 0 0 0 0 2 0 2 0 0 0 0 2 0 0 0 
0 1 1 0 1 1 0 1 1 0 1 1 0 0 1 0 1 1 0 0 1 0 1 1 0 1 1 0 1 1 0 1 1 0 1 1 0 1 1 
0.112628 0.099402 0.099405 849.878523 843.364028 0.301426 0.000000 0
0 0 0 0 0 2 0 2 0 0 0 2 0 0 2 0 0 2 0 2 2 2 0 2 2 2 0 2 0 0 0 0 2 0 0 0 0 0 0 0 0 0 0 0 2 0 0 0 2 2 2 0 2 0 0 2 0 0 0 0 2 2 0 0 0 0 2 2 0 0 2 0 0 0 0 0 2 2 0 0 2 2 0 0 0 0 0 0 2 0 0 0 2 0 0 0 0 0 0 2 
0 1 1 0 1 1 0 0 1 0 1 1 0 1 1 0 1 1 0 1 1 0 0 1 0 1 1 0 1 1 0 0 1 0 1 1 0 1 1 
0.115377 0.101537 0.101541 847.032150 837.127258 0.239119 0.000000 0
0 2 0 0 0 0 2 0 0 0 0 2 0 0 0 2 0 0 0 0 0 0 0 0 0 0 0 0 0 2 0 0 0 0 0 0 0 0 0 2 0 0 0 0 0 0 0 0 2 0 0 2 0 0 2 0 0 2 0 0 0 0 0 0 0 0 0 0 0 0 2 0 0 0 2 0 0 0 0 2 0 0 0 0 0 0 0 0 0 0 2 0 0 2 0 0 2 0 0 0 
0 1 1 0 1 1 0 1 1 0 1 1 0 1 1 0 0 1 0 0 1 0 1 1 0 1 1 0 1 1 0 1 1 0 1 1 0 1 1 
0.131178 0.110706 0.110712 845.299308 831.484130 0.062006 0.000000 0
0 0 0 0 0 0 0 0 0 0 0 0 0 0 0 0 0 0 0 0 0 0 0 0 0 0 0 0 0 0 0 0 0 0 0 0 0 0 0 0 0 0 0 0 0 0 0 0 0 0 0 0 0 0 0 0 0 0 0 0 0 0 0 0 0 0 0 0 0 0 0 0 0 0 0 0 0 0 0 0 0 0 0 0 0 0 0 0 0 0 0 0 0 0 0 0 0 0 0 0 
0 1 1 0 0 1 0 1 1 0 1 1 0 0 1 0 1 1 0 0 1 0 1 1 0 1 1 0 1 1 0 1 1 0 1 1 0 1 1 
0.163861 0.127359 0.127375 844.368287 802.903913 0.649417 0.000000 0
2 2 2 2 2 2 0 2 2 2 2 2 2 2 2 2 2 2 0 2 0 2 2 2 2 2 0 2 2 2 2 2 2 2 2 2 2 2 2 2 2 2 2 2 0 2 2 2 2 2 2 2 2 2 2 0 2 2 2 2 2 2 2 2 2 2 2 2 2 0 2 0 2 2 2 2 2 2 2 2 2 2 2 2 0 2 2 2 2 2 2 0 2 2 2 2 2 0 2 2 
0 1 1 0 1 1 0 1 1 0 0 1 0 1 1 0 1 1 0 1 1 0 1 1 0 0 1 0 1 1 0 1 1 0 1 1 0 1 1 
0.118144 0.103475 0.103479 825.773805 810.604736 0.057155 0.000000 0
0 0 0 0 0 0 0 0 0 2 0 0 0 0 0 0 0 0 0 0 0 0 0 0 0 0 0 0 0 0 0 0 0 0 0 0 0 0 0 0 0 0 0 0 0 0 0 0 0 0 0 0 0 0 0 0 0 0 0 0 0 0 0 0 0 0 0 0 0 0 0 0 0 0 0 0 0 0 0 0 0 0 0 0 0 0 0 0 0 0 0 0 0 0 0 0 0 0 0 0 
0 1 1 0 1 1 0 1 1 0 1 1 0 1 1 0 1 1 0 1 1 0 1 1 0 1 1 0 0 1 0 1 1 0 1 1 0 1 1 
0.112178 0.099741 0.099744 827.677254 814.669029 0.147456 0.000000 0
0 0 0 0 0 0 0 0 0 0 0 0 0 0 0 0 0 0 0 0 0 2 0 0 0 0 0 0 0 0 0 0 0 0 0 0 0 0 2 0 0 0 0 0 2 0 0 0 2 2 0 0 0 0 0 0 0 0 0 0 0 0 0 0 0 0 0 0 2 0 2 0 0 0 0 0 0 0 2 0 0 0 0 2 0 0 0 0 0 0 0 0 0 0 0 0 0 0 0 0 
0 1 1 0 1 1 0 1 1 0 1 1 0 0 1 0 0 1 0 1 1 0 1 1 0 1 1 0 1 1 0 1 1 0 1 1 0 1 1 
0.112551 0.099848 0.099852 830.797874 819.683115 0.279888 0.000000 0
2 2 0 0 0 0 0 0 2 0 0 0 0 0 0 0 2 0 0 0 2 0 0 0 0 0 0 0 0 2 0 0 0 0 0 0 0 2 2 0 0 0 0 2 0 0 0 2 0 0 0 0 0 0 0 0 0 0 2 0 2 2 0 0 0 0 0 2 0 0 0 0 0 0 0 0 0 0 2 0 0 0 0 0 0 0 2 2 0 2 0 0 0 0 0 0 0 2 0 0 
0 0 1 0 0 1 0 1 1 0 1 1 0 1 1 0 1 1 0 1 1 0 0 1 0 1 1 0 1 1 0 1 1 0 1 1 0 1 1 
0.123561 0.105698 0.105703 835.277297 824.660863 0.283623 0.000000 0
0 2 0 2 0 0 0 0 2 2 0 0 0 0 0 0 0 0 0 2 0 0 2 2 0 0 0 2 2 0 0 0 0 0 2 0 0 0 0 2 2 0 2 0 0 0 2 0 2 0 0 0 0 0 0 0 0 0 0 0 2 2 0 2 2 2 2 0 2 2 0 0 2 0 2 0 0 2 0 0 0 2 0 2 0 2 0 0 2 0 0 0 0 0 0 0 0 0 0 0 
0 1 1 0 1 1 0 0 1 0 1 1 0 1 1 0 1 1 0 1 1 0 1 1 0 1 1 0 1 1 0 1 1 0 1 1 0 0 1 
0.112877 0.099958 0.099962 840.814472 833.638701 0.295609 0.000000 0
0 2 0 2 0 0 0 0 0 2 0 0 2 0 2 0 0 2 0 0 0 0 2 0 2 2 0 2 2 2 0 0 2 0 0 0 2 0 2 0 2 0 0 0 0 0 0 2 0 0 2 2 0 0 0 0 0 0 0 0 2 0 0 0 0 0 0 0 0 2 2 0 0 0 2 0 2 0 2 2 0 2 0 2 0 2 0 0 0 0 0 0 2 2 2 0 0 2 0 2 
0 1 1 0 1 1 0 1 1 0 1 1 0 1 1 0 1 1 0 1 1 0 1 1 0 1 1 0 1 1 0 1 1 0 1 1 0 1 1 
0.114667 0.100812 0.100815 846.343090 840.765733 0.289556 0.000000 0
0 0 0 2 0 0 0 0 0 0 0 2 2 0 2 0 0 0 0 0 0 0 0 0 2 0 0 0 0 2 2 0 2 0 0 0 0 0 2 0 0 0 0 2 0 2 0 2 2 0 0 0 2 2 2 2 0 0 2 0 0 0 0 0 2 0 0 0 0 2 0 0 2 2 0 2 0 0 0 0 0 2 0 0 2 0 0 0 0 0 0 0 0 0 0 0 0 0 0 2 
0 1 1 0 0 1 0 1 1 0 1 1 0 1 1 0 1 1 0 0 1 0 1 1 0 1 1 0 1 1 0 1 1 0 1 1 0 1 1 
0.120173 0.103738 0.103743 851.077947 846.433199 0.284413 0.000000 0
0 0 0 0 0 0 0 2 0 0 0 0 0 0 2 0 0 2 2 0 2 0 0 0 2 0 2 0 2 0 0 0 2 0 0 0 0 0 0 2 0 0 0 0 0 0 2 2 0 0 0 0 0 2 2 0 2 0 0 0 0 0 0 2 0 0 0 0 0 2 0 0 0 0 0 0 0 0 0 0 0 0 0 0 2 0 0 0 0 0 0 0 0 0 0 2 2 2 0 0 
0 1 1 0 0 1 0 1 1 0 1 1 0 1 1 0 0 1 0 1 1 0 0 1 0 1 1 0 1 1 0 1 1 0 1 1 0 0 1 
0.115464 0.101104 0.101107 854.253513 850.711085 0.280930 0.000000 0
0 0 0 2 2 2 2 0 2 0 0 0 0 0 0 0 0 2 0 2 2 2 2 0 0 0 0 0 2 0 0 2 2 2 2 2 0 2 0 0 2 2 0 0 0 0 0 0 2 0 0 2 2 0 0 2 0 0 2 0 0 0 2 0 0 0 0 2 2 2 0 2 2 0 0 0 0 0 0 0 2 0 0 0 0 0 0 0 0 0 0 0 0 0 0 0 0 2 0 0 
0 1 1 0 1 1 0 0 1 0 0 1 0 0 1 0 1 1 0 0 1 0 1 1 0 1 1 0 1 1 0 1 1 0 1 1 0 0 1 
0.113299 0.099702 0.099705 855.713550 852.854025 0.269315 0.000000 0
0 0 2 2 0 2 2 0 2 0 0 0 0 0 0 0 2 0 2 2 2 2 2 0 2 0 2 0 0 0 0 2 0 2 2 0 0 0 2 0 0 2 0 2 0 0 0 0 2 0 0 0 0 0 0 0 0 2 0 0 2 2 0 0 0 2 0 2 0 0 2 0 0 2 2 0 0 2 0 0 2 2 0 0 0 0 2 2 2 0 0 2 0 0 0 2 2 0 2 2 
0 0 1 0 1 1 0 1 1 0 0 1 0 0 1 0 1 1 0 0 1 0 0 1 0 1 1 0 1 1 0 1 1 0 0 1 0 1 1 
0.113344 0.099671 0.099674 855.502187 852.458469 0.295224 0.000000 0
0 0 2 0 0 0 0 0 0 0 2 0 0 2 0 0 2 2 0 2 0 2 2 0 0 0 0 0 0 0 0 0 0 2 2 0 2 2 0 0 0 0 0 0 0 0 2 2 0 0 2 2 0 0 0 2 0 0 2 2 0 0 0 0 2 2 0 0 2 0 0 2 0 2 0 2 2 0 0 2 0 0 0 0 0 2 0 0 2 2 0 0 0 0 0 0 0 0 0 0 
0 1 1 0 1 1 0 1 1 0 1 1 0 1 1 0 1 1 0 1 1 0 1 1 0 1 1 0 1 1 0 0 1 0 1 1 0 1 1 
0.113315 0.099716 0.099719 853.641189 849.411799 0.294271 0.000000 0
0 0 0 2 0 0 2 0 0 0 2 0 2 0 0 0 2 0 0 2 0 0 0 0 2 2 2 2 2 0 0 0 0 2 0 0 2 2 0 0 0 0 0 0 2 0 2 2 0 0 0 0 0 0 2 0 0 0 2 0 0 0 0 0 0 2 0 2 2 0 2 0 0 0 0 2 2 0 0 2 0 0 0 0 0 2 0 0 0 0 2 0 0 0 2 0 0 0 0 2 
0 1 1 0 1 1 0 1 1 0 0 1 0 1 1 0 0 1 0 1 1 0 1 1 0 1 1 0 1 1 0 1 1 0 1 1 0 1 1 
0.116396 0.101703 0.101707 850.591467 843.790247 0.290454 0.000000 0
0 0 2 0 2 0 0 0 0 2 2 0 0 2 0 0 2 2 2 0 2 0 0 2 0 2 0 0 0 0 0 0 2 0 2 0 2 0 0 2 2 0 0 2 0 0 0 0 2 0 2 0 0 0 0 0 0 2 2 0 0 0 0 2 0 0 0 2 2 2 0 0 0 0 0 0 0 2 2 0 2 0 0 0 2 2 0 0 2 0 0 2 2 0 2 0 2 0 0 0 
0 0 1 0 0 1 0 0 1 0 1 1 0 1 1 0 1 1 0 1 1 0 1 1 0 1 1 0 1 1 0 1 1 0 0 1 0 1 1 
0.131637 0.109441 0.109448 846.641004 813.330912 0.314247 0.000000 0
0 0 0 0 0 0 0 2 0 0 0 2 0 2 0 0 2 2 0 0 2 2 2 0 0 0 0 2 2 0 2 2 0 0 2 0 2 0 0 0 0 2 0 0 2 0 2 0 0 2 0 0 0 2 2 0 0 0 0 2 0 0 0 0 2 0 2 0 2 0 0 0 2 0 0 2 0 0 0 0 0 0 2 0 2 2 0 2 0 2 0 2 2 2 2 0 0 2 2 0 
0 1 1 0 0 1 0 0 1 0 1 1 0 1 1 0 1 1 0 1 1 0 1 1 0 0 1 0 1 1 0 1 1 0 1 1 0 1 1 
0.126282 0.108114 0.108120 844.278602 829.808687 0.059330 0.000000 0
0 0 0 0 0 0 0 0 0 0 0 0 0 0 0 0 0 0 0 0 0 0 0 0 0 0 0 0 0 0 0 0 0 0 0 0 0 0 0 0 0 0 0 0 0 0 0 0 0 0 0 0 0 0 0 0 0 0 0 0 0 0 0 0 0 0 0 0 0 0 0 0 0 0 0 0 0 0 0 0 0 0 0 0 0 0 0 0 0 0 0 0 0 0 0 0 0 0 0 0 
0 1 1 0 1 1 0 0 1 0 1 1 0 1 1 0 1 1 0 1 1 0 0 1 0 1 1 0 1 1 0 1 1 0 1 1 0 1 1 
0.127666 0.109232 0.109238 843.228184 827.049117 0.057779 0.000000 0
0 0 0 0 0 0 0 0 0 0 0 0 0 0 0 0 0 0 0 0 0 0 0 0 0 0 0 0 0 0 0 0 0 0 0 0 0 0 0 0 0 0 0 0 0 0 0 0 0 0 0 0 0 0 0 0 0 0 0 0 0 0 0 0 0 0 0 0 0 0 0 0 0 0 0 0 0 0 0 0 0 0 0 0 0 0 0 0 0 0 0 0 0 0 0 0 0 0 0 0 
0 1 1 0 1 1 0 1 1 0 1 1 0 1 1 0 1 1 0 1 1 0 1 1 0 1 1 0 0 1 0 1 1 0 1 1 0 1 1 
0.098561 0.091566 0.091568 824.853684 812.063510 0.054915 0.000000 0
0 0 0 0 0 0 0 0 0 0 0 0 0 0 0 0 0 0 0 0 0 0 0 0 0 0 0 0 0 0 0 0 0 0 0 0 0 0 0 0 0 0 0 0 0 0 0 0 0 0 0 0 0 0 0 0 0 0 0 0 0 0 0 0 0 0 0 0 0 0 0 0 0 0 0 0 0 0 0 0 0 0 0 0 0 0 0 0 0 0 0 0 0 0 0 0 0 0 0 0 
0 1 1 0 1 1 0 1 1 0 1 1 0 1 1 0 1 1 0 1 1 0 1 1 0 1 1 0 1 1 0 1 1 0 0 1 0 1 1 
0.101864 0.093410 0.093412 826.895056 815.106215 0.253522 0.000000 0
0 2 2 0 0 2 0 0 0 0 0 0 0 2 2 0 0 0 0 0 2 0 0 2 0 0 0 0 0 0 2 0 0 0 0 2 0 0 0 0 0 0 0 0 0 0 0 0 0 0 0 2 2 0 0 0 0 0 0 0 0 0 0 0 0 0 0 0 0 2 0 0 0 0 0 0 0 2 0 0 0 2 0 0 0 0 0 0 2 2 0 0 0 0 0 0 0 0 0 2 
0 0 1 0 1 1 0 1 1 0 1 1 0 1 1 0 1 1 0 1 1 0 0 1 0 1 1 0 1 1 0 1 1 0 1 1 0 0 1 
0.111953 0.099561 0.099564 830.217841 819.012411 0.137457 0.000000 0
0 0 0 0 0 0 0 0 0 0 0 0 0 0 0 0 0 0 0 0 0 0 0 0 0 0 0 0 0 0 0 2 0 0 0 0 0 0 0 0 0 0 0 0 0 0 0 0 0 0 0 0 0 0 0 0 0 0 0 0 0 0 0 0 0 0 2 2 0 0 0 0 0 0 0 0 0 0 0 0 0 2 0 0 0 0 0 0 0 0 0 0 0 0 0 0 0 0 0 0 
0 1 1 0 1 1 0 0 1 0 1 1 0 1 1 0 1 1 0 1 1 0 1 1 0 1 1 0 1 1 0 1 1 0 1 1 0 0 1 
0.163902 0.125271 0.125290 833.031646 739.127164 0.659667 0.000000 0
2 2 2 2 0 2 2 2 2 2 2 2 2 2 2 2 2 2 2 0 2 2 2 2 2 2 0 2 0 2 2 2 2 2 2 2 2 2 2 0 2 2 2 2 2 0 2 2 2 2 2 2 2 2 2 0 2 2 0 2 2 2 2 2 2 0 2 2 2 2 2 2 2 2 2 2 0 2 2 2 2 2 0 2 2 2 2 0 0 2 2 2 0 2 0 2 2 2 2 0 
0 1 1 0 0 1 0 1 0 0 1 1 0 1 1 0 1 1 0 1 1 0 1 1 0 1 1 0 1 1 0 1 1 0 1 1 0 1 1 
0.118287 0.103082 0.103087 841.034046 833.600054 0.137756 0.000000 0
0 0 0 0 0 0 0 0 0 0 0 0 0 0 0 0 0 0 0 0 0 0 0 0 0 0 0 0 0 0 0 0 0 0 0 0 0 0 0 0 0 0 0 0 0 0 0 0 2 0 0 0 0 0 0 0 0 0 0 0 0 0 0 0 0 0 0 0 0 0 0 0 0 0 0 0 0 0 0 0 0 0 0 0 0 0 0 0 0 0 0 0 0 2 0 0 0 0 0 0 
0 1 1 0 0 1 0 1 1 0 1 1 0 1 1 0 0 1 0 1 1 0 1 1 0 0 1 0 1 1 0 0 1 0 1 1 0 0 1 
0.112672 0.099513 0.099516 847.096376 842.373328 0.291529 0.000000 0
2 0 0 0 2 0 2 0 0 2 0 0 2 0 2 2 0 0 0 2 0 0 0 2 0 0 2 0 0 0 0 0 0 0 2 2 2 0 0 0 2 2 0 2 0 2 0 0 0 2 2 0 0 0 0 0 0 0 2 0 2 0 0 0 0 0 0 0 0 0 2 2 0 0 2 2 0 0 0 2 0 2 0 0 2 2 2 0 0 0 2 0 0 0 0 0 0 0 0 2 
0 0 1 0 0 1 0 1 1 0 1 1 0 1 1 0 1 1 0 0 1 0 0 1 0 0 1 0 1 1 0 1 1 0 0 1 0 1 1 
0.115289 0.100843 0.100847 852.048160 848.730194 0.296614 0.000000 0
2 0 0 2 2 0 0 0 0 0 0 2 0 0 0 0 0 2 2 0 0 2 2 0 2 2 0 0 0 2 0 2 2 0 0 2 0 0 0 2 0 2 0 0 0 0 2 0 2 0 0 0 2 0 0 0 0 0 2 2 2 2 2 0 0 2 0 0 0 0 0 2 2 0 0 0 2 0 0 0 2 0 0 0 2 2 2 0 2 2 0 2 0 2 0 0 0 0 0 0 
0 1 1 0 1 1 0 1 1 0 1 1 0 0 1 0 1 1 0 1 1 0 1 1 0 0 1 0 1 1 0 1 1 0 1 1 0 1 1 
0.114103 0.100158 0.100162 855.262893 852.743656 0.293974 0.000000 0
2 0 0 0 0 0 0 0 0 0 2 2 0 2 2 2 2 0 2 2 0 0 0 0 0 0 0 0 0 0 0 0 0 2 2 2 0 0 2 0 0 0 0 2 2 0 0 0 0 2 0 2 2 0 2 0 0 0 0 0 0 2 0 2 0 0 0 0 2 0 0 2 2 0 2 0 2 0 2 0 0 0 0 0 0 2 2 2 0 0 0 0 0 0 0 0 0 0 0 2 
0 1 1 0 1 1 0 0 1 0 1 1 0 0 1 0 1 1 0 1 1 0 1 1 0 0 1 0 1 1 0 1 1 0 1 1 0 1 1 
0.113399 0.099716 0.099720 856.697494 854.426594 0.286652 0.000000 0
2 0 0 0 2 2 2 0 0 0 0 0 2 0 2 0 0 0 2 2 0 0 0 2 0 0 2 0 0 0 0 2 2 0 0 0 0 0 0 0 0 2 2 0 0 0 0 0 0 2 0 2 2 0 0 0 0 0 2 2 0 0 0 0 0 2 2 0 2 0 2 2 0 0 0 0 0 2 2 2 2 2 0 0 0 0 0 2 0 0 0 2 0 2 0 2 0 0 2 0 
0 1 1 0 1 1 0 0 1 0 1 1 0 0 1 0 1 1 0 0 1 0 1 1 0 1 1 0 0 1 0 1 1 0 1 1 0 1 1 
0.113829 0.099988 0.099992 856.386228 853.637637 0.296412 0.000000 0
0 2 2 0 0 2 0 0 0 0 0 0 2 2 0 0 0 0 0 0 0 2 0 2 0 0 0 0 0 2 2 0 0 0 0 2 0 0 0 0 2 0 0 0 0 0 0 0 0 0 0 2 0 0 0 0 0 2 0 0 0 2 0 0 0 0 0 0 0 0 0 0 0 0 0 2 0 0 0 2 2 0 0 2 0 2 2 0 2 0 0 2 0 0 2 2 2 0 0 0 
0 1 1 0 1 1 0 0 1 0 0 1 0 0 1 0 0 1 0 1 1 0 0 1 0 1 1 0 1 1 0 0 1 0 1 1 0 0 1 
0.114079 0.100268 0.100272 854.389421 850.224995 0.290676 0.000000 0
0 0 2 0 2 0 2 0 0 0 0 0 0 0 0 0 0 0 0 2 2 0 2 0 2 2 0 2 2 0 0 0 0 0 0 0 2 0 2 0 0 0 0 0 0 0 0 0 0 2 0 0 2 0 0 0 0 2 0 2 0 0 0 2 2 0 0 0 0 2 0 0 2 0 0 0 0 0 0 2 0 0 2 0 0 2 2 2 2 2 0 2 2 0 2 0 0 0 0 0 
0 1 1 0 1 1 0 0 1 0 1 1 0 0 1 0 0 1 0 1 1 0 1 1 0 1 1 0 1 1 0 1 1 0 1 1 0 1 1 
0.120267 0.103923 0.103928 851.322569 844.450378 0.291339 0.000000 0
0 0 0 2 2 0 0 2 0 0 2 0 2 0 0 2 2 2 0 0 0 0 2 0 0 0 0 0 0 0 0 2 0 0 0 2 2 0 0 0 0 0 2 0 0 2 0 0 0 0 0 0 2 2 0 2 0 0 0 0 0 0 0 0 0 0 0 0 2 0 2 0 0 0 2 0 0 2 0 0 0 0 0 0 2 0 2 0 0 2 2 0 0 0 2 0 0 0 0 2 
0 0 1 0 1 1 0 1 1 0 1 1 0 1 1 0 1 1 0 1 1 0 1 1 0 1 1 0 1 1 0 1 1 0 1 1 0 1 1 
0.130024 0.109721 0.109728 847.580250 836.567665 0.270563 0.000000 0
0 0 0 0 0 0 0 0 0 0 0 0 2 0 0 0 0 0 0 0 0 0 0 0 0 0 0 0 0 0 0 0 0 0 0 2 2 0 0 0 0 2 0 0 0 0 2 0 0 0 0 0 0 2 0 0 0 0 0 0 0 0 0 0 0 0 0 0 2 0 0 2 0 0 2 0 0 0 0 2 0 0 2 0 0 0 0 2 0 0 2 0 0 2 0 0 0 0 0 0 
0 1 1 0 1 1 0 1 1 0 1 1 0 1 1 0 1 1 0 1 1 0 1 1 0 1 1 0 1 1 0 1 1 0 1 1 0 1 1 
0.158673 0.123971 0.123986 843.735664 792.081332 0.629108 0.000000 0
2 2 2 2 2 2 2 2 2 2 2 2 0 2 2 2 2 2 2 2 2 2 2 2 2 2 0 0 2 2 2 2 2 2 2 2 2 2 2 2 0 2 2 2 2 2 2 2 2 2 2 2 2 2 2 2 2 2 2 2 2 2 0 2 2 2 2 2 2 2 2 2 2 2 2 2 2 2 2 2 2 2 2 2 2 2 2 2 2 2 2 2 2 2 2 2 2 2 2 2 
0 1 1 0 0 1 0 1 1 0 1 1 0 0 1 0 0 1 0 1 1 0 1 1 0 1 1 0 0 1 0 1 1 0 1 1 0 1 1 
0.155391 0.123036 0.123049 843.110374 814.951328 0.585501 0.000000 0
2 2 2 2 2 2 2 2 2 2 2 2 2 2 2 2 2 2 2 2 0 0 2 2 2 2 2 2 2 2 2 2 2 2 2 2 2 2 0 2 2 2 2 2 2 2 2 2 2 2 2 2 2 2 2 2 2 2 2 2 2 2 2 2 2 2 2 2 2 2 2 2 2 2 2 2 2 2 2 2 2 2 2 2 2 2 2 2 2 2 2 2 2 2 0 2 2 2 2 2 
0 1 1 0 0 1 0 1 1 0 1 1 0 1 1 0 1 1 0 1 1 0 1 1 0 0 1 0 1 1 0 1 1 0 1 1 0 0 1 
0.169888 0.131268 0.131285 837.879567 807.046497 0.557509 0.000000 0
2 2 2 2 2 2 2 2 2 0 2 2 2 2 2 2 2 2 2 2 2 2 2 2 0 2 2 2 2 2 2 2 2 2 2 2 2 2 2 2 2 2 0 2 2 2 2 2 2 2 2 2 2 2 0 0 2 2 2 2 2 2 2 2 0 2 2 0 2 2 2 2 2 2 2 2 2 2 2 2 2 2 2 2 2 2 2 2 2 2 2 2 2 2 2 2 2 2 2 2 
0 1 1 0 0 1 0 1 1 0 1 1 0 0 1 0 0 1 0 1 1 0 1 1 0 0 1 0 1 1 0 1 1 0 0 1 0 1 1 
0.169151 0.130771 0.130788 838.227289 806.179917 0.544797 0.000000 0
2 2 2 2 2 2 2 0 2 2 0 2 2 0 0 2 2 2 2 0 0 0 2 2 2 2 2 2 2 2 2 2 0 2 2 2 2 2 0 2 2 2 2 2 2 2 2 2 2 2 2 2 2 0 2 2 2 2 2 2 2 2 2 2 2 2 2 2 2 2 2 2 2 2 2 2 2 2 2 2 2 2 2 2 2 2 2 2 2 2 2 2 2 2 2 2 2 2 2 2 
0 1 1 0 1 1 0 0 1 0 1 1 0 1 1 0 1 1 0 1 1 0 1 1 0 1 1 0 1 1 0 1 1 0 1 1 0 0 1 
0.170756 0.131470 0.131488 838.459398 807.215215 0.590236 0.000000 0
2 2 2 2 2 2 2 2 2 2 2 2 2 2 2 2 2 2 2 2 2 2 2 2 2 2 2 2 2 0 2 2 2 2 2 2 2 2 2 2 2 2 2 0 2 2 2 2 2 2 2 2 2 0 2 2 2 2 2 2 2 2 2 2 2 2 2 2 2 2 2 2 2 2 2 2 2 2 2 2 2 2 2 2 2 2 2 2 2 2 2 2 2 2 2 2 2 2 2 2 
0 1 1 0 1 1 0 0 1 0 1 1 0 0 1 0 1 1 0 1 1 0 1 1 0 0 1 0 1 1 0 1 1 0 1 1 0 1 1 
0.160135 0.125413 0.125428 837.511000 813.967405 0.555248 0.000000 0
2 2 2 2 2 2 2 2 2 2 2 2 2 2 2 2 2 2 2 2 2 2 2 2 0 2 2 2 2 2 2 2 2 2 2 2 2 2 2 2 2 2 2 2 2 2 2 2 0 0 2 2 2 2 0 2 2 2 2 2 0 0 2 2 2 2 2 2 2 2 2 2 2 2 2 2 2 2 2 2 2 2 2 0 2 2 2 2 2 2 2 2 2 2 0 2 2 2 2 2 
0 0 1 0 0 1 0 0 1 0 1 1 0 1 1 0 0 1 0 0 1 0 1 1 0 1 1 0 0 1 0 1 1 0 1 1 0 1 1 
0.119864 0.103710 0.103715 834.766021 825.850723 0.260507 0.000000 0
0 0 0 0 0 0 0 0 0 0 2 0 0 0 0 0 0 0 0 2 2 2 0 0 0 2 0 0 0 0 2 0 2 0 0 2 2 0 0 2 0 0 0 2 2 0 2 0 0 0 0 0 0 0 0 2 0 2 0 0 0 0 0 0 0 0 2 0 0 2 0 0 0 0 0 0 0 0 2 0 0 2 0 0 0 0 0 0 0 0 0 2 0 0 0 0 0 0 0 0 
0 0 1 0 1 1 0 0 1 0 1 1 0 0 1 0 1 1 0 1 1 0 1 1 0 1 1 0 1 1 0 1 1 0 1 1 0 1 1 
0.101282 0.092715 0.092717 832.080125 824.264251 0.005772 0.000000 0
0 0 0 0 0 0 0 0 0 0 0 0 0 0 0 0 0 0 0 0 0 0 0 0 0 0 0 0 0 0 0 0 0 0 0 0 0 0 0 0 0 0 0 0 0 0 0 0 0 0 0 0 0 0 0 0 0 0 0 0 0 0 0 0 0 0 0 0 0 0 0 0 0 0 0 0 0 0 0 0 0 0 0 0 0 0 0 0 0 0 0 0 0 0 0 0 0 0 0 0 
0 1 1 0 0 1 0 0 1 0 1 1 0 1 1 0 1 1 0 1 1 0 0 1 0 1 1 0 1 1 0 1 1 0 1 1 0 1 1 
0.096189 0.089534 0.089535 831.107661 823.511121 0.140330 0.000000 0
0 0 0 0 0 0 2 0 0 0 0 0 0 0 0 0 0 0 0 0 0 0 2 0 0 0 0 0 0 0 0 0 2 2 0 0 0 0 0 0 0 0 2 0 0 0 0 0 0 0 0 0 0 0 0 0 0 0 0 0 0 0 0 0 0 0 0 0 0 0 2 0 0 0 0 0 0 0 0 0 0 0 0 0 0 0 0 0 0 0 0 0 0 0 0 0 0 0 0 0 
0 1 1 0 1 1 0 1 1 0 1 1 0 1 1 0 1 1 0 1 1 0 1 1 0 1 1 0 0 1 0 1 1 0 1 1 0 1 1 
0.095743 0.089481 0.089483 831.938258 824.312755 0.108534 0.000000 0
0 0 0 0 0 0 0 0 0 0 0 0 0 0 0 0 0 0 0 0 0 0 0 0 0 0 0 0 0 0 0 0 0 0 0 0 0 0 0 0 0 0 0 0 0 0 0 2 0 0 0 0 0 0 0 0 0 0 0 0 0 0 0 0 0 0 0 0 0 0 0 0 0 0 0 0 0 0 0 0 0 0 0 0 0 0 0 0 0 0 0 0 0 0 0 0 0 0 0 0 
0 1 1 0 1 1 0 1 1 0 1 1 0 0 1 0 0 1 0 1 1 0 0 1 0 0 1 0 1 1 0 1 1 0 0 1 0 1 1 
0.108385 0.096985 0.096988 834.232815 826.149583 0.115197 0.000000 0
0 0 0 0 0 0 0 0 0 0 0 0 0 0 0 0 0 0 0 0 0 0 0 0 2 0 0 0 0 0 0 0 0 2 0 2 0 0 0 0 0 0 0 0 0 0 0 0 0 0 0 0 0 0 0 0 0 0 0 0 0 0 0 0 0 0 0 0 0 0 0 0 0 0 0 0 0 0 0 0 0 0 0 0 0 0 0 0 0 0 0 0 0 0 0 0 0 0 0 0 
0 1 1 0 1 1 0 1 1 0 0 1 0 1 1 0 1 1 0 1 1 0 1 1 0 0 1 0 1 1 0 1 1 0 0 1 0 1 1 
0.148748 0.117850 0.117863 836.560647 796.620935 0.602565 0.000000 0
2 0 2 0 2 2 2 2 2 2 2 2 2 2 2 2 2 0 2 0 0 0 2 2 2 2 2 2 2 0 2 2 2 2 2 2 2 2 2 2 2 2 2 2 0 2 2 2 2 2 2 2 2 2 2 2 2 0 2 2 2 2 2 2 2 2 2 2 2 2 2 2 2 2 2 2 0 2 2 2 2 2 2 2 2 2 2 2 2 2 2 2 2 2 2 2 2 2 2 2 
0 1 1 0 1 1 0 1 1 0 1 1 0 1 1 0 1 1 0 1 1 0 1 1 0 1 1 0 1 1 0 1 1 0 1 1 0 1 1 
0.146729 0.117241 0.117253 839.079242 812.499355 0.551255 0.000000 0
2 2 2 2 2 2 2 2 2 2 2 2 2 2 2 2 0 2 2 2 2 2 2 2 2 2 2 0 2 0 2 2 2 2 0 2 2 2 2 2 2 2 2 2 2 2 2 2 2 2 2 2 2 2 2 2 2 2 2 2 2 2 2 2 2 2 2 2 2 2 2 2 2 2 0 2 2 2 2 2 2 2 2 2 2 2 2 2 2 2 2 2 0 2 2 2 2 2 2 2 
0 1 1 0 0 1 0 0 1 0 1 1 0 1 1 0 1 1 0 1 1 0 1 1 0 1 1 0 1 1 0 1 1 0 1 1 0 1 1 
0.115865 0.101603 0.101607 840.061634 832.773682 0.032092 0.000000 0
0 0 0 0 0 0 0 0 0 0 0 0 0 0 0 0 0 0 0 0 0 0 0 0 0 0 0 0 0 0 0 0 0 0 0 0 0 0 0 0 0 0 0 0 0 0 0 0 0 0 0 0 0 0 0 0 0 0 0 0 0 0 0 0 0 0 0 0 0 0 0 0 0 0 0 0 0 0 0 0 0 0 0 0 0 0 0 0 0 0 0 0 0 0 0 0 0 0 0 0 
0 0 1 0 1 1 0 1 1 0 0 1 0 1 1 0 0 1 0 1 1 0 1 1 0 1 1 0 1 1 0 1 1 0 1 1 0 0 1 
0.116964 0.102410 0.102414 840.284354 832.185911 0.143187 0.000000 0
0 0 0 0 0 0 0 2 0 0 0 0 0 0 0 0 0 0 0 0 0 0 0 0 0 0 0 0 0 0 0 2 0 0 0 0 2 0 0 0 0 0 0 0 0 0 0 0 0 0 0 0 0 0 0 0 2 0 0 0 0 0 0 2 0 0 0 0 0 0 0 0 0 0 0 0 0 0 0 0 0 0 0 0 0 0 0 0 0 0 0 0 0 0 0 0 0 0 0 0 
0 0 1 0 1 1 0 1 1 0 1 1 0 1 1 0 1 1 0 0 1 0 0 1 0 0 1 0 1 1 0 1 1 0 1 1 0 0 1 
0.159571 0.123884 0.123900 839.556452 782.028545 0.586225 0.000000 0
2 2 2 2 2 2 2 2 2 0 2 2 2 2 2 2 2 2 2 2 2 2 2 2 2 2 2 0 2 2 2 0 2 2 2 2 2 2 2 2 2 2 2 2 0 2 0 2 2 2 2 0 2 2 2 2 0 0 2 0 2 2 2 2 2 2 2 2 2 2 2 2 2 2 2 2 2 0 2 2 0 2 2 0 2 2 0 2 2 2 2 2 2 2 2 2 2 2 2 2 
0 1 1 0 0 1 0 0 1 0 1 1 0 0 1 0 0 1 0 1 1 0 0 1 0 1 1 0 1 1 0 1 1 0 1 1 0 1 1 
0.164773 0.127504 0.127521 840.509837 798.984034 0.599525 0.000000 0
2 2 2 2 0 2 2 2 2 2 2 2 2 2 0 2 2 0 2 2 2 0 2 2 0 2 2 0 2 2 2 2 2 2 2 2 2 2 2 2 2 2 2 2 0 2 2 2 2 2 2 2 2 2 2 0 2 2 2 2 2 2 2 2 2 2 2 2 2 2 2 2 0 2 2 2 2 2 2 2 2 2 2 2 2 2 2 2 2 2 2 2 2 0 2 2 2 2 2 2 
0 0 1 0 1 1 0 1 1 0 1 1 0 1 1 0 0 1 0 1 1 0 1 1 0 1 1 0 0 1 0 1 1 0 1 1 0 1 1 
0.130723 0.110460 0.110467 836.567632 824.426477 0.295855 0.000000 0
0 2 2 0 0 2 0 0 2 0 0 0 0 0 0 2 0 2 0 0 0 2 0 2 0 2 2 0 0 2 0 0 0 0 2 0 0 0 0 0 0 2 0 0 0 0 0 0 2 0 0 0 0 0 2 0 0 0 0 0 0 2 0 0 0 0 2 0 2 2 0 0 0 2 0 0 2 0 0 0 0 2 0 0 0 0 0 0 0 2 0 0 0 0 0 2 2 0 2 0 
0 1 1 0 1 1 0 1 1 0 1 1 0 1 1 0 1 1 0 1 1 0 1 1 0 1 1 0 1 1 0 1 1 0 1 1 0 1 1 
0.153553 0.121733 0.121746 836.782369 801.946906 0.573543 0.000000 0
0 2 2 2 0 2 2 2 2 2 2 2 2 2 2 2 2 2 0 2 2 2 2 2 2 2 2 2 2 2 2 2 2 2 2 2 2 2 2 2 0 2 2 2 2 2 2 2 0 2 2 0 2 2 2 2 0 2 2 2 2 2 2 2 2 0 2 2 2 2 2 2 2 0 2 0 2 2 2 2 0 2 2 2 2 2 2 2 2 2 2 2 2 2 2 2 2 2 2 0 
0 0 1 0 1 1 0 1 1 0 1 1 0 0 1 0 1 1 0 0 1 0 1 1 0 1 1 0 1 1 0 0 1 0 0 1 0 1 1 
0.163215 0.127180 0.127196 837.508076 808.738538 0.576660 0.000000 0
2 2 2 2 2 2 2 2 2 2 2 0 2 2 2 2 0 2 2 2 2 2 2 2 2 2 2 2 2 2 2 2 2 2 2 2 2 2 2 2 2 2 2 2 2 2 2 2 2 2 0 2 2 2 2 2 2 2 2 2 0 2 2 2 2 2 2 0 2 2 2 2 2 2 2 2 2 2 2 2 2 2 2 2 2 2 2 2 2 2 2 2 2 2 2 2 2 2 2 2 
0 1 1 0 0 1 0 0 1 0 1 1 0 0 1 0 1 1 0 1 1 0 1 1 0 1 1 0 1 1 0 1 1 0 1 1 0 1 1 
0.155599 0.122848 0.122861 836.774719 810.158531 0.580315 0.000000 0
2 2 2 2 2 2 2 2 2 2 2 2 2 2 2 2 2 2 2 2 2 2 2 2 2 2 2 2 2 2 2 2 2 2 2 2 2 2 0 0 2 2 2 2 0 2 2 2 2 2 2 0 2 2 2 2 2 2 2 2 2 2 2 0 2 0 2 2 2 2 2 2 2 2 2 2 2 2 2 2 2 2 2 2 2 2 2 2 2 2 2 2 2 2 2 2 2 2 2 2 
0 1 1 0 1 1 0 0 1 0 1 1 0 1 1 0 1 1 0 1 1 0 0 1 0 1 1 0 1 1 0 1 1 0 1 1 0 1 1 
0.117486 0.102414 0.102419 834.553615 825.067553 0.287095 0.000000 0
2 0 0 0 0 0 0 0 0 0 2 0 2 0 0 0 0 2 2 0 2 0 2 0 0 0 2 0 0 0 0 0 0 2 2 0 2 0 0 0 0 2 0 0 0 0 2 0 0 0 2 0 0 0 0 0 2 0 0 0 2 0 0 0 0 0 2 2 0 0 0 0 0 0 0 0 0 0 0 0 0 0 0 0 0 0 2 0 2 0 2 0 0 0 0 0 0 2 0 0 
0 1 1 0 1 1 0 1 1 0 0 1 0 1 1 0 1 1 0 1 1 0 1 1 0 0 1 0 1 1 0 1 1 0 1 1 0 1 1 
0.100721 0.092683 0.092685 832.410186 823.737429 0.116153 0.000000 0
0 0 0 0 0 0 0 0 0 0 0 0 0 0 0 0 0 0 0 0 0 0 0 0 0 0 0 0 0 0 0 0 0 0 0 0 0 0 0 0 0 0 0 0 0 0 0 0 0 0 0 0 0 0 0 0 0 0 0 0 0 0 0 0 0 0 0 0 0 0 0 0 0 0 0 0 0 0 0 0 0 0 0 0 0 0 0 0 0 0 0 0 0 0 0 0 0 0 0 0 
0 1 1 0 1 1 0 0 1 0 1 1 0 1 1 0 1 1 0 0 1 0 0 1 0 1 1 0 0 1 0 1 1 0 1 1 0 1 1 
0.097863 0.090932 0.090933 832.025968 823.535686 0.007613 0.000000 0
0 0 0 0 0 0 0 0 0 0 0 0 0 0 0 0 0 0 0 0 0 0 0 0 0 0 0 0 0 0 0 0 0 0 0 0 0 0 0 0 0 0 0 0 0 0 0 0 0 0 0 0 0 0 0 0 0 0 0 0 0 0 0 0 0 0 0 0 0 0 0 0 0 0 0 0 0 0 0 0 0 0 0 0 0 0 0 0 0 0 0 0 0 0 0 0 0 0 0 0 
0 0 1 0 1 1 0 1 1 0 1 1 0 1 1 0 1 1 0 1 1 0 1 1 0 0 1 0 1 1 0 1 1 0 1 1 0 1 1 
0.103888 0.094222 0.094225 833.229072 824.838004 0.033852 0.000000 0
0 0 0 0 0 0 0 0 0 0 0 0 0 0 0 0 0 0 0 0 0 0 0 0 0 0 0 0 0 0 0 0 0 0 0 0 0 0 0 0 0 0 0 0 0 0 0 0 0 0 0 0 0 0 0 0 0 0 0 0 0 0 0 0 0 0 0 0 0 0 0 0 0 0 0 0 0 0 0 0 0 0 0 0 0 0 0 0 0 0 0 0 0 0 0 0 0 0 0 0 
0 1 1 0 1 1 0 1 1 0 1 1 0 0 1 0 1 1 0 1 1 0 1 1 0 1 1 0 1 1 0 1 1 0 1 1 0 0 1 
0.103458 0.094416 0.094418 835.109717 827.124805 0.030341 0.000000 0
0 0 0 0 0 0 0 0 0 0 0 0 0 0 0 0 0 0 0 0 0 0 0 0 0 0 0 0 0 0 0 0 0 0 0 0 0 0 0 0 0 0 0 0 0 0 0 0 0 0 0 0 0 0 0 0 0 0 0 0 0 0 0 0 0 0 0 0 0 0 0 0 0 0 0 0 0 0 0 0 0 0 0 0 0 0 0 0 0 0 0 0 0 0 0 0 0 0 0 0 
0 1 1 0 1 1 0 1 1 0 1 1 0 1 1 0 1 1 0 0 1 0 1 1 0 1 1 0 1 1 0 1 1 0 1 1 0 1 1 
0.113752 0.100128 0.100131 837.437267 829.624861 0.120284 0.000000 0
0 0 0 0 0 0 2 0 0 0 0 0 0 0 0 0 0 0 0 0 0 0 0 0 0 0 0 0 0 0 0 0 0 0 0 0 0 0 0 0 0 0 0 0 0 0 0 0 0 0 0 0 0 0 0 0 0 0 0 0 0 0 0 2 0 0 0 0 0 0 0 0 0 0 0 0 0 0 0 0 0 0 0 0 0 0 0 0 0 0 0 0 0 0 0 0 0 0 0 0 
0 1 1 0 0 1 0 1 1 0 1 1 0 1 1 0 0 1 0 1 1 0 1 1 0 1 1 0 1 1 0 1 1 0 0 1 0 1 1 
0.116735 0.101837 0.101841 839.419598 832.140616 0.277061 0.000000 0
0 0 2 2 0 0 0 2 0 0 0 0 2 0 2 0 0 0 2 0 0 0 0 0 0 2 2 0 0 0 0 2 0 0 0 0 2 2 0 2 2 2 0 0 0 0 0 2 0 0 0 0 0 2 0 2 0 2 0 0 0 2 0 0 0 0 0 0 0 0 0 0 0 0 0 0 0 2 0 0 0 0 2 0 0 2 0 0 0 2 2 0 0 2 0 0 0 0 0 0 
0 1 1 0 1 1 0 1 1 0 0 1 0 0 1 0 1 1 0 1 1 0 1 1 0 1 1 0 1 1 0 1 1 0 1 1 0 1 1 
0.112729 0.099907 0.099910 840.432704 833.348323 0.312984 0.000000 0
2 0 2 2 0 2 0 2 0 2 0 2 2 0 0 0 2 2 2 0 0 0 0 2 0 0 2 0 0 0 2 0 0 0 0 0 0 0 0 2 0 0 0 0 0 2 0 0 0 2 0 0 0 2 2 0 2 2 0 0 2 0 2 0 0 0 0 2 0 0 0 2 0 0 0 0 0 2 0 2 0 0 0 2 0 2 0 0 0 0 0 0 0 0 0 0 0 2 2 0 
0 1 1 0 1 1 0 1 1 0 1 1 0 1 1 0 1 1 0 1 1 0 1 1 0 1 1 0 1 1 0 1 1 0 1 1 0 1 1 
0.118058 0.102919 0.102923 841.011819 833.262671 0.298726 0.000000 0
0 2 0 0 2 0 0 0 0 2 0 2 0 0 0 0 0 0 0 0 0 0 0 0 2 0 0 0 2 0 0 2 0 0 0 0 0 2 0 0 0 0 2 0 2 0 0 0 2 2 2 0 0 0 2 2 2 2 0 0 2 0 0 0 0 0 2 0 0 2 2 2 2 0 0 2 0 0 2 0 0 0 0 0 0 0 0 0 0 2 2 2 0 0 0 0 2 0 0 2 
0 1 1 0 1 1 0 1 1 0 1 1 0 1 1 0 0 1 0 1 1 0 1 1 0 1 1 0 1 1 0 1 1 0 1 1 0 1 1 
0.120784 0.104721 0.104726 841.122226 832.366952 0.266276 0.000000 0
0 2 0 0 0 0 2 2 0 0 0 0 0 0 0 2 0 0 2 0 2 2 0 0 0 0 0 0 2 0 0 2 0 0 2 0 2 0 0 0 0 0 0 0 0 0 0 0 0 0 0 0 0 2 0 0 0 0 0 0 0 0 0 2 0 0 0 0 0 0 0 0 0 2 0 0 0 0 0 0 2 0 0 0 0 0 2 2 0 2 0 2 0 0 2 0 2 0 0 2 
0 1 1 0 1 1 0 1 1 0 1 1 0 0 1 0 0 1 0 1 1 0 1 1 0 1 1 0 1 1 0 1 1 0 0 1 0 1 1 
0.129712 0.109703 0.109710 841.489395 831.839767 0.258364 0.000000 0
0 0 2 2 0 0 0 0 0 0 0 2 0 0 0 0 0 0 0 0 0 0 0 2 0 0 0 2 2 0 2 0 2 0 2 0 0 0 0 0 0 0 0 0 0 0 0 2 0 0 0 0 2 0 0 0 0 0 0 2 0 2 0 0 0 2 2 0 0 0 0 2 0 0 2 0 0 2 0 0 0 2 0 0 0 2 0 0 0 0 0 2 2 0 2 2 0 0 2 0 
0 1 1 0 1 1 0 1 1 0 1 1 0 1 1 0 1 1 0 1 1 0 0 1 0 0 1 0 1 1 0 0 1 0 1 1 0 0 1 
0.110297 0.098518 0.098521 834.529845 824.749586 0.117414 0.000000 0
2 0 2 0 0 0 0 0 0 0 0 0 0 0 0 2 0 0 0 0 0 0 0 0 0 0 0 0 0 0 0 0 0 0 0 0 0 0 0 0 0 0 0 0 0 0 0 0 0 0 0 0 0 0 0 0 0 0 0 0 0 0 0 0 0 0 0 0 0 0 0 0 0 0 0 0 0 0 0 0 0 0 0 0 0 0 0 0 0 0 0 0 0 0 0 0 0 0 0 0 
0 0 1 0 1 1 0 1 1 0 1 1 0 1 1 0 1 1 0 1 1 0 0 1 0 1 1 0 1 1 0 1 1 0 1 1 0 1 1 
0.123257 0.106011 0.106016 835.408657 824.665415 0.121259 0.000000 0
0 0 0 0 0 0 0 0 0 0 0 0 0 0 0 0 0 0 0 0 0 0 0 0 0 0 0 0 0 0 0 0 0 0 0 0 0 0 0 0 0 0 0 0 0 0 0 0 0 0 0 0 0 0 0 0 0 0 0 0 0 0 0 0 0 0 0 0 0 0 0 0 0 0 0 0 0 0 0 0 0 0 0 0 0 0 0 2 0 0 0 0 0 0 0 0 0 0 0 0 
0 1 1 0 1 1 0 1 1 0 1 1 0 1 1 0 1 1 0 1 1 0 1 1 0 1 1 0 1 1 0 1 1 0 1 1 0 0 1 
0.151445 0.120756 0.120768 836.249670 811.169609 0.552069 0.000000 0
2 2 2 2 2 0 0 2 2 2 2 2 2 2 2 2 2 2 2 2 0 2 2 2 2 2 2 2 2 2 2 2 2 2 2 2 0 2 2 2 0 2 2 2 2 2 0 2 0 2 2 2 2 0 2 2 0 2 2 2 2 2 2 0 0 2 2 2 2 2 2 2 2 2 2 2 2 2 2 2 2 2 2 2 2 2 2 2 2 2 2 2 2 2 2 2 2 2 0 2 
0 1 1 0 1 1 0 1 1 0 1 1 0 0 1 0 0 1 0 1 1 0 1 1 0 1 1 0 0 1 0 1 1 0 1 1 0 1 1 
0.151287 0.120400 0.120412 836.075985 811.373232 0.543707 0.000000 0
2 2 2 2 2 2 2 2 2 2 2 2 2 2 2 2 2 2 2 2 2 2 2 2 2 2 2 2 2 0 2 2 2 2 2 2 2 2 2 2 2 2 2 2 2 0 2 2 2 2 2 2 2 2 2 2 2 2 2 2 2 2 2 2 2 2 2 2 0 2 2 2 0 2 2 2 2 2 2 2 2 0 0 2 0 2 2 2 2 2 2 2 2 2 2 2 2 0 2 2 
0 1 1 0 1 1 0 1 1 0 1 1 0 1 1 0 1 1 0 1 1 0 0 1 0 0 1 0 1 1 0 0 1 0 1 1 0 1 1 
0.115040 0.101373 0.101377 834.564850 824.356694 0.030473 0.000000 0
0 0 0 0 0 0 0 0 0 0 0 0 0 0 0 0 0 0 0 0 0 0 0 0 0 0 0 0 0 0 0 0 0 0 0 0 0 0 0 0 0 0 0 0 0 0 0 0 0 0 0 0 0 0 0 0 0 0 0 0 0 0 0 0 0 0 0 0 0 0 0 0 0 0 0 0 0 0 0 0 0 0 0 0 0 0 0 0 0 0 0 0 0 0 0 0 0 0 0 0 
0 1 1 0 1 1 0 1 1 0 1 1 0 1 1 0 1 1 0 0 1 0 1 1 0 1 1 0 1 1 0 1 1 0 1 1 0 1 1 
0.107254 0.096762 0.096765 833.350939 823.229375 0.116878 0.000000 0
0 0 0 0 0 0 0 0 0 0 0 0 0 0 0 0 0 0 0 0 0 0 0 0 0 0 0 0 0 0 0 0 0 0 0 0 0 0 0 0 0 0 0 0 0 0 0 0 0 0 0 0 0 2 0 0 0 0 0 0 0 0 0 0 0 0 0 0 0 0 0 0 0 0 0 0 0 0 0 0 0 0 0 0 0 0 0 0 0 0 0 0 0 0 0 0 0 0 0 0 
0 0 1 0 0 1 0 1 1 0 1 1 0 1 1 0 1 1 0 1 1 0 0 1 0 1 1 0 1 1 0 1 1 0 0 1 0 0 1 
0.112788 0.099832 0.099835 834.025609 823.802669 0.134163 0.000000 0
0 0 0 0 0 0 0 0 0 0 0 0 0 0 0 0 0 0 0 0 0 0 0 0 0 0 0 0 0 0 0 0 0 0 0 0 0 0 0 0 0 0 0 0 0 0 0 0 2 0 0 0 0 0 0 0 0 0 0 0 0 0 0 0 0 0 0 0 0 0 0 0 0 0 0 0 0 0 0 0 0 0 0 0 0 0 0 2 0 0 2 2 0 0 0 0 0 0 0 0 
0 1 1 0 1 1 0 1 1 0 1 1 0 1 1 0 1 1 0 0 1 0 1 1 0 1 1 0 1 1 0 1 1 0 1 1 0 1 1 
0.130118 0.108363 0.108370 835.535708 814.113377 0.510592 0.000000 0
2 2 0 2 2 2 2 0 2 2 2 2 2 2 2 0 2 2 2 2 2 0 2 2 2 0 0 2 2 0 2 2 0 2 2 2 2 2 2 2 2 2 2 0 0 0 2 2 0 2 2 2 2 2 0 2 2 2 2 2 0 2 2 2 2 2 2 2 0 2 2 2 2 0 2 2 2 0 2 2 0 2 0 2 2 2 2 2 0 2 2 2 2 0 2 2 2 2 2 2 
0 1 1 0 1 1 0 1 1 0 1 1 0 1 1 0 1 1 0 1 1 0 0 1 0 1 1 0 1 1 0 0 1 0 1 1 0 1 1 
0.116934 0.101829 0.101834 837.185647 828.348714 0.285418 0.000000 0
0 0 0 0 0 2 0 2 0 0 2 2 0 0 0 2 0 0 0 2 0 0 0 0 0 0 0 0 0 2 0 2 0 0 0 0 2 0 0 0 2 2 0 0 2 0 0 2 2 0 0 0 0 0 2 0 0 0 0 0 0 0 0 0 2 0 0 2 2 0 0 2 0 0 2 0 2 0 0 0 0 0 0 0 0 0 2 2 0 0 0 2 0 0 0 2 0 2 0 0 
0 1 1 0 1 1 0 0 1 0 0 1 0 1 1 0 1 1 0 0 1 0 1 1 0 0 1 0 1 1 0 0 1 0 1 1 0 1 1 
0.108926 0.097500 0.097503 838.740935 831.151831 0.282649 0.000000 0
2 2 0 2 0 0 2 2 0 0 0 2 0 2 0 0 2 0 0 0 0 2 0 0 0 2 0 0 0 0 2 0 2 0 2 0 0 0 0 0 0 0 0 0 0 0 0 2 2 2 2 2 0 0 0 0 0 0 0 0 0 0 0 0 2 2 0 0 0 0 0 2 2 0 0 2 0 0 0 2 0 2 0 0 0 2 2 0 0 0 2 0 2 0 2 0 0 0 0 2 
0 1 1 0 0 1 0 1 1 0 1 1 0 1 1 0 0 1 0 1 1 0 1 1 0 0 1 0 1 1 0 0 1 0 1 1 0 1 1 
0.110291 0.098353 0.098356 840.211854 833.096951 0.285247 0.000000 0
2 2 0 0 0 2 2 0 2 0 0 0 0 0 0 0 0 0 0 0 0 0 0 2 2 2 0 0 2 0 0 2 2 0 0 0 0 0 0 2 0 0 0 0 0 0 0 0 0 2 0 0 0 2 2 0 2 0 0 0 2 2 2 0 0 0 2 0 0 0 0 0 0 0 0 2 0 0 2 0 0 0 0 0 0 2 0 0 0 2 2 2 0 0 0 0 2 0 0 0 
0 0 1 0 0 1 0 1 1 0 1 1 0 1 1 0 0 1 0 0 1 0 0 1 0 1 1 0 1 1 0 1 1 0 1 1 0 1 1 
0.125320 0.106768 0.106774 841.405908 833.616427 0.281483 0.000000 0
0 2 0 0 0 2 0 0 0 0 0 0 0 0 0 0 0 0 2 2 0 2 0 0 0 0 2 0 2 0 0 0 0 0 2 0 0 0 0 0 0 0 0 0 2 0 0 0 0 2 0 2 2 2 0 0 2 0 2 0 0 2 0 0 0 0 0 0 0 0 0 0 0 0 0 2 0 0 0 2 0 0 0 2 0 0 0 0 0 0 2 0 2 2 0 0 0 0 0 2 
0 1 1 0 1 1 0 1 1 0 1 1 0 1 1 0 1 1 0 1 1 0 1 1 0 0 1 0 1 1 0 1 1 0 1 1 0 1 1 
0.145949 0.117195 0.117207 841.945749 819.441758 0.533368 0.000000 0
2 2 2 2 2 2 2 2 2 2 2 0 2 2 2 2 2 2 2 2 2 0 2 2 0 2 2 2 2 2 2 2 2 2 2 2 2 2 2 2 2 2 2 2 2 2 2 2 2 2 2 2 2 2 2 2 2 2 2 2 2 2 2 2 2 2 2 2 2 2 2 2 0 2 0 2 2 2 0 2 2 2 2 2 2 2 2 2 2 2 2 2 2 2 0 2 2 2 2 2 
0 1 1 0 1 1 0 0 1 0 1 1 0 1 1 0 1 1 0 1 1 0 1 1 0 1 1 0 0 1 0 0 1 0 0 1 0 1 1 
0.118165 0.103155 0.103159 842.071519 833.984395 0.275487 0.000000 0
0 0 0 0 0 0 0 0 2 0 2 0 0 0 2 0 2 0 2 0 0 0 0 0 2 0 0 0 0 2 0 2 0 0 2 0 0 0 0 2 2 0 0 2 0 0 0 0 0 0 0 0 0 0 0 0 0 0 2 2 0 0 0 0 0 0 0 0 0 0 0 0 0 0 0 0 0 0 2 0 0 0 0 0 0 0 0 0 0 2 0 0 0 0 0 0 0 0 0 0 
0 1 1 0 1 1 0 1 1 0 1 1 0 1 1 0 1 1 0 0 1 0 1 1 0 1 1 0 1 1 0 1 1 0 0 1 0 1 1 
0.119016 0.103542 0.103546 842.093723 833.798378 0.269861 0.000000 0
0 0 0 2 2 0 0 0 0 0 0 0 0 0 0 0 0 0 2 0 2 0 0 2 2 2 0 0 0 2 0 0 0 2 0 2 0 0 0 0 2 0 0 0 0 0 0 0 0 2 0 0 0 0 0 2 2 0 2 0 0 0 0 2 0 0 0 0 2 0 0 0 0 2 2 0 0 2 0 0 0 0 0 0 0 0 2 0 0 0 0 0 2 2 2 0 0 0 0 2 
0 1 1 0 1 1 0 0 1 0 1 1 0 1 1 0 1 1 0 1 1 0 1 1 0 1 1 0 1 1 0 0 1 0 1 1 0 1 1 
0.098084 0.091075 0.091076 832.736065 824.629768 0.124389 0.000000 0
0 0 0 0 2 0 0 0 0 0 0 0 0 0 0 0 0 0 0 0 0 0 0 0 0 0 0 0 0 0 0 2 0 0 0 2 0 0 0 0 0 0 0 0 0 0 0 0 0 0 0 0 0 0 0 0 0 0 0 2 0 0 0 0 0 0 0 0 0 0 0 0 0 0 0 0 0 0 0 0 0 0 0 0 0 0 0 0 0 0 0 0 0 0 0 0 2 0 0 0 
0 1 1 0 1 1 0 1 1 0 1 1 0 1 1 0 1 1 0 1 1 0 1 1 0 1 1 0 1 1 0 1 1 0 1 1 0 1 1 
0.107490 0.096933 0.096935 833.609342 824.367485 0.126680 0.000000 0
0 0 0 0 0 0 0 0 0 0 0 0 0 0 0 0 0 0 0 0 0 0 0 2 0 0 0 0 0 0 0 0 0 0 0 0 0 0 0 2 0 0 0 0 0 0 0 0 0 0 0 0 0 0 2 0 0 0 0 0 0 0 0 0 0 0 0 0 0 0 0 0 0 0 0 0 0 0 0 0 0 0 0 0 0 0 0 0 0 0 0 0 0 0 0 0 0 0 0 0 
0 0 1 0 0 1 0 0 1 0 1 1 0 1 1 0 1 1 0 1 1 0 1 1 0 1 1 0 1 1 0 0 1 0 1 1 0 0 1 
0.131904 0.110462 0.110469 834.833082 822.931977 0.114862 0.000000 0
0 0 0 0 0 0 0 0 0 0 0 2 0 0 0 0 0 0 0 0 0 0 2 0 0 0 0 0 0 0 2 0 0 0 0 0 0 0 0 2 0 0 0 0 0 0 0 0 0 0 0 0 0 0 0 0 0 0 0 0 0 0 0 0 0 0 0 0 0 0 0 0 0 0 0 2 0 0 0 0 0 0 0 0 0 0 2 0 0 0 0 2 0 0 0 0 0 0 0 0 
0 1 1 0 0 1 0 1 1 0 0 1 0 1 1 0 1 1 0 1 1 0 1 1 0 1 1 0 1 1 0 0 1 0 1 1 0 1 1 
0.139845 0.113984 0.113994 835.282876 809.501003 0.551267 0.000000 0
2 2 2 2 2 2 0 0 2 2 2 2 2 2 2 2 2 2 2 2 2 2 2 2 2 2 2 2 2 2 2 2 2 2 2 2 2 2 2 2 2 2 2 2 2 2 2 2 2 2 2 2 2 2 2 2 2 2 2 2 2 2 2 2 2 2 2 2 2 2 2 2 2 2 2 2 2 2 2 2 2 2 2 2 2 2 2 2 2 2 2 2 2 2 2 2 2 2 2 0 
0 1 1 0 1 1 0 1 1 0 0 1 0 1 1 0 1 1 0 1 1 0 1 1 0 1 1 0 1 1 0 1 1 0 1 1 0 1 1 
0.112273 0.099581 0.099584 834.948622 824.741006 0.133842 0.000000 0
0 0 0 0 0 0 0 0 0 0 0 0 0 0 0 0 0 0 0 0 0 0 0 0 0 0 0 0 0 0 0 0 0 0 0 0 0 2 0 0 0 0 0 0 0 0 0 0 0 0 0 0 0 0 0 0 0 0 0 0 0 0 0 0 2 0 0 0 0 0 0 0 0 0 0 0 2 0 0 0 0 0 2 0 0 0 0 0 0 0 0 0 2 2 0 0 0 0 0 0 
0 1 1 0 0 1 0 1 1 0 1 1 0 1 1 0 1 1 0 1 1 0 1 1 0 0 1 0 1 1 0 0 1 0 0 1 0 1 1 
0.104747 0.095781 0.095783 834.890670 824.405671 0.137052 0.000000 0
0 0 0 0 0 0 0 0 2 0 0 2 0 0 0 0 0 0 0 0 0 0 0 0 0 0 2 0 0 0 0 0 0 0 0 0 0 0 0 0 0 0 0 0 0 0 0 0 0 0 0 2 0 0 0 0 0 0 0 0 0 0 0 0 0 0 0 0 0 0 0 0 0 0 0 0 0 0 0 0 0 0 0 0 0 0 0 0 0 0 0 0 0 0 0 0 0 0 0 0 
0 1 1 0 0 1 0 1 1 0 1 1 0 1 1 0 1 1 0 1 1 0 1 1 0 0 1 0 1 1 0 1 1 0 1 1 0 0 1 
0.125101 0.106946 0.106952 836.358367 824.849249 0.143095 0.000000 0
0 0 0 0 0 0 0 0 0 0 0 0 0 0 0 0 0 0 0 0 0 0 0 0 0 0 0 0 2 0 0 0 0 0 0 0 0 0 0 0 0 0 0 0 0 0 0 0 0 0 0 0 0 0 0 0 0 0 0 0 0 0 0 0 0 0 0 0 0 0 0 0 0 0 0 0 0 0 0 0 0 0 0 0 0 2 0 0 0 0 0 0 0 0 0 0 0 0 0 0 
0 1 1 0 1 1 0 0 1 0 0 1 0 0 1 0 1 1 0 1 1 0 1 1 0 1 1 0 0 1 0 1 1 0 1 1 0 0 1 
0.138510 0.113397 0.113406 838.115722 816.335467 0.517141 0.000000 0
2 2 2 2 2 2 2 2 2 2 2 2 2 2 2 0 2 2 2 0 0 2 2 2 2 2 0 2 0 2 2 2 2 0 2 2 2 2 2 2 2 2 2 0 0 2 2 2 2 2 2 2 2 2 2 2 2 2 2 2 2 0 2 2 2 0 2 2 2 2 0 2 0 2 0 2 2 2 0 2 2 2 2 2 2 0 2 2 2 2 2 0 2 2 2 2 2 2 2 2 
0 1 1 0 0 1 0 1 1 0 1 1 0 0 1 0 0 1 0 1 1 0 1 1 0 1 1 0 1 1 0 1 1 0 1 1 0 1 1 
0.116450 0.102271 0.102275 839.567140 830.367431 0.142668 0.000000 0
0 0 0 2 0 0 0 0 0 0 0 0 0 0 0 0 0 0 0 0 0 0 0 0 0 0 0 0 0 0 0 0 0 0 0 0 0 0 2 0 0 0 0 0 0 0 0 0 0 0 0 0 0 0 0 0 0 0 0 0 0 0 0 0 0 0 2 0 0 0 0 0 2 0 0 2 0 0 0 0 0 0 2 0 0 0 0 0 0 0 0 0 0 0 0 2 0 0 0 0 
0 0 1 0 0 1 0 0 1 0 1 1 0 1 1 0 0 1 0 1 1 0 1 1 0 1 1 0 1 1 0 1 1 0 1 1 0 1 1 
0.112521 0.099405 0.099408 840.784404 833.073198 0.274669 0.000000 0
2 0 0 0 2 0 0 0 2 0 0 0 0 0 0 2 0 0 0 0 0 0 2 0 0 0 2 2 2 0 0 0 2 0 2 0 2 0 0 2 0 0 0 0 2 0 0 0 0 0 0 0 0 0 2 0 0 0 0 2 2 0 0 0 0 0 0 2 2 0 2 0 0 2 0 0 2 0 2 0 0 0 0 0 0 0 2 0 2 0 0 0 0 2 0 0 0 0 0 0 
0 1 1 0 1 1 0 1 1 0 1 1 0 1 1 0 0 1 0 1 1 0 0 1 0 0 1 0 1 1 0 1 1 0 1 1 0 1 1 
0.108643 0.097261 0.097264 841.713725 834.698930 0.285290 0.000000 0
2 2 0 2 0 0 0 0 0 2 2 0 0 0 0 2 0 0 0 0 0 0 0 0 0 2 0 0 0 0 0 0 0 0 0 0 0 0 0 0 2 2 0 2 0 0 2 0 2 2 0 0 0 0 0 0 2 0 0 0 2 0 2 0 0 0 2 2 0 2 2 2 0 0 0 0 2 0 0 0 0 0 2 0 0 0 0 0 2 0 0 0 0 2 0 2 2 2 2 0 
0 1 1 0 1 1 0 1 1 0 1 1 0 1 1 0 1 1 0 1 1 0 1 1 0 1 1 0 1 1 0 0 1 0 0 1 0 1 1 
0.118434 0.102947 0.102951 842.679954 834.573525 0.267663 0.000000 0
0 0 0 0 0 0 0 0 0 0 0 0 0 0 2 0 0 0 0 0 2 2 0 0 0 0 2 2 0 0 0 0 0 0 2 0 0 0 0 0 0 0 0 0 0 2 0 0 0 0 2 0 0 0 0 0 0 0 0 0 0 0 0 2 0 0 2 0 0 0 0 0 2 0 0 0 0 0 0 0 2 0 0 0 0 0 2 0 0 2 0 2 0 2 0 0 0 2 0 2 
0 1 1 0 0 1 0 1 1 0 1 1 0 0 1 0 1 1 0 1 1 0 1 1 0 1 1 0 1 1 0 1 1 0 1 1 0 1 1 
0.143224 0.115663 0.115674 843.134179 822.654137 0.542016 0.000000 0
2 2 2 2 2 2 2 2 2 0 2 2 2 2 2 2 2 2 2 2 2 2 2 2 2 2 2 2 2 0 2 2 2 2 2 0 2 2 2 0 2 2 2 2 2 2 2 2 0 2 2 2 2 2 2 2 2 2 2 2 2 2 2 2 2 2 2 2 2 2 2 2 2 2 2 2 2 2 2 2 2 2 2 0 2 2 2 2 2 2 2 2 2 2 2 2 2 2 2 0 
0 1 1 0 1 1 0 0 1 0 0 1 0 0 1 0 0 1 0 1 1 0 1 1 0 1 1 0 0 1 0 1 1 0 1 1 0 1 1 
0.116458 0.101972 0.101976 843.027432 835.337601 0.273605 0.000000 0
0 0 2 0 0 2 0 2 2 0 2 0 0 0 0 2 0 0 0 2 2 0 0 0 0 0 2 0 0 0 2 2 0 0 0 2 2 0 0 0 0 0 0 2 2 0 2 0 2 2 0 0 0 2 0 2 2 0 0 0 0 0 0 2 0 0 0 0 0 0 0 0 2 2 0 2 0 0 0 0 2 2 2 0 2 2 0 0 2 2 2 0 0 0 2 0 0 0 0 0 
0 0 1 0 1 1 0 1 1 0 0 1 0 1 1 0 1 1 0 0 1 0 1 1 0 1 1 0 0 1 0 1 1 0 1 1 0 1 1 
0.118669 0.102352 0.102357 842.733372 827.612203 0.263130 0.000000 0
0 0 0 0 0 2 2 0 0 0 0 0 0 0 0 2 0 2 0 0 0 2 0 0 0 0 0 2 0 0 0 0 2 0 0 0 0 2 0 0 0 0 0 0 0 0 0 0 2 0 2 0 2 0 0 2 0 0 0 0 0 2 0 2 0 0 0 2 0 2 0 0 2 0 0 0 0 2 0 2 2 2 0 2 0 2 0 0 2 0 2 0 0 0 0 0 0 2 0 0 
0 1 1 0 1 1 0 1 1 0 1 1 0 0 1 0 1 1 0 1 1 0 0 1 0 1 1 0 1 1 0 1 1 0 1 1 0 1 1 
0.095524 0.089097 0.089098 831.915337 824.782701 0.025433 0.000000 0
0 0 0 0 0 0 0 0 0 0 0 0 0 0 0 0 0 0 0 0 0 0 0 0 0 0 0 0 0 0 0 0 0 0 0 0 0 0 0 0 0 0 0 0 0 0 0 0 0 0 0 0 0 0 0 0 0 0 0 0 0 0 0 0 0 0 0 0 0 0 0 0 0 0 0 0 0 0 0 0 0 0 0 0 0 0 0 0 0 0 0 0 0 0 0 2 0 0 0 0 
0 0 1 0 1 1 0 1 1 0 0 1 0 1 1 0 1 1 0 1 1 0 1 1 0 0 1 0 1 1 0 1 1 0 1 1 0 1 1 
0.097926 0.090898 0.090899 832.629811 824.710244 0.005269 0.000000 0
0 0 0 0 0 0 0 0 0 0 0 0 0 0 0 0 0 0 0 0 0 0 0 0 0 0 0 0 0 0 0 0 0 0 0 0 0 0 0 0 0 0 0 0 0 0 0 0 0 0 0 0 0 0 0 0 0 0 0 0 0 0 0 0 0 0 0 0 0 0 0 0 0 0 0 0 0 0 0 0 0 0 0 0 0 0 0 0 0 0 0 0 0 0 0 0 0 0 0 0 
0 1 1 0 1 1 0 0 1 0 1 1 0 1 1 0 1 1 0 1 1 0 1 1 0 1 1 0 1 1 0 1 1 0 1 1 0 1 1 
0.104614 0.095442 0.095444 833.883556 824.862204 0.116573 0.000000 0
0 0 0 0 0 0 0 0 0 0 0 0 0 0 0 0 0 0 0 0 0 0 0 0 0 0 0 0 0 0 0 0 0 0 0 0 0 0 0 0 0 0 0 0 0 0 0 0 0 0 0 0 0 0 0 2 0 0 0 0 0 0 0 0 0 0 0 0 0 0 0 0 0 0 0 0 0 0 0 0 2 0 0 0 0 0 0 0 0 0 0 0 0 0 0 0 2 0 0 0 
0 1 1 0 0 1 0 1 1 0 1 1 0 1 1 0 1 1 0 1 1 0 0 1 0 1 1 0 0 1 0 0 1 0 1 1 0 1 1 
0.114778 0.100961 0.100965 835.114001 825.342074 0.120875 0.000000 0
2 0 0 0 2 0 2 0 0 0 0 0 0 0 0 0 0 0 0 0 0 0 0 0 0 0 0 0 0 0 0 0 0 0 0 0 0 0 0 0 0 0 0 0 0 0 0 0 0 0 0 0 0 0 0 0 0 0 0 0 0 0 0 0 0 0 0 0 0 0 0 0 0 0 0 0 0 0 0 0 0 0 0 0 2 0 0 0 0 0 0 0 0 0 0 0 0 0 0 0 
0 0 1 0 1 1 0 1 1 0 1 1 0 1 1 0 1 1 0 1 1 0 1 1 0 1 1 0 1 1 0 1 1 0 1 1 0 1 1 
0.104634 0.095424 0.095426 835.638153 826.085384 0.121907 0.000000 0
0 0 0 0 0 0 0 0 0 0 0 0 0 0 0 0 0 0 0 0 0 0 0 0 0 0 0 0 0 0 0 0 2 0 0 0 0 0 0 0 0 0 0 0 0 0 0 0 0 0 0 0 0 0 0 0 0 0 0 0 0 0 0 0 0 0 0 0 0 0 0 0 0 0 0 0 0 0 0 0 0 0 0 0 0 0 0 0 0 0 0 0 0 0 0 0 0 0 0 0 
0 1 1 0 1 1 0 0 1 0 1 1 0 1 1 0 1 1 0 1 1 0 0 1 0 1 1 0 0 1 0 1 1 0 1 1 0 1 1 
0.111850 0.099511 0.099514 836.701090 826.376591 0.128268 0.000000 0
0 0 0 0 0 0 0 0 0 0 0 2 0 0 0 0 0 0 0 0 0 0 0 0 0 0 0 0 0 0 0 0 0 0 0 0 0 0 0 0 0 0 0 0 0 0 0 0 0 0 0 0 0 0 0 0 0 0 0 0 0 0 0 0 0 0 0 0 0 0 0 0 0 2 0 0 0 0 0 0 0 2 0 0 0 0 0 0 0 0 0 0 0 0 0 0 0 0 0 0 
0 1 1 0 1 1 0 1 1 0 1 1 0 0 1 0 0 1 0 1 1 0 1 1 0 1 1 0 0 1 0 1 1 0 0 1 0 1 1 
0.147962 0.117740 0.117752 837.953378 789.913543 0.615744 0.000000 0
2 2 2 2 2 0 2 2 2 2 0 2 2 2 2 2 2 2 2 2 2 2 2 2 2 2 2 2 2 2 2 2 2 2 2 2 2 2 2 2 2 2 2 2 2 2 2 2 2 2 2 2 2 2 2 2 2 2 2 2 2 2 0 2 2 2 2 2 2 2 2 2 2 2 2 2 2 2 0 2 2 2 2 2 2 2 2 2 2 2 0 2 2 0 2 2 2 0 2 2 
0 1 1 0 1 1 0 1 1 0 1 1 0 0 1 0 1 1 0 1 1 0 1 1 0 1 1 0 0 1 0 1 1 0 0 1 0 1 1 
0.129596 0.109531 0.109537 840.660375 830.141470 0.140873 0.000000 0
0 0 0 0 0 0 0 0 0 0 0 0 0 0 2 0 0 0 0 0 0 0 0 0 0 0 0 0 0 0 0 0 2 0 0 0 0 0 0 0 0 0 0 0 0 0 0 0 0 0 0 0 0 0 0 0 0 0 0 0 0 0 0 0 0 0 2 0 0 2 0 0 0 0 0 0 0 0 0 0 0 0 0 0 0 0 0 0 2 0 0 0 0 0 0 0 0 0 0 0 
0 0 1 0 0 1 0 1 1 0 1 1 0 0 1 0 1 1 0 0 1 0 0 1 0 1 1 0 1 1 0 1 1 0 1 1 0 1 1 
0.122596 0.105605 0.105610 842.109968 833.031230 0.253407 0.000000 0
2 0 0 0 0 0 0 0 0 0 0 0 2 0 0 0 0 0 0 0 2 0 2 2 0 0 2 0 0 0 2 2 2 2 0 0 0 0 0 0 2 2 0 0 0 2 0 0 0 0 0 0 0 0 0 2 0 0 0 0 0 0 2 0 2 0 0 0 0 0 0 0 0 0 2 2 0 0 0 2 2 0 2 0 2 0 0 2 0 0 0 2 0 0 0 0 2 2 0 0 
0 1 1 0 1 1 0 1 1 0 1 1 0 0 1 0 1 1 0 0 1 0 1 1 0 0 1 0 1 1 0 1 1 0 1 1 0 1 1 
0.115975 0.101469 0.101473 843.234047 835.725847 0.284619 0.000000 0
0 2 0 0 0 0 2 0 0 0 0 0 0 0 2 2 0 0 2 0 0 0 0 0 2 0 0 0 0 0 0 0 0 0 0 0 0 0 0 0 0 0 2 0 2 0 0 2 2 0 0 2 0 0 0 2 0 0 0 0 0 2 0 0 0 0 0 0 0 0 0 0 0 0 0 0 0 0 0 2 0 0 0 2 2 0 0 0 0 2 0 0 0 0 0 0 2 2 2 2 
0 1 1 0 1 1 0 1 1 0 1 1 0 1 1 0 1 1 0 1 1 0 1 1 0 0 1 0 1 1 0 0 1 0 1 1 0 1 1 
0.109937 0.097993 0.097996 843.782049 836.597838 0.288038 0.000000 0
0 0 0 0 0 2 2 0 0 0 2 2 0 0 0 2 0 0 2 0 0 2 0 0 0 2 0 0 0 0 2 2 0 0 0 0 0 2 2 0 0 0 0 0 0 0 0 0 0 2 0 2 0 2 2 0 0 0 0 2 0 0 0 0 0 2 0 0 0 0 0 0 0 0 0 0 0 0 0 2 2 0 0 0 0 0 0 2 0 0 0 0 0 0 0 0 2 0 0 2 
0 1 1 0 1 1 0 0 1 0 0 1 0 0 1 0 1 1 0 1 1 0 1 1 0 1 1 0 0 1 0 1 1 0 1 1 0 1 1 
0.110450 0.098632 0.098635 844.273831 837.284985 0.274938 0.000000 0
0 0 0 0 0 0 2 0 0 0 0 0 2 0 0 0 2 2 0 0 0 2 0 0 2 2 0 2 0 0 0 0 2 0 0 0 0 0 0 2 0 0 2 2 2 0 2 0 0 2 0 0 0 0 0 0 0 2 2 0 2 0 0 2 2 0 2 0 2 2 2 0 2 0 2 0 0 0 0 0 0 0 2 0 0 0 0 0 2 0 0 0 0 0 2 0 0 0 2 2 
0 1 1 0 1 1 0 0 1 0 1 1 0 1 1 0 0 1 0 1 1 0 1 1 0 1 1 0 1 1 0 1 1 0 1 1 0 1 1 
0.120392 0.104324 0.104329 844.634752 836.930855 0.133027 0.000000 0
0 0 0 0 0 0 0 0 0 0 0 0 0 0 0 0 0 0 0 0 0 0 0 0 0 0 0 0 0 0 0 0 0 0 0 0 0 0 0 0 0 0 0 0 0 0 0 0 0 0 0 0 0 0 0 0 0 0 0 0 0 0 0 0 0 0 0 0 0 0 0 2 0 0 0 0 0 0 0 0 0 0 0 2 0 0 0 0 0 0 0 0 0 0 2 0 0 0 0 0 
0 1 1 0 1 1 0 1 1 0 1 1 0 1 1 0 1 1 0 1 1 0 1 1 0 1 1 0 1 1 0 1 1 0 1 1 0 1 1 
0.114396 0.100884 0.100887 844.060221 836.424208 0.133081 0.000000 0
0 0 0 0 0 0 0 0 0 0 0 0 0 0 0 0 0 0 0 0 0 0 0 0 0 0 0 0 0 0 0 0 0 0 0 0 0 0 0 0 0 0 0 0 0 2 0 0 0 0 0 0 0 0 0 0 0 0 0 0 0 0 0 0 0 0 0 0 0 0 2 0 0 0 0 0 0 0 0 0 0 0 0 0 0 2 0 0 0 0 0 0 0 0 0 0 0 0 0 0 
0 0 1 0 0 1 0 1 1 0 1 1 0 1 1 0 0 1 0 1 1 0 1 1 0 0 1 0 1 1 0 1 1 0 1 1 0 1 1 
0.103483 0.094467 0.094469 843.653305 836.770997 0.120328 0.000000 0
0 0 0 0 0 0 0 0 0 0 0 0 0 0 0 0 0 0 0 0 0 0 0 0 0 0 0 0 0 0 0 0 0 0 0 0 0 0 0 0 2 0 0 0 0 0 0 0 0 0 0 0 0 0 0 0 0 0 2 0 0 0 0 0 0 0 0 0 0 0 0 0 0 0 0 2 0 0 0 0 0 0 0 0 0 0 0 0 0 0 0 0 0 0 0 0 0 0 0 0 
0 1 1 0 0 1 0 1 1 0 0 1 0 1 1 0 1 1 0 1 1 0 1 1 0 1 1 0 0 1 0 1 1 0 1 1 0 1 1 
0.097590 0.090491 0.090492 832.121019 824.877682 0.024853 0.000000 0
0 0 0 0 0 0 0 0 0 0 0 0 0 0 0 0 0 0 0 0 0 0 0 0 0 0 0 0 0 0 0 0 0 0 0 0 0 0 0 0 0 0 0 0 0 0 0 0 0 0 0 0 0 0 0 0 0 0 0 0 0 0 0 0 0 0 0 0 0 0 0 0 0 0 0 0 0 0 0 0 0 0 0 0 0 0 0 0 0 0 0 0 0 0 0 0 0 0 0 0 
0 1 1 0 0 1 0 0 1 0 0 1 0 1 1 0 1 1 0 1 1 0 0 1 0 1 1 0 1 1 0 1 1 0 0 1 0 0 1 
0.100283 0.092415 0.092417 832.871200 824.870551 0.003812 0.000000 0
0 0 0 0 0 0 0 0 0 0 0 0 0 0 0 0 0 0 0 0 0 0 0 0 0 0 0 0 0 0 0 0 0 0 0 0 0 0 0 0 0 0 0 0 0 0 0 0 0 0 0 0 0 0 0 0 0 0 0 0 0 0 0 0 0 0 0 0 0 0 0 0 0 0 0 0 0 0 0 0 0 0 0 0 0 0 0 0 0 0 0 0 0 0 0 0 0 0 0 0 
0 1 1 0 1 1 0 1 1 0 1 1 0 1 1 0 0 1 0 1 1 0 1 1 0 0 1 0 0 1 0 1 1 0 1 1 0 1 1 
0.109163 0.097814 0.097817 834.320023 825.441307 0.056214 0.000000 0
0 0 0 0 0 0 0 0 0 0 0 0 0 0 0 0 0 0 0 2 0 0 0 0 0 0 0 0 0 0 0 0 0 0 0 0 0 0 0 0 0 0 0 0 0 0 0 0 0 0 0 0 0 0 0 0 0 0 0 0 0 0 0 0 0 0 0 0 0 0 0 0 0 0 0 0 0 0 0 0 0 0 0 0 0 0 0 0 0 0 0 0 0 0 0 0 0 0 0 0 
0 1 1 0 1 1 0 0 1 0 1 1 0 1 1 0 1 1 0 1 1 0 1 1 0 1 1 0 1 1 0 0 1 0 0 1 0 1 1 
0.133105 0.109759 0.109768 835.614872 806.251574 0.377470 0.000000 0
2 0 2 2 0 0 0 0 2 2 2 0 2 2 2 0 0 0 2 2 2 0 0 0 2 2 0 2 0 0 2 2 0 2 0 0 2 0 2 0 2 0 2 0 2 2 2 2 2 0 0 2 0 0 0 2 0 2 2 2 2 0 0 2 0 2 0 2 0 0 0 2 0 0 0 2 2 2 0 2 0 0 0 0 0 2 2 2 2 0 2 2 0 0 0 2 0 2 2 0 
0 1 1 0 0 1 0 1 1 0 1 1 0 0 1 0 1 1 0 0 1 0 0 1 0 1 1 0 1 1 0 1 1 0 0 1 0 1 1 
0.110271 0.098400 0.098403 837.050806 828.265179 0.128495 0.000000 0
0 0 0 0 0 0 0 0 0 0 0 0 0 0 0 0 0 0 0 0 0 0 0 0 0 0 0 0 0 0 0 0 0 0 0 0 0 0 0 0 2 0 0 0 0 0 0 0 0 0 0 0 0 0 0 0 0 0 0 0 0 0 0 0 0 0 0 0 0 0 0 0 0 0 0 0 0 0 0 0 0 0 0 0 0 0 0 0 0 0 0 0 0 0 2 0 2 0 0 0 
0 1 1 0 0 1 0 1 1 0 1 1 0 1 1 0 1 1 0 1 1 0 1 1 0 1 1 0 1 1 0 1 1 0 1 1 0 1 1 
0.112066 0.099356 0.099359 838.668389 829.861711 0.128265 0.000000 0
0 0 0 0 0 0 0 0 0 0 0 0 0 0 0 0 0 0 0 2 0 0 0 0 0 0 0 0 2 0 0 0 0 0 0 0 0 0 0 0 0 0 0 0 0 0 2 0 0 0 0 0 0 0 0 0 0 0 0 0 0 0 0 0 0 0 0 0 0 0 0 0 0 0 0 2 0 0 0 0 0 0 0 0 0 0 0 0 0 0 0 0 0 2 0 0 0 0 0 0 
0 1 1 0 1 1 0 1 1 0 1 1 0 1 1 0 1 1 0 1 1 0 0 1 0 0 1 0 1 1 0 1 1 0 1 1 0 1 1 
0.116665 0.102195 0.102199 840.852712 831.783005 0.129411 0.000000 0
0 0 0 0 0 0 0 0 0 0 0 0 0 0 0 0 0 0 0 0 0 0 0 0 2 0 0 0 0 0 0 0 0 0 0 0 0 0 0 0 0 0 0 0 0 0 0 0 0 0 0 0 0 0 0 0 0 0 0 0 0 2 0 0 0 0 0 0 0 0 0 0 2 0 0 0 0 0 0 0 0 0 0 0 0 0 0 0 0 0 2 0 0 0 0 0 0 0 0 0 
0 1 1 0 1 1 0 0 1 0 1 1 0 1 1 0 1 1 0 1 1 0 1 1 0 1 1 0 1 1 0 1 1 0 1 1 0 1 1 
0.115171 0.101475 0.101479 843.019841 834.665659 0.266819 0.000000 0
0 0 0 0 0 0 0 0 0 0 0 0 0 0 0 0 0 0 0 0 0 0 0 0 2 0 0 0 0 0 0 2 0 0 0 2 0 0 2 0 2 0 0 0 0 2 0 2 2 0 0 2 0 0 2 0 0 0 0 0 0 0 2 0 2 0 0 2 0 0 2 0 0 0 0 0 0 0 2 0 0 0 0 0 0 0 0 0 0 0 0 0 0 0 0 0 0 2 2 0 
0 1 1 0 1 1 0 1 1 0 0 1 0 1 1 0 1 1 0 1 1 0 0 1 0 1 1 0 1 1 0 1 1 0 1 1 0 1 1 
0.129229 0.108075 0.108082 844.660481 826.031202 0.309106 0.000000 0
2 2 2 0 0 0 0 0 0 2 2 0 0 0 2 0 2 0 0 2 2 0 0 0 2 0 2 2 0 0 0 0 0 2 2 0 0 2 2 0 0 0 0 0 0 2 0 0 2 0 0 0 0 0 0 2 0 2 2 2 2 0 0 0 0 0 2 0 0 0 0 0 0 0 0 0 0 0 2 0 0 0 2 2 0 2 0 0 0 0 0 0 0 0 0 0 0 2 2 0 
0 1 1 0 1 1 0 1 1 0 0 1 0 1 1 0 1 1 0 1 1 0 1 1 0 1 1 0 1 1 0 0 1 0 1 1 0 0 1 
0.116299 0.101630 0.101634 845.735306 839.016801 0.288856 0.000000 0
0 0 0 0 0 0 0 0 2 0 2 0 0 0 0 0 0 0 0 0 0 0 2 0 0 0 0 0 0 0 2 0 0 2 0 0 0 0 0 0 2 0 0 2 0 2 0 0 0 0 0 2 0 2 0 0 0 0 0 0 2 0 2 2 2 2 0 0 2 2 0 2 0 0 2 2 0 0 0 0 0 0 0 2 2 0 0 0 0 0 0 0 2 2 2 0 2 0 2 0 
0 1 1 0 1 1 0 1 1 0 1 1 0 1 1 0 1 1 0 1 1 0 1 1 0 1 1 0 1 1 0 1 1 0 1 1 0 1 1 
0.114089 0.100606 0.100610 846.155761 839.702274 0.291922 0.000000 0
0 2 0 0 2 0 0 0 0 0 0 2 0 0 2 0 0 2 0 2 0 0 2 0 0 2 0 0 0 2 0 2 0 0 0 0 0 0 0 0 0 0 0 0 0 2 0 0 2 0 0 0 0 0 0 0 0 0 2 0 0 0 2 0 2 0 2 2 0 0 0 0 2 0 2 0 2 0 0 0 0 0 0 0 2 0 0 0 2 0 0 2 0 0 0 0 0 0 0 0 
0 1 1 0 1 1 0 1 1 0 0 1 0 1 1 0 1 1 0 1 1 0 1 1 0 1 1 0 1 1 0 1 1 0 0 1 0 1 1 
0.122739 0.105318 0.105323 846.410498 839.388988 0.290936 0.000000 0
0 2 2 0 2 0 0 0 0 0 0 0 0 0 2 0 2 2 0 0 2 0 0 0 0 0 0 0 2 0 0 2 0 2 0 0 0 0 0 2 0 0 2 0 0 2 0 0 0 2 0 2 0 2 2 0 0 0 0 0 0 0 0 0 0 2 0 0 2 0 0 2 0 0 0 0 0 0 0 0 0 2 2 0 2 0 0 0 2 0 0 0 0 0 2 0 0 0 0 0 
0 1 1 0 1 1 0 0 1 0 1 1 0 0 1 0 1 1 0 1 1 0 1 1 0 1 1 0 1 1 0 1 1 0 1 1 0 1 1 
0.143709 0.116224 0.116234 846.317069 828.997511 0.513076 0.000000 0
2 2 2 2 2 2 0 2 0 0 2 2 2 2 2 2 2 2 2 2 0 2 2 2 0 2 2 2 2 2 2 2 2 2 2 2 2 2 2 0 2 2 2 0 2 2 2 2 2 2 2 2 2 2 2 2 2 2 2 2 2 2 2 2 2 2 2 2 2 2 2 2 2 2 2 2 2 2 2 2 2 2 0 2 2 2 2 2 2 2 2 2 2 2 2 2 2 2 2 2 
0 1 1 0 1 1 0 1 1 0 1 1 0 1 1 0 1 1 0 0 1 0 0 1 0 0 1 0 1 1 0 1 1 0 1 1 0 1 1 
0.158544 0.122915 0.122931 844.569831 780.178457 0.614068 0.000000 0
2 2 2 0 2 2 2 2 2 2 2 0 0 2 2 2 2 2 2 2 2 2 2 2 2 2 2 2 2 2 2 2 2 2 2 2 2 2 2 0 0 2 2 2 2 2 2 2 2 2 2 2 2 2 0 2 2 2 2 2 2 2 2 2 2 2 0 0 0 0 2 2 2 0 2 2 2 2 2 0 2 2 2 2 2 2 2 2 2 2 2 2 2 2 2 2 2 2 0 2 
0 1 1 0 1 1 0 1 1 0 1 1 0 1 1 0 0 1 0 1 1 0 0 1 0 1 1 0 1 1 0 1 1 0 1 1 0 1 1 
0.112622 0.099840 0.099844 845.053145 837.791081 0.127925 0.000000 0
0 0 0 0 0 0 0 0 2 0 0 0 0 0 0 0 0 0 0 0 0 0 0 0 0 0 0 0 0 0 0 0 0 0 0 0 0 0 0 0 0 0 0 0 0 0 0 0 0 0 0 0 0 0 0 0 0 0 0 0 0 0 0 0 0 0 0 0 0 0 0 0 0 0 0 0 0 0 0 0 0 0 0 0 0 0 0 0 0 0 0 0 0 0 2 0 0 0 0 0 
0 1 1 0 0 1 0 1 1 0 1 1 0 1 1 0 1 1 0 1 1 0 1 1 0 0 1 0 1 1 0 1 1 0 1 1 0 1 1 
0.104619 0.094908 0.094910 832.826669 824.721867 0.131294 0.000000 0
0 0 0 0 0 0 0 0 0 0 0 0 0 0 0 0 0 0 0 0 0 0 0 0 0 0 0 0 0 0 0 0 0 0 0 0 0 0 0 2 0 0 0 0 0 2 0 0 0 0 0 0 0 0 0 0 0 0 0 0 0 0 0 0 0 0 0 0 0 0 0 0 0 0 2 0 0 0 0 0 2 0 0 0 0 0 0 0 0 0 0 0 0 0 0 0 0 0 0 0 
0 1 1 0 1 1 0 1 1 0 0 1 0 1 1 0 1 1 0 1 1 0 0 1 0 1 1 0 0 1 0 1 1 0 1 1 0 1 1 
0.111470 0.099232 0.099235 833.650283 824.608773 0.029124 0.000000 0
0 0 0 0 0 0 0 0 0 0 0 0 0 0 0 0 0 0 0 0 0 0 0 0 0 0 0 0 0 0 0 0 0 0 0 0 0 0 0 0 0 0 0 0 0 0 0 0 0 0 0 0 0 0 0 0 0 0 0 0 0 0 0 0 0 0 0 0 0 0 0 0 0 0 0 0 0 0 0 0 0 0 0 0 0 0 0 0 0 0 0 0 0 0 0 0 0 0 0 0 
0 0 1 0 1 1 0 0 1 0 1 1 0 1 1 0 1 1 0 1 1 0 0 1 0 1 1 0 1 1 0 1 1 0 1 1 0 1 1 
0.115672 0.101819 0.101822 835.119116 825.801629 0.123388 0.000000 0
0 0 0 0 0 0 0 0 0 0 0 0 0 0 0 0 0 0 0 0 0 0 0 0 0 0 0 0 0 0 0 0 0 0 0 0 0 0 0 0 0 0 0 0 0 0 0 0 0 2 0 0 0 0 0 0 2 0 0 0 0 0 0 0 0 0 0 2 0 0 0 0 0 0 0 0 0 0 0 2 0 0 0 0 0 0 0 0 0 0 0 0 0 0 0 0 0 0 0 0 
0 1 1 0 1 1 0 1 1 0 1 1 0 1 1 0 1 1 0 1 1 0 1 1 0 1 1 0 1 1 0 1 1 0 1 1 0 1 1 
0.121373 0.104717 0.104722 836.751888 827.733318 0.286279 0.000000 0
0 2 0 0 0 0 0 0 0 0 2 2 0 0 2 0 0 2 0 0 0 2 0 0 2 0 2 0 2 0 0 0 2 0 0 0 0 0 0 2 0 0 0 0 0 0 0 0 0 0 2 0 2 0 2 0 0 0 0 0 0 2 2 0 0 0 0 0 2 0 0 0 2 0 0 2 2 0 0 2 0 0 0 0 0 0 0 0 0 2 0 0 2 0 0 0 0 0 0 0 
0 1 1 0 1 1 0 1 1 0 1 1 0 0 1 0 1 1 0 1 1 0 0 1 0 1 1 0 1 1 0 1 1 0 1 1 0 0 1 
0.108706 0.097390 0.097393 838.438189 830.955982 0.287945 0.000000 0
0 0 0 0 2 2 2 0 0 2 0 0 2 0 0 2 0 0 0 0 0 0 2 2 0 0 0 0 0 0 0 0 0 0 2 0 0 2 0 0 2 0 0 0 0 0 2 0 0 0 0 0 0 0 2 2 0 0 0 0 0 0 2 0 2 0 0 0 0 0 0 0 2 2 2 2 0 0 2 0 2 0 0 2 2 0 0 0 0 0 2 0 0 0 0 0 0 0 0 0 
0 0 1 0 1 1 0 1 1 0 1 1 0 1 1 0 1 1 0 1 1 0 0 1 0 1 1 0 1 1 0 1 1 0 1 1 0 0 1 
0.108422 0.097025 0.097027 840.611438 833.795269 0.279668 0.000000 0
0 0 0 0 0 0 0 2 0 0 0 0 2 0 0 0 0 2 0 0 0 2 0 0 0 0 2 0 2 0 0 2 2 0 0 0 0 2 0 0 0 0 0 0 0 2 0 0 0 2 2 0 2 0 0 0 2 0 2 0 2 0 2 0 0 2 0 0 2 0 2 0 2 2 0 0 2 0 0 0 2 2 0 0 0 2 0 0 2 2 2 0 0 0 0 0 2 2 0 0 
0 1 1 0 1 1 0 1 1 0 1 1 0 1 1 0 0 1 0 1 1 0 0 1 0 1 1 0 0 1 0 1 1 0 1 1 0 0 1 
0.110944 0.098660 0.098663 843.172063 836.479444 0.276496 0.000000 0
0 0 0 0 0 0 0 0 2 2 2 0 2 0 0 2 2 2 0 2 0 0 2 0 0 0 2 0 0 0 0 0 2 0 0 0 0 2 0 0 2 0 0 0 0 0 0 2 0 0 0 2 2 2 0 0 0 0 0 0 0 0 0 0 2 0 0 2 2 2 0 2 0 0 0 0 0 0 0 0 0 0 0 0 0 0 0 0 0 2 0 0 0 2 2 0 2 0 2 0 
0 1 1 0 0 1 0 1 1 0 1 1 0 1 1 0 1 1 0 1 1 0 1 1 0 0 1 0 1 1 0 0 1 0 1 1 0 1 1 
0.116564 0.101981 0.101985 845.603720 838.868003 0.276692 0.000000 0
0 0 0 0 0 0 0 2 0 0 0 0 0 0 0 0 0 0 0 2 0 0 0 0 0 0 0 0 2 0 0 0 2 2 0 0 0 2 2 0 2 0 0 0 0 0 2 0 2 0 0 0 0 0 2 2 0 0 0 0 0 0 2 0 0 0 0 0 0 0 0 0 0 0 2 0 2 0 0 0 0 2 0 0 0 0 0 0 2 0 0 0 0 0 2 0 0 0 0 2 
0 0 1 0 1 1 0 1 1 0 1 1 0 1 1 0 1 1 0 1 1 0 1 1 0 1 1 0 1 1 0 1 1 0 0 1 0 1 1 
0.119907 0.103859 0.103863 847.266069 840.778671 0.273292 0.000000 0
0 2 0 0 0 0 0 0 0 0 0 0 0 2 0 0 0 0 2 2 0 0 0 0 0 0 0 0 0 0 0 0 0 0 0 0 0 0 0 0 0 0 2 2 0 0 2 0 0 0 0 0 2 0 2 0 2 0 0 2 0 2 2 0 2 0 0 2 0 0 0 0 0 0 2 0 0 0 0 2 0 0 0 0 0 2 0 0 0 0 0 0 0 0 0 0 0 2 0 2 
0 1 1 0 0 1 0 1 1 0 1 1 0 1 1 0 1 1 0 1 1 0 1 1 0 1 1 0 0 1 0 1 1 0 0 1 0 1 1 
0.114265 0.100632 0.100636 847.857285 842.037870 0.289289 0.000000 0
0 2 2 0 0 0 2 0 2 0 2 0 0 0 2 0 0 2 2 2 0 2 0 0 0 0 2 2 0 0 0 0 2 2 0 0 0 0 0 0 2 0 0 0 0 0 0 2 0 0 0 0 2 0 0 2 0 0 2 0 0 2 0 2 0 0 0 0 2 2 0 2 2 0 0 0 0 0 2 0 0 0 0 0 0 2 0 2 2 0 0 0 0 0 0 2 0 0 2 2 
0 1 1 0 1 1 0 0 1 0 1 1 0 1 1 0 0 1 0 1 1 0 1 1 0 1 1 0 0 1 0 0 1 0 1 1 0 1 1 
0.118796 0.102915 0.102920 847.973976 842.043609 0.273538 0.000000 0
0 0 0 2 0 0 0 0 0 0 2 0 0 0 0 0 0 0 2 2 0 0 0 0 0 0 0 2 0 2 0 0 0 0 0 0 0 0 0 0 2 0 0 0 0 2 0 0 0 0 0 0 0 0 2 0 0 0 0 2 2 0 0 0 2 0 0 0 0 0 0 0 0 0 0 0 0 0 0 0 0 0 0 0 0 0 0 0 0 0 0 2 0 0 0 0 2 0 0 0 
0 0 1 0 1 1 0 1 1 0 1 1 0 1 1 0 1 1 0 1 1 0 0 1 0 0 1 0 1 1 0 1 1 0 0 1 0 1 1 
0.113502 0.100393 0.100396 847.695440 841.693524 0.274045 0.000000 0
0 0 0 0 2 2 0 0 2 2 2 0 2 2 2 0 2 2 0 0 2 2 2 0 0 0 2 0 2 0 2 0 0 0 0 0 2 0 0 0 0 0 0 2 0 0 0 0 0 0 2 0 2 0 0 0 0 0 0 2 2 0 0 2 0 0 0 0 2 2 2 2 0 2 0 0 0 0 0 0 0 0 2 2 0 0 2 2 0 0 0 0 0 0 0 0 0 0 0 2 
0 1 1 0 1 1 0 1 1 0 0 1 0 0 1 0 1 1 0 1 1 0 0 1 0 1 1 0 1 1 0 1 1 0 1 1 0 0 1 
0.124114 0.106352 0.106358 847.473031 840.607175 0.249189 0.000000 0
2 0 0 0 0 0 0 2 0 0 0 0 0 0 0 0 0 0 2 0 0 0 0 0 0 0 0 0 0 2 0 0 0 0 0 2 0 0 0 2 2 0 0 0 0 0 2 0 0 2 0 2 0 0 0 0 0 2 2 0 2 2 0 0 0 0 0 0 0 0 0 0 2 0 0 0 0 2 0 0 2 0 0 0 0 0 0 0 2 0 0 0 0 0 0 0 0 0 0 0 
0 0 1 0 1 1 0 1 1 0 1 1 0 1 1 0 1 1 0 0 1 0 1 1 0 1 1 0 1 1 0 1 1 0 0 1 0 0 1 
0.151333 0.119628 0.119641 846.453762 814.588252 0.522581 0.000000 0
0 2 0 2 2 2 2 2 0 2 2 2 2 0 0 2 2 2 2 2 0 2 0 2 2 0 2 2 2 2 2 2 2 2 2 2 2 2 2 2 2 2 2 2 2 2 0 2 2 0 2 2 0 2 2 0 2 2 2 2 2 0 2 2 2 2 2 0 2 2 2 2 2 2 2 2 2 2 2 2 2 2 2 2 2 2 2 2 2 0 2 2 2 2 2 2 2 2 2 2 
0 0 1 0 1 1 0 1 1 0 1 1 0 1 1 0 0 1 0 1 1 0 1 1 0 1 1 0 1 1 0 1 1 0 1 1 0 0 1 
0.115006 0.101157 0.101161 846.208387 839.484885 0.291773 0.000000 0
0 2 2 0 2 0 0 0 0 2 2 0 0 0 0 0 2 0 2 0 2 0 0 0 0 2 0 0 2 2 2 2 0 0 0 0 0 0 2 2 0 0 0 0 2 0 2 2 0 0 0 0 0 2 0 0 2 2 0 0 0 0 0 0 0 2 0 0 0 0 0 2 0 0 0 0 0 2 0 2 0 2 2 0 0 0 0 0 2 0 0 0 0 2 0 0 0 0 0 0 
0 1 1 0 1 1 0 0 1 0 0 1 0 0 1 0 1 1 0 1 1 0 1 1 0 1 1 0 1 1 0 0 1 0 1 1 0 1 1 
0.101265 0.093417 0.093418 833.051594 824.605304 0.006376 0.000000 0
0 0 0 0 0 0 0 0 0 0 0 0 0 0 0 0 0 0 0 0 0 0 0 0 0 0 0 0 0 0 0 0 0 0 0 0 0 0 0 0 0 0 0 0 0 0 0 0 0 0 0 0 0 0 0 0 0 0 0 0 0 0 0 0 0 0 0 0 0 0 0 0 0 0 0 0 0 0 0 0 0 0 0 0 0 0 0 0 0 0 0 0 0 0 0 0 0 0 0 0 
0 1 1 0 1 1 0 1 1 0 1 1 0 1 1 0 1 1 0 0 1 0 0 1 0 1 1 0 1 1 0 0 1 0 1 1 0 1 1 
0.119068 0.103692 0.103696 834.332703 824.765695 0.029535 0.000000 0
0 0 0 0 0 0 0 0 0 0 0 0 0 0 0 0 0 0 0 0 0 0 0 0 0 0 0 0 0 0 0 0 0 0 0 0 0 0 0 0 0 0 0 0 0 0 0 0 0 0 0 0 0 0 0 0 0 0 0 0 0 0 0 0 0 0 0 0 0 0 0 0 0 0 0 0 0 0 0 0 0 0 0 0 0 0 0 0 0 0 0 0 0 0 0 0 0 0 0 0 
0 1 1 0 1 1 0 1 1 0 1 1 0 1 1 0 1 1 0 1 1 0 1 1 0 1 1 0 1 1 0 1 1 0 1 1 0 1 1 
0.119271 0.103939 0.103943 835.835010 826.515324 0.238642 0.000000 0
2 2 0 0 0 0 2 0 0 0 0 0 0 0 0 0 2 0 0 2 0 2 0 2 0 0 2 0 0 0 0 0 0 2 0 0 2 2 0 0 0 0 0 0 0 0 0 0 0 2 0 0 2 0 0 0 0 2 0 0 0 0 2 0 0 0 2 0 0 0 2 2 0 0 0 0 0 0 2 0 0 0 0 0 0 2 0 2 0 0 0 0 0 0 0 2 0 0 2 0 
0 1 1 0 1 1 0 1 1 0 1 1 0 1 1 0 1 1 0 1 1 0 1 1 0 1 1 0 1 1 0 1 1 0 1 1 0 1 1 
0.118376 0.103029 0.103033 837.555060 829.315914 0.268875 0.000000 0
0 0 0 2 0 0 0 2 0 0 2 0 0 0 0 2 2 0 2 2 0 0 0 2 0 0 0 0 2 0 0 0 0 0 0 0 0 0 0 0 0 0 0 0 0 0 0 2 0 0 0 0 0 0 2 2 0 0 0 2 0 0 0 0 0 0 0 0 2 2 0 0 2 0 0 0 0 0 0 0 0 2 0 0 0 2 2 2 0 0 0 0 0 2 2 0 0 0 0 0 
0 1 1 0 1 1 0 1 1 0 1 1 0 1 1 0 0 1 0 1 1 0 1 1 0 1 1 0 1 1 0 1 1 0 1 1 0 1 1 
0.110289 0.098150 0.098153 839.673009 833.183755 0.286011 0.000000 0
2 0 2 0 2 0 2 0 0 0 0 2 0 0 0 0 0 0 0 2 0 0 0 0 2 0 2 0 0 0 0 0 2 0 0 0 0 0 0 2 2 0 0 0 0 0 0 2 0 2 0 0 2 0 2 2 0 0 0 0 0 0 0 2 2 0 0 0 2 0 2 0 0 0 2 0 0 0 0 0 0 0 0 0 2 0 0 0 0 0 0 0 0 2 0 2 2 2 0 0 
0 1 1 0 1 1 0 1 1 0 1 1 0 1 1 0 1 1 0 1 1 0 1 1 0 1 1 0 1 1 0 1 1 0 1 1 0 0 1 
0.110074 0.097856 0.097859 842.239933 836.629370 0.277513 0.000000 0
0 0 2 2 0 0 2 2 2 0 0 2 2 0 0 0 2 0 0 0 2 0 2 2 0 0 2 0 2 0 0 0 0 0 0 0 2 0 0 0 0 0 0 0 0 0 0 0 0 0 2 2 0 2 0 0 0 0 0 0 0 0 0 0 0 0 0 2 0 0 0 0 0 2 0 0 0 2 0 2 0 0 0 0 2 0 0 2 0 2 0 0 2 0 0 0 0 0 0 2 
0 1 1 0 1 1 0 0 1 0 1 1 0 1 1 0 0 1 0 1 1 0 1 1 0 0 1 0 1 1 0 0 1 0 1 1 0 0 1 
0.116751 0.101874 0.101878 845.195953 839.496629 0.274438 0.000000 0
0 0 0 2 0 0 0 0 0 2 0 0 0 0 0 0 0 0 2 0 2 0 0 0 2 2 2 0 0 2 0 2 0 0 2 2 0 0 0 0 0 0 0 0 2 0 0 0 0 0 0 2 0 0 0 2 0 2 0 2 0 0 0 0 0 0 0 0 0 2 2 0 2 2 0 2 0 0 0 0 0 0 0 0 0 0 0 2 0 0 0 0 0 0 0 0 0 0 2 0 
0 1 1 0 1 1 0 1 1 0 1 1 0 1 1 0 1 1 0 1 1 0 1 1 0 1 1 0 1 1 0 1 1 0 1 1 0 1 1 
0.139086 0.113532 0.113542 847.810423 831.882275 0.326276 0.000000 0
0 0 0 2 0 0 0 2 2 0 2 2 2 2 2 2 2 0 2 2 2 2 0 0 0 2 2 0 2 2 2 2 0 0 0 2 0 0 0 0 2 0 2 0 0 0 2 2 2 0 2 2 2 2 0 0 0 0 2 0 0 0 0 0 2 0 0 0 0 0 0 0 0 0 0 2 0 0 2 2 2 0 2 2 0 2 0 2 0 0 0 2 2 2 2 0 0 2 0 0 
0 1 1 0 1 1 0 1 1 0 1 1 0 1 1 0 1 1 0 1 1 0 0 1 0 1 1 0 1 1 0 1 1 0 1 1 0 1 1 
0.126907 0.107878 0.107883 849.292130 842.648907 0.255237 0.000000 0
0 0 0 0 0 0 0 0 0 0 0 0 0 0 0 0 0 0 0 2 0 0 0 0 0 0 0 2 0 0 2 0 0 0 0 0 0 0 0 0 0 0 2 0 0 0 0 0 0 0 0 0 0 0 2 0 0 0 0 0 0 0 0 0 0 0 0 0 0 0 0 2 0 0 0 0 0 0 2 0 0 0 0 0 0 0 2 0 2 2 0 0 0 0 2 2 0 0 2 0 
0 1 1 0 0 1 0 1 1 0 1 1 0 1 1 0 1 1 0 1 1 0 1 1 0 1 1 0 1 1 0 1 1 0 0 1 0 1 1 
0.114264 0.100712 0.100715 849.336867 843.971867 0.269891 0.000000 0
0 2 0 0 0 2 0 0 0 0 0 0 0 0 0 0 0 0 0 2 0 0 0 0 2 0 2 0 0 0 0 0 0 0 0 0 0 0 2 0 0 2 0 0 0 0 2 0 0 0 0 0 0 0 0 0 0 0 0 0 0 0 0 0 0 0 0 0 0 0 0 0 0 2 2 0 0 2 0 0 2 0 2 0 2 0 0 0 0 0 0 2 0 2 0 0 2 2 0 0 
0 0 1 0 1 1 0 1 1 0 1 1 0 1 1 0 0 1 0 1 1 0 1 1 0 1 1 0 1 1 0 1 1 0 1 1 0 0 1 
0.115412 0.101152 0.101155 848.975123 843.613980 0.274914 0.000000 0
0 0 0 2 2 2 0 0 2 2 0 2 0 2 0 0 0 0 0 0 0 0 2 0 0 2 0 0 0 0 0 0 0 0 0 2 0 0 0 0 2 0 0 0 0 0 0 0 2 2 0 0 2 0 0 2 0 0 2 2 0 2 2 0 0 0 0 0 2 0 0 0 0 2 0 0 2 2 0 0 0 2 2 2 0 2 0 0 0 0 2 2 0 0 0 2 0 0 2 0 
0 1 1 0 1 1 0 1 1 0 1 1 0 1 1 0 1 1 0 1 1 0 1 1 0 1 1 0 1 1 0 1 1 0 1 1 0 1 1 
0.110095 0.098039 0.098042 848.109287 842.831698 0.268064 0.000000 0
0 0 0 0 0 0 0 0 2 0 0 0 0 2 0 0 0 0 0 0 0 0 0 0 0 0 0 0 0 0 0 0 0 0 0 0 0 0 0 2 0 0 0 2 0 0 0 2 2 0 0 2 0 0 0 2 0 2 0 0 0 0 0 0 0 0 0 2 0 0 2 0 2 2 0 0 0 0 0 2 0 0 0 0 0 2 0 0 0 0 0 0 0 0 0 0 0 0 2 0 
0 0 1 0 1 1 0 1 1 0 0 1 0 1 1 0 1 1 0 1 1 0 1 1 0 1 1 0 1 1 0 1 1 0 1 1 0 1 1 
0.111467 0.098965 0.098968 847.352018 841.656707 0.261980 0.000000 0
2 0 0 0 0 2 0 2 2 0 0 0 0 0 0 2 2 0 0 0 0 0 0 0 2 0 0 2 0 0 0 0 0 2 0 0 2 2 0 0 2 0 0 0 0 0 0 0 0 0 0 0 0 0 0 0 2 0 2 0 2 0 0 0 2 0 0 0 0 0 0 0 0 0 0 0 2 0 2 0 0 2 0 0 2 0 0 0 0 0 0 0 0 0 0 2 0 0 0 0 
0 1 1 0 1 1 0 1 1 0 0 1 0 1 1 0 1 1 0 1 1 0 1 1 0 1 1 0 1 1 0 0 1 0 0 1 0 1 1 
0.119750 0.103685 0.103689 846.707353 840.075578 0.263374 0.000000 0
2 0 0 0 0 0 0 2 0 2 0 2 0 2 2 2 0 0 0 2 0 0 0 0 2 0 0 2 0 0 0 0 0 0 0 2 2 0 0 0 0 0 0 0 0 2 0 0 0 0 0 0 0 0 0 0 2 0 2 0 0 0 2 0 0 0 0 0 2 0 2 0 0 0 0 2 0 0 0 0 0 0 0 0 0 2 0 0 0 2 0 0 2 0 2 0 2 0 0 0 
0 1 1 0 0 1 0 1 1 0 1 1 0 0 1 0 1 1 0 0 1 0 1 1 0 1 1 0 0 1 0 1 1 0 1 1 0 1 1 
0.109077 0.097741 0.097744 846.059892 840.061373 0.127491 0.000000 0
0 0 0 0 0 0 0 0 0 0 0 0 0 0 0 0 0 0 0 0 0 0 0 0 0 0 0 0 0 0 0 0 0 0 0 0 0 2 0 0 0 2 0 0 0 0 0 0 0 0 0 0 0 0 0 0 0 0 0 0 0 0 0 0 0 0 0 0 0 0 0 0 0 0 0 2 0 0 0 0 0 0 0 0 0 0 0 0 0 0 0 0 0 0 0 0 0 0 0 0 
0 0 1 0 1 1 0 1 1 0 1 1 0 1 1 0 1 1 0 0 1 0 1 1 0 1 1 0 1 1 0 1 1 0 1 1 0 1 1 
0.108286 0.097223 0.097226 833.224834 824.949828 0.034485 0.000000 0
0 0 0 0 0 0 0 0 0 0 0 0 0 0 0 0 0 0 0 0 0 0 0 0 0 0 0 0 0 0 0 0 0 0 0 0 0 0 0 0 0 0 0 0 0 0 0 0 0 0 0 0 0 0 0 0 0 0 0 0 0 0 0 0 0 0 0 0 0 0 0 0 0 0 0 0 0 0 0 0 0 0 0 0 0 0 0 0 0 0 0 0 0 0 0 0 0 0 0 0 
0 1 1 0 1 1 0 1 1 0 1 1 0 1 1 0 1 1 0 1 1 0 1 1 0 0 1 0 0 1 0 0 1 0 1 1 0 0 1 
0.141087 0.114408 0.114418 834.578132 812.200494 0.520644 0.000000 0
2 2 2 2 2 2 2 2 2 0 2 2 2 2 2 2 2 2 2 2 2 2 2 0 2 0 0 2 2 2 2 2 2 2 2 2 2 2 2 2 2 2 0 2 2 2 2 2 2 0 2 2 2 2 2 2 0 2 2 2 2 0 2 2 2 2 2 2 2 2 2 2 2 0 2 2 2 2 2 2 2 2 2 2 2 2 2 0 2 2 0 2 2 2 2 2 2 2 2 2 
0 1 1 0 1 1 0 1 1 0 1 1 0 1 1 0 1 1 0 1 1 0 1 1 0 1 1 0 1 1 0 1 1 0 1 1 0 0 1 
0.124283 0.106429 0.106434 836.291525 827.477388 0.289584 0.000000 0
2 2 0 2 0 0 2 2 0 0 0 0 0 2 2 0 0 0 2 2 2 0 2 0 2 0 0 0 0 0 0 0 0 2 0 0 0 2 0 0 0 0 0 0 2 2 2 0 0 2 0 0 2 0 2 0 0 2 0 0 0 0 2 0 0 2 0 0 0 0 0 0 0 0 0 2 0 0 2 0 0 0 0 0 0 0 2 2 0 0 0 0 0 0 0 2 0 0 0 2 
0 1 1 0 1 1 0 1 1 0 1 1 0 1 1 0 1 1 0 1 1 0 1 1 0 0 1 0 0 1 0 0 1 0 0 1 0 1 1 
0.113996 0.100632 0.100636 838.026605 830.592988 0.285460 0.000000 0
2 0 0 2 2 0 2 0 0 0 0 0 2 0 2 2 0 2 2 2 2 0 0 2 0 0 0 2 0 0 0 0 2 0 0 0 0 0 0 0 0 0 2 0 2 0 0 0 0 0 0 0 2 0 2 0 0 0 2 0 0 2 0 2 2 0 0 0 2 0 0 0 0 0 2 0 0 0 0 0 0 0 2 0 2 2 2 2 0 0 2 2 0 0 0 0 0 0 0 0 
0 1 1 0 1 1 0 1 1 0 1 1 0 1 1 0 1 1 0 1 1 0 1 1 0 1 1 0 1 1 0 0 1 0 0 1 0 0 1 
0.112569 0.099275 0.099278 840.348249 834.309466 0.285300 0.000000 0
0 0 2 0 0 0 0 0 0 2 0 0 0 0 0 0 0 0 0 0 0 2 2 0 0 0 0 0 0 0 2 2 2 0 2 0 0 0 0 0 0 0 0 0 0 0 0 2 2 0 0 0 0 0 0 0 0 2 0 2 0 0 0 0 0 2 0 0 0 0 0 0 2 0 0 0 0 0 0 2 0 2 0 0 0 2 2 0 0 0 0 0 0 0 2 0 0 0 0 0 
0 1 1 0 1 1 0 0 1 0 1 1 0 1 1 0 1 1 0 1 1 0 1 1 0 1 1 0 0 1 0 0 1 0 1 1 0 0 1 
0.112174 0.099055 0.099058 843.042484 837.772208 0.285454 0.000000 0
0 0 0 0 0 0 0 0 0 0 0 0 0 0 2 0 0 0 2 0 0 0 0 0 2 0 0 0 2 0 0 2 0 2 0 0 0 0 0 2 0 0 2 0 0 2 0 0 2 0 0 0 0 0 0 0 0 0 2 0 0 0 0 2 2 0 0 0 0 0 0 2 0 0 0 0 0 2 0 2 0 0 2 0 2 2 0 2 0 0 0 2 0 0 2 2 0 0 0 2 
0 1 1 0 1 1 0 1 1 0 1 1 0 0 1 0 1 1 0 0 1 0 1 1 0 1 1 0 1 1 0 1 1 0 1 1 0 1 1 
0.120678 0.103956 0.103961 846.067589 840.543422 0.293018 0.000000 0
0 2 2 0 0 0 0 0 0 2 0 0 0 2 0 0 0 0 0 0 2 0 0 2 0 2 0 2 0 0 2 0 2 2 0 2 0 2 0 2 0 0 0 0 0 2 0 0 0 0 0 2 0 0 0 2 0 2 2 2 0 2 0 2 0 0 0 0 2 2 2 0 0 0 2 0 0 0 0 0 0 2 0 2 0 0 0 0 0 0 0 0 0 0 0 2 0 0 2 2 
0 1 1 0 0 1 0 1 1 0 1 1 0 0 1 0 0 1 0 1 1 0 1 1 0 1 1 0 1 1 0 1 1 0 1 1 0 1 1 
0.147216 0.117682 0.117694 848.366343 818.251464 0.578101 0.000000 0
2 2 2 2 2 2 2 2 2 2 2 2 2 2 2 2 2 2 0 2 0 2 2 2 2 2 2 2 2 2 2 2 2 2 2 2 2 2 2 2 0 2 2 2 2 2 2 2 2 0 2 2 2 2 2 2 2 2 2 2 2 2 2 2 2 2 2 2 2 2 2 2 2 2 2 2 2 2 2 2 2 2 2 2 0 2 2 2 0 2 2 2 2 2 2 2 2 2 2 2 
0 1 1 0 1 1 0 1 1 0 0 1 0 0 1 0 1 1 0 1 1 0 0 1 0 0 1 0 1 1 0 1 1 0 1 1 0 1 1 
0.135374 0.112328 0.112336 850.110749 843.341233 0.244478 0.000000 0
0 0 0 0 2 0 0 0 0 0 2 2 0 0 0 0 0 0 0 0 0 0 0 0 2 0 2 2 0 0 0 0 0 0 2 0 0 0 2 0 0 0 0 2 0 2 2 2 0 0 0 0 2 0 0 0 2 0 0 0 0 0 0 0 0 0 0 0 0 0 0 0 0 2 0 0 0 0 0 2 0 0 0 0 2 0 0 0 0 0 0 2 0 0 0 0 0 0 2 0 
0 0 1 0 0 1 0 1 1 0 1 1 0 1 1 0 1 1 0 0 1 0 1 1 0 1 1 0 1 1 0 0 1 0 1 1 0 1 1 
0.118641 0.103289 0.103293 849.934248 844.390929 0.242768 0.000000 0
0 0 0 0 2 0 0 0 0 0 0 0 0 0 0 0 0 0 0 0 0 0 2 0 0 0 0 2 0 0 0 0 0 2 0 2 0 0 0 0 2 0 0 0 0 0 2 0 0 0 0 0 0 0 2 0 0 0 0 0 0 2 2 2 0 0 0 2 0 0 0 0 0 0 0 0 0 2 0 0 0 0 0 0 0 0 0 0 2 0 0 0 0 0 0 0 0 0 0 2 
0 1 1 0 1 1 0 1 1 0 1 1 0 1 1 0 1 1 0 1 1 0 1 1 0 0 1 0 1 1 0 1 1 0 1 1 0 1 1 
0.131198 0.108922 0.108930 849.112920 831.669316 0.300542 0.000000 0
2 0 0 0 0 0 0 0 0 2 0 0 0 2 0 0 0 0 0 2 0 0 0 0 2 0 2 0 0 2 2 0 0 0 0 0 0 2 0 0 0 2 0 2 2 0 0 2 0 0 0 0 0 2 2 0 2 2 0 2 0 0 0 0 0 0 2 0 0 2 0 0 2 0 2 0 0 2 2 2 0 0 0 0 0 0 2 0 0 0 0 2 0 0 0 0 0 2 0 0 
0 1 1 0 1 1 0 1 1 0 1 1 0 1 1 0 1 1 0 1 1 0 1 1 0 1 1 0 1 1 0 0 1 0 1 1 0 1 1 
0.113441 0.100017 0.100021 847.926459 842.349991 0.140301 0.000000 0
0 0 0 0 0 0 0 0 0 0 0 0 0 0 0 0 0 0 0 0 0 0 0 0 0 0 0 0 0 0 0 0 0 0 0 0 0 0 0 0 0 0 0 0 0 0 0 0 0 0 0 0 0 0 0 0 0 0 0 0 0 0 0 0 0 0 0 0 0 0 0 0 0 0 0 0 0 0 0 0 0 0 0 0 0 0 0 0 0 0 0 0 0 0 0 0 0 0 0 0 
0 1 1 0 1 1 0 1 1 0 0 1 0 1 1 0 0 1 0 1 1 0 0 1 0 1 1 0 1 1 0 0 1 0 1 1 0 1 1 
0.112198 0.099274 0.099278 846.625237 840.771140 0.277386 0.000000 0
0 0 0 0 2 0 0 0 0 2 0 2 0 0 0 0 2 2 2 2 0 0 0 2 0 0 0 0 0 0 0 0 0 0 0 0 0 0 2 0 0 0 2 0 0 2 0 0 0 0 0 0 2 0 0 0 2 2 0 0 2 0 0 0 0 2 0 2 0 0 0 2 0 0 0 0 0 2 2 0 0 0 0 0 0 0 0 2 0 0 2 0 0 0 0 0 0 0 0 0 
0 1 1 0 1 1 0 0 1 0 1 1 0 0 1 0 1 1 0 1 1 0 1 1 0 1 1 0 1 1 0 1 1 0 0 1 0 0 1 
0.128350 0.107145 0.107152 845.421894 821.494344 0.304676 0.000000 0
0 2 0 2 0 0 0 0 0 0 0 0 0 0 0 0 0 0 0 2 0 0 2 2 2 2 0 0 0 0 0 0 0 0 0 0 0 0 0 0 2 0 0 0 0 2 0 0 2 0 0 0 0 2 0 0 2 2 2 0 2 2 0 2 0 0 0 2 2 0 0 0 0 0 0 0 2 0 0 2 0 0 0 0 0 2 0 0 0 0 0 0 0 0 0 0 2 0 2 0 
0 0 1 0 1 1 0 0 1 0 1 1 0 1 1 0 1 1 0 0 1 0 1 1 0 1 1 0 0 1 0 1 1 0 1 1 0 1 1 
0.117511 0.102203 0.102208 845.128006 838.755025 0.265898 0.000000 0
0 2 0 2 0 2 0 0 2 2 0 0 0 2 2 0 2 2 0 0 0 0 0 0 0 0 0 0 2 0 0 0 2 0 0 2 2 2 0 0 0 0 0 0 0 2 0 0 0 0 0 2 0 0 2 0 0 0 0 0 0 0 0 0 0 2 0 0 0 2 2 2 0 2 0 0 0 0 0 0 0 2 0 0 0 0 2 0 0 2 0 0 0 2 0 0 0 0 0 2 
0 1 1 0 1 1 0 0 1 0 1 1 0 0 1 0 1 1 0 1 1 0 1 1 0 1 1 0 1 1 0 1 1 0 1 1 0 1 1 
0.101737 0.093192 0.093194 832.380895 825.193712 0.034883 0.000000 0
0 0 0 0 0 0 0 0 0 0 0 0 0 0 0 0 0 0 0 0 0 0 0 0 0 0 0 0 0 0 0 0 0 0 0 0 0 0 0 0 0 0 0 0 0 0 0 0 0 0 0 0 0 0 0 0 0 0 0 0 0 0 0 0 0 0 0 0 0 0 0 0 0 0 0 0 0 0 0 0 0 0 0 0 0 0 0 0 0 0 0 0 0 0 0 0 0 0 0 0 
0 1 1 0 1 1 0 1 1 0 0 1 0 1 1 0 0 1 0 1 1 0 1 1 0 1 1 0 1 1 0 1 1 0 0 1 0 1 1 
0.114842 0.100934 0.100938 833.860835 825.894247 0.288490 0.000000 0
2 0 0 2 2 0 0 2 2 0 0 0 0 2 0 0 2 0 0 0 0 2 0 0 0 0 0 0 0 0 0 0 0 2 0 0 0 2 0 0 0 0 0 0 2 2 0 0 2 0 0 0 0 0 2 0 0 0 0 0 0 0 2 0 0 2 0 2 0 0 0 0 0 2 2 0 2 0 2 0 2 0 0 0 2 2 0 2 0 0 0 0 2 0 2 0 0 0 0 0 
0 1 1 0 0 1 0 1 1 0 0 1 0 1 1 0 1 1 0 1 1 0 1 1 0 1 1 0 0 1 0 1 1 0 1 1 0 1 1 
0.114586 0.100925 0.100929 835.545951 827.630125 0.284094 0.000000 0
0 0 0 0 0 0 2 0 0 2 2 2 0 0 0 0 0 0 2 0 2 0 2 2 0 0 0 2 0 0 0 2 0 0 0 2 2 0 0 0 0 0 0 0 0 0 0 2 0 0 0 2 0 0 0 0 0 0 2 0 0 0 0 0 0 2 0 0 0 2 0 0 2 0 0 2 0 2 0 0 0 0 0 2 2 0 2 0 2 2 0 2 0 0 2 0 0 0 0 0 
0 1 1 0 1 1 0 0 1 0 1 1 0 1 1 0 1 1 0 1 1 0 1 1 0 1 1 0 1 1 0 1 1 0 0 1 0 1 1 
0.113271 0.100209 0.100212 837.533036 830.007152 0.273795 0.000000 0
0 0 0 0 0 2 2 0 2 0 0 0 0 0 0 0 0 0 0 0 0 0 0 0 2 2 0 0 0 0 0 0 0 0 0 0 0 0 0 0 0 0 2 2 0 0 2 2 0 0 0 2 0 0 0 0 0 0 0 0 0 0 2 0 0 2 2 0 2 0 0 0 0 0 0 0 0 0 0 0 0 0 0 2 0 2 0 0 2 0 0 0 2 2 0 2 2 0 0 0 
0 1 1 0 0 1 0 1 1 0 1 1 0 0 1 0 1 1 0 0 1 0 0 1 0 0 1 0 1 1 0 0 1 0 1 1 0 1 1 
0.112095 0.099271 0.099274 839.956884 833.263312 0.282725 0.000000 0
0 0 0 2 2 0 0 0 2 2 0 0 0 0 2 0 0 0 2 0 0 0 0 0 0 2 0 0 0 0 0 0 2 2 0 0 0 2 2 0 0 0 0 0 0 2 0 0 0 0 0 0 0 2 2 0 2 2 0 0 0 0 2 2 2 0 2 0 0 0 0 0 0 0 0 0 0 2 0 0 2 0 0 2 0 2 2 0 0 2 0 2 2 0 0 0 2 2 0 0 
0 1 1 0 1 1 0 1 1 0 1 1 0 0 1 0 1 1 0 1 1 0 0 1 0 1 1 0 1 1 0 1 1 0 0 1 0 1 1 
0.111344 0.098638 0.098642 842.662481 836.650519 0.300621 0.000000 0
0 0 2 2 2 0 0 2 0 0 0 0 0 0 0 2 0 0 0 0 2 0 0 0 0 2 0 2 0 0 2 0 2 0 2 0 0 0 0 0 0 0 0 2 2 0 2 0 0 2 0 2 2 0 0 2 0 0 0 2 2 2 0 0 0 0 0 2 0 0 0 0 0 0 0 0 2 0 0 2 2 0 0 0 0 0 0 0 2 0 2 0 0 2 0 0 2 0 0 0 
0 0 1 0 1 1 0 1 1 0 1 1 0 1 1 0 1 1 0 0 1 0 1 1 0 0 1 0 1 1 0 1 1 0 1 1 0 1 1 
0.114435 0.100734 0.100738 845.563347 839.656995 0.288820 0.000000 0
0 0 0 0 2 2 2 0 2 0 2 0 0 2 0 0 0 0 0 2 0 0 0 0 2 0 2 0 2 2 2 2 0 0 0 0 0 0 0 0 2 2 0 0 0 0 2 2 2 0 0 0 0 2 0 0 0 0 2 0 0 0 0 2 0 2 0 0 0 0 0 0 2 0 2 2 0 0 0 2 0 0 0 0 2 0 2 0 0 0 2 0 0 0 0 2 0 0 2 2 
0 0 1 0 1 1 0 1 1 0 1 1 0 1 1 0 0 1 0 1 1 0 1 1 0 1 1 0 0 1 0 1 1 0 1 1 0 1 1 
0.131128 0.110003 0.110010 848.099055 841.184846 0.253095 0.000000 0
0 2 2 0 2 0 0 2 0 2 0 0 2 0 0 2 0 0 0 0 2 0 0 0 0 0 0 0 0 0 0 0 2 0 0 0 0 0 2 0 0 0 0 0 0 2 2 0 0 0 2 0 2 0 0 2 0 0 0 0 0 2 0 0 0 0 0 0 0 0 2 0 0 0 0 0 2 0 0 0 2 0 0 0 2 0 0 0 2 0 0 2 2 2 0 0 0 0 0 0 
0 1 1 0 0 1 0 1 1 0 1 1 0 0 1 0 1 1 0 1 1 0 1 1 0 1 1 0 0 1 0 1 1 0 1 1 0 1 1 
0.143029 0.115243 0.115254 848.896139 814.905449 0.484698 0.000000 0
0 0 2 2 2 2 2 2 0 2 2 2 2 2 2 2 2 2 2 2 2 2 0 2 2 2 2 2 2 2 2 2 0 2 2 2 2 2 2 2 0 2 2 0 2 2 2 0 2 2 2 2 0 0 0 2 2 2 2 2 2 2 2 0 2 2 2 2 2 2 0 0 2 0 0 2 2 2 2 0 2 0 2 0 2 2 2 2 0 2 0 2 2 2 2 2 0 2 2 2 
0 1 1 0 1 1 0 1 1 0 0 1 0 1 1 0 1 1 0 0 1 0 0 1 0 1 1 0 1 1 0 0 1 0 0 1 0 1 1 
0.120325 0.104051 0.104056 849.299982 843.238036 0.139164 0.000000 0
0 0 0 0 0 0 0 0 0 0 0 0 0 0 0 0 0 0 0 0 0 0 0 0 0 0 0 0 0 0 2 0 0 0 0 0 0 0 0 0 2 0 0 0 0 0 0 0 0 0 0 0 0 0 0 0 0 0 0 0 0 0 0 0 0 0 0 0 0 0 0 0 0 0 0 0 0 0 0 0 0 0 0 0 0 0 0 2 0 0 0 0 0 2 0 2 0 0 0 0 
0 1 1 0 0 1 0 1 1 0 1 1 0 0 1 0 1 1 0 1 1 0 1 1 0 1 1 0 1 1 0 1 1 0 1 1 0 1 1 
0.135067 0.110763 0.110772 848.256103 822.444098 0.385708 0.000000 0
0 0 0 2 0 2 0 2 2 2 0 0 0 2 2 2 2 2 0 0 2 0 0 2 2 2 0 2 2 2 2 2 2 2 0 2 0 0 2 0 2 0 2 0 2 2 0 0 2 2 0 2 0 0 0 0 0 0 0 2 2 0 2 0 0 2 0 0 2 0 0 0 2 2 0 2 2 2 0 2 2 0 2 2 0 0 2 0 2 2 0 0 0 0 0 2 2 0 2 2 
0 1 1 0 1 1 0 1 1 0 0 1 0 1 1 0 0 1 0 1 1 0 1 1 0 1 1 0 1 1 0 1 1 0 1 1 0 1 1 
0.116721 0.101836 0.101840 847.013261 840.729120 0.275046 0.000000 0
0 0 2 2 0 0 0 0 0 2 0 2 2 2 0 0 0 0 0 0 0 2 0 0 0 0 0 0 0 0 0 0 0 0 0 2 0 2 0 2 0 0 2 0 2 0 0 0 0 0 2 2 0 2 2 0 0 2 0 0 2 2 0 0 0 0 0 0 0 0 0 2 0 0 0 2 0 2 2 0 2 0 0 0 0 0 0 2 0 2 0 0 2 0 2 0 0 0 2 0 
0 0 1 0 1 1 0 1 1 0 0 1 0 1 1 0 1 1 0 1 1 0 1 1 0 0 1 0 1 1 0 1 1 0 0 1 0 0 1 
0.108882 0.097504 0.097507 845.258831 838.984728 0.029290 0.000000 0
0 0 0 0 0 0 0 0 0 0 0 0 0 0 0 0 0 0 0 0 0 0 0 0 0 0 0 0 0 0 0 0 0 0 0 0 0 0 0 0 0 0 0 0 0 0 0 0 0 0 0 0 0 0 0 0 0 0 0 0 0 0 0 0 0 0 0 0 0 0 0 0 0 0 0 0 0 0 0 0 0 0 0 0 0 0 0 0 0 0 0 0 0 0 0 0 0 0 0 0 
0 1 1 0 1 1 0 1 1 0 1 1 0 1 1 0 1 1 0 1 1 0 1 1 0 1 1 0 1 1 0 1 1 0 0 1 0 1 1 
0.108830 0.097186 0.097189 843.775117 837.307123 0.274614 0.000000 0
0 0 2 2 0 0 0 2 0 0 0 2 0 0 0 0 0 0 0 0 0 0 0 0 2 2 0 0 2 0 0 0 0 2 0 2 0 0 0 0 2 0 0 2 0 2 0 0 0 0 0 0 0 0 2 0 0 0 2 0 2 0 2 2 2 0 0 0 2 0 0 0 2 2 0 0 0 2 0 0 0 2 0 0 0 2 2 2 2 0 0 0 0 0 2 0 2 0 2 0 
0 1 1 0 0 1 0 0 1 0 1 1 0 1 1 0 1 1 0 1 1 0 1 1 0 1 1 0 1 1 0 1 1 0 1 1 0 1 1 
0.107573 0.096545 0.096548 842.989918 836.544771 0.267854 0.000000 0
2 0 0 2 0 2 0 0 0 0 0 0 0 0 0 0 0 0 0 0 0 0 0 2 2 0 0 0 0 2 0 0 0 2 0 0 0 0 0 0 2 2 2 0 0 0 0 2 0 2 2 0 2 0 0 2 0 2 2 0 0 2 0 0 0 0 0 0 0 0 0 2 2 2 2 0 0 2 0 0 0 2 0 0 2 0 0 0 0 2 0 2 0 0 0 0 0 0 0 0 
0 1 1 0 0 1 0 1 1 0 1 1 0 0 1 0 1 1 0 1 1 0 0 1 0 1 1 0 0 1 0 1 1 0 1 1 0 1 1 
0.100486 0.092403 0.092404 830.996526 824.040965 0.142669 0.000000 0
0 0 0 0 0 0 0 0 0 0 0 0 0 0 0 0 0 0 0 0 0 0 0 0 0 0 0 0 0 0 0 0 0 0 0 0 0 0 0 2 0 0 0 0 0 2 0 0 0 0 0 0 0 0 0 2 0 0 0 0 0 0 0 2 0 0 0 0 0 0 0 0 0 0 0 0 0 0 0 0 0 0 0 0 2 0 0 0 0 0 0 2 2 0 0 0 0 0 0 0 
0 0 1 0 1 1 0 0 1 0 1 1 0 0 1 0 1 1 0 1 1 0 0 1 0 1 1 0 1 1 0 1 1 0 1 1 0 1 1 
0.111157 0.098736 0.098739 832.263712 824.524017 0.058953 0.000000 0
0 0 0 0 0 0 0 0 0 0 0 0 0 0 0 0 0 0 0 0 0 0 2 0 0 0 0 0 0 0 0 0 0 0 0 0 0 0 0 0 0 0 0 0 0 0 0 0 0 0 0 0 0 0 0 0 0 0 0 0 0 0 0 0 0 0 0 0 0 0 0 0 0 0 0 0 0 0 0 0 0 0 0 0 0 0 0 0 0 0 0 0 0 0 0 0 0 0 0 0 
0 1 1 0 1 1 0 1 1 0 1 1 0 1 1 0 1 1 0 1 1 0 0 1 0 0 1 0 1 1 0 0 1 0 1 1 0 0 1 
0.112423 0.099700 0.099704 834.043544 825.815002 0.282269 0.000000 0
0 0 2 0 2 0 0 2 0 0 0 2 0 0 0 2 2 2 0 0 0 0 0 2 0 2 0 2 0 0 0 0 0 0 2 0 0 2 0 0 0 2 0 0 0 0 0 2 2 0 0 0 0 0 0 0 0 0 0 0 0 2 0 0 0 0 2 0 2 2 0 2 0 2 2 0 0 2 2 0 0 0 2 0 0 0 2 0 2 0 0 0 2 2 2 0 0 0 0 2 
0 0 1 0 1 1 0 1 1 0 1 1 0 1 1 0 0 1 0 1 1 0 1 1 0 1 1 0 1 1 0 1 1 0 1 1 0 1 1 
0.124118 0.106181 0.106186 836.281272 827.238887 0.277855 0.000000 0
2 2 0 2 0 0 2 0 0 0 2 0 0 2 0 2 0 0 2 0 0 2 0 0 0 2 0 0 0 0 0 0 0 2 0 0 2 0 0 2 2 0 0 0 2 0 0 0 0 0 0 0 2 2 0 2 0 0 0 2 0 2 0 0 2 0 0 0 0 0 0 0 0 2 0 0 0 2 0 0 0 0 0 2 0 0 2 0 0 0 0 0 0 0 0 0 0 0 0 0 
0 1 1 0 1 1 0 0 1 0 1 1 0 1 1 0 1 1 0 1 1 0 1 1 0 1 1 0 0 1 0 1 1 0 1 1 0 1 1 
0.119498 0.103698 0.103702 838.893959 830.222040 0.264239 0.000000 0
2 0 0 0 0 2 0 2 0 0 2 2 0 0 0 2 0 0 0 2 0 0 0 0 2 0 0 0 0 0 0 0 0 0 2 0 0 2 0 2 2 0 0 0 2 0 0 0 2 0 0 2 2 0 0 0 2 0 0 2 0 0 0 0 0 0 0 0 0 0 0 0 0 2 0 0 0 0 2 0 0 0 2 0 0 0 0 0 0 0 2 2 0 0 0 0 0 2 0 0 
0 1 1 0 1 1 0 1 1 0 1 1 0 1 1 0 1 1 0 1 1 0 0 1 0 1 1 0 1 1 0 0 1 0 0 1 0 1 1 
0.113955 0.100537 0.100541 841.631589 832.882117 0.289403 0.000000 0
2 2 0 0 2 0 2 0 0 0 0 2 2 2 2 0 0 0 2 0 0 2 0 2 0 2 2 2 0 0 0 0 0 0 0 0 0 0 0 0 0 0 0 2 2 0 0 0 2 2 0 2 0 0 0 0 2 0 0 2 0 0 0 0 0 0 2 0 0 0 2 0 2 0 0 2 0 2 2 0 2 0 2 2 0 0 2 0 0 2 0 0 0 0 0 0 0 0 0 0 
0 1 1 0 1 1 0 1 1 0 1 1 0 0 1 0 1 1 0 1 1 0 1 1 0 1 1 0 1 1 0 0 1 0 1 1 0 1 1 
0.118181 0.102955 0.102960 844.459911 836.821115 0.297180 0.000000 0
2 0 2 0 0 2 0 0 0 0 2 0 0 0 0 0 0 2 2 2 0 2 0 2 0 0 0 0 0 0 2 2 0 2 0 2 0 0 0 2 0 2 0 0 0 0 0 0 0 0 0 2 2 0 2 0 2 0 2 2 0 0 0 0 2 2 0 2 0 0 0 2 2 2 2 0 0 2 0 0 2 0 2 0 2 2 2 0 2 0 2 0 2 0 0 2 0 2 0 0 
0 1 1 0 1 1 0 1 1 0 1 1 0 1 1 0 0 1 0 0 1 0 1 1 0 1 1 0 1 1 0 1 1 0 1 1 0 1 1 
0.139451 0.113065 0.113075 846.198593 809.095631 0.471301 0.000000 0
2 2 2 2 2 2 2 0 0 0 2 2 2 2 0 0 2 0 2 0 0 2 2 0 2 2 2 2 0 0 2 2 0 2 0 2 2 2 2 2 2 2 0 2 2 0 2 2 2 0 2 2 0 2 2 0 2 2 0 2 2 2 2 2 2 2 2 2 2 2 2 2 2 0 2 0 0 2 2 2 2 2 2 0 0 0 2 2 2 2 2 2 2 2 2 0 2 2 0 2 
0 1 1 0 1 1 0 1 1 0 1 1 0 1 1 0 1 1 0 1 1 0 1 1 0 0 1 0 1 1 0 1 1 0 0 1 0 0 1 
0.119576 0.103575 0.103580 847.946867 841.109222 0.064696 0.000000 0
0 0 0 0 0 0 0 0 0 0 0 0 0 0 0 0 0 0 0 0 0 0 0 0 0 0 0 0 0 0 0 0 0 0 0 0 0 0 0 0 0 0 0 0 0 0 0 0 0 0 0 0 0 0 0 0 0 0 0 0 0 0 0 0 0 0 0 0 0 0 0 0 0 0 0 0 0 0 0 0 0 0 0 0 0 0 0 0 0 0 0 0 0 0 0 0 0 0 0 0 
0 1 1 0 1 1 0 1 1 0 0 1 0 1 1 0 1 1 0 1 1 0 1 1 0 1 1 0 1 1 0 0 1 0 0 1 0 1 1 
0.109196 0.097695 0.097698 848.038849 842.119263 0.027595 0.000000 0
0 0 0 0 0 0 0 0 0 0 0 0 0 0 0 0 0 0 0 0 0 0 0 0 0 0 0 0 0 0 0 0 0 0 0 0 0 0 0 0 0 0 0 0 0 0 0 0 0 0 0 0 0 0 2 0 0 0 0 0 0 0 0 0 0 0 0 0 0 0 0 0 0 0 0 0 0 0 0 0 0 0 0 0 0 0 0 0 0 0 0 0 0 0 0 0 0 0 0 0 
0 1 1 0 0 1 0 0 1 0 1 1 0 1 1 0 1 1 0 1 1 0 0 1 0 1 1 0 1 1 0 1 1 0 1 1 0 1 1 
0.111108 0.098587 0.098590 847.250625 841.174345 0.135351 0.000000 0
0 0 0 0 0 0 0 0 0 0 0 0 0 0 0 0 0 0 0 0 0 0 0 0 0 2 0 0 0 0 0 0 0 0 0 0 0 0 0 0 0 0 0 0 0 0 0 0 0 0 0 0 0 0 0 0 0 0 0 0 0 0 0 0 0 0 0 0 0 0 0 0 0 0 0 0 0 0 0 0 0 0 0 0 0 0 0 0 0 0 0 0 0 0 0 2 0 0 0 0 
0 1 1 0 1 1 0 1 1 0 1 1 0 0 1 0 1 1 0 1 1 0 1 1 0 0 1 0 1 1 0 0 1 0 1 1 0 1 1 
0.108500 0.097316 0.097318 845.694079 839.147952 0.275108 0.000000 0
2 2 2 0 2 2 0 2 2 0 0 0 0 0 0 0 0 0 2 2 0 0 0 0 0 2 0 0 0 2 2 0 2 0 0 0 0 0 0 2 0 0 0 2 0 0 0 2 0 2 0 0 0 2 0 0 2 0 0 0 2 2 0 0 0 0 0 0 2 2 0 0 0 0 0 2 0 0 0 0 2 0 0 0 0 0 0 0 0 2 2 2 0 0 0 2 0 0 0 0 
0 1 1 0 1 1 0 0 1 0 0 1 0 1 1 0 1 1 0 1 1 0 1 1 0 1 1 0 0 1 0 1 1 0 1 1 0 1 1 
0.113793 0.100019 0.100023 843.774251 836.403280 0.132707 0.000000 0
0 0 0 2 0 0 0 0 0 0 0 0 0 0 0 0 0 0 0 0 0 0 0 0 0 0 0 2 0 0 0 0 0 0 0 0 0 0 0 0 0 0 0 0 0 0 0 0 2 0 0 0 0 0 0 0 0 0 0 0 0 0 0 0 0 0 0 0 0 0 2 0 2 0 0 0 0 0 0 0 0 0 0 0 0 0 0 0 0 0 0 2 0 0 0 0 0 0 0 0 
0 1 1 0 1 1 0 1 1 0 1 1 0 0 1 0 0 1 0 0 1 0 1 1 0 1 1 0 1 1 0 1 1 0 0 1 0 1 1 
0.103332 0.094080 0.094082 841.890460 834.797371 0.143740 0.000000 0
0 0 0 0 0 0 0 0 0 0 0 0 0 0 0 0 0 0 0 2 0 0 0 0 0 0 0 0 0 0 0 0 0 0 0 0 0 0 0 0 0 2 2 0 0 0 0 0 0 0 0 0 0 2 0 0 0 0 0 0 0 0 0 0 0 0 0 0 0 0 0 0 0 0 0 0 0 0 0 0 0 0 0 0 0 0 0 0 0 0 0 0 0 0 0 2 0 0 0 0 
0 1 1 0 1 1 0 1 1 0 0 1 0 1 1 0 1 1 0 0 1 0 1 1 0 1 1 0 1 1 0 1 1 0 1 1 0 1 1 
0.103948 0.094132 0.094134 840.931087 833.552188 0.242764 0.000000 0
0 0 0 0 0 2 0 2 0 0 0 0 0 0 0 0 0 2 2 0 0 0 0 0 0 0 0 0 0 0 2 0 0 0 0 2 0 0 0 0 0 0 0 0 0 0 2 0 0 0 0 2 0 0 2 2 0 0 0 0 2 0 0 0 0 0 0 0 0 0 0 0 0 2 0 0 0 0 0 0 0 0 2 0 0 0 0 0 0 0 2 0 0 0 0 2 0 0 2 0 
0 1 1 0 1 1 0 1 1 0 1 1 0 1 1 0 1 1 0 1 1 0 1 1 0 1 1 0 1 1 0 1 1 0 0 1 0 1 1 
0.100832 0.092904 0.092905 829.131792 821.311695 0.134499 0.000000 0
0 0 0 0 0 0 0 0 0 2 0 0 0 0 0 0 0 0 0 0 0 0 0 0 0 0 0 0 0 0 0 0 0 0 0 0 0 0 0 0 0 0 0 0 0 0 0 0 0 0 0 0 0 0 0 0 0 0 0 0 0 0 0 0 0 0 0 0 2 0 0 0 0 0 0 0 0 0 0 0 0 0 0 0 0 0 0 0 0 0 0 0 0 0 0 2 2 0 0 0 
0 1 1 0 1 1 0 1 1 0 1 1 0 1 1 0 1 1 0 0 1 0 0 1 0 1 1 0 1 1 0 1 1 0 1 1 0 1 1 
0.118431 0.102869 0.102874 830.044335 820.968121 0.006919 0.000000 0
0 0 0 0 0 0 0 0 0 0 0 0 0 0 0 0 0 0 0 0 0 0 0 0 0 0 0 0 0 0 0 0 0 0 0 0 0 0 0 0 0 0 0 0 0 0 0 0 0 0 0 0 0 0 0 0 0 0 0 0 0 0 0 0 0 0 0 0 0 0 0 0 0 0 0 0 0 0 0 0 0 0 0 0 0 0 0 0 0 0 0 0 0 0 0 0 0 0 0 0 
0 1 1 0 1 1 0 0 1 0 1 1 0 0 1 0 1 1 0 0 1 0 1 1 0 1 1 0 1 1 0 1 1 0 0 1 0 1 1 
0.111326 0.099256 0.099259 832.037851 822.809665 0.289828 0.000000 0
0 2 0 0 0 0 0 2 0 0 0 0 0 0 0 2 2 0 0 2 0 0 0 0 0 0 0 0 2 2 0 2 0 0 0 0 2 0 2 2 0 0 0 2 0 0 0 2 0 0 2 0 2 0 0 2 0 2 0 0 0 0 0 2 2 0 2 2 0 0 0 2 0 0 2 0 2 0 2 0 0 2 2 0 2 2 0 0 0 2 0 0 0 0 0 2 0 0 0 0 
0 1 1 0 1 1 0 0 1 0 1 1 0 1 1 0 1 1 0 1 1 0 1 1 0 1 1 0 1 1 0 1 1 0 1 1 0 1 1 
0.120006 0.104260 0.104264 834.512611 824.013286 0.293401 0.000000 0
2 2 0 0 0 0 0 0 0 0 0 0 2 0 0 0 0 0 2 0 2 2 2 2 0 2 0 0 0 2 0 2 0 0 2 0 0 0 0 0 2 0 0 0 0 0 2 0 2 2 0 0 2 2 0 0 0 0 2 0 0 2 2 0 2 0 2 2 2 2 2 0 0 0 0 2 0 0 0 0 0 0 0 0 2 2 2 2 0 0 0 0 2 0 2 0 0 0 0 0 
0 1 1 0 1 1 0 1 1 0 1 1 0 1 1 0 1 1 0 1 1 0 1 1 0 1 1 0 1 1 0 1 1 0 1 1 0 0 1 
0.119301 0.104280 0.104284 837.442461 826.583802 0.249596 0.000000 0
0 2 0 0 2 2 0 0 0 0 0 2 0 2 0 0 0 0 2 0 0 0 0 0 0 0 2 0 2 0 0 2 2 2 0 0 0 0 0 0 0 0 0 2 0 0 0 0 2 0 2 0 0 0 0 2 2 0 2 0 0 2 0 0 0 0 2 0 0 0 2 0 0 0 0 0 0 0 0 0 0 0 0 0 0 2 0 0 0 0 0 0 0 0 0 2 0 2 0 0 
0 0 1 0 1 1 0 1 1 0 1 1 0 1 1 0 1 1 0 0 1 0 1 1 0 0 1 0 0 1 0 1 1 0 1 1 0 1 1 
0.124041 0.106728 0.106734 840.443558 829.613207 0.262696 0.000000 0
0 0 0 2 0 0 0 0 0 0 2 0 0 0 0 0 2 0 0 0 0 0 0 0 2 0 0 2 2 0 0 0 0 0 2 2 0 0 2 0 0 2 0 0 2 2 2 0 0 0 0 0 0 0 0 0 0 0 2 2 2 0 0 0 0 0 0 2 0 0 0 0 0 0 2 0 0 0 0 0 2 0 0 2 2 2 0 0 0 0 0 0 0 0 0 2 0 0 0 2 
0 1 1 0 1 1 0 1 1 0 1 1 0 1 1 0 1 1 0 1 1 0 1 1 0 1 1 0 1 1 0 1 1 0 1 1 0 1 1 
0.127986 0.108720 0.108726 843.357624 833.133659 0.273255 0.000000 0
0 0 2 0 2 0 2 2 0 2 2 0 0 0 0 0 0 0 0 0 2 2 0 2 0 0 0 0 0 2 2 0 2 0 2 2 2 0 0 0 0 0 0 0 0 0 0 0 0 2 0 0 0 0 0 2 2 2 0 0 2 0 0 0 2 0 0 0 0 0 0 0 0 0 0 0 0 2 0 2 2 0 0 0 0 0 2 0 0 0 0 2 0 0 0 0 0 0 2 0 
0 1 1 0 1 1 0 0 1 0 0 1 0 1 1 0 0 1 0 1 1 0 1 1 0 1 1 0 1 1 0 1 1 0 1 1 0 1 1 
0.117307 0.102741 0.102745 845.457141 836.798813 0.248995 0.000000 0
2 0 2 0 0 0 2 0 2 0 2 2 0 0 2 0 0 0 2 0 0 0 0 0 0 2 0 0 0 0 2 0 0 0 0 2 0 0 0 2 0 2 0 2 2 2 0 2 0 0 2 0 0 0 0 0 0 2 0 0 0 0 0 0 0 0 0 0 2 2 0 0 0 2 0 0 0 0 0 0 2 0 0 0 0 2 0 0 0 0 0 0 0 0 2 0 0 0 2 0 
0 1 1 0 1 1 0 1 1 0 1 1 0 1 1 0 1 1 0 1 1 0 0 1 0 0 1 0 0 1 0 1 1 0 1 1 0 1 1 
0.109505 0.098032 0.098034 846.797112 839.813195 0.110160 0.000000 0
0 0 0 0 0 0 0 0 0 0 0 0 0 0 0 0 0 0 0 0 0 0 0 0 0 0 0 0 0 0 0 0 0 0 0 0 0 0 0 0 0 0 0 0 0 0 0 0 0 0 0 0 0 0 0 0 0 0 0 0 0 0 2 0 0 0 0 0 0 0 2 0 0 0 0 0 0 0 0 0 0 0 0 0 0 0 0 0 0 0 0 0 0 0 0 0 0 0 0 0 
0 1 1 0 0 1 0 1 1 0 1 1 0 1 1 0 1 1 0 1 1 0 1 1 0 1 1 0 0 1 0 1 1 0 0 1 0 1 1 
0.108155 0.096900 0.096902 847.152351 840.823967 0.118691 0.000000 0
0 0 0 0 0 0 0 0 0 0 0 0 0 0 0 0 0 0 0 0 0 0 0 0 0 0 0 0 0 0 0 0 0 0 0 0 0 0 0 0 0 0 0 0 0 2 0 0 0 0 0 0 0 0 0 0 0 0 0 0 0 0 0 0 0 0 0 0 0 0 0 0 0 0 0 0 0 0 0 0 0 0 0 0 0 0 2 0 0 0 0 0 0 0 0 0 0 0 0 0 
0 1 1 0 1 1 0 1 1 0 1 1 0 0 1 0 1 1 0 1 1 0 0 1 0 1 1 0 1 1 0 1 1 0 1 1 0 1 1 
0.106930 0.096264 0.096267 846.409627 840.048854 0.122120 0.000000 0
0 0 0 0 0 0 0 0 0 0 0 0 0 0 0 0 0 0 0 0 0 0 0 0 0 0 0 0 0 0 0 0 0 0 0 0 0 0 0 0 0 0 0 0 0 0 0 0 0 0 0 0 0 0 0 0 0 0 0 0 0 0 0 0 2 0 2 0 0 0 0 0 0 0 0 0 0 0 0 0 0 0 0 0 0 0 0 0 0 0 0 0 0 0 0 0 0 0 0 0 
0 1 1 0 1 1 0 1 1 0 1 1 0 1 1 0 1 1 0 1 1 0 1 1 0 1 1 0 1 1 0 1 1 0 1 1 0 1 1 
0.112760 0.099586 0.099590 844.915343 837.538884 0.123502 0.000000 0
0 0 0 0 0 0 0 0 0 0 0 0 0 0 0 0 0 0 0 0 0 0 0 0 0 0 0 0 0 0 0 0 0 0 0 0 0 0 0 0 0 0 0 0 0 0 0 0 0 0 0 0 0 0 0 0 0 0 0 0 0 0 0 0 0 0 0 0 0 0 0 0 0 2 0 2 0 0 0 0 0 0 0 0 0 0 0 0 0 0 0 0 0 0 0 0 0 0 0 0 
0 1 1 0 0 1 0 1 1 0 1 1 0 1 1 0 1 1 0 1 1 0 0 1 0 1 1 0 1 1 0 1 1 0 1 1 0 1 1 
0.135679 0.110485 0.110494 842.386061 802.392642 0.588601 0.000000 0
2 2 2 2 2 2 2 2 2 2 0 2 2 2 2 2 2 2 2 2 0 2 2 2 2 2 2 2 2 2 2 2 2 2 2 2 2 2 2 2 2 2 2 2 2 2 2 2 2 2 2 2 2 2 2 2 2 2 2 0 2 2 2 2 2 0 2 2 2 2 2 2 2 2 2 2 2 2 2 2 2 2 2 2 2 2 2 2 2 2 2 2 2 2 0 2 2 2 2 2 
0 1 1 0 1 1 0 1 1 0 1 1 0 0 1 0 1 1 0 1 1 0 1 1 0 1 1 0 1 1 0 1 1 0 1 1 0 1 1 
0.106862 0.096000 0.096003 840.828212 832.491454 0.120869 0.000000 0
2 0 0 0 0 0 0 0 0 0 0 0 0 0 0 0 0 0 0 0 0 0 0 0 0 0 0 0 0 0 0 0 0 0 0 0 0 0 0 0 0 0 0 0 0 0 0 0 0 0 0 0 0 0 0 0 0 0 0 0 0 0 0 0 0 0 0 0 0 0 0 0 0 0 0 0 0 0 0 2 0 0 0 0 0 0 0 0 0 0 0 0 0 0 0 0 0 0 0 0 
0 1 1 0 0 1 0 0 1 0 1 1 0 0 1 0 1 1 0 1 1 0 1 1 0 1 1 0 1 1 0 1 1 0 1 1 0 1 1 
0.102688 0.093658 0.093660 839.830432 831.645852 0.255516 0.000000 0
0 0 0 0 0 0 0 0 0 0 0 2 2 0 0 2 0 0 2 0 0 0 0 2 0 0 0 0 0 0 2 0 0 2 0 0 0 0 0 0 0 0 0 0 0 0 0 0 0 0 0 0 2 0 2 0 0 0 0 2 0 0 0 0 2 0 0 0 0 0 0 0 0 0 0 0 0 0 0 0 2 0 0 0 2 2 0 0 0 2 0 0 0 2 2 0 0 0 2 0 
0 0 1 0 0 1 0 1 1 0 0 1 0 0 1 0 1 1 0 1 1 0 1 1 0 0 1 0 1 1 0 1 1 0 1 1 0 0 1 
0.112938 0.100053 0.100057 827.292873 816.929535 0.084561 0.000000 0
0 0 0 0 0 0 0 0 0 0 0 0 0 0 0 0 0 0 0 0 0 0 0 0 0 0 0 0 0 0 0 0 0 0 0 0 0 0 0 0 0 0 0 0 0 0 0 0 0 0 0 0 0 0 0 0 0 0 0 0 0 0 0 0 0 0 0 0 0 0 2 0 0 0 0 0 0 0 0 0 0 0 0 0 0 0 0 0 0 0 0 0 0 0 0 0 2 0 0 0 
0 1 1 0 1 1 0 0 1 0 1 1 0 0 1 0 1 1 0 0 1 0 1 1 0 1 1 0 1 1 0 1 1 0 1 1 0 1 1 
0.162894 0.124278 0.124296 825.360998 706.109903 0.686640 0.000000 0
2 0 2 0 2 2 2 2 2 2 2 2 2 2 0 2 2 2 2 2 2 0 2 2 0 2 2 2 0 2 2 2 2 2 2 2 2 0 2 2 0 2 0 2 2 2 0 0 2 0 2 0 0 2 2 2 2 2 2 2 2 2 2 2 0 2 2 2 2 2 0 0 2 2 2 2 2 2 2 2 2 2 2 2 2 2 2 2 2 2 2 2 2 2 2 2 2 2 2 2 
0 1 1 0 1 1 0 1 1 0 1 0 0 1 1 0 1 1 0 1 1 0 1 1 0 0 1 0 1 1 0 1 1 0 0 1 0 0 1 
0.126452 0.107716 0.107722 829.996892 818.315777 0.273357 0.000000 0
0 2 0 2 0 2 2 0 0 0 0 0 0 0 0 2 0 0 0 0 0 0 2 2 0 0 0 2 0 0 0 0 2 0 0 0 0 0 2 0 0 0 0 0 0 2 2 0 2 0 2 0 0 0 2 0 0 0 0 2 0 0 2 0 0 0 2 0 2 0 0 0 0 0 0 0 0 0 0 0 0 0 2 0 2 0 0 0 0 2 0 0 0 0 2 2 0 0 2 0 
0 0 1 0 0 1 0 0 1 0 1 1 0 1 1 0 1 1 0 0 1 0 1 1 0 1 1 0 1 1 0 1 1 0 1 1 0 1 1 
0.151353 0.119795 0.119808 832.231886 777.051390 0.629025 0.000000 0
2 2 2 2 2 2 2 2 2 2 2 2 2 2 2 2 2 2 2 2 2 0 2 2 2 2 2 2 2 0 2 2 2 2 2 2 2 2 2 2 2 2 2 2 2 2 2 2 2 2 2 2 2 2 2 2 2 2 2 2 2 2 2 2 2 2 2 2 2 2 2 2 2 2 2 2 2 2 2 2 2 2 2 2 2 0 2 2 0 2 2 2 2 2 2 2 2 2 2 0 
0 1 1 0 1 1 0 1 1 0 1 1 0 1 1 0 1 1 0 1 1 0 0 1 0 1 1 0 0 1 0 1 1 0 1 1 0 1 1 
0.156253 0.123536 0.123549 836.284991 810.938763 0.520924 0.000000 0
2 2 2 2 2 2 2 2 2 2 2 2 2 2 2 2 2 2 2 2 2 2 2 2 2 0 2 2 2 0 2 2 2 2 2 2 2 2 2 2 2 2 2 2 2 0 2 2 2 2 2 2 2 2 2 0 2 2 0 2 0 2 2 2 2 2 2 2 2 2 2 2 2 2 2 2 2 2 2 2 2 2 2 2 2 2 2 2 2 2 2 2 2 2 2 2 2 2 2 2 
0 0 1 0 1 1 0 0 1 0 1 1 0 1 1 0 1 1 0 0 1 0 1 1 0 0 1 0 1 1 0 1 1 0 1 1 0 0 1 
0.173182 0.131862 0.131881 838.518798 771.568150 0.646577 0.000000 0
2 2 2 2 2 2 2 2 2 2 2 2 2 2 2 2 0 2 2 2 2 2 2 2 2 2 2 2 2 2 2 2 2 2 2 2 2 2 0 2 2 2 2 2 2 2 2 2 2 2 2 2 2 2 0 2 2 2 2 2 2 0 2 2 2 2 0 2 2 2 2 2 0 0 0 2 2 0 0 2 2 2 2 2 2 0 2 2 2 2 2 2 2 2 0 2 2 2 2 2 
0 0 1 0 1 1 0 0 1 0 1 1 0 1 1 0 1 1 0 0 1 0 1 1 0 0 1 0 0 1 0 1 1 0 1 1 0 1 1 
0.164058 0.126661 0.126677 841.535887 780.839381 0.607908 0.000000 0
2 2 2 2 2 2 2 2 0 2 2 2 2 2 2 2 2 0 2 0 2 2 0 2 2 2 2 2 2 0 2 2 2 2 2 2 2 2 2 2 2 2 0 2 2 2 2 0 2 2 0 2 0 2 2 2 2 2 2 2 2 2 2 2 2 2 2 2 2 2 2 2 2 2 2 2 2 2 2 2 0 2 2 2 2 2 2 2 2 2 2 2 2 0 2 2 2 2 2 2 
0 1 1 0 1 1 0 1 1 0 1 1 0 1 1 0 0 1 0 1 1 0 0 1 0 0 1 0 1 1 0 1 1 0 1 1 0 1 0 
0.125440 0.107130 0.107136 844.779365 834.914529 0.247958 0.000000 0
0 0 0 2 0 2 0 0 0 0 0 2 0 2 0 0 0 0 0 2 2 0 0 2 0 2 0 0 0 0 2 0 0 0 0 0 0 0 2 0 0 0 0 2 2 0 2 2 0 0 0 0 0 0 0 2 0 0 2 0 0 0 2 0 0 0 0 0 0 0 0 0 0 0 0 2 2 2 0 0 0 0 2 0 0 2 0 2 0 0 0 0 0 0 0 0 0 0 0 0 
0 1 1 0 1 1 0 1 1 0 1 1 0 1 1 0 1 1 0 1 1 0 0 1 0 1 1 0 1 1 0 0 1 0 0 1 0 1 1 
0.115218 0.101197 0.101201 846.395415 838.583006 0.244191 0.000000 0
2 2 0 0 0 0 0 0 0 2 2 2 2 0 0 0 2 0 0 0 0 2 0 2 0 0 2 0 0 0 0 0 0 0 2 0 2 0 0 0 0 0 0 0 0 0 0 0 0 2 0 2 0 0 0 0 0 0 0 0 0 0 2 0 2 2 0 0 0 2 0 0 0 0 0 2 2 0 0 2 0 0 0 0 0 0 0 0 0 0 0 0 0 0 0 2 2 0 0 0 
0 1 1 0 1 1 0 1 1 0 0 1 0 0 1 0 1 1 0 1 1 0 0 1 0 1 1 0 1 1 0 1 1 0 1 1 0 0 1 
0.114712 0.100756 0.100760 846.983960 839.931796 0.270085 0.000000 0
0 2 0 2 2 0 0 0 0 0 0 2 0 0 0 0 2 0 0 0 2 0 0 0 2 0 0 2 0 0 0 0 0 0 0 0 0 2 2 0 2 0 2 2 0 2 2 2 0 2 0 0 0 0 0 0 0 0 0 0 0 2 0 0 2 0 0 0 2 0 0 0 2 0 0 2 2 0 0 2 0 0 0 2 0 0 2 0 0 0 0 0 0 2 0 0 0 0 0 0 
0 1 1 0 1 1 0 1 1 0 1 1 0 1 1 0 1 1 0 0 1 0 1 1 0 1 1 0 1 1 0 1 1 0 1 1 0 1 1 
0.110986 0.098627 0.098630 846.294561 839.431981 0.278142 0.000000 0
0 0 2 0 0 0 0 0 2 0 2 0 2 0 2 0 0 2 2 2 2 0 0 0 0 0 0 2 0 0 0 0 0 0 0 0 0 2 2 0 0 0 2 0 0 0 2 0 2 0 0 0 0 0 0 0 0 0 0 0 2 0 0 0 0 0 0 0 0 0 0 0 0 0 0 0 0 0 0 0 0 0 0 0 2 0 0 0 2 0 0 2 0 0 0 2 0 0 0 0 
0 0 1 0 1 1 0 1 1 0 0 1 0 1 1 0 1 1 0 1 1 0 1 1 0 0 1 0 1 1 0 1 1 0 1 1 0 1 1 
0.113002 0.099714 0.099718 844.730894 837.013267 0.123670 0.000000 0
0 0 0 0 0 0 0 0 0 0 0 0 0 2 0 2 0 0 0 0 0 0 0 0 0 0 0 0 0 0 0 0 0 0 0 0 0 0 0 0 0 0 0 0 0 0 0 0 2 0 0 0 0 0 0 0 0 0 0 0 2 0 0 0 0 0 0 0 0 0 0 0 0 0 0 2 0 0 0 0 0 0 0 0 0 0 0 0 0 0 0 0 0 0 0 0 0 0 0 0 
0 1 1 0 1 1 0 1 1 0 0 1 0 1 1 0 1 1 0 1 1 0 1 1 0 1 1 0 1 1 0 0 1 0 1 1 0 0 1 
0.115389 0.101018 0.101022 842.708452 833.778362 0.122130 0.000000 0
0 0 0 0 0 0 0 0 0 0 0 0 2 0 0 0 0 0 0 0 0 0 0 0 0 0 0 0 0 0 0 0 0 0 0 0 0 0 0 0 0 0 0 0 2 0 0 0 0 0 0 0 0 0 0 0 0 0 0 0 0 0 0 0 0 0 2 0 0 0 0 0 0 0 0 0 0 0 0 0 0 2 0 0 0 0 0 0 0 0 0 0 0 0 0 0 0 0 0 0 
0 1 1 0 1 1 0 0 1 0 1 1 0 1 1 0 1 1 0 0 1 0 1 1 0 1 1 0 0 1 0 1 1 0 1 1 0 0 1 
0.103297 0.094619 0.094621 840.717509 831.372921 0.128819 0.000000 0
0 0 0 0 0 0 0 0 0 0 0 0 0 0 0 0 0 0 0 0 0 0 0 0 0 0 0 0 0 0 0 0 0 0 0 0 0 0 0 0 0 0 0 0 0 0 0 0 0 0 0 0 0 0 0 0 0 0 0 0 0 0 0 0 0 0 0 0 0 0 0 0 0 0 0 0 0 0 0 0 0 0 0 0 0 0 0 0 0 0 0 0 0 0 0 0 0 0 0 0 
0 1 1 0 0 1 0 1 1 0 1 1 0 1 1 0 1 1 0 1 1 0 0 1 0 1 1 0 1 1 0 1 1 0 1 1 0 1 1 
0.113089 0.099671 0.099675 840.079345 830.164063 0.054627 0.000000 0
0 0 0 0 0 0 0 0 0 0 0 0 0 0 0 0 0 0 0 0 0 0 0 0 0 0 0 0 0 0 0 0 0 0 0 0 0 0 0 0 0 0 0 0 0 0 0 0 0 0 0 0 0 0 0 0 0 0 0 0 0 0 0 0 0 0 0 0 0 0 0 0 0 0 0 0 0 0 0 0 0 0 0 0 0 0 0 0 0 0 0 0 0 0 0 0 0 0 0 0 
0 1 1 0 1 1 0 1 1 0 1 1 0 1 1 0 1 1 0 0 1 0 1 1 0 1 1 0 1 1 0 1 1 0 1 1 0 1 1 
0.117424 0.103088 0.103092 827.119107 814.923487 0.286698 0.000000 0
0 0 0 2 0 0 0 0 2 0 0 0 0 0 0 0 0 2 0 0 0 0 2 0 0 0 0 0 0 0 0 2 0 0 2 0 0 2 2 2 0 0 2 0 0 2 2 0 0 2 0 0 2 0 0 0 0 2 0 0 0 0 0 0 0 0 0 2 0 0 0 0 2 0 2 0 0 2 0 0 2 0 0 0 2 0 0 0 0 0 2 0 0 2 0 0 0 0 2 0 
0 1 1 0 0 1 0 0 1 0 1 1 0 0 1 0 1 1 0 0 1 0 1 1 0 1 1 0 0 1 0 1 1 0 1 1 0 1 1 
0.126182 0.108071 0.108077 826.912683 813.768599 0.070207 0.000000 0
0 0 0 0 0 0 0 0 0 0 0 0 2 0 0 0 0 0 0 0 0 0 0 0 0 0 0 0 0 0 0 0 0 0 0 0 0 0 0 0 0 0 0 0 0 0 0 0 0 0 0 0 0 0 0 0 0 0 0 0 0 0 0 0 0 0 0 0 0 0 0 0 0 0 0 0 0 0 0 0 0 0 0 0 0 0 0 0 0 0 0 0 0 0 0 0 0 0 0 0 
0 0 1 0 1 1 0 1 1 0 0 1 0 1 1 0 1 1 0 1 1 0 1 1 0 1 1 0 1 1 0 1 1 0 0 1 0 1 1 
0.111432 0.099869 0.099871 828.994128 816.638845 0.069039 0.000000 0
0 0 0 0 0 0 2 0 0 0 0 0 0 0 0 0 0 0 0 0 0 0 0 0 0 0 0 0 0 0 0 0 0 0 0 0 0 0 0 0 0 0 0 0 0 0 0 0 0 0 0 0 0 0 0 0 0 0 0 0 0 0 0 0 0 0 0 0 0 0 0 0 0 0 0 0 0 0 0 0 0 0 0 0 0 0 0 0 0 0 0 0 0 0 0 0 0 0 0 0 
0 0 1 0 1 1 0 1 1 0 1 1 0 0 1 0 1 1 0 1 1 0 1 1 0 0 1 0 1 1 0 1 1 0 1 1 0 0 1 
0.120498 0.104806 0.104810 832.203099 819.441030 0.012149 0.000000 0
0 0 0 0 0 0 0 0 0 0 0 0 0 0 0 0 0 0 0 0 0 0 0 0 0 0 0 0 0 0 0 0 0 0 0 0 0 0 0 0 0 0 0 0 0 0 0 0 0 0 0 0 0 0 0 0 0 0 0 0 0 0 0 0 0 0 0 0 0 0 0 0 0 0 0 0 0 0 0 0 0 0 0 0 0 0 0 0 0 0 0 0 0 0 0 0 0 0 0 0 
0 0 1 0 1 0 0 1 1 0 1 1 0 0 1 0 1 1 0 1 1 0 1 1 0 0 1 0 1 1 0 1 1 0 1 1 0 0 1 
0.134113 0.112528 0.112535 836.197108 822.493248 0.026631 0.000000 0
0 0 0 0 0 0 0 0 0 0 0 0 0 0 0 0 0 0 0 0 0 0 0 0 0 0 0 0 0 0 0 0 0 0 0 0 0 0 0 0 0 0 0 0 0 0 0 0 0 0 0 0 0 0 0 0 0 0 0 0 0 0 0 0 0 0 0 0 0 0 0 0 0 0 0 0 0 0 0 0 0 0 0 0 0 0 0 0 0 0 0 0 0 0 0 0 0 0 0 0 
0 1 1 0 1 1 0 1 1 0 1 1 0 1 1 0 1 1 0 0 1 0 1 1 0 1 1 0 1 1 0 1 1 0 0 1 0 1 1 
0.162069 0.126296 0.126312 838.986758 788.723506 0.597543 0.000000 0
2 2 2 2 2 2 2 2 2 2 2 2 2 2 2 0 2 2 2 2 2 2 2 2 0 2 2 2 2 2 2 2 2 2 2 2 0 0 0 0 0 2 2 2 2 2 2 2 2 2 2 2 2 2 2 0 2 2 2 2 2 0 2 2 2 2 2 2 2 2 2 0 2 2 2 2 2 2 2 0 2 2 2 0 2 2 2 2 2 2 2 2 0 2 2 2 2 2 2 2 
0 1 1 0 1 1 0 1 1 0 1 1 0 1 1 0 1 1 0 1 1 0 1 1 0 0 1 0 0 1 0 0 1 0 1 1 0 1 1 
0.131697 0.110946 0.110953 842.559963 830.378093 0.245489 0.000000 0
0 0 0 0 0 0 0 2 0 0 0 0 0 0 0 0 2 0 0 0 0 0 0 0 0 0 0 0 2 0 2 2 0 0 0 0 0 0 0 0 0 0 0 2 2 0 0 0 2 0 0 0 0 0 2 0 0 0 0 2 0 0 0 2 2 0 0 0 0 0 0 2 2 0 0 0 0 0 0 0 0 0 0 0 0 0 0 0 0 0 0 0 2 0 0 0 0 2 0 0 
0 1 1 0 0 1 0 1 1 0 0 1 0 0 1 0 1 1 0 1 1 0 1 1 0 1 1 0 1 1 0 1 1 0 1 1 0 1 1 
0.113247 0.100522 0.100526 844.882587 835.648799 0.271721 0.000000 0
0 0 0 0 0 0 2 0 0 0 0 0 0 0 0 0 0 0 2 0 0 0 2 0 0 2 0 2 0 2 0 0 0 0 0 0 2 2 0 0 0 0 0 2 0 2 2 0 0 2 0 0 0 2 2 2 0 2 0 0 0 2 0 0 2 2 0 0 0 0 0 2 2 2 0 0 0 0 0 2 0 0 0 0 2 0 0 0 2 2 2 0 0 2 2 0 0 0 2 0 
0 0 1 0 1 1 0 1 1 0 1 1 0 1 1 0 1 1 0 1 1 0 1 1 0 1 1 0 1 1 0 1 1 0 1 1 0 1 1 
0.115057 0.101026 0.101030 846.635125 838.921454 0.270527 0.000000 0
0 0 0 0 2 0 0 0 0 0 0 0 0 2 2 0 2 0 0 0 0 0 0 0 0 2 0 0 0 0 0 0 0 2 0 0 2 0 0 0 0 0 0 0 0 2 0 2 0 0 0 0 0 0 0 2 0 0 0 0 0 0 0 0 0 0 0 0 2 0 0 0 0 0 0 2 2 2 0 0 0 0 2 0 0 2 2 0 0 0 0 0 0 2 0 0 0 2 0 2 
0 0 1 0 1 1 0 1 1 0 1 1 0 1 1 0 1 1 0 1 1 0 1 1 0 1 1 0 1 1 0 1 1 0 0 1 0 1 1 
0.131259 0.108689 0.108697 847.037041 822.343211 0.328111 0.000000 0
2 0 2 2 0 0 0 0 2 0 0 0 0 2 0 0 0 0 2 0 2 0 0 2 0 2 2 2 0 2 0 0 0 2 0 2 0 0 2 0 0 0 0 2 0 0 0 2 0 2 0 2 2 0 0 2 0 2 0 0 2 0 0 2 0 0 0 0 0 0 0 0 0 2 0 2 0 2 2 2 0 0 0 0 2 2 2 2 2 0 2 0 0 0 0 2 0 0 0 0 
0 1 1 0 1 1 0 0 1 0 1 1 0 1 1 0 1 1 0 0 1 0 0 1 0 1 1 0 0 1 0 1 1 0 1 1 0 0 1 
0.115145 0.100805 0.100809 846.528153 839.473924 0.264210 0.000000 0
0 2 2 2 2 0 0 0 2 0 2 0 0 0 0 0 0 2 0 0 2 0 0 0 0 0 0 0 0 2 0 0 0 2 0 0 2 0 0 0 0 0 0 0 2 0 0 0 2 0 0 0 2 0 0 0 0 0 0 0 0 2 0 0 0 0 0 0 2 0 2 0 0 0 0 0 0 0 2 0 0 0 0 0 0 0 2 0 0 0 0 0 0 2 2 0 0 0 0 0 
0 1 1 0 1 1 0 1 1 0 1 1 0 0 1 0 1 1 0 1 1 0 0 1 0 1 1 0 1 1 0 1 1 0 1 1 0 1 1 
0.108890 0.097416 0.097419 844.801453 837.070058 0.273441 0.000000 0
0 0 2 2 2 2 0 2 0 2 0 2 2 2 0 2 0 0 2 2 0 0 0 0 0 0 2 0 0 0 0 0 0 2 0 0 2 0 0 2 0 2 2 2 0 0 0 0 0 0 0 0 0 0 0 0 2 0 0 0 0 0 0 0 2 0 2 2 0 2 0 0 0 0 0 2 0 0 0 0 0 0 0 0 0 0 0 2 0 0 0 0 2 0 0 0 0 2 2 0 
0 1 1 0 0 1 0 0 1 0 0 1 0 0 1 0 1 1 0 0 1 0 1 1 0 1 1 0 0 1 0 1 1 0 1 1 0 0 1 
0.107630 0.097042 0.097045 842.919266 833.698057 0.123737 0.000000 0
0 2 0 0 0 0 0 0 0 0 0 0 0 0 0 0 0 0 0 0 0 0 0 0 0 0 0 0 0 2 0 0 0 0 0 0 0 2 0 0 0 0 0 0 0 0 0 0 0 0 0 0 0 0 0 0 0 0 0 0 0 0 2 0 0 0 0 0 0 0 0 0 0 0 0 0 0 0 0 2 0 0 0 0 0 2 0 0 0 0 0 0 0 0 0 0 0 0 0 0 
0 1 1 0 0 1 0 1 1 0 1 1 0 1 1 0 0 1 0 0 1 0 1 1 0 1 1 0 1 1 0 1 1 0 1 1 0 1 1 
0.120297 0.103975 0.103980 841.577268 830.243816 0.007978 0.000000 0
0 0 0 0 0 0 0 0 0 0 0 0 0 0 0 0 0 0 0 0 0 0 0 0 0 0 0 0 0 0 0 0 0 0 0 0 0 0 0 0 0 0 0 0 0 0 0 0 0 0 0 0 0 0 0 0 0 0 0 0 0 0 0 0 0 0 0 0 0 0 0 0 0 0 0 0 0 0 0 0 0 0 0 0 0 0 0 0 0 0 0 0 0 0 0 0 0 0 0 0 
0 1 1 0 1 1 0 1 1 0 0 1 0 1 1 0 1 1 0 1 1 0 0 1 0 1 1 0 1 1 0 0 1 0 0 1 0 1 1 
0.142638 0.115123 0.115133 840.909057 805.922028 0.594523 0.000000 0
2 2 2 2 2 2 2 2 2 2 2 2 0 2 2 2 2 2 2 2 2 2 2 2 2 2 2 2 2 2 2 2 2 0 2 2 2 2 2 2 2 2 2 2 2 2 2 2 2 2 0 2 2 2 2 2 2 2 2 2 2 2 2 2 2 2 2 2 2 2 2 2 2 0 2 2 2 2 2 2 2 2 2 2 2 2 2 2 2 2 2 2 2 2 2 0 2 2 2 2 
0 1 1 0 0 1 0 1 1 0 1 1 0 1 1 0 1 1 0 1 1 0 0 1 0 1 1 0 0 1 0 1 1 0 1 1 0 0 1 
0.165445 0.128632 0.128648 827.508764 795.448407 0.565767 0.000000 0
2 2 2 2 2 2 2 2 2 2 2 2 2 2 2 2 2 2 2 2 2 2 2 2 2 2 2 2 2 2 2 2 2 2 2 2 2 2 2 2 2 2 2 2 2 2 2 2 2 0 2 2 2 2 2 2 2 2 2 2 2 2 2 2 2 2 2 2 2 2 2 2 2 2 0 2 2 2 2 2 0 2 2 2 2 2 2 2 2 2 2 2 2 2 2 2 0 2 2 2 
0 1 1 0 1 1 0 0 1 0 1 1 0 1 1 0 1 1 0 1 1 0 0 1 0 0 1 0 1 1 0 1 1 0 1 1 0 0 1 
0.175000 0.131563 0.131585 824.914051 710.678564 0.678131 0.000000 0
2 2 2 2 2 0 2 2 2 2 0 2 2 2 2 2 2 2 2 0 2 2 2 2 0 2 2 2 2 2 2 2 0 0 0 2 0 2 2 0 2 0 2 2 0 2 2 2 2 2 2 0 2 2 2 2 2 2 0 0 2 2 2 2 2 0 2 2 2 2 2 2 2 2 0 2 2 2 2 2 2 2 2 2 0 2 2 2 2 2 0 2 2 2 2 0 2 2 0 2 
0 1 1 0 1 1 0 1 1 0 1 1 0 1 1 0 1 1 0 1 1 0 1 0 0 1 1 0 1 1 0 1 1 0 1 1 0 1 1 
0.114855 0.101527 0.101531 828.735312 815.875169 0.066974 0.000000 0
0 0 0 0 0 0 0 0 0 0 0 0 0 0 0 0 0 0 0 0 0 0 0 0 0 0 0 0 0 0 0 0 0 0 0 0 0 0 0 0 0 0 0 0 0 0 0 0 0 0 0 0 0 0 0 0 0 0 0 0 0 0 0 0 0 0 0 0 0 0 0 0 0 0 0 0 0 0 0 0 0 0 0 0 0 0 0 0 0 0 0 0 0 0 0 0 0 0 0 0 
0 1 1 0 1 1 0 1 1 0 1 1 0 1 1 0 1 1 0 1 1 0 1 1 0 1 1 0 1 1 0 1 1 0 1 1 0 1 1 
0.111552 0.099342 0.099345 832.187383 820.402408 0.260656 0.000000 0
0 2 0 0 0 0 2 0 0 0 0 0 0 0 0 0 0 0 0 0 0 2 0 0 0 2 0 0 0 0 0 0 0 0 0 0 0 0 0 0 0 2 0 2 2 0 0 0 0 0 2 0 0 2 0 0 0 2 0 0 0 0 0 0 0 0 0 0 0 0 0 0 0 0 0 0 0 2 0 0 0 0 2 0 0 0 2 2 0 0 0 0 0 0 0 0 0 0 0 0 
0 0 1 0 1 1 0 0 1 0 0 1 0 1 1 0 1 1 0 1 1 0 1 1 0 1 1 0 1 1 0 0 1 0 1 1 0 1 1 
0.116056 0.102706 0.102710 836.389747 824.365628 0.260808 0.000000 0
0 0 0 2 2 0 0 0 0 2 0 0 0 0 0 2 2 0 0 0 0 0 0 0 2 0 0 0 0 0 2 2 0 0 0 0 0 0 0 0 0 0 0 2 0 0 0 0 0 0 0 2 0 0 0 0 0 0 2 0 0 0 0 0 2 0 0 0 0 0 0 0 0 0 0 0 0 0 0 2 0 2 0 0 2 0 0 0 2 0 0 0 0 2 0 0 0 0 0 0 
0 1 1 0 1 1 0 1 1 0 1 1 0 1 1 0 0 1 0 0 1 0 0 1 0 1 1 0 1 1 0 1 1 0 1 1 0 1 1 
0.139942 0.115369 0.115378 840.515692 827.849755 0.263813 0.000000 0
0 0 0 0 2 2 0 0 0 0 0 2 2 0 0 0 2 0 2 2 2 0 0 2 2 0 0 0 2 2 0 0 0 0 0 0 0 0 0 0 0 0 0 0 0 2 2 2 0 2 0 0 0 0 2 0 2 0 2 0 0 0 0 2 2 2 0 0 0 0 0 2 0 0 2 0 0 0 0 0 0 0 0 2 0 0 0 0 0 0 0 2 2 0 0 0 0 0 0 0 
0 1 1 0 1 1 0 1 1 0 0 1 0 1 1 0 1 1 0 1 1 0 1 1 0 1 1 0 1 1 0 0 1 0 1 1 0 1 1 
0.128853 0.108721 0.108727 843.565912 824.952613 0.293075 0.000000 0
2 2 0 0 0 0 0 0 0 2 0 0 0 2 0 0 0 0 0 0 0 2 2 0 0 0 2 2 0 0 0 0 2 2 2 0 2 2 0 0 0 2 0 0 0 2 0 0 0 0 0 2 0 0 0 0 2 0 0 0 0 0 0 0 0 0 0 2 2 0 0 0 0 2 0 0 2 0 2 0 0 2 2 2 0 0 0 2 0 2 0 2 2 0 0 0 0 0 0 2 
0 1 1 0 1 1 0 0 1 0 0 1 0 0 1 0 1 1 0 1 1 0 1 1 0 1 1 0 1 1 0 1 1 0 0 1 0 1 1 
0.119699 0.103688 0.103693 846.194535 837.598922 0.282094 0.000000 0
0 0 0 2 0 2 0 0 0 0 0 0 0 0 0 0 0 0 0 0 0 0 2 2 0 0 0 0 0 0 0 2 0 0 2 0 0 2 0 0 2 0 0 0 0 0 0 0 2 0 0 2 0 0 0 0 0 2 2 0 0 0 0 0 0 0 0 2 0 0 0 0 0 0 0 2 0 0 0 2 0 0 0 0 2 0 0 0 0 2 0 0 0 0 0 0 2 2 0 0 
0 1 1 0 1 1 0 0 1 0 1 1 0 1 1 0 1 1 0 1 1 0 0 1 0 1 1 0 1 1 0 1 1 0 1 1 0 1 1 
0.114599 0.100766 0.100769 847.789680 840.810547 0.279992 0.000000 0
0 0 0 0 0 0 0 0 2 0 2 0 2 0 0 0 2 0 0 2 2 0 0 0 0 2 0 0 0 0 2 0 0 2 0 2 0 0 0 0 0 0 0 0 0 2 0 2 0 0 0 0 0 2 0 0 0 2 2 0 2 0 2 0 0 2 0 2 2 0 0 2 0 0 0 0 0 0 2 0 0 2 0 0 0 0 2 0 0 0 0 0 2 0 0 0 0 2 0 0 
0 1 1 0 1 1 0 1 1 0 0 1 0 1 1 0 1 1 0 1 1 0 0 1 0 1 1 0 0 1 0 0 1 0 0 1 0 0 1 
0.115470 0.101041 0.101045 848.178649 841.768272 0.270446 0.000000 0
0 0 2 0 0 2 0 0 0 0 0 0 0 0 0 0 0 0 0 0 0 0 0 2 0 0 2 2 0 0 0 2 0 0 0 2 2 0 0 0 2 0 0 0 0 2 0 0 2 0 2 0 0 0 2 0 0 0 0 0 0 0 0 0 0 0 0 0 0 2 0 0 0 0 2 2 0 0 2 0 0 0 0 0 0 0 2 0 0 0 0 2 0 2 0 0 0 0 0 0 
0 1 1 0 0 1 0 1 1 0 0 1 0 1 1 0 1 1 0 1 1 0 1 1 0 1 1 0 0 1 0 0 1 0 0 1 0 1 1 
0.110861 0.098373 0.098376 847.255771 840.824851 0.269679 0.000000 0
2 0 0 2 0 0 0 0 2 0 0 0 0 0 0 2 0 0 2 0 2 0 0 2 0 0 2 0 2 0 0 0 0 0 0 2 2 0 0 2 0 0 0 0 2 0 2 0 0 0 0 0 0 2 2 0 0 0 0 0 0 2 2 0 0 0 0 0 0 2 0 0 0 0 0 0 0 2 0 2 0 0 0 0 2 0 0 0 0 0 0 0 0 0 2 2 0 0 0 2 
0 1 1 0 0 1 0 0 1 0 0 1 0 1 1 0 1 1 0 1 1 0 1 1 0 1 1 0 0 1 0 1 1 0 1 1 0 0 1 
0.109723 0.097770 0.097773 845.584685 837.920142 0.288859 0.000000 0
0 0 0 0 0 0 2 0 2 0 0 0 2 0 2 0 2 0 0 0 2 2 2 0 2 0 0 2 0 0 0 2 0 0 0 0 0 2 2 0 0 0 2 2 0 2 0 0 0 0 0 0 2 2 0 0 0 0 0 0 0 0 0 2 0 0 0 0 2 0 0 2 0 0 0 2 2 2 0 0 2 2 0 0 0 0 2 2 2 0 0 2 0 0 0 0 0 2 2 0 
0 1 1 0 1 1 0 0 1 0 0 1 0 0 1 0 1 1 0 1 1 0 1 1 0 1 1 0 0 1 0 1 1 0 1 1 0 1 1 
0.118922 0.103312 0.103316 844.029857 833.903022 0.280212 0.000000 0
0 2 0 0 0 0 0 0 0 0 0 0 0 0 0 0 0 2 0 0 0 0 2 0 0 0 0 0 0 0 2 0 0 2 2 0 0 2 0 0 2 2 0 0 0 0 0 2 0 2 0 0 2 0 0 0 0 0 0 0 0 0 0 0 0 2 2 0 2 0 0 0 2 0 0 0 0 2 0 0 0 0 0 2 0 0 2 2 0 0 0 0 0 0 0 2 0 0 0 0 
0 1 1 0 1 1 0 1 1 0 1 1 0 1 1 0 1 1 0 0 1 0 0 1 0 1 1 0 1 1 0 1 1 0 0 1 0 0 1 
0.155100 0.121734 0.121748 842.193488 785.476464 0.610136 0.000000 0
2 0 0 2 2 2 2 2 2 2 2 2 2 2 2 2 2 2 2 2 2 0 0 2 2 2 2 2 2 2 2 2 2 2 0 2 2 2 2 2 2 2 2 2 2 0 2 2 2 2 2 2 2 2 2 2 2 2 0 2 2 2 2 2 2 2 2 2 2 2 2 2 2 2 2 0 2 2 2 2 2 2 2 2 2 2 2 2 2 0 2 2 2 2 2 2 2 2 2 2 
0 1 1 0 1 1 0 1 1 0 1 1 0 1 1 0 1 1 0 1 1 0 1 1 0 1 1 0 1 1 0 1 1 0 1 1 0 0 1 
0.137847 0.114454 0.114462 842.869889 828.300522 0.248558 0.000000 0
2 0 0 0 0 0 0 2 0 0 2 0 2 2 0 0 0 0 0 0 2 0 0 0 0 0 0 0 0 0 0 0 0 0 0 0 0 0 2 2 0 0 2 0 0 0 0 0 0 2 2 0 0 2 0 0 0 0 0 0 0 0 0 0 0 0 2 2 0 0 2 0 0 2 2 0 0 2 0 0 0 0 0 0 0 0 0 0 0 0 0 0 0 0 0 0 0 0 0 0 
0 1 1 0 0 1 0 1 1 0 0 1 0 0 1 0 1 1 0 1 1 0 1 1 0 1 1 0 1 1 0 1 1 0 1 1 0 1 1 
0.177052 0.135223 0.135242 828.536917 788.769283 0.593121 0.000000 0
0 2 2 2 2 0 2 2 2 2 2 2 2 2 2 2 2 2 2 2 2 2 2 2 0 2 2 2 2 2 2 2 2 0 2 2 2 2 2 2 2 2 2 2 2 2 2 2 2 2 2 2 2 2 2 2 2 2 2 2 2 2 2 2 2 2 2 2 2 2 2 2 2 2 2 2 2 2 2 2 2 2 2 2 2 2 2 2 2 2 2 2 2 2 2 2 2 2 2 2 
0 0 1 0 1 1 0 1 1 0 1 1 0 0 1 0 1 1 0 0 1 0 0 1 0 0 1 0 1 1 0 1 1 0 1 1 0 0 1 
0.158575 0.124498 0.124512 827.947057 782.809100 0.596056 0.000000 0
2 2 2 2 0 2 2 2 2 0 2 2 2 0 0 0 2 2 2 2 2 0 2 2 2 2 2 2 2 0 0 2 2 2 2 2 2 2 2 2 2 2 0 2 2 0 2 2 2 2 2 2 2 2 2 2 2 2 2 2 2 2 2 2 2 2 0 2 2 2 2 2 2 2 2 2 2 2 0 2 2 2 0 2 2 2 2 2 2 2 0 2 2 0 2 2 2 2 2 2 
0 0 1 0 1 1 0 0 1 0 1 1 0 1 1 0 1 1 0 1 1 0 1 1 0 1 1 0 0 1 0 0 1 0 1 1 0 1 1 
0.112785 0.100085 0.100088 829.829399 817.408955 0.066107 0.000000 0
0 0 0 0 0 0 0 0 0 0 0 0 0 0 0 0 0 0 0 0 0 0 0 0 0 0 0 0 0 0 0 0 0 0 0 0 0 0 0 0 0 0 0 0 0 0 0 0 0 0 0 0 0 0 0 0 0 0 0 0 0 0 0 0 0 2 0 0 0 0 0 0 0 0 0 0 0 0 0 0 0 0 0 0 0 0 0 0 0 0 0 0 0 0 0 0 0 0 0 0 
0 1 1 0 1 1 0 0 1 0 1 1 0 1 1 0 0 1 0 1 1 0 0 1 0 0 1 0 1 1 0 1 1 0 1 1 0 0 1 
0.108147 0.097208 0.097211 833.104064 822.543416 0.267459 0.000000 0
0 2 0 0 0 2 0 0 2 0 2 0 0 2 0 0 2 2 0 0 2 0 0 0 2 0 0 0 0 0 0 0 2 0 0 2 0 0 0 0 0 0 0 0 0 0 0 0 0 0 0 0 2 0 0 0 2 0 0 0 0 0 0 0 2 0 0 0 0 0 0 0 0 0 0 0 0 2 0 0 2 0 0 0 2 0 0 0 0 0 2 0 0 0 0 0 0 0 0 0 
0 1 1 0 1 1 0 1 1 0 1 1 0 1 1 0 1 1 0 1 1 0 1 1 0 1 1 0 0 1 0 1 1 0 1 1 0 1 1 
0.121348 0.104630 0.104635 837.596662 827.110484 0.252921 0.000000 0
2 0 2 0 0 0 0 0 0 0 2 2 0 0 0 0 0 0 0 0 0 0 0 0 2 0 0 0 0 2 0 0 0 2 0 0 0 0 0 2 0 2 0 0 2 2 0 0 0 0 0 0 0 2 0 0 0 0 2 0 2 0 0 0 0 0 0 0 0 0 0 0 0 0 0 0 0 0 0 0 0 0 0 2 0 0 2 2 0 2 0 0 0 2 0 0 0 2 0 2 
0 1 1 0 1 1 0 1 1 0 0 1 0 1 1 0 1 1 0 1 1 0 1 1 0 1 1 0 0 1 0 1 1 0 1 1 0 1 1 
0.134546 0.111623 0.111630 841.942519 823.955963 0.267827 0.000000 0
0 2 0 2 0 0 0 0 0 0 0 0 0 0 0 0 0 0 0 0 0 0 0 0 2 0 0 0 0 0 0 2 0 0 0 0 0 0 0 0 0 0 0 0 0 0 2 0 0 0 0 0 2 0 0 0 0 2 0 2 0 0 0 2 0 0 0 0 0 2 0 0 0 2 0 0 0 0 0 0 0 2 0 0 2 2 2 0 0 0 2 2 0 2 0 2 0 0 0 2 
0 1 1 0 1 1 0 1 1 0 1 1 0 1 1 0 1 1 0 1 1 0 1 1 0 1 1 0 1 1 0 1 1 0 1 1 0 1 1 
0.121483 0.104952 0.104957 845.440033 836.638395 0.285136 0.000000 0
2 0 0 0 0 0 2 2 0 0 0 0 2 0 2 0 2 0 0 0 0 2 0 0 0 0 0 0 0 0 0 0 2 0 0 0 2 2 2 2 0 0 2 0 0 0 0 0 0 2 0 0 0 0 2 2 0 0 0 0 0 0 0 2 0 0 0 0 2 0 0 0 0 0 0 0 0 0 0 2 2 0 0 2 2 2 0 0 0 2 0 2 2 0 0 2 0 0 0 0 
0 0 1 0 1 1 0 0 1 0 1 1 0 1 1 0 1 1 0 1 1 0 0 1 0 0 1 0 1 1 0 1 1 0 1 1 0 1 1 
0.131945 0.109555 0.109563 848.048814 828.470771 0.293666 0.000000 0
0 0 2 0 2 0 2 0 2 0 0 2 0 0 0 0 0 0 0 0 2 0 0 2 0 2 2 0 0 0 0 0 0 0 0 0 2 0 0 0 2 0 0 0 2 0 0 2 0 2 0 2 0 0 0 2 0 2 0 0 2 0 0 2 0 2 0 0 0 0 0 0 0 0 0 0 0 0 0 0 0 0 2 2 2 0 0 2 0 2 0 0 0 0 0 0 2 0 2 0 
0 0 1 0 1 1 0 1 1 0 1 1 0 1 1 0 1 1 0 1 1 0 0 1 0 0 1 0 0 1 0 1 1 0 1 1 0 1 1 
0.126112 0.106457 0.106463 849.679768 837.835722 0.287500 0.000000 0
2 2 0 0 0 2 0 0 0 0 0 0 2 2 0 0 0 2 0 0 0 0 0 2 2 2 0 2 2 0 2 0 0 0 0 0 0 0 0 2 2 0 0 0 0 0 0 0 0 0 2 0 2 0 0 0 0 0 0 2 0 2 2 2 0 0 2 2 0 0 0 0 2 2 0 2 0 0 0 0 0 0 2 2 2 2 0 0 0 2 2 0 2 0 0 2 0 0 0 2 
0 1 1 0 1 1 0 1 1 0 1 1 0 1 1 0 1 1 0 1 1 0 1 1 0 1 1 0 1 1 0 1 1 0 1 1 0 1 1 
0.114882 0.100699 0.100702 849.776682 844.248254 0.277935 0.000000 0
0 0 0 0 0 0 0 0 0 0 0 0 0 0 0 0 0 0 2 0 0 0 0 2 0 0 0 2 0 0 0 0 0 0 0 0 2 0 0 0 2 0 2 0 0 2 0 0 0 0 0 0 0 0 0 0 0 0 0 0 0 0 2 0 0 0 0 2 2 2 2 0 0 0 0 0 2 0 0 0 0 0 2 0 0 0 2 2 0 0 0 0 0 0 0 2 0 0 0 2 
0 1 1 0 1 1 0 1 1 0 1 1 0 1 1 0 1 1 0 1 1 0 1 1 0 1 1 0 1 1 0 1 1 0 1 1 0 1 1 
0.112226 0.099166 0.099169 848.636666 842.727895 0.275532 0.000000 0
0 0 0 0 2 0 2 0 0 0 0 0 0 0 0 0 0 0 0 0 0 0 0 0 0 0 0 0 0 0 0 0 2 0 2 2 0 0 0 0 2 0 0 0 2 0 0 2 0 0 0 0 0 0 2 0 0 0 0 2 2 2 2 0 0 0 0 2 0 0 0 2 0 0 0 2 0 0 0 0 0 0 0 0 0 0 0 0 0 0 0 2 0 2 0 2 2 0 0 0 
0 1 1 0 1 1 0 1 1 0 1 1 0 1 1 0 1 1 0 1 1 0 1 1 0 1 1 0 1 1 0 1 1 0 1 1 0 0 1 
0.112355 0.099365 0.099368 846.860913 839.438834 0.287771 0.000000 0
2 2 0 0 2 2 0 2 2 0 0 2 0 2 0 0 2 0 2 0 0 0 0 0 0 0 0 0 2 0 0 2 0 2 0 0 2 0 0 0 0 0 0 0 0 0 0 0 0 0 0 0 2 0 2 0 0 0 0 0 0 2 0 0 2 0 0 0 2 2 2 0 0 0 0 0 2 0 0 2 0 2 0 0 0 0 0 2 0 0 2 0 0 0 0 2 2 2 2 2 
0 1 1 0 1 1 0 0 1 0 1 1 0 0 1 0 1 1 0 1 1 0 0 1 0 0 1 0 1 1 0 1 1 0 1 1 0 1 1 
0.126335 0.107467 0.107473 845.487221 835.071449 0.288754 0.000000 0
0 0 0 0 2 0 0 2 2 0 2 0 0 0 0 0 0 0 0 0 2 2 0 0 2 0 2 0 0 0 0 0 2 0 0 2 0 0 2 0 0 2 0 2 0 0 2 2 0 0 0 0 0 0 2 2 0 0 0 0 2 2 2 0 0 0 0 0 2 0 2 0 0 0 0 0 0 0 0 2 0 2 0 0 0 0 0 0 0 0 2 0 0 0 0 0 0 0 2 2 
0 1 1 0 1 1 0 1 1 0 0 1 0 1 1 0 1 1 0 1 1 0 0 1 0 1 1 0 1 1 0 0 1 0 1 1 0 1 1 
0.160740 0.125679 0.125694 844.329087 809.399900 0.594355 0.000000 0
2 2 2 2 2 2 2 2 2 2 2 2 0 2 2 2 2 2 2 2 2 2 2 2 2 2 2 2 2 2 2 2 2 2 2 2 2 2 2 2 2 2 2 2 2 2 2 2 2 2 2 2 2 2 0 2 2 2 2 2 2 2 2 2 2 2 2 2 2 2 2 2 2 2 2 2 2 0 2 2 2 2 2 2 2 2 2 2 2 2 2 2 2 2 2 2 2 2 2 2 
0 0 1 0 1 1 0 0 1 0 0 1 0 0 1 0 1 1 0 1 1 0 1 1 0 1 1 0 0 1 0 1 1 0 1 1 0 1 1 
0.146120 0.119494 0.119503 844.432488 828.897930 0.249295 0.000000 0
0 2 0 0 0 0 0 0 0 2 0 0 2 0 0 0 0 0 0 0 2 0 0 0 2 0 0 0 0 0 0 0 0 0 0 0 0 0 2 0 2 0 0 0 0 0 0 0 0 0 2 0 0 0 2 0 0 0 0 0 0 2 0 0 2 0 0 0 0 0 0 0 0 0 2 2 0 2 0 0 0 0 0 0 0 0 2 0 0 0 0 0 0 0 0 0 2 0 0 0 
0 1 1 0 1 1 0 1 1 0 0 1 0 0 1 0 0 1 0 1 1 0 1 1 0 0 1 0 0 1 0 0 1 0 0 1 0 1 1 
0.173595 0.133390 0.133408 828.777513 786.752933 0.579973 0.000000 0
2 2 2 2 2 0 2 2 2 2 2 2 2 2 2 2 2 2 0 2 2 2 2 2 2 2 2 0 2 2 2 2 2 2 2 2 2 2 2 2 2 2 2 2 2 2 2 0 0 2 2 2 2 0 2 2 2 2 2 2 2 2 2 2 2 2 2 2 2 2 2 2 2 2 2 2 2 2 2 2 0 2 0 2 2 2 2 2 2 2 2 0 2 2 2 2 2 2 2 0 
0 1 1 0 1 1 0 0 1 0 1 1 0 0 1 0 1 1 0 1 1 0 0 1 0 1 1 0 1 1 0 1 1 0 1 1 0 1 1 
0.134256 0.112483 0.112491 829.498969 814.546760 0.013908 0.000000 0
0 0 0 0 0 0 0 0 0 0 0 0 0 0 0 0 0 0 0 0 0 0 0 0 0 0 0 0 0 0 0 0 0 0 0 0 0 0 0 0 0 0 0 0 0 0 0 0 0 0 0 0 0 0 0 0 0 0 0 0 0 0 0 0 0 0 0 0 0 0 0 0 0 0 0 0 0 0 0 0 0 0 0 0 0 0 0 0 0 0 0 0 0 0 0 0 0 0 0 0 
0 1 1 0 0 1 0 1 1 0 1 1 0 1 1 0 1 1 0 1 1 0 0 1 0 1 1 0 1 1 0 0 1 0 1 1 0 1 1 
0.106083 0.096293 0.096295 830.864314 819.535451 0.064331 0.000000 0
0 0 0 0 0 0 0 0 0 0 0 0 0 0 0 0 0 0 0 0 0 0 0 0 0 0 0 0 0 0 0 0 0 0 0 0 0 0 0 0 0 0 0 0 0 0 0 0 0 0 0 0 0 0 0 0 0 0 0 0 0 0 0 0 0 0 0 0 0 0 0 0 0 0 0 0 0 0 0 0 0 0 0 0 0 0 0 0 0 0 0 0 0 0 0 0 0 0 0 0 
0 1 1 0 1 1 0 0 1 0 1 1 0 1 1 0 1 1 0 1 1 0 1 1 0 1 1 0 1 1 0 1 1 0 1 1 0 0 1 
0.103996 0.094501 0.094503 834.262194 825.058282 0.060671 0.000000 0
0 0 0 0 0 0 0 0 0 0 0 0 0 0 0 0 0 0 0 0 0 0 0 0 0 0 0 0 0 0 0 0 0 0 0 0 0 0 0 0 0 0 0 0 0 0 0 0 0 0 0 0 0 0 0 0 0 0 0 0 0 0 0 0 0 0 0 0 0 0 0 0 0 0 0 0 0 0 0 0 0 0 0 0 0 0 0 0 0 0 0 0 0 0 0 0 0 0 0 0 
0 1 1 0 0 1 0 1 1 0 1 1 0 0 1 0 0 1 0 0 1 0 1 1 0 1 1 0 1 1 0 1 1 0 1 1 0 1 1 
0.109155 0.097660 0.097663 838.883160 830.607576 0.116033 0.000000 0
0 0 0 0 0 0 2 0 0 0 0 0 0 0 0 0 0 0 0 0 0 0 0 0 0 0 0 2 0 0 0 0 0 0 0 0 0 0 0 0 0 0 0 0 0 0 0 0 0 0 0 0 0 0 0 0 0 0 0 0 0 0 0 0 0 0 0 0 0 0 0 0 0 0 0 0 0 0 0 0 0 0 0 0 0 0 0 0 0 0 0 0 0 0 0 0 0 0 0 0 
0 1 1 0 1 1 0 1 1 0 1 1 0 1 1 0 0 1 0 1 1 0 1 1 0 1 1 0 1 1 0 0 1 0 1 1 0 0 1 
0.114679 0.100957 0.100960 843.533412 835.865461 0.276651 0.000000 0
0 2 0 2 2 0 2 0 0 0 0 0 0 0 0 0 0 0 0 2 2 0 0 2 2 0 0 0 0 2 0 2 2 0 0 0 0 0 0 0 0 0 2 2 0 0 2 0 0 0 0 0 0 0 2 0 2 0 0 2 2 0 0 2 0 0 0 0 2 0 0 0 0 0 0 0 0 0 0 2 0 0 0 0 0 0 0 0 0 2 0 0 2 0 0 0 0 0 2 2 
0 1 1 0 1 1 0 1 1 0 1 1 0 1 1 0 1 1 0 1 1 0 1 1 0 1 1 0 0 1 0 1 1 0 1 1 0 0 1 
0.114514 0.100853 0.100856 847.374544 840.743988 0.283936 0.000000 0
0 0 2 0 0 0 0 2 0 2 2 0 0 0 0 2 2 0 2 0 0 2 0 0 0 0 2 0 0 0 2 0 0 2 0 2 2 0 0 2 2 2 2 2 0 0 0 2 0 0 0 0 0 0 0 0 2 0 0 0 0 0 2 0 0 0 0 2 0 0 0 0 0 2 2 0 0 0 0 0 2 0 0 0 2 0 2 0 0 0 0 0 2 0 0 0 2 0 0 2 
0 1 1 0 1 1 0 1 1 0 1 1 0 1 1 0 0 1 0 0 1 0 1 1 0 0 1 0 0 1 0 1 1 0 1 1 0 1 1 
0.117353 0.102260 0.102265 850.215304 844.513193 0.297572 0.000000 0
0 2 0 0 2 0 2 0 0 0 0 0 2 0 2 0 0 0 0 2 0 0 0 0 0 2 0 0 0 2 0 0 0 2 0 0 0 0 2 0 0 0 2 0 2 0 0 0 0 2 0 2 2 2 0 2 0 0 2 0 2 0 0 0 0 0 2 0 2 2 0 2 0 0 2 0 2 2 0 2 0 2 0 2 0 0 0 2 0 2 0 2 2 2 2 2 0 2 0 2 
0 0 1 0 1 1 0 1 1 0 0 1 0 0 1 0 1 1 0 1 1 0 1 1 0 1 1 0 1 1 0 1 1 0 1 1 0 1 1 
0.115301 0.100978 0.100981 851.569117 846.705014 0.286073 0.000000 0
2 0 0 0 2 2 0 0 0 0 0 0 0 0 2 2 0 0 2 0 0 2 0 0 0 0 0 0 2 0 0 2 0 0 0 0 0 0 0 0 0 0 2 0 0 2 0 0 2 0 0 0 2 0 2 0 2 0 0 0 2 0 2 0 0 0 0 0 0 0 0 0 0 0 0 0 0 0 0 2 0 2 2 0 0 0 0 2 0 0 0 2 0 0 0 2 0 2 0 2 
0 1 1 0 1 1 0 1 1 0 1 1 0 1 1 0 1 1 0 1 1 0 1 1 0 1 1 0 1 1 0 1 1 0 0 1 0 1 1 
0.113978 0.100155 0.100159 851.464751 846.758182 0.259259 0.000000 0
0 2 2 0 2 0 0 0 0 0 0 0 0 0 0 0 0 0 0 0 2 0 0 0 0 0 0 0 0 0 0 2 0 0 0 0 0 2 0 2 2 0 0 0 2 0 0 0 0 2 0 2 0 0 0 0 2 0 0 0 0 2 0 0 0 0 0 0 0 0 0 0 0 0 0 0 0 0 0 0 2 0 0 0 0 0 0 2 0 0 2 0 0 0 0 2 2 0 0 0 
0 1 1 0 0 1 0 0 1 0 1 1 0 1 1 0 1 1 0 1 1 0 0 1 0 1 1 0 0 1 0 1 1 0 1 1 0 1 1 
0.116634 0.101548 0.101553 850.092080 844.523849 0.294978 0.000000 0
2 2 0 0 0 2 2 2 0 0 0 0 0 2 0 0 0 0 0 0 0 0 0 0 0 0 2 2 0 0 2 2 0 0 0 2 2 0 0 0 0 0 0 0 0 0 0 0 0 0 0 0 2 0 0 0 0 2 2 0 0 0 0 2 0 0 0 2 0 2 2 0 0 0 0 0 0 0 0 0 0 2 0 2 0 0 2 2 0 0 0 2 0 0 0 0 0 0 0 2 
0 1 1 0 0 1 0 1 1 0 1 1 0 1 1 0 1 1 0 1 1 0 1 1 0 1 1 0 0 1 0 1 1 0 1 1 0 0 1 
0.113234 0.099912 0.099915 847.848682 840.607203 0.291152 0.000000 0
2 2 0 0 0 0 0 2 0 2 0 0 0 0 0 0 2 0 0 0 0 0 0 0 2 0 0 0 0 0 2 2 0 0 0 0 0 2 2 0 2 0 0 2 0 0 0 0 0 0 2 0 0 0 0 0 0 0 0 2 0 0 0 0 0 2 0 2 0 2 0 0 0 2 0 0 0 0 0 0 0 2 2 0 0 0 0 0 0 0 0 0 2 0 0 0 0 0 0 2 
0 1 1 0 1 1 0 1 1 0 1 1 0 1 1 0 1 1 0 1 1 0 1 1 0 1 1 0 0 1 0 0 1 0 1 1 0 1 1 
0.123527 0.106079 0.106084 845.974131 835.515929 0.279040 0.000000 0
2 0 0 0 0 0 2 0 2 0 2 0 0 0 2 0 0 0 0 0 0 0 0 2 0 0 2 0 0 0 2 0 2 2 0 2 0 0 2 2 0 0 0 0 2 2 0 0 2 0 0 0 0 2 2 0 2 0 0 2 0 0 0 0 2 0 2 0 0 0 0 0 0 0 0 0 2 0 0 0 2 0 0 0 0 2 0 2 0 0 0 0 0 0 0 2 2 0 0 0 
0 1 1 0 1 1 0 1 1 0 0 1 0 0 1 0 1 1 0 1 1 0 1 1 0 1 1 0 1 1 0 1 1 0 1 1 0 1 1 
0.162042 0.126573 0.126588 844.747649 811.446135 0.578124 0.000000 0
2 2 2 0 2 2 2 2 2 2 2 2 2 2 2 0 2 2 2 2 2 2 2 2 2 2 2 2 2 2 2 2 0 2 2 2 2 2 0 0 2 2 2 2 2 2 0 2 2 2 2 2 2 2 2 2 2 2 2 2 2 2 2 2 2 2 2 2 2 2 2 2 0 2 2 2 2 2 2 2 2 2 2 2 2 2 2 2 2 2 2 2 2 2 2 2 2 2 2 2 
0 1 1 0 1 1 0 1 1 0 1 1 0 1 1 0 0 1 0 0 1 0 1 1 0 1 1 0 1 1 0 1 1 0 1 1 0 1 1 
0.174083 0.133537 0.133555 844.417397 808.716170 0.563327 0.000000 0
2 2 0 2 2 2 2 2 2 0 2 2 2 2 2 2 2 2 2 2 2 2 2 2 2 2 2 2 2 2 2 2 2 2 2 2 2 2 2 2 2 2 2 2 0 2 2 2 0 2 2 2 2 2 2 2 2 2 2 2 2 2 2 2 2 2 2 2 2 2 2 2 2 2 0 2 2 2 2 2 2 2 2 0 2 2 2 2 2 2 2 2 2 2 2 2 2 2 2 2 
0 1 1 0 1 1 0 0 1 0 1 1 0 1 1 0 1 1 0 1 1 0 1 1 0 1 1 0 1 1 0 1 1 0 0 1 0 1 1 
0.161421 0.126300 0.126315 827.966597 794.074716 0.565230 0.000000 0
2 2 2 2 2 2 2 2 2 2 2 0 2 2 2 2 2 2 2 2 2 0 2 2 2 2 2 2 0 2 2 2 2 2 2 2 2 2 2 2 2 2 2 2 2 0 2 2 2 2 2 2 2 2 2 2 2 2 2 2 2 2 2 2 2 2 2 2 2 2 2 2 2 2 2 2 2 2 0 2 2 2 2 2 2 2 2 2 0 2 2 2 2 2 2 2 2 2 0 0 
0 1 1 0 1 1 0 1 1 0 1 1 0 1 1 0 1 1 0 1 1 0 1 1 0 1 1 0 1 1 0 1 1 0 1 1 0 1 1 
0.118197 0.103595 0.103599 829.353225 815.664358 0.246817 0.000000 0
2 0 0 2 0 2 2 0 0 0 2 0 0 0 2 2 0 0 0 0 0 0 2 0 0 0 0 0 0 0 0 2 0 0 0 0 0 0 0 0 0 2 0 0 0 2 0 0 2 0 0 0 2 0 0 0 2 0 0 0 0 0 0 0 0 0 0 0 0 0 0 0 0 2 0 0 0 2 0 0 0 0 0 0 0 0 0 0 0 0 2 0 0 2 0 0 0 0 0 0 
0 0 1 0 1 1 0 1 1 0 1 1 0 1 1 0 1 1 0 1 1 0 0 1 0 1 1 0 1 1 0 0 1 0 1 1 0 0 1 
0.107573 0.096705 0.096708 831.736958 821.068246 0.231927 0.000000 0
0 0 0 0 0 2 0 0 0 2 0 0 2 0 2 0 0 0 0 0 0 2 0 0 0 0 2 0 0 0 0 0 0 0 0 0 0 0 0 2 2 0 0 0 2 0 0 0 0 0 0 0 0 2 0 0 0 0 0 0 2 0 0 0 0 0 0 0 0 0 0 0 0 0 2 2 0 0 0 2 0 0 0 0 2 0 0 0 0 0 0 2 2 0 2 0 0 0 0 0 
0 1 1 0 1 1 0 1 1 0 0 1 0 1 1 0 0 1 0 1 1 0 1 1 0 1 1 0 1 1 0 1 1 0 1 1 0 1 1 
0.105636 0.095380 0.095383 835.718209 827.344115 0.061299 0.000000 0
0 0 0 0 0 0 0 0 0 0 0 0 0 0 0 0 0 0 0 0 0 0 0 0 0 0 0 0 0 0 0 0 0 0 0 0 0 0 0 0 0 0 0 0 0 0 0 0 0 0 0 0 0 0 0 0 0 0 0 0 0 0 0 0 0 0 0 0 0 0 0 0 0 0 0 0 0 0 0 0 0 0 0 0 0 0 0 0 0 0 0 0 0 0 0 0 0 0 0 0 
0 0 1 0 1 1 0 1 1 0 1 1 0 0 1 0 1 1 0 1 1 0 1 1 0 1 1 0 1 1 0 0 1 0 1 1 0 0 1 
0.109249 0.097392 0.097395 840.618941 833.763640 0.310934 0.000000 0
2 2 2 0 2 0 2 0 0 0 0 0 0 2 2 2 2 0 2 0 0 0 2 2 0 0 0 0 0 0 2 0 0 2 0 0 0 2 0 0 0 2 0 0 0 0 2 2 0 2 0 2 2 0 2 0 0 2 0 0 2 2 2 2 2 0 0 0 0 0 2 0 0 0 2 2 0 0 0 2 0 2 0 0 2 0 0 0 0 0 2 2 2 0 0 0 0 0 2 0 
0 1 1 0 0 1 0 0 1 0 1 1 0 1 1 0 1 1 0 1 1 0 1 1 0 1 1 0 1 1 0 0 1 0 1 1 0 1 1 
0.113034 0.099715 0.099719 845.492294 839.668046 0.302416 0.000000 0
0 2 0 2 2 2 0 0 0 0 0 0 0 0 0 2 0 2 0 2 0 2 0 0 0 2 0 0 0 2 0 0 2 0 0 0 0 0 2 0 0 2 0 2 0 0 2 0 2 0 2 2 0 0 0 0 0 0 2 2 2 0 0 2 0 2 2 0 0 0 2 0 0 2 2 0 0 2 0 2 2 0 0 0 2 0 2 2 0 0 0 0 0 2 2 0 2 0 2 2 
0 1 1 0 1 1 0 0 1 0 1 1 0 1 1 0 1 1 0 1 1 0 1 1 0 1 1 0 1 1 0 1 1 0 1 1 0 0 1 
0.118271 0.102554 0.102559 849.589384 844.487587 0.287804 0.000000 0
0 0 0 0 0 2 2 0 0 0 0 0 0 0 2 0 0 0 0 0 0 0 0 2 0 0 0 2 0 0 0 2 0 2 0 0 0 0 0 2 2 0 2 0 0 0 2 2 0 0 2 2 0 0 0 0 0 0 2 0 0 2 0 0 0 0 0 0 2 0 0 0 0 0 0 2 0 2 0 2 2 0 2 0 2 0 0 0 2 0 0 2 2 0 0 0 0 0 2 0 
0 1 1 0 0 1 0 1 1 0 1 1 0 1 1 0 0 1 0 1 1 0 0 1 0 0 1 0 1 1 0 1 1 0 1 1 0 0 1 
0.115897 0.101360 0.101364 852.293481 847.976005 0.289836 0.000000 0
0 0 0 0 0 0 0 2 2 0 0 0 0 2 0 0 0 2 0 2 2 0 0 0 0 0 0 0 2 0 0 2 0 0 0 0 2 0 2 0 0 0 0 0 0 0 0 2 2 0 0 0 0 2 0 0 0 0 0 0 2 0 0 0 0 0 2 2 0 0 2 2 0 0 2 0 0 2 0 0 0 0 0 0 0 0 0 0 0 2 2 0 2 0 2 0 2 2 0 2 
0 0 1 0 0 1 0 1 1 0 0 1 0 1 1 0 1 1 0 1 1 0 1 1 0 1 1 0 1 1 0 1 1 0 1 1 0 1 1 
0.112622 0.099388 0.099391 853.356266 849.547596 0.267381 0.000000 0
0 0 0 0 0 0 2 0 0 0 0 0 0 2 0 0 0 0 0 2 0 0 0 0 2 0 0 0 0 0 0 0 0 2 0 0 2 2 0 0 2 0 0 0 2 0 0 0 0 2 0 2 0 0 2 2 0 2 2 0 0 0 0 0 0 0 0 0 0 0 0 0 0 0 2 0 0 2 0 0 0 0 0 0 0 0 0 0 0 0 0 0 0 0 0 0 0 0 0 2 
0 1 1 0 1 1 0 1 1 0 1 1 0 1 1 0 1 1 0 1 1 0 0 1 0 1 1 0 1 1 0 1 1 0 1 1 0 1 1 
0.112668 0.099363 0.099367 852.992111 848.988492 0.275577 0.000000 0
0 0 2 0 0 0 0 0 0 0 0 0 2 0 0 0 2 2 0 0 0 0 0 0 0 0 2 0 0 0 0 0 2 0 0 0 0 0 0 0 0 0 0 2 0 0 0 0 0 0 2 0 0 0 0 0 2 0 2 0 2 0 0 0 0 0 0 0 0 0 0 0 0 2 0 0 0 0 0 0 2 0 0 0 0 0 0 2 2 0 0 2 0 0 0 0 0 0 2 0 
0 1 1 0 1 1 0 0 1 0 1 1 0 0 1 0 1 1 0 1 1 0 1 1 0 1 1 0 1 1 0 1 1 0 1 1 0 1 1 
0.113887 0.100054 0.100058 851.232458 846.146817 0.293866 0.000000 0
2 2 0 0 0 2 2 0 0 0 0 2 0 0 0 0 2 0 0 2 0 2 2 0 0 0 0 0 2 2 0 0 0 2 0 2 2 2 0 0 2 0 2 2 0 0 0 0 0 0 2 0 0 0 0 0 0 0 0 0 0 0 0 2 0 0 2 2 0 0 0 2 0 0 0 0 0 0 0 2 2 0 0 0 0 0 2 0 0 0 2 0 0 2 2 2 2 2 0 0 
0 0 1 0 1 1 0 1 1 0 1 1 0 0 1 0 1 1 0 1 1 0 1 1 0 1 1 0 1 1 0 0 1 0 1 1 0 1 1 
0.112756 0.099558 0.099561 848.437227 841.376161 0.290164 0.000000 0
2 2 0 0 0 0 0 2 2 0 0 2 0 0 2 2 2 0 0 2 0 0 0 2 2 2 2 2 0 0 0 0 0 0 2 0 2 2 2 2 0 0 0 0 0 2 0 0 2 0 0 0 2 2 2 2 0 2 2 0 0 2 0 0 2 0 0 2 0 2 2 0 0 2 2 0 0 2 0 0 0 0 0 0 2 0 0 0 0 0 0 2 2 2 0 0 0 0 0 0 
0 1 1 0 1 1 0 1 1 0 1 1 0 1 1 0 1 1 0 1 1 0 1 1 0 1 1 0 1 1 0 1 1 0 1 1 0 1 1 
0.115070 0.101484 0.101488 845.593071 835.321597 0.289258 0.000000 0
2 0 2 0 2 0 0 0 0 0 0 0 2 0 0 0 0 0 0 2 0 0 0 0 0 0 0 0 0 0 0 0 0 2 0 0 0 0 0 2 0 2 0 2 0 0 2 2 0 0 2 2 0 0 0 0 0 0 0 0 0 0 2 0 0 0 0 2 0 0 0 0 0 0 0 0 2 2 0 0 0 0 2 0 0 2 0 0 0 0 0 2 0 2 0 2 0 0 0 0 
0 1 1 0 1 1 0 0 1 0 1 1 0 0 1 0 1 1 0 1 1 0 0 1 0 1 1 0 1 1 0 1 1 0 1 1 0 0 1 
0.135696 0.113148 0.113156 843.748288 829.380491 0.282717 0.000000 0
0 0 0 0 0 2 0 0 0 2 0 2 0 0 0 0 0 0 0 0 0 0 2 0 0 2 0 0 2 0 0 0 0 2 0 0 2 2 0 0 0 2 0 0 2 2 2 0 2 0 0 2 0 2 0 2 2 0 0 0 2 0 0 2 0 0 2 0 0 0 0 0 2 0 0 0 0 0 0 0 0 0 0 0 0 0 0 0 0 0 0 2 0 2 0 0 0 2 2 0 
0 0 1 0 1 1 0 1 1 0 1 1 0 1 1 0 1 1 0 1 1 0 0 1 0 1 1 0 1 1 0 1 1 0 1 1 0 1 1 
0.154674 0.123047 0.123059 842.834894 814.797846 0.531805 0.000000 0
2 2 2 2 0 2 0 2 2 2 0 2 2 2 2 2 2 2 2 2 2 2 2 2 2 2 2 2 2 2 2 0 2 2 2 2 2 2 2 2 2 2 2 2 0 2 2 2 2 2 2 2 2 2 2 0 2 2 2 2 2 2 2 0 2 2 0 2 2 2 2 2 2 2 2 2 2 2 2 2 2 2 2 2 2 2 2 2 0 2 2 2 2 2 2 2 2 2 2 2 
0 1 1 0 1 1 0 0 1 0 1 1 0 1 1 0 1 1 0 1 1 0 0 1 0 1 1 0 1 1 0 0 1 0 1 1 0 1 1 
0.111132 0.099480 0.099483 827.391478 813.163690 0.122523 0.000000 0
0 0 0 0 0 0 0 0 0 0 0 0 0 0 0 0 0 0 0 0 0 0 0 0 2 0 0 0 0 0 0 0 0 0 0 0 0 0 0 0 0 0 0 0 0 0 0 0 0 0 0 0 0 0 0 0 0 0 0 0 0 0 0 0 0 0 0 0 0 0 2 0 0 0 0 0 0 0 0 0 0 0 0 0 0 0 0 0 0 0 0 0 0 0 0 0 0 0 0 0 
0 1 1 0 1 1 0 1 1 0 1 1 0 1 1 0 1 1 0 1 1 0 1 1 0 1 1 0 1 1 0 1 1 0 1 1 0 1 1 
0.106007 0.096106 0.096108 829.210400 816.868921 0.250038 0.000000 0
0 0 0 0 0 0 0 2 2 0 0 0 2 2 2 0 0 0 0 0 0 0 2 0 0 0 2 0 0 0 0 2 0 0 0 0 0 0 0 0 2 2 0 0 0 0 0 0 0 0 0 0 0 2 0 0 0 2 0 2 0 0 0 0 0 0 0 0 0 2 0 0 0 0 2 0 0 0 0 0 2 0 0 0 0 0 0 0 0 0 0 0 0 0 0 2 0 0 2 0 
0 1 1 0 1 1 0 1 1 0 0 1 0 0 1 0 0 1 0 1 1 0 1 1 0 0 1 0 0 1 0 0 1 0 1 1 0 1 1 
0.106503 0.096123 0.096125 832.538248 822.287690 0.256378 0.000000 0
0 0 2 0 0 0 0 0 0 0 0 0 2 0 0 0 0 0 2 0 0 0 2 0 0 0 0 0 0 0 2 0 0 0 0 2 0 2 0 2 0 2 2 0 0 0 2 0 2 0 2 0 0 2 0 2 0 2 0 2 2 0 0 0 0 0 0 0 2 2 0 0 2 0 0 0 0 0 0 0 0 0 0 0 0 0 0 0 0 0 0 0 0 0 0 0 0 0 2 2 
0 1 1 0 1 1 0 1 1 0 1 1 0 1 1 0 1 1 0 0 1 0 0 1 0 1 1 0 1 1 0 1 1 0 1 1 0 1 1 
0.109967 0.098103 0.098106 837.083125 828.775220 0.301011 0.000000 0
0 2 0 2 2 0 2 0 0 0 0 2 2 0 0 2 2 0 0 2 2 0 2 0 2 0 2 2 0 0 0 0 0 0 0 0 0 2 0 0 2 0 0 0 0 0 2 0 0 2 0 0 0 0 0 2 0 0 0 0 2 2 2 2 0 0 2 0 2 0 0 0 0 0 0 2 0 0 0 2 2 0 0 0 0 2 2 0 0 0 2 2 0 0 0 0 0 0 0 0 
0 1 1 0 1 1 0 1 1 0 1 1 0 1 1 0 1 1 0 1 1 0 1 1 0 1 1 0 1 1 0 1 1 0 1 1 0 1 1 
0.111709 0.098802 0.098806 842.204543 835.975154 0.317641 0.000000 0
2 0 2 2 0 2 0 0 2 0 2 2 2 0 2 0 0 0 0 0 0 0 0 0 2 2 0 2 2 0 0 0 0 2 0 2 2 2 2 0 0 0 0 0 0 0 0 0 2 2 0 0 2 2 0 2 0 2 0 0 2 2 0 0 2 0 2 0 2 0 0 2 0 0 0 0 0 0 0 2 2 2 2 0 0 2 0 2 0 0 2 2 2 0 0 2 0 0 2 0 
0 1 1 0 0 1 0 1 1 0 0 1 0 1 1 0 1 1 0 1 1 0 1 1 0 0 1 0 1 1 0 1 1 0 1 1 0 0 1 
0.113661 0.099888 0.099892 847.195768 842.492509 0.311353 0.000000 0
0 0 0 0 0 2 0 0 0 0 0 2 2 0 0 2 0 2 2 2 2 0 0 0 2 2 2 0 0 0 2 0 0 2 0 0 0 0 0 0 0 0 2 2 2 0 0 0 0 0 0 0 2 0 2 0 0 0 0 0 2 2 0 2 0 0 0 0 0 2 2 2 0 2 2 0 0 0 0 2 0 0 0 0 0 0 2 0 0 0 0 0 0 0 0 2 0 0 0 0 
0 1 1 0 1 1 0 1 1 0 1 1 0 0 1 0 1 1 0 1 1 0 1 1 0 1 1 0 1 1 0 1 1 0 0 1 0 0 1 
0.115794 0.101304 0.101308 851.345141 847.462081 0.297479 0.000000 0
0 0 2 0 0 2 2 0 2 0 2 0 0 0 2 2 2 0 0 2 0 2 0 2 2 0 0 2 2 0 0 0 2 0 2 0 0 0 0 2 0 0 2 0 2 0 0 2 0 0 2 0 0 2 0 0 2 0 0 0 0 0 0 0 0 0 2 0 0 0 0 0 0 0 0 2 0 2 0 0 0 2 0 0 2 0 2 2 0 0 2 0 0 0 2 0 0 0 0 2 
0 1 1 0 1 1 0 1 1 0 1 1 0 0 1 0 1 1 0 1 1 0 1 1 0 1 1 0 1 1 0 1 1 0 1 1 0 1 1 
0.118572 0.102705 0.102709 853.997585 850.472190 0.276482 0.000000 0
0 0 0 0 0 0 0 0 0 0 0 2 0 0 0 0 2 0 0 0 2 2 0 0 0 2 0 2 2 0 0 0 2 0 0 0 0 2 2 0 0 0 0 0 2 0 0 2 0 0 0 0 0 2 0 0 0 0 0 0 0 0 0 0 0 2 0 0 0 0 0 0 2 0 0 2 0 2 0 0 0 0 2 0 0 2 0 0 2 0 0 0 0 0 0 0 0 2 0 2 
0 1 1 0 1 1 0 1 1 0 0 1 0 1 1 0 0 1 0 1 1 0 1 1 0 1 1 0 1 1 0 1 1 0 1 1 0 1 1 
0.112784 0.099546 0.099549 854.887944 851.644392 0.274189 0.000000 0
0 0 0 2 0 0 0 2 2 0 2 2 0 0 0 0 2 0 0 0 0 0 0 0 0 0 0 0 0 0 0 2 2 2 0 0 0 0 0 2 0 0 2 0 0 2 0 0 2 0 2 0 0 0 0 0 0 0 0 0 0 0 0 2 0 0 0 0 0 0 0 0 0 0 0 0 0 0 0 0 0 0 0 0 2 2 2 2 0 0 0 0 2 0 0 0 0 2 0 0 
0 1 1 0 1 1 0 1 1 0 1 1 0 1 1 0 1 1 0 1 1 0 0 1 0 1 1 0 0 1 0 1 1 0 1 1 0 1 1 
0.112758 0.099515 0.099518 854.298739 850.597753 0.270592 0.000000 0
0 0 0 0 0 0 0 0 2 0 0 0 2 0 0 0 2 0 0 0 0 0 2 2 0 2 0 0 0 0 0 0 0 0 2 0 2 0 0 2 0 0 0 0 0 0 0 0 2 0 2 0 0 2 0 0 0 0 0 2 0 0 0 0 2 0 2 0 0 0 0 0 0 0 0 2 2 0 0 2 0 0 2 0 0 2 0 0 0 2 0 2 0 0 0 0 2 2 0 0 
0 0 1 0 1 1 0 1 1 0 1 1 0 0 1 0 1 1 0 1 1 0 1 1 0 1 1 0 0 1 0 0 1 0 1 1 0 0 1 
0.113017 0.099754 0.099758 852.199468 847.225580 0.275476 0.000000 0
0 0 0 0 0 0 2 0 0 0 0 2 0 0 0 0 0 0 2 2 0 0 2 0 0 0 2 0 2 0 0 0 2 0 0 2 0 0 0 2 0 0 2 2 0 2 0 0 0 2 2 0 0 0 2 2 0 0 0 0 2 0 0 0 0 0 0 0 2 0 0 0 0 0 2 0 0 0 2 0 0 0 0 0 0 0 0 0 2 0 0 2 2 0 0 0 2 0 0 0 
0 1 1 0 1 1 0 0 1 0 0 1 0 1 1 0 1 1 0 1 1 0 1 1 0 1 1 0 0 1 0 1 1 0 1 1 0 1 1 
0.119817 0.103621 0.103625 849.183885 841.793193 0.286322 0.000000 0
2 0 2 2 0 0 2 2 0 0 0 2 0 0 0 0 0 2 0 0 0 2 2 2 0 2 0 0 0 0 0 0 2 0 0 0 0 0 2 0 0 0 0 2 0 0 0 2 0 2 0 2 0 2 0 2 2 0 2 2 2 0 0 0 0 2 2 0 0 0 0 2 0 0 0 2 0 0 2 2 0 0 2 0 0 0 0 0 2 2 0 0 0 2 0 0 0 0 0 0 
0 0 1 0 0 1 0 1 1 0 1 1 0 1 1 0 1 1 0 1 1 0 1 1 0 1 1 0 0 1 0 1 1 0 1 1 0 0 1 
0.126468 0.107637 0.107643 845.526783 834.459800 0.127925 0.000000 0
0 0 0 0 0 2 0 0 0 0 0 0 0 0 0 0 0 0 0 0 0 0 0 0 0 0 0 0 0 0 0 0 0 0 0 0 0 0 0 0 0 0 0 0 0 0 2 0 0 0 0 0 0 0 0 0 2 0 0 0 0 0 0 0 0 0 0 0 0 0 0 0 0 0 0 0 0 0 0 0 0 0 0 0 0 0 0 0 0 0 0 0 0 0 0 0 0 0 2 0 
0 0 1 0 1 1 0 1 1 0 0 1 0 1 1 0 0 1 0 0 1 0 1 1 0 1 1 0 0 1 0 1 1 0 1 1 0 1 1 
0.145825 0.116924 0.116936 841.445522 786.427937 0.617364 0.000000 0
2 2 2 2 2 2 2 2 2 2 2 2 2 2 2 2 2 0 2 2 2 2 2 0 2 2 2 2 2 2 2 0 2 0 2 2 2 2 2 2 2 2 2 2 2 2 2 2 2 2 2 2 2 2 2 2 2 2 2 2 2 2 2 2 2 2 2 2 2 2 2 2 2 0 2 2 2 2 2 2 2 2 2 2 2 2 2 2 2 0 2 2 0 2 2 2 2 2 2 2 
0 1 1 0 1 1 0 1 1 0 1 1 0 1 1 0 1 1 0 1 1 0 1 1 0 1 1 0 1 1 0 1 1 0 1 1 0 1 1 
0.126468 0.108299 0.108305 840.496072 824.169312 0.029521 0.000000 0
0 0 0 0 0 0 0 0 0 0 0 0 0 0 0 0 0 0 0 0 0 0 0 0 0 0 0 0 0 0 0 0 0 0 0 0 0 0 0 0 0 0 0 0 0 0 0 0 0 0 0 0 0 0 0 0 0 0 0 0 0 0 0 0 0 0 0 0 0 0 0 0 0 0 0 0 0 0 0 0 0 0 0 0 0 0 0 0 0 0 0 0 0 0 0 0 0 0 0 0 
0 1 1 0 1 1 0 1 1 0 1 1 0 1 1 0 1 1 0 0 1 0 1 1 0 1 1 0 0 1 0 1 1 0 1 1 0 1 1 
0.106375 0.096172 0.096175 827.373973 814.318421 0.007618 0.000000 0
0 0 0 0 0 0 0 0 0 0 0 0 0 0 0 0 0 0 0 0 0 0 0 0 0 0 0 0 0 0 0 0 0 0 0 0 0 0 0 0 0 0 0 0 0 0 0 0 0 0 0 0 0 0 0 0 0 0 0 0 0 0 0 0 0 0 0 0 0 0 0 0 0 0 0 0 0 0 0 0 0 0 0 0 0 0 0 0 0 0 0 0 0 0 0 0 0 0 0 0 
0 1 1 0 0 1 0 1 1 0 1 1 0 1 1 0 1 1 0 1 1 0 0 1 0 0 1 0 1 1 0 1 1 0 1 1 0 1 1 
0.111482 0.098920 0.098923 829.607751 817.531953 0.222342 0.000000 0
2 0 0 0 2 0 0 2 0 0 0 0 0 0 0 0 0 0 2 0 0 0 0 0 0 0 0 0 2 0 0 2 0 0 0 0 0 0 0 0 0 0 0 0 0 0 0 0 0 0 0 0 0 0 0 0 0 0 0 2 2 0 0 0 0 2 0 0 2 0 0 0 0 0 0 2 0 2 2 0 0 0 0 0 0 0 0 0 0 0 0 0 0 0 0 2 0 0 0 0 
0 1 1 0 1 1 0 1 1 0 0 1 0 1 1 0 1 1 0 0 1 0 0 1 0 1 1 0 1 1 0 0 1 0 0 1 0 1 1 
0.114004 0.100671 0.100674 833.256600 822.435173 0.058985 0.000000 0
0 0 0 0 0 0 0 0 0 0 0 0 0 0 0 0 0 0 0 0 0 0 0 0 0 0 0 0 0 0 0 0 0 0 0 0 0 0 0 0 0 0 0 0 0 0 0 0 0 0 0 0 0 0 0 0 0 0 0 0 0 0 0 0 0 0 0 0 0 0 0 0 0 0 0 0 0 0 0 0 0 0 0 0 0 0 0 0 0 0 0 0 0 0 0 0 0 0 0 0 
0 1 1 0 1 1 0 1 1 0 0 1 0 1 1 0 1 1 0 1 1 0 1 1 0 1 1 0 1 1 0 1 1 0 1 1 0 1 1 
0.122413 0.105373 0.105378 837.910949 828.690399 0.060470 0.000000 0
0 0 0 0 0 0 0 0 0 0 0 0 0 0 0 0 0 0 0 0 0 0 0 0 0 0 0 0 0 0 0 0 0 0 0 0 0 0 0 0 0 0 0 0 0 0 0 0 0 0 0 0 0 0 0 0 0 0 0 0 0 0 0 0 0 0 0 0 0 0 0 0 0 0 0 0 0 0 0 0 0 0 0 0 0 0 0 0 0 0 0 0 0 0 0 0 0 0 0 0 
0 1 1 0 1 1 0 1 1 0 1 1 0 1 1 0 1 1 0 0 1 0 1 1 0 1 1 0 0 1 0 0 1 0 1 1 0 1 1 
0.116899 0.101839 0.101843 843.123405 835.101850 0.310665 0.000000 0
0 0 0 0 2 2 0 0 2 2 2 2 2 0 0 0 0 2 2 0 0 2 0 0 0 0 2 2 0 0 2 2 0 2 0 2 0 2 0 0 0 0 2 2 0 0 0 0 0 2 0 2 2 0 2 0 2 0 0 2 2 0 2 2 2 2 0 0 0 0 0 2 0 0 0 0 0 2 2 2 0 0 2 0 0 2 0 0 0 2 0 0 0 2 2 0 0 0 0 0 
0 0 1 0 1 1 0 1 1 0 1 1 0 1 1 0 1 1 0 0 1 0 1 1 0 1 1 0 1 1 0 1 1 0 1 1 0 0 1 
0.113916 0.100104 0.100108 848.134708 843.796881 0.300957 0.000000 0
2 0 0 0 0 0 0 0 0 0 2 0 2 0 0 2 0 0 2 0 0 0 0 0 0 0 0 0 0 0 0 2 0 0 2 0 0 0 0 0 0 0 2 0 2 0 0 0 0 2 0 0 0 0 0 2 0 0 0 2 2 0 0 0 0 0 0 2 2 0 0 2 0 0 2 0 0 2 2 0 0 0 2 2 0 2 0 2 2 0 2 2 0 2 0 0 0 2 0 0 
0 1 1 0 1 1 0 1 1 0 0 1 0 1 1 0 1 1 0 1 1 0 1 1 0 1 1 0 0 1 0 1 1 0 1 1 0 1 1 
0.115453 0.100983 0.100987 852.302729 848.998555 0.302400 0.000000 0
0 2 0 0 0 2 2 0 0 2 0 0 0 0 0 0 2 0 0 2 0 0 0 0 0 0 2 0 0 2 0 0 0 0 2 2 2 0 0 0 0 0 0 2 2 0 0 0 2 0 0 2 2 0 0 2 2 0 2 0 2 2 2 2 0 0 0 0 0 0 2 0 0 0 0 0 0 0 2 0 0 0 0 0 0 0 2 0 0 2 2 2 0 0 0 0 0 2 0 0 
0 1 1 0 0 1 0 0 1 0 1 1 0 1 1 0 1 1 0 0 1 0 1 1 0 0 1 0 1 1 0 1 1 0 0 1 0 0 1 
0.114374 0.100479 0.100482 854.900604 852.006032 0.205993 0.000000 0
0 0 0 0 2 2 0 0 0 2 0 0 0 0 0 0 0 0 0 0 0 0 2 2 0 0 2 0 0 0 0 0 0 0 0 0 0 0 0 0 2 0 0 0 0 0 2 0 2 0 0 0 0 0 0 0 2 0 0 0 2 0 0 0 0 0 0 0 0 0 0 0 2 2 0 0 0 0 0 0 0 0 0 0 0 0 0 0 0 0 0 0 0 0 0 0 0 0 0 0 
0 1 1 0 1 1 0 1 1 0 0 1 0 1 1 0 1 1 0 1 1 0 0 1 0 1 1 0 0 1 0 0 1 0 1 1 0 1 1 
0.113431 0.099925 0.099928 855.829708 852.881301 0.292001 0.000000 0
0 2 0 0 0 0 2 2 2 2 2 2 0 2 0 0 0 0 2 2 0 0 0 0 2 2 0 0 2 2 2 0 0 0 0 2 0 2 0 0 0 0 0 2 2 2 0 2 2 0 0 2 2 2 2 0 0 0 0 2 0 2 0 0 0 0 2 2 0 2 0 0 0 0 2 0 0 0 0 2 0 0 0 0 0 2 0 0 0 2 0 0 2 0 0 0 0 0 0 2 
0 0 1 0 1 1 0 1 1 0 1 1 0 1 1 0 1 1 0 1 1 0 1 1 0 0 1 0 1 1 0 1 1 0 1 1 0 1 1 
0.118021 0.102486 0.102490 855.283489 851.547581 0.287896 0.000000 0
0 0 0 0 0 0 2 0 2 0 0 0 0 0 2 2 0 0 0 0 2 0 0 0 0 0 0 0 0 2 0 0 0 2 0 2 0 0 0 0 2 0 0 0 2 0 0 2 0 0 2 0 0 2 0 0 0 0 0 0 2 0 0 0 2 0 2 0 2 0 0 0 0 0 2 0 2 0 0 0 0 0 2 2 2 0 2 0 2 0 0 0 0 2 0 0 0 0 0 0 
0 0 1 0 1 1 0 1 1 0 1 1 0 1 1 0 1 1 0 1 1 0 1 1 0 1 1 0 0 1 0 1 1 0 1 1 0 1 1 
0.118960 0.103198 0.103202 853.069763 847.860258 0.132887 0.000000 0
0 0 0 0 0 0 0 0 0 0 0 0 0 0 0 2 0 0 0 0 0 0 0 0 0 0 0 0 0 0 0 0 0 0 0 0 0 0 0 0 0 0 0 0 0 0 0 0 0 0 0 0 0 0 0 0 0 0 0 0 0 2 0 0 0 0 0 0 2 0 0 0 0 2 0 0 0 0 0 0 2 0 0 0 0 0 0 0 0 0 0 0 0 0 0 0 0 0 0 0 
0 0 1 0 1 1 0 1 1 0 1 1 0 1 1 0 1 1 0 1 1 0 1 1 0 1 1 0 1 1 0 1 1 0 0 1 0 1 1 
0.140063 0.113986 0.113996 849.914907 831.532907 0.521073 0.000000 0
2 0 2 0 2 2 0 2 0 2 2 2 2 2 2 2 0 2 2 2 2 2 2 2 2 2 2 2 2 2 2 2 2 2 2 2 2 2 2 2 2 2 2 2 2 2 0 2 2 2 2 2 2 0 2 2 0 2 2 2 2 2 2 2 0 2 2 2 2 2 2 2 2 2 2 2 2 2 2 2 2 0 2 0 2 2 2 2 2 2 2 2 2 2 2 2 2 2 2 2 
0 1 1 0 1 1 0 1 1 0 1 1 0 1 1 0 1 1 0 1 1 0 1 1 0 1 1 0 1 1 0 0 1 0 1 1 0 0 1 
0.139655 0.114320 0.114330 846.021650 828.682558 0.484326 0.000000 0
2 2 2 0 2 2 2 2 2 2 2 2 2 2 2 2 0 2 0 2 2 2 2 0 2 2 2 2 2 0 2 2 2 2 2 2 2 2 2 2 2 2 2 2 0 2 2 2 2 0 2 2 2 0 2 2 2 2 2 2 2 2 2 2 2 2 0 2 0 2 0 2 2 2 2 2 2 2 2 2 2 2 2 2 2 2 2 2 0 2 2 2 2 2 2 2 2 2 2 2 
0 1 1 0 1 1 0 1 1 0 0 1 0 1 1 0 1 1 0 1 1 0 1 1 0 1 1 0 0 1 0 1 1 0 1 1 0 1 1 
0.126577 0.107931 0.107936 841.876450 827.759124 0.114741 0.000000 0
0 0 0 0 0 0 0 0 0 0 0 0 0 0 0 0 0 0 0 0 0 0 0 0 0 0 0 0 2 0 0 0 0 0 0 0 2 0 0 0 0 0 0 0 0 2 0 0 0 0 0 0 0 0 0 0 0 0 0 0 0 0 0 0 0 0 0 0 0 0 0 0 0 0 0 0 0 0 0 0 0 0 0 0 0 0 0 0 0 0 0 0 0 2 0 0 0 0 2 0 
0 1 1 0 1 1 0 1 1 0 0 1 0 1 1 0 1 1 0 1 1 0 1 1 0 1 1 0 1 1 0 0 1 0 1 1 0 1 1 
0.109530 0.098755 0.098757 839.377518 824.163619 0.061191 0.000000 0
0 0 0 0 0 0 0 0 0 0 0 0 0 0 0 0 0 0 0 0 0 0 0 0 0 0 0 0 0 0 0 0 0 0 0 0 0 0 0 0 0 0 0 0 0 0 0 0 0 0 0 0 0 0 0 0 0 0 0 0 0 0 0 0 0 0 0 0 0 0 0 0 0 0 0 0 0 0 0 0 0 0 0 0 0 0 0 0 0 0 0 0 0 0 0 0 0 0 0 0 
0 1 1 0 1 1 0 1 1 0 1 1 0 1 1 0 1 1 0 1 1 0 0 1 0 0 1 0 0 1 0 1 1 0 1 1 0 1 1 
0.124248 0.106553 0.106558 843.469778 834.915930 0.312134 0.000000 0
2 0 0 2 0 0 2 2 2 2 0 0 0 2 2 2 2 0 0 0 0 2 0 0 0 2 0 0 0 2 0 2 2 2 2 2 0 0 0 2 0 2 2 2 2 0 0 0 0 0 0 0 2 2 0 0 0 0 2 0 0 2 0 0 0 0 0 0 0 0 2 0 2 0 0 2 0 0 2 2 2 2 0 0 2 0 0 2 0 0 0 2 0 0 0 2 0 0 0 0 
0 1 1 0 0 1 0 1 1 0 1 1 0 1 1 0 1 1 0 0 1 0 1 1 0 0 1 0 1 1 0 1 1 0 1 1 0 0 1 
0.124155 0.106647 0.106652 843.396340 834.744847 0.304374 0.000000 0
0 0 0 2 2 0 2 0 0 2 0 2 0 0 2 0 0 2 2 2 0 0 0 2 0 2 2 2 0 0 0 0 0 2 0 0 0 0 0 0 2 0 2 0 2 0 0 0 2 2 2 2 0 0 2 0 2 0 0 0 0 2 2 0 2 0 0 0 2 0 0 0 0 0 0 2 2 0 2 0 0 0 0 2 2 0 0 2 2 0 0 0 2 0 0 0 2 0 0 0 
0 1 1 0 1 1 0 1 1 0 0 1 0 1 1 0 1 1 0 1 1 0 1 1 0 1 1 0 1 1 0 1 1 0 0 1 0 1 1 
0.130792 0.110300 0.110307 843.173725 834.454372 0.059019 0.000000 0
0 0 0 0 0 0 0 0 0 0 0 0 0 0 0 0 0 0 0 0 0 0 0 0 0 0 0 0 0 0 0 0 0 0 0 0 0 0 0 0 0 0 0 0 0 0 0 0 0 0 0 0 0 0 0 0 0 0 0 0 0 0 0 0 0 0 0 0 0 0 0 0 0 0 0 0 0 0 0 0 0 0 0 0 0 0 0 0 0 0 0 0 0 0 0 0 0 0 0 0 
0 0 1 0 1 1 0 1 1 0 1 1 0 1 1 0 1 1 0 1 1 0 1 1 0 1 1 0 1 1 0 1 1 0 1 1 0 1 1 
0.142532 0.115612 0.115622 841.797193 824.541490 0.541969 0.000000 0
2 2 2 2 2 2 2 2 2 2 2 2 2 2 2 2 2 2 2 2 2 2 2 2 2 2 2 2 2 2 2 2 0 2 2 2 2 2 2 2 2 2 2 2 2 2 2 2 2 2 2 2 2 2 2 2 2 2 2 2 2 2 2 2 0 0 2 2 2 2 2 2 2 2 2 2 2 2 2 2 2 2 0 2 0 2 2 2 2 2 2 2 2 2 0 2 2 0 2 2 
0 0 1 0 0 1 0 1 1 0 1 1 0 0 1 0 1 1 0 1 1 0 0 1 0 1 1 0 1 1 0 1 1 0 1 1 0 1 1 
0.117874 0.102542 0.102547 838.985220 831.340102 0.252061 0.000000 0
0 0 0 0 0 0 0 0 0 0 0 2 0 0 0 0 2 2 0 0 2 0 0 0 2 0 0 0 0 0 0 0 0 0 0 0 0 0 0 0 0 2 2 0 0 2 2 0 0 0 2 0 0 2 2 0 0 0 0 0 0 2 0 0 0 0 0 0 0 0 0 0 0 0 0 0 0 0 0 0 0 0 0 0 2 0 2 0 0 0 0 0 0 0 2 2 0 0 0 0 
0 1 1 0 1 1 0 1 1 0 0 1 0 1 1 0 0 1 0 1 1 0 1 1 0 1 1 0 1 1 0 1 1 0 1 1 0 1 1 
0.107043 0.096364 0.096367 836.148473 828.455731 0.269930 0.000000 0
2 0 0 0 2 0 2 0 0 0 0 0 2 0 2 0 0 0 0 2 0 0 0 0 0 0 2 0 0 0 0 0 2 2 0 0 2 2 2 0 0 0 0 2 0 0 0 0 0 0 0 0 0 2 0 0 0 0 0 0 0 0 2 2 0 2 2 0 0 0 2 0 2 0 2 0 0 0 0 2 0 0 0 0 0 0 0 0 0 2 0 0 2 2 0 0 2 0 0 0 
0 1 1 0 1 1 0 1 1 0 1 1 0 1 1 0 1 1 0 0 1 0 1 1 0 1 1 0 1 1 0 1 1 0 0 1 0 1 1 
0.110917 0.098497 0.098500 834.638872 826.146793 0.258023 0.000000 0
0 0 2 0 2 0 2 0 2 0 0 0 0 0 2 0 0 0 2 0 2 0 0 0 0 0 2 0 0 0 0 2 0 0 2 0 0 2 2 0 0 0 0 0 0 0 0 0 2 0 0 0 2 2 0 0 0 0 0 2 0 0 0 0 0 2 0 2 2 0 0 0 0 0 0 2 2 0 0 2 0 0 2 0 0 0 0 0 0 0 2 0 0 0 0 0 0 0 2 0 
0 1 1 0 1 1 0 1 1 0 0 1 0 0 1 0 1 1 0 1 1 0 1 1 0 1 1 0 0 1 0 1 1 0 1 1 0 0 1 
0.103350 0.094318 0.094320 834.934779 826.865648 0.051650 0.000000 0
0 0 0 0 0 0 0 0 0 0 0 0 0 0 0 0 0 0 0 0 0 0 0 0 0 0 0 0 0 0 0 0 0 0 0 0 0 0 0 0 0 0 0 0 0 0 0 0 0 0 0 0 0 0 0 0 0 0 0 0 0 0 0 0 0 0 0 0 0 0 0 0 0 0 0 0 0 0 0 0 0 0 0 0 0 0 0 0 0 0 0 0 0 0 0 0 0 0 0 0 
0 1 1 0 1 1 0 1 1 0 1 1 0 1 1 0 1 1 0 0 1 0 1 1 0 1 1 0 0 1 0 1 1 0 1 1 0 0 1 
0.113564 0.099957 0.099961 836.665748 828.885805 0.267532 0.000000 0
0 2 0 0 0 2 0 0 0 2 0 0 2 0 0 2 0 0 2 0 0 0 0 0 0 0 0 2 2 0 2 0 0 2 0 0 0 0 0 0 0 0 0 0 0 0 0 0 0 2 0 2 0 2 0 0 2 0 0 2 2 0 0 0 2 2 0 0 0 0 0 0 2 2 0 0 0 0 2 0 2 0 0 0 0 2 2 0 0 0 0 0 0 0 2 0 2 2 0 0 
0 0 1 0 0 1 0 1 1 0 0 1 0 0 1 0 0 1 0 1 1 0 1 1 0 1 1 0 1 1 0 1 1 0 1 1 0 0 1 
0.120181 0.103857 0.103861 838.555859 831.260064 0.266460 0.000000 0
0 0 0 0 2 2 0 0 0 0 0 0 0 0 0 2 0 2 0 2 0 0 0 0 2 2 2 0 0 0 0 2 0 2 0 0 2 2 0 0 0 0 0 0 0 0 0 0 2 0 0 0 0 0 0 0 0 0 2 0 0 0 0 0 0 0 0 2 0 0 0 0 0 0 0 2 0 2 0 2 0 0 2 0 0 0 0 2 0 2 0 0 0 0 0 0 0 0 2 0 
0 1 1 0 1 1 0 1 1 0 1 1 0 0 1 0 1 1 0 1 1 0 0 1 0 1 1 0 1 1 0 1 1 0 1 1 0 1 1 
0.128237 0.107730 0.107737 839.948601 828.689458 0.297635 0.000000 0
0 0 0 0 0 0 2 0 0 0 0 2 2 2 0 0 2 0 0 0 2 0 0 0 0 2 2 0 0 2 0 0 0 0 0 2 0 0 0 2 2 2 0 2 0 0 0 2 0 0 2 0 0 0 0 0 0 0 2 0 2 0 0 2 0 2 2 2 0 2 0 0 0 0 0 2 0 0 0 0 2 0 0 2 2 0 0 2 0 2 0 2 2 0 0 0 0 0 2 0 
0 1 1 0 0 1 0 1 1 0 1 1 0 1 1 0 0 1 0 1 1 0 1 1 0 1 1 0 1 1 0 1 1 0 1 1 0 1 1 
0.113144 0.099703 0.099706 840.122738 834.328645 0.294925 0.000000 0
0 2 0 0 0 0 0 0 0 0 0 2 0 2 2 2 2 0 2 0 0 0 0 0 0 2 0 0 0 0 0 0 2 0 0 0 2 2 2 0 0 0 0 0 0 0 2 0 2 2 0 0 0 2 0 0 0 0 2 0 2 0 2 2 0 2 0 0 0 0 0 2 0 0 0 0 2 0 0 0 0 0 0 0 0 0 0 2 0 2 0 0 0 0 0 2 0 0 0 0 
0 1 1 0 1 1 0 1 1 0 1 1 0 1 1 0 1 1 0 1 1 0 1 1 0 0 1 0 1 1 0 1 1 0 1 1 0 1 1 
0.108704 0.097189 0.097192 839.727577 833.573561 0.306912 0.000000 0
0 0 0 0 0 0 0 0 0 0 2 0 0 0 2 0 0 2 0 2 0 0 0 2 0 2 0 0 0 0 0 0 0 0 0 0 2 0 0 0 2 2 2 0 2 2 0 0 2 0 0 0 0 0 0 2 0 0 2 0 0 0 2 0 0 0 2 2 2 0 2 2 0 0 2 0 2 2 2 0 2 0 0 2 0 2 0 2 0 0 2 2 0 0 2 0 2 0 2 2 
0 1 1 0 1 1 0 1 1 0 1 1 0 1 1 0 0 1 0 0 1 0 1 1 0 1 1 0 1 1 0 1 1 0 1 1 0 0 1 
0.111253 0.099072 0.099075 839.146305 831.415061 0.054165 0.000000 0
0 0 0 0 0 0 0 0 0 0 0 0 0 0 0 0 0 0 0 0 0 0 0 0 0 0 0 0 0 0 0 0 0 0 0 0 0 0 0 0 0 0 0 0 0 0 0 0 0 0 0 0 0 0 0 0 0 0 0 0 0 0 0 0 0 0 0 0 0 0 0 0 0 0 0 0 0 0 0 0 0 0 0 0 0 0 0 0 0 0 0 0 0 0 0 0 0 0 0 0 
0 1 1 0 1 1 0 0 1 0 1 1 0 0 1 0 1 1 0 1 1 0 1 1 0 0 1 0 1 1 0 1 1 0 1 1 0 1 1 
0.119046 0.103787 0.103791 838.894790 829.596100 0.030752 0.000000 0
0 0 0 0 0 0 0 0 0 0 0 0 0 0 0 0 0 0 0 0 0 0 0 0 0 0 0 0 0 0 0 0 0 0 0 0 0 0 0 0 0 0 0 0 0 0 0 0 0 0 0 0 0 0 0 0 0 0 0 0 0 0 0 0 0 0 0 0 0 0 0 0 0 0 0 0 0 0 0 0 0 0 0 0 0 0 0 0 0 0 0 0 0 0 0 0 0 0 0 0 
0 1 1 0 1 1 0 1 1 0 1 1 0 1 1 0 1 1 0 0 1 0 1 1 0 1 1 0 1 1 0 1 1 0 1 1 0 1 1 
0.122572 0.105501 0.105506 842.779207 834.619790 0.304072 0.000000 0
0 2 2 2 0 0 0 0 0 2 0 0 0 2 2 0 2 0 0 0 0 0 0 0 0 0 0 0 0 0 0 0 0 0 0 0 0 0 0 2 0 0 0 0 2 2 0 0 0 0 0 2 2 2 0 0 2 2 0 2 0 0 0 0 0 2 0 2 0 2 2 0 0 2 2 2 2 0 0 0 0 2 0 0 2 0 2 2 0 0 0 2 0 0 2 2 0 0 0 0 
0 1 1 0 1 1 0 1 1 0 0 1 0 1 1 0 0 1 0 1 1 0 1 1 0 0 1 0 0 1 0 0 1 0 1 1 0 0 1 
0.123153 0.106026 0.106031 842.751073 834.296101 0.306609 0.000000 0
0 0 2 0 0 2 0 2 2 0 0 2 0 0 0 0 2 0 2 0 0 2 0 0 0 0 2 2 0 0 2 0 0 0 2 0 0 0 2 2 0 0 0 0 0 2 0 0 0 0 0 2 0 0 0 0 2 0 0 2 2 0 0 0 0 0 2 0 0 2 0 0 0 2 2 2 0 2 2 2 2 2 0 2 0 2 0 0 0 0 2 2 2 0 2 0 2 2 0 2 
0 1 1 0 1 1 0 1 1 0 1 1 0 0 1 0 1 1 0 1 1 0 1 1 0 1 1 0 1 1 0 0 1 0 1 1 0 0 1 
0.129076 0.109313 0.109319 842.513384 833.656840 0.237268 0.000000 0
0 0 0 2 0 0 0 0 0 0 0 0 0 0 0 0 0 2 0 0 0 0 0 2 2 0 0 0 0 0 0 0 0 2 0 0 2 0 0 0 2 0 0 0 0 2 2 0 0 0 0 0 0 0 2 0 0 0 0 0 0 0 2 0 0 0 0 0 0 0 0 0 0 0 0 0 0 0 2 0 0 0 0 0 0 0 0 0 2 0 0 2 0 0 2 0 0 0 0 0 
0 1 1 0 1 1 0 0 1 0 0 1 0 0 1 0 1 1 0 1 1 0 1 1 0 1 1 0 0 1 0 1 1 0 0 1 0 1 1 
0.125019 0.106909 0.106914 841.183144 832.774820 0.001736 0.000000 0
0 0 0 0 0 0 0 0 0 0 0 0 0 0 0 0 0 0 0 0 0 0 0 0 0 0 0 0 0 0 0 0 0 0 0 0 0 0 0 0 0 0 0 0 0 0 0 0 0 0 0 0 0 0 0 0 0 0 0 0 0 0 0 0 0 0 0 0 0 0 0 0 0 0 0 0 0 0 0 0 0 0 0 0 0 0 0 0 0 0 0 0 0 0 0 0 0 0 0 0 
0 1 1 0 1 1 0 1 1 0 1 1 0 1 1 0 1 1 0 0 1 0 1 1 0 0 1 0 1 1 0 1 1 0 0 1 0 0 1 
0.111500 0.099063 0.099067 838.704651 830.863699 0.144721 0.000000 0
0 0 0 0 0 0 0 0 0 0 0 0 0 0 0 0 0 2 0 0 0 0 0 0 0 0 0 0 0 2 2 0 0 0 0 0 0 0 0 0 0 2 0 0 0 0 0 0 0 0 0 2 0 0 0 0 0 0 0 2 0 0 0 0 0 0 0 0 0 0 0 0 0 0 0 2 0 0 2 0 0 0 0 0 0 0 0 2 0 0 0 0 0 0 0 0 0 0 0 0 
0 1 1 0 0 1 0 1 1 0 1 1 0 0 1 0 0 1 0 0 1 0 1 1 0 0 1 0 0 1 0 1 1 0 0 1 0 0 1 
0.105270 0.095406 0.095408 836.596385 828.600021 0.117748 0.000000 0
0 0 2 0 0 0 0 0 0 0 0 0 2 0 0 0 0 0 0 0 0 0 0 0 0 0 0 0 0 0 0 0 0 0 0 0 0 0 0 0 0 0 0 0 0 0 0 0 0 0 0 0 0 0 0 0 0 0 0 0 0 0 0 0 0 0 0 0 0 0 0 0 0 0 0 0 0 0 0 0 0 0 0 0 0 0 0 0 0 0 0 0 0 0 0 0 0 0 0 0 
0 0 1 0 0 1 0 0 1 0 1 1 0 1 1 0 0 1 0 1 1 0 0 1 0 1 1 0 1 1 0 1 1 0 1 1 0 1 1 
0.111536 0.099026 0.099029 835.798297 826.981223 0.124860 0.000000 0
0 0 0 0 0 0 0 0 0 0 0 0 0 0 0 0 0 0 0 0 0 0 0 0 0 0 0 0 0 0 0 0 0 0 0 0 0 0 0 0 0 0 0 0 0 0 0 0 0 0 0 0 0 0 0 0 0 0 2 0 0 0 0 0 0 0 0 0 0 0 0 0 0 0 0 0 0 0 0 0 0 0 0 0 0 0 0 0 2 0 0 0 0 0 0 0 0 0 0 0 
0 1 1 0 1 1 0 1 1 0 1 1 0 0 1 0 0 1 0 1 1 0 1 1 0 0 1 0 1 1 0 1 1 0 1 1 0 1 1 
0.106896 0.096422 0.096424 836.124445 827.726558 0.270661 0.000000 0
2 2 2 0 0 0 2 0 0 0 2 2 0 0 0 0 0 0 2 2 0 0 0 0 2 2 0 2 0 0 0 0 2 0 0 0 2 2 0 2 0 0 0 0 0 2 0 0 0 0 2 0 0 0 0 0 0 0 0 2 0 0 0 0 0 0 0 0 0 0 0 0 2 2 0 2 0 0 2 0 0 0 0 0 0 2 0 0 0 0 0 0 0 0 0 0 0 2 2 2 
0 1 1 0 1 1 0 1 1 0 0 1 0 1 1 0 1 1 0 1 1 0 0 1 0 1 1 0 1 1 0 1 1 0 0 1 0 1 1 
0.108006 0.096813 0.096815 837.255852 829.638662 0.295761 0.000000 0
0 0 0 0 2 2 0 0 0 2 0 0 0 0 0 0 0 0 2 0 0 0 0 0 0 0 2 0 0 0 0 2 0 0 0 2 0 2 0 0 0 0 0 2 0 0 0 0 0 2 0 2 0 0 0 2 2 0 0 0 0 0 2 0 2 2 0 0 0 2 0 0 0 0 0 2 0 0 0 0 0 2 2 0 0 0 2 0 0 2 0 2 0 0 0 0 0 0 0 0 
0 1 1 0 1 1 0 1 1 0 1 1 0 1 1 0 1 1 0 0 1 0 0 1 0 1 1 0 0 1 0 1 1 0 1 1 0 1 1 
0.109964 0.097924 0.097927 838.705856 831.967112 0.287992 0.000000 0
2 0 0 0 0 2 0 0 0 2 0 0 0 2 0 0 2 2 0 0 0 2 0 0 0 0 0 2 0 0 0 2 2 0 2 2 0 0 0 0 0 0 0 0 2 0 0 0 0 2 0 0 0 0 0 0 0 0 2 0 2 2 0 0 2 2 2 0 0 0 0 0 0 0 0 2 2 2 2 0 0 0 2 0 0 0 0 2 0 2 0 0 0 0 2 0 0 0 2 2 
0 1 1 0 1 1 0 1 1 0 1 1 0 1 1 0 1 1 0 1 1 0 1 1 0 1 1 0 1 1 0 1 1 0 1 1 0 1 1 
0.113657 0.099955 0.099959 840.034161 834.007594 0.284815 0.000000 0
2 0 0 2 0 0 2 0 0 0 2 0 0 0 2 2 0 0 0 2 0 0 0 0 0 2 0 0 2 2 0 0 0 0 0 0 0 2 0 0 0 0 2 2 0 2 2 0 2 0 2 2 0 2 0 0 0 0 2 0 0 0 0 0 2 2 2 0 0 0 0 2 0 0 0 0 0 0 0 0 0 2 0 0 0 2 0 0 0 0 0 0 2 0 0 0 2 0 0 2 
0 1 1 0 1 1 0 1 1 0 0 1 0 0 1 0 1 1 0 1 1 0 1 1 0 1 1 0 1 1 0 1 1 0 1 1 0 0 1 
0.110923 0.098368 0.098371 840.546131 834.931227 0.294939 0.000000 0
0 0 0 2 0 2 2 2 0 2 2 0 2 0 0 2 0 0 2 0 0 0 2 0 2 0 0 0 0 0 2 0 0 0 0 2 2 0 2 2 2 0 0 2 0 2 0 2 2 0 0 0 0 2 0 0 2 0 0 0 0 2 0 2 2 0 0 0 0 0 2 2 2 2 0 0 2 0 0 0 0 0 0 0 0 0 0 0 2 0 0 0 0 2 2 0 0 0 0 0 
0 1 1 0 1 1 0 1 1 0 1 1 0 0 1 0 0 1 0 1 1 0 1 1 0 1 1 0 1 1 0 1 1 0 1 1 0 0 1 
0.111012 0.098602 0.098605 840.555794 834.469123 0.296139 0.000000 0
2 2 2 2 2 2 2 0 2 0 0 0 0 2 2 2 0 0 0 0 0 0 0 0 0 0 0 0 0 0 0 0 0 0 0 0 2 0 2 0 0 0 2 2 2 0 0 2 0 0 2 0 0 0 2 2 2 0 2 0 0 2 0 0 0 0 0 0 0 2 2 0 2 0 0 0 0 2 0 2 0 0 2 0 0 0 2 2 0 0 0 0 0 0 0 2 0 2 2 2 
0 1 1 0 1 1 0 1 1 0 1 1 0 0 1 0 1 1 0 0 1 0 1 1 0 1 1 0 1 1 0 1 1 0 1 1 0 1 1 
0.115867 0.101539 0.101543 840.110404 832.623063 0.134659 0.000000 0
0 0 0 0 0 0 0 0 0 0 0 0 0 0 0 0 0 0 0 0 0 0 0 0 0 0 0 0 0 0 0 0 0 0 0 0 0 0 0 0 0 0 0 0 0 0 0 0 0 0 0 0 0 0 0 0 0 0 0 0 0 0 0 0 0 0 0 0 0 0 0 0 0 0 0 0 0 0 0 0 0 0 0 0 0 0 0 0 0 0 0 0 0 2 0 0 0 0 0 0 
0 1 1 0 1 1 0 1 1 0 1 1 0 1 1 0 1 1 0 1 1 0 1 1 0 1 1 0 1 1 0 1 1 0 0 1 0 1 1 
0.152103 0.119467 0.119481 838.850952 781.166209 0.630647 0.000000 0
2 2 2 2 2 2 2 2 2 2 2 2 2 2 2 2 2 2 2 2 2 2 2 2 0 2 2 2 0 2 2 2 2 2 0 2 2 2 0 2 2 2 2 2 2 2 2 2 2 2 2 2 2 2 2 2 2 2 2 2 2 2 2 2 2 2 2 2 2 2 2 2 2 2 2 0 2 2 2 2 2 0 2 2 2 2 2 2 2 0 2 0 2 2 0 2 0 2 2 2 
0 1 0 0 1 1 0 1 1 0 1 1 0 0 1 0 1 1 0 1 1 0 1 1 0 0 1 0 1 1 0 1 1 0 1 1 0 1 1 
0.138179 0.112816 0.112826 841.643019 820.376558 0.557654 0.000000 0
2 2 2 2 2 2 2 2 2 2 2 2 2 2 2 2 2 2 2 2 2 2 2 2 2 2 2 2 2 2 2 2 2 2 0 2 2 2 2 2 2 2 2 2 2 2 2 0 2 2 2 2 2 2 2 2 2 2 2 2 2 2 2 0 2 2 2 2 2 2 2 2 2 2 2 2 2 2 0 2 2 2 2 2 2 2 2 2 2 2 2 2 2 2 2 2 2 2 2 2 
0 1 1 0 1 0 0 1 1 0 0 1 0 0 1 0 1 1 0 1 1 0 1 1 0 1 1 0 1 1 0 1 1 0 1 1 0 0 1 
0.131009 0.110063 0.110070 841.943665 833.484751 0.244362 0.000000 0
0 0 0 0 0 0 0 0 2 0 0 0 0 2 0 2 2 0 2 0 0 0 0 0 0 2 2 0 0 0 0 0 0 2 0 0 0 0 0 0 0 0 0 0 0 0 2 0 0 0 0 2 0 0 0 0 0 0 0 0 0 2 0 0 0 0 0 0 0 2 2 0 2 0 0 2 0 2 0 2 0 0 0 2 0 0 0 0 0 0 0 0 0 0 0 0 0 0 0 0 
0 1 1 0 1 1 0 0 1 0 1 1 0 1 1 0 1 1 0 1 1 0 1 1 0 0 1 0 1 1 0 0 1 0 1 1 0 1 1 
0.146064 0.117369 0.117380 841.504053 816.173323 0.541896 0.000000 0
2 2 2 2 2 2 2 2 2 2 0 2 2 2 2 2 2 2 2 2 0 2 2 2 2 0 2 0 2 2 2 2 2 2 2 2 2 2 2 2 2 2 0 0 2 2 2 2 2 2 2 2 2 2 2 2 2 2 2 2 2 2 2 2 2 2 2 2 2 0 2 2 0 2 2 2 2 2 2 2 2 2 2 2 2 2 2 2 2 2 2 2 2 2 2 2 2 2 2 2 
0 0 1 0 0 1 0 1 1 0 1 1 0 1 1 0 1 1 0 1 1 0 1 1 0 1 1 0 1 1 0 1 1 0 1 1 0 0 1 
0.122185 0.105261 0.105266 840.537779 831.811571 0.001744 0.000000 0
0 0 0 0 0 0 0 0 0 0 0 0 0 0 0 0 0 0 0 0 0 0 0 0 0 0 0 0 0 0 0 0 0 0 0 0 0 0 0 0 0 0 0 0 0 0 0 0 0 0 0 0 0 0 0 0 0 0 0 0 0 0 0 0 0 0 0 0 0 0 0 0 0 0 0 0 0 0 0 0 0 0 0 0 0 0 0 0 0 0 0 0 0 0 0 0 0 0 0 0 
0 1 1 0 0 1 0 0 1 0 0 1 0 1 1 0 1 1 0 0 1 0 0 1 0 1 1 0 1 1 0 1 1 0 1 1 0 1 1 
0.106957 0.096601 0.096604 838.699838 830.540615 0.243088 0.000000 0
0 0 0 0 0 0 0 2 0 2 0 0 0 0 0 2 0 0 0 0 0 2 0 0 0 0 0 0 2 0 0 0 0 0 0 2 0 0 0 0 2 0 0 0 0 0 2 0 0 0 2 0 0 0 0 0 0 0 2 0 0 2 0 0 0 0 0 0 2 2 0 2 2 2 0 0 2 2 0 2 0 2 2 0 0 2 2 0 0 0 0 0 0 0 0 0 0 0 0 0 
0 1 1 0 1 1 0 1 1 0 0 1 0 1 1 0 0 1 0 1 1 0 0 1 0 1 1 0 0 1 0 1 1 0 1 1 0 1 1 
0.111831 0.099226 0.099229 837.687623 828.767159 0.238421 0.000000 0
0 0 2 2 2 0 2 2 0 2 2 0 0 0 0 0 0 0 0 0 0 0 0 0 0 0 0 2 0 2 0 0 0 0 2 2 0 0 0 0 0 0 2 0 0 0 0 0 0 0 0 0 2 0 0 0 0 0 0 0 0 2 0 2 0 0 0 0 0 0 0 0 0 0 0 0 0 0 0 0 2 0 0 0 0 0 0 0 0 0 0 2 0 0 0 0 0 0 0 2 
0 0 1 0 1 1 0 0 1 0 1 1 0 1 1 0 1 1 0 1 1 0 0 1 0 1 1 0 1 1 0 1 1 0 0 1 0 1 1 
0.144256 0.115906 0.115918 837.431872 801.522811 0.563237 0.000000 0
2 2 2 2 2 2 2 2 2 2 2 2 2 2 2 2 0 2 2 2 2 2 2 2 2 2 2 2 2 2 2 2 2 2 0 2 2 2 2 2 2 2 2 2 2 2 2 0 2 2 0 2 2 2 2 2 0 2 2 2 2 2 2 0 2 2 2 2 2 2 0 2 2 2 2 2 2 2 2 2 2 2 2 2 2 2 2 2 2 0 2 2 2 2 2 2 2 2 2 2 
0 1 1 0 1 1 0 1 1 0 1 1 0 1 1 0 0 1 0 0 1 0 0 1 0 0 1 0 1 1 0 1 1 0 1 1 0 1 1 
0.128307 0.108616 0.108622 838.449074 828.343409 0.106992 0.000000 0
0 0 0 0 0 0 0 0 2 0 0 0 0 0 0 0 0 0 0 0 0 0 0 0 0 0 0 0 0 0 0 0 0 0 0 0 0 0 0 0 0 0 0 0 0 0 0 0 0 0 0 0 0 0 0 2 0 0 0 0 0 0 0 0 0 0 0 0 0 0 0 0 0 0 0 0 0 0 0 0 0 0 0 0 0 0 0 0 0 0 0 0 0 0 0 0 0 2 0 0 
0 1 1 0 1 1 0 0 1 0 1 1 0 1 1 0 1 1 0 1 1 0 1 1 0 1 1 0 1 1 0 0 1 0 1 1 0 1 1 
0.109818 0.098313 0.098316 838.818668 830.495361 0.301630 0.000000 0
0 0 0 2 2 0 0 0 0 0 2 2 0 2 0 2 2 2 2 2 0 0 2 0 2 0 2 0 2 0 0 2 0 2 2 0 0 2 2 0 0 2 0 0 0 2 2 0 0 2 2 0 0 2 2 2 2 0 0 0 2 2 0 2 2 2 2 2 0 2 0 0 0 0 0 0 2 0 0 0 0 0 0 0 0 2 2 2 0 2 2 0 0 2 0 2 0 2 2 2 
0 1 1 0 0 1 0 1 1 0 1 1 0 1 1 0 1 1 0 1 1 0 1 1 0 1 1 0 1 1 0 1 1 0 1 1 0 0 1 
0.107078 0.096070 0.096073 839.624822 832.831066 0.285286 0.000000 0
0 0 0 0 2 2 0 0 0 0 0 0 0 0 0 0 2 2 0 0 0 0 0 0 2 0 0 0 0 2 2 2 2 0 0 0 0 2 2 0 2 2 2 0 0 0 0 0 0 0 0 2 2 0 0 2 0 0 0 0 0 0 2 2 0 2 2 0 0 2 0 2 2 2 2 2 0 0 0 0 0 0 0 0 0 0 0 0 0 2 2 0 0 2 0 0 0 0 0 0 
0 1 1 0 1 1 0 0 1 0 0 1 0 1 1 0 1 1 0 0 1 0 0 1 0 1 1 0 0 1 0 1 1 0 1 1 0 0 1 
0.108454 0.096827 0.096830 840.661841 834.718399 0.277727 0.000000 0
0 0 0 0 0 0 0 0 0 0 0 0 0 0 0 2 0 0 0 2 2 0 0 0 0 0 0 0 0 0 2 0 0 0 0 0 0 0 0 0 0 0 0 2 0 0 0 2 2 0 0 0 0 2 0 0 0 0 0 0 2 0 0 0 0 2 0 0 2 2 2 0 0 0 0 0 0 2 0 2 0 2 0 0 0 0 2 2 0 2 0 2 0 2 2 0 0 2 0 0 
0 0 1 0 0 1 0 1 1 0 1 1 0 1 1 0 1 1 0 0 1 0 1 1 0 1 1 0 1 1 0 0 1 0 1 1 0 0 1 
0.111242 0.098641 0.098644 841.478468 835.677359 0.281546 0.000000 0
0 0 0 0 0 0 2 0 0 2 2 0 0 2 0 0 0 0 0 0 0 2 0 0 0 0 0 2 0 0 0 0 2 0 0 0 2 0 0 0 0 0 0 0 0 0 0 0 0 0 2 2 2 0 0 0 0 2 0 0 2 0 0 0 0 2 0 0 0 2 0 0 0 0 0 0 0 0 0 0 0 0 0 2 2 2 0 2 0 2 2 0 0 2 0 0 0 2 0 0 
0 0 1 0 1 1 0 1 1 0 0 1 0 1 1 0 1 1 0 1 1 0 1 1 0 0 1 0 1 1 0 0 1 0 1 1 0 1 1 
0.119125 0.103031 0.103036 841.931666 835.612198 0.274252 0.000000 0
2 0 0 2 0 0 2 0 0 0 2 2 0 2 0 0 0 0 0 0 0 0 2 0 0 2 2 2 0 0 2 2 2 0 2 0 0 2 2 0 0 2 0 2 2 0 0 0 2 0 0 0 0 0 0 0 2 0 2 0 2 2 0 0 0 2 2 0 0 2 2 0 0 0 2 0 0 0 0 2 2 2 0 2 0 2 2 0 0 2 0 0 0 0 0 0 2 2 2 0 
0 1 1 0 1 1 0 1 1 0 1 1 0 0 1 0 1 1 0 1 1 0 1 1 0 1 1 0 1 1 0 1 1 0 1 1 0 1 1 
0.112172 0.099478 0.099481 841.605132 834.914209 0.272668 0.000000 0
0 0 0 0 0 0 0 0 0 0 0 2 0 0 0 0 0 0 0 2 0 2 0 0 2 0 0 0 0 0 0 0 0 2 2 2 2 0 2 0 0 2 2 0 0 0 2 0 0 2 2 0 0 0 0 0 0 2 2 0 0 0 2 0 2 0 0 0 0 2 0 0 0 0 0 0 0 2 2 0 2 2 2 0 0 0 0 0 0 0 0 2 0 2 0 0 2 0 0 0 
0 0 1 0 1 1 0 1 1 0 1 1 0 1 1 0 1 1 0 1 1 0 0 1 0 1 1 0 1 1 0 1 1 0 1 1 0 1 1 
0.118149 0.102909 0.102913 841.354631 833.739332 0.248994 0.000000 0
0 0 0 2 0 2 0 0 0 0 0 0 0 0 0 0 0 0 0 0 0 0 0 0 0 0 0 0 0 0 0 0 0 0 0 0 0 0 2 0 2 0 0 2 0 0 0 0 0 0 0 2 0 2 0 0 0 0 0 2 0 0 0 0 0 0 0 0 0 0 0 0 0 2 0 0 2 2 0 0 0 0 0 0 2 0 0 0 0 0 0 0 2 0 2 0 0 0 0 2 
0 0 1 0 1 1 0 1 1 0 0 1 0 1 1 0 1 1 0 1 1 0 1 1 0 0 1 0 1 1 0 1 1 0 1 1 0 1 1 
0.119128 0.103146 0.103151 840.208624 832.904416 0.126066 0.000000 0
0 0 0 0 0 0 0 0 0 0 0 0 0 0 0 0 0 2 0 0 0 0 0 0 0 0 0 0 0 0 0 0 0 0 0 0 0 0 0 0 0 0 0 0 0 0 0 0 0 0 0 0 0 0 0 0 0 0 0 0 0 0 0 0 0 0 2 0 0 0 0 0 0 0 0 0 0 0 0 0 0 0 0 0 0 0 0 0 0 0 2 0 0 0 0 0 0 0 0 0 
0 1 1 0 1 1 0 1 1 0 1 1 0 0 1 0 1 1 0 1 1 0 1 1 0 0 1 0 1 1 0 1 1 0 1 1 0 1 1 
0.136311 0.111833 0.111843 840.397063 819.607638 0.524433 0.000000 0
2 0 2 2 0 2 2 2 0 2 2 2 2 2 2 2 2 0 2 2 2 2 2 2 2 2 2 2 2 2 0 2 2 0 2 2 2 2 2 2 2 2 2 2 0 2 2 2 0 0 2 2 2 2 2 2 2 2 2 2 2 2 2 2 2 2 0 2 0 2 2 2 2 2 2 2 2 2 0 2 2 0 2 2 0 2 2 2 2 2 2 0 2 0 2 2 2 2 2 2 
0 0 1 0 0 1 0 1 1 0 0 1 0 1 1 0 1 1 0 1 1 0 0 1 0 1 1 0 1 1 0 1 1 0 1 1 0 1 1 
0.146147 0.117009 0.117021 840.333706 809.367004 0.569628 0.000000 0
2 2 2 2 2 2 2 2 2 0 2 2 2 2 2 2 2 2 2 2 2 2 2 0 2 0 2 2 2 2 2 2 0 2 2 2 2 2 2 2 2 2 2 2 2 0 2 2 2 2 2 2 2 2 2 0 2 2 2 2 2 2 2 2 2 2 2 2 2 2 2 2 2 2 2 2 2 2 2 2 2 2 0 2 2 2 0 2 2 2 2 2 2 2 2 2 2 2 2 2 
0 0 1 0 1 1 0 1 1 0 1 1 0 0 1 0 0 1 0 1 1 0 1 1 0 1 1 0 1 1 0 0 1 0 1 1 0 1 1 
0.119695 0.103712 0.103717 840.069831 831.481050 0.026738 0.000000 0
0 0 0 0 0 0 0 0 0 0 0 0 0 0 0 0 0 0 0 0 0 0 0 0 0 0 0 0 0 0 0 0 0 0 0 0 0 0 0 0 0 0 0 0 0 0 0 0 0 0 0 0 0 0 0 0 0 0 0 0 0 0 0 0 0 0 0 0 0 0 0 0 0 0 0 0 0 0 0 0 0 0 0 0 0 0 0 0 0 0 0 0 0 0 0 0 0 0 0 0 
0 1 1 0 0 1 0 1 1 0 1 1 0 1 1 0 1 1 0 1 1 0 1 1 0 1 1 0 0 1 0 1 1 0 0 1 0 1 1 
0.107825 0.097126 0.097128 839.233929 830.884907 0.238797 0.000000 0
0 0 0 0 0 0 0 0 0 0 0 0 0 0 0 0 0 0 0 2 0 0 0 0 2 0 0 0 2 0 2 0 0 0 2 0 0 2 0 0 2 0 2 0 0 0 0 0 0 0 2 0 0 0 0 0 0 0 0 0 0 0 0 0 0 0 0 2 0 0 0 0 0 0 0 0 2 0 2 0 0 0 2 2 0 0 0 0 0 0 0 0 0 0 0 0 0 2 0 0 
0 1 1 0 1 1 0 1 1 0 1 1 0 0 1 0 1 1 0 0 1 0 1 1 0 1 1 0 1 1 0 1 1 0 1 1 0 1 1 
0.117148 0.102531 0.102535 839.272577 829.711699 0.124378 0.000000 0
0 0 0 0 0 0 0 0 0 0 0 0 0 0 0 0 0 0 0 0 0 0 0 0 0 0 0 0 0 0 0 0 0 0 0 0 0 2 0 0 0 0 0 0 0 0 0 0 0 0 0 0 0 0 0 0 0 0 0 0 0 0 0 0 0 0 0 0 0 0 0 0 0 0 2 0 0 0 0 0 0 0 0 0 0 0 0 0 0 0 0 0 0 0 0 0 0 0 0 0 
0 1 1 0 1 1 0 1 1 0 1 1 0 0 1 0 1 1 0 1 1 0 1 1 0 1 1 0 1 1 0 1 1 0 0 1 0 1 1 
0.166874 0.128456 0.128473 839.563939 790.530788 0.597880 0.000000 0
2 2 2 2 2 2 2 2 2 0 2 2 2 2 2 2 2 2 2 0 0 2 0 2 2 2 2 2 2 2 2 0 2 2 0 2 0 2 2 2 2 2 2 2 2 2 2 2 2 2 2 2 2 2 2 2 2 2 2 2 2 2 2 2 2 0 2 2 2 2 2 2 2 2 2 2 2 2 2 2 2 0 2 2 2 2 0 2 2 2 2 2 2 0 2 2 2 2 2 0 
0 1 1 0 0 1 0 0 1 0 1 1 0 1 1 0 1 1 0 1 1 0 1 1 0 1 1 0 0 1 0 1 1 0 1 1 0 0 1 
0.168801 0.129694 0.129712 840.520250 795.153775 0.605497 0.000000 0
2 2 2 2 2 2 2 0 0 2 2 2 2 2 2 2 2 2 2 2 2 2 2 2 2 2 2 2 2 2 2 2 2 2 2 2 2 2 2 0 2 2 2 2 2 2 2 2 2 2 2 2 2 2 2 2 2 2 0 2 2 2 2 2 2 2 0 2 2 2 2 2 2 2 2 2 2 2 2 2 2 2 2 2 2 0 2 2 2 2 2 2 2 2 2 2 0 2 2 2 
0 1 1 0 1 1 0 1 1 0 1 1 0 0 1 0 1 1 0 1 1 0 1 1 0 1 1 0 0 1 0 1 1 0 0 1 0 0 1 
0.127920 0.108760 0.108766 841.084912 830.961558 0.130425 0.000000 0
0 0 0 2 0 0 0 0 0 0 0 0 0 0 0 0 0 0 0 0 0 0 0 0 0 0 0 0 0 0 0 0 0 0 0 0 0 0 0 0 0 0 0 0 0 0 0 0 0 0 0 0 0 0 0 0 0 0 0 0 0 0 0 0 0 2 0 0 0 0 0 0 0 0 0 0 0 0 0 0 0 0 0 0 0 0 0 0 0 0 0 0 0 0 0 0 0 0 0 0 
0 1 1 0 1 1 0 1 1 0 1 1 0 1 1 0 0 1 0 0 1 0 0 1 0 1 1 0 1 1 0 1 1 0 0 1 0 1 1 
0.106050 0.096043 0.096045 841.258358 833.778993 0.134194 0.000000 0
0 0 0 0 0 0 0 0 0 0 0 0 0 0 0 2 0 0 0 0 0 0 0 0 0 0 0 0 0 0 2 2 0 0 0 0 0 0 0 0 0 0 0 0 0 0 0 0 0 0 0 0 0 0 0 0 0 0 0 0 0 0 2 0 2 0 0 0 0 0 0 0 0 0 0 0 2 0 0 0 0 0 0 0 0 0 0 0 0 0 0 0 0 0 0 0 0 0 0 0 
0 1 1 0 0 1 0 1 1 0 1 1 0 0 1 0 1 1 0 1 1 0 1 1 0 0 1 0 1 1 0 1 1 0 1 1 0 1 1 
0.105146 0.095023 0.095026 841.858317 835.459804 0.125417 0.000000 0
0 0 0 0 0 0 0 0 0 0 0 0 0 0 2 0 0 0 0 0 0 0 0 0 0 0 0 0 0 0 0 0 0 0 0 0 0 0 0 0 0 0 0 0 0 0 0 0 0 2 0 0 0 0 0 0 2 0 0 0 0 0 0 0 0 0 0 0 0 0 0 0 0 0 0 0 0 0 0 0 0 0 0 0 0 0 0 0 0 0 0 0 0 0 0 0 0 0 0 0 
0 0 1 0 1 1 0 1 1 0 0 1 0 1 1 0 0 1 0 1 1 0 1 1 0 1 1 0 1 1 0 1 1 0 1 1 0 1 1 
0.108468 0.097124 0.097127 842.578156 836.361774 0.270233 0.000000 0
0 2 2 0 0 0 2 0 2 2 0 0 0 0 2 0 0 2 2 2 0 2 2 0 0 2 2 0 0 2 0 0 0 0 0 0 0 0 0 0 0 2 0 0 0 0 0 0 0 0 0 0 0 2 0 0 0 0 0 0 0 2 0 0 2 2 0 0 0 2 0 0 0 0 0 2 0 0 0 0 0 0 0 0 0 0 0 0 0 2 0 0 0 0 2 0 0 2 0 0 
0 1 1 0 1 1 0 1 1 0 0 1 0 1 1 0 1 1 0 1 1 0 1 1 0 0 1 0 0 1 0 1 1 0 1 1 0 1 1 
0.114973 0.100848 0.100852 843.089888 836.625771 0.249838 0.000000 0
0 2 0 0 2 2 0 0 0 0 2 0 0 0 2 0 0 0 0 2 0 0 0 0 0 2 2 0 0 2 0 0 0 0 0 0 0 0 0 0 2 2 0 0 2 2 0 0 0 0 2 0 2 2 0 0 0 0 0 0 0 0 0 0 0 0 0 0 0 2 0 0 0 0 0 0 2 2 0 0 0 2 2 0 0 0 0 0 0 0 0 0 0 0 0 2 0 2 0 0 
0 1 1 0 1 1 0 1 1 0 1 1 0 0 1 0 0 1 0 1 1 0 1 1 0 1 1 0 1 1 0 1 1 0 1 1 0 0 1 
0.109391 0.097780 0.097783 842.878812 836.449854 0.247083 0.000000 0
0 0 0 0 0 0 0 0 0 0 0 0 2 2 2 0 0 0 0 2 0 0 0 2 2 2 0 0 0 2 0 0 0 2 0 2 0 0 0 0 2 2 0 0 0 0 0 0 0 0 0 0 0 2 0 0 0 0 2 0 0 0 0 2 0 0 0 2 0 0 0 0 0 2 0 0 0 0 2 0 0 0 0 0 0 0 0 0 2 0 2 0 0 0 0 2 0 0 0 0 
0 1 1 0 0 1 0 0 1 0 1 1 0 1 1 0 0 1 0 1 1 0 1 1 0 1 1 0 1 1 0 0 1 0 0 1 0 0 1 
0.113046 0.099769 0.099773 842.737546 835.957337 0.245024 0.000000 0
0 0 0 0 0 0 0 0 0 0 2 0 0 0 0 0 0 0 2 0 0 0 0 0 0 0 0 0 0 0 0 0 0 0 0 2 2 2 0 0 0 0 2 0 0 0 2 0 0 0 2 0 0 2 0 0 0 0 0 0 0 0 0 0 2 0 0 0 0 0 0 2 0 0 0 0 0 0 0 0 0 0 0 0 2 0 0 2 0 2 0 2 0 0 0 0 0 0 0 0 
0 0 1 0 1 1 0 0 1 0 1 1 0 1 1 0 0 1 0 1 1 0 1 1 0 1 1 0 1 1 0 1 1 0 1 1 0 1 1 
0.107109 0.096321 0.096324 838.704830 832.053527 0.256785 0.000000 0
0 0 2 0 0 0 2 2 0 0 2 0 0 2 0 0 0 0 0 0 0 0 0 0 0 2 0 2 0 0 0 2 0 0 2 0 0 2 0 0 0 2 0 0 0 0 0 0 0 0 2 0 0 0 0 0 0 0 0 2 0 0 0 0 0 0 0 2 0 2 0 2 0 2 0 0 2 0 0 0 0 2 0 0 0 2 2 0 0 2 2 2 0 0 0 0 0 0 0 0 
0 1 1 0 0 1 0 1 1 0 1 1 0 1 1 0 1 1 0 1 1 0 1 1 0 1 1 0 0 1 0 1 1 0 1 1 0 1 1 
0.114204 0.100437 0.100441 839.188466 831.747505 0.257710 0.000000 0
0 0 2 0 0 0 2 2 0 0 0 0 2 2 2 0 0 0 0 2 0 2 0 0 0 0 0 0 0 0 0 2 0 0 2 0 0 0 0 2 0 0 0 0 2 0 0 0 0 2 0 0 0 0 2 0 0 0 0 2 0 2 0 0 0 0 0 2 0 0 2 0 0 0 0 0 0 0 0 0 0 0 0 0 0 0 0 0 0 0 0 0 2 2 0 0 2 0 0 0 
0 0 1 0 1 1 0 1 1 0 0 1 0 1 1 0 0 1 0 1 1 0 1 1 0 0 1 0 1 1 0 1 1 0 0 1 0 1 1 
0.118539 0.102955 0.102960 839.700935 831.123543 0.270396 0.000000 0
0 0 0 0 0 0 0 0 2 0 0 0 0 2 2 0 0 0 0 0 0 0 0 0 2 0 0 2 0 2 0 0 0 0 0 0 2 0 0 0 0 0 0 2 0 0 0 0 0 0 0 0 2 0 0 2 0 0 0 2 0 0 0 0 0 0 0 0 0 0 0 0 2 0 0 0 0 0 0 0 0 0 0 2 0 0 0 2 0 0 0 0 0 0 2 0 0 2 2 0 
0 1 1 0 1 1 0 1 1 0 1 1 0 0 1 0 1 1 0 1 1 0 1 1 0 1 1 0 1 1 0 1 1 0 1 1 0 1 1 
0.111380 0.099308 0.099311 839.870594 831.739054 0.271436 0.000000 0
0 0 2 0 0 0 2 0 0 0 0 2 0 0 0 0 0 0 2 0 0 2 0 0 0 0 0 0 2 0 0 0 0 0 0 0 0 0 0 0 0 0 0 2 0 0 0 0 0 2 0 2 0 0 2 0 0 2 0 0 2 0 0 0 2 2 0 2 0 0 2 0 0 0 0 0 0 0 0 2 2 0 2 2 2 2 0 0 2 0 0 0 0 0 2 0 0 0 0 0 
0 1 1 0 1 1 0 1 1 0 1 1 0 0 1 0 1 1 0 1 1 0 1 1 0 0 1 0 1 1 0 1 1 0 1 1 0 1 1 
0.113986 0.100321 0.100324 840.195673 831.955902 0.265742 0.000000 0
0 2 0 0 0 0 0 0 0 0 0 2 0 2 0 0 2 0 0 0 0 0 0 0 0 0 0 0 2 0 0 0 2 0 2 0 0 2 0 2 0 0 0 0 2 0 0 0 0 0 2 2 0 0 2 2 0 0 2 2 2 0 0 0 0 0 0 2 0 0 2 0 2 0 0 0 0 0 2 2 0 0 0 2 0 2 0 0 0 0 0 2 2 2 2 0 0 0 0 0 
0 0 1 0 1 1 0 1 1 0 1 1 0 1 1 0 0 1 0 1 1 0 1 1 0 1 1 0 1 1 0 1 1 0 1 1 0 1 1 
0.121531 0.105004 0.105009 841.127845 831.938568 0.274118 0.000000 0
2 0 0 2 0 2 0 0 0 0 2 0 0 0 0 0 0 2 0 0 2 0 0 2 2 2 0 2 2 0 0 0 0 2 2 2 0 0 0 0 0 0 0 0 0 0 2 0 0 2 0 0 0 0 0 0 0 2 0 0 0 2 0 0 0 0 2 2 2 0 0 0 0 0 0 2 0 0 0 2 0 0 0 2 0 0 0 0 2 0 2 0 0 0 2 0 0 0 2 0 
0 1 1 0 1 1 0 0 1 0 1 1 0 1 1 0 1 1 0 1 1 0 1 1 0 1 1 0 1 1 0 1 1 0 1 1 0 1 1 
0.170577 0.130479 0.130497 842.030426 797.122534 0.615897 0.000000 0
2 2 2 2 2 0 2 0 2 2 2 2 2 2 2 2 0 2 2 2 2 2 2 2 2 2 2 2 2 2 2 2 2 2 2 2 2 2 2 2 2 2 2 2 2 2 2 2 2 2 2 2 2 2 2 2 2 2 2 0 2 2 2 2 2 2 2 2 2 2 2 2 2 2 2 2 2 2 2 2 2 0 2 2 2 2 0 2 2 2 0 0 2 2 2 2 2 0 2 2 
0 1 1 0 1 1 0 1 1 0 1 1 0 0 1 0 1 1 0 0 1 0 1 1 0 1 1 0 1 1 0 0 1 0 0 1 0 1 1 
0.174577 0.133060 0.133079 843.221369 805.632949 0.590944 0.000000 0
2 2 0 2 2 2 2 2 2 2 2 2 2 2 2 2 2 2 2 2 2 2 2 2 2 2 2 2 2 0 2 2 2 2 2 2 2 2 2 2 2 2 2 2 2 2 0 0 2 2 2 2 2 2 0 2 2 2 2 2 2 2 2 2 2 2 2 2 2 2 2 2 2 2 2 2 2 2 2 2 2 2 2 2 2 2 2 2 2 2 2 2 2 2 2 2 2 2 2 2 
0 1 1 0 1 1 0 1 1 0 1 1 0 1 1 0 0 1 0 1 1 0 1 1 0 0 1 0 1 1 0 1 1 0 0 1 0 1 1 
0.167547 0.127992 0.128010 842.221133 766.730692 0.642892 0.000000 0
2 2 2 2 2 2 2 2 2 2 0 2 2 2 0 2 2 2 2 2 0 2 2 2 2 2 2 0 2 2 2 2 2 2 0 2 2 2 2 2 2 2 2 2 2 2 2 2 0 2 2 2 2 2 2 2 0 2 2 2 0 2 2 2 0 2 2 0 2 2 2 2 0 2 2 0 2 2 2 2 2 2 2 2 2 2 2 2 2 2 0 2 2 2 2 2 2 2 2 2 
0 1 1 0 1 1 0 1 1 0 1 1 0 1 1 0 1 1 0 1 1 0 1 1 0 1 1 0 1 1 0 1 0 0 1 1 0 1 1 
0.116249 0.101954 0.101958 843.490436 835.227027 0.128974 0.000000 0
0 0 0 0 0 0 0 0 0 0 0 0 0 0 0 0 0 0 0 0 0 0 0 2 0 0 2 0 0 0 0 0 0 0 0 0 0 0 0 0 0 0 0 0 0 0 0 0 0 0 0 0 0 0 0 0 0 0 0 0 0 0 0 0 0 0 0 0 0 0 0 0 0 0 0 0 0 0 0 0 0 0 0 0 0 0 0 0 0 0 0 0 0 0 0 0 0 0 0 0 
0 0 1 0 1 1 0 1 1 0 0 1 0 0 1 0 1 1 0 1 1 0 1 1 0 0 1 0 1 1 0 0 1 0 0 1 0 1 1 
0.107561 0.097185 0.097187 843.716563 836.397551 0.133249 0.000000 0
0 0 0 0 0 0 0 0 0 0 0 0 0 0 0 0 0 2 0 0 0 0 0 0 0 0 0 0 0 0 0 0 0 0 0 0 0 0 0 0 0 0 0 0 0 0 0 0 0 0 2 0 0 0 0 0 0 0 0 0 0 0 0 0 0 0 0 0 0 0 0 0 0 0 0 0 0 0 0 0 0 0 0 0 2 0 0 0 2 0 0 0 0 0 0 0 0 0 0 0 
0 0 1 0 1 1 0 1 1 0 1 1 0 1 1 0 1 1 0 1 1 0 1 1 0 1 1 0 1 1 0 1 1 0 1 1 0 0 1 
0.114939 0.101175 0.101179 844.027506 836.465936 0.028185 0.000000 0
0 0 0 0 0 0 0 0 0 0 0 0 0 0 0 0 0 0 0 0 0 0 0 0 0 0 0 0 0 0 0 0 0 0 0 0 0 0 0 0 0 0 0 0 0 0 0 0 0 0 0 0 0 0 0 0 0 0 0 0 0 0 0 0 0 0 0 0 0 0 0 0 0 0 0 0 0 0 0 0 0 0 0 0 0 0 0 0 0 0 0 0 0 0 0 0 0 0 0 0 
0 1 1 0 0 1 0 1 1 0 0 1 0 1 1 0 1 1 0 1 1 0 1 1 0 1 1 0 1 1 0 1 1 0 1 1 0 1 1 
0.117347 0.102585 0.102589 844.208283 836.657565 0.245677 0.000000 0
0 0 0 0 2 0 0 0 0 0 0 0 0 2 2 0 0 0 2 2 0 2 0 0 0 2 0 0 0 2 0 2 0 2 2 0 0 0 0 0 0 2 2 0 2 0 2 0 0 0 2 0 0 0 0 0 0 0 0 0 0 0 0 0 0 0 0 2 0 0 0 0 2 0 2 0 2 0 0 0 0 0 0 0 0 0 0 0 0 0 0 0 0 0 0 0 0 0 0 2 
0 1 1 0 0 1 0 1 1 0 1 1 0 1 1 0 1 1 0 1 1 0 0 1 0 1 1 0 1 1 0 1 1 0 1 1 0 1 1 
0.108972 0.097874 0.097877 844.017048 837.066653 0.245330 0.000000 0
0 0 0 0 0 0 0 0 0 0 0 2 2 2 2 2 0 0 0 2 0 0 0 0 0 0 0 0 0 0 0 0 0 0 0 0 0 2 0 0 0 0 2 0 0 2 0 0 0 0 0 2 2 2 0 0 0 0 0 0 0 0 0 0 2 2 0 0 0 0 2 0 0 0 2 0 0 2 0 0 2 0 0 0 0 0 0 2 2 0 0 0 0 2 0 0 2 2 0 0 
0 1 1 0 1 1 0 1 1 0 1 1 0 1 1 0 1 1 0 1 1 0 0 1 0 1 1 0 1 1 0 1 1 0 1 1 0 1 1 
0.105189 0.095356 0.095358 843.757815 837.209092 0.125885 0.000000 0
0 0 0 0 0 0 0 0 0 0 0 0 0 0 0 0 0 0 0 0 0 0 0 0 0 0 0 0 0 0 0 0 0 0 0 2 0 0 0 0 0 0 0 0 2 0 0 0 0 0 0 0 0 0 0 0 0 0 0 0 0 0 2 0 0 0 0 0 2 0 0 0 0 0 0 0 0 0 0 0 0 0 0 0 0 0 0 0 0 0 0 0 0 0 0 0 0 0 0 0 
0 1 1 0 1 1 0 0 1 0 1 1 0 1 1 0 0 1 0 1 1 0 1 1 0 1 1 0 1 1 0 1 1 0 1 1 0 0 1 
0.112800 0.099677 0.099681 838.140869 830.517812 0.260237 0.000000 0
2 0 0 2 2 0 0 0 0 2 0 0 0 2 0 0 0 0 2 2 0 0 0 2 0 0 2 2 2 0 0 2 0 0 2 2 2 0 0 0 2 0 2 0 0 2 0 0 0 0 0 0 0 0 0 0 2 2 2 0 0 0 0 0 0 0 0 0 0 0 0 2 0 0 0 0 0 0 0 0 0 2 0 2 0 2 0 0 0 0 0 0 0 2 0 0 0 0 0 0 
0 1 1 0 1 1 0 0 1 0 1 1 0 0 1 0 1 1 0 0 1 0 1 1 0 1 1 0 1 1 0 0 1 0 1 1 0 0 1 
0.120311 0.104244 0.104249 838.545325 829.809169 0.272722 0.000000 0
0 0 0 0 0 0 2 0 2 0 0 0 0 0 0 0 0 0 0 0 0 0 2 0 0 0 0 0 2 0 0 0 0 0 0 0 0 2 0 0 2 0 0 2 0 2 2 0 2 0 0 2 0 2 0 0 0 0 2 0 0 0 2 0 0 0 0 0 0 0 0 0 0 2 2 0 0 0 0 0 0 0 0 0 0 0 0 0 2 0 0 2 0 0 2 0 0 0 0 0 
0 1 1 0 1 1 0 0 1 0 1 1 0 1 1 0 1 1 0 1 1 0 1 1 0 1 1 0 1 1 0 1 1 0 1 1 0 1 1 
0.122996 0.106068 0.106073 839.445863 830.169010 0.268550 0.000000 0
0 0 2 0 0 0 2 0 0 0 0 2 2 0 0 0 0 0 2 0 2 0 2 0 0 0 2 2 0 0 0 0 0 2 0 0 0 0 0 0 2 0 0 0 0 2 0 2 0 0 2 0 0 2 0 0 0 0 0 0 0 0 0 0 0 0 2 0 2 0 2 0 0 0 0 0 0 2 0 2 0 0 0 0 0 2 0 0 0 2 0 0 0 0 0 2 0 0 0 0 
0 1 1 0 1 1 0 1 1 0 1 1 0 1 1 0 1 1 0 1 1 0 1 1 0 1 1 0 1 1 0 1 1 0 1 1 0 1 1 
0.124969 0.106900 0.106906 840.226298 831.224073 0.276618 0.000000 0
0 0 0 0 2 0 0 2 2 2 2 2 0 0 0 0 0 0 0 0 2 0 0 0 2 2 0 0 0 0 0 0 0 0 0 0 0 2 0 0 0 0 0 2 0 2 2 0 2 0 2 0 0 0 0 2 0 0 0 0 0 0 2 0 0 0 2 0 0 2 0 0 0 0 0 0 0 0 0 0 2 0 0 0 0 2 0 0 0 0 0 2 2 0 2 0 0 2 0 0 
0 1 1 0 1 1 0 0 1 0 1 1 0 0 1 0 1 1 0 1 1 0 0 1 0 1 1 0 1 1 0 1 1 0 1 1 0 1 1 
0.112023 0.099535 0.099538 841.236021 833.606370 0.273338 0.000000 0
0 0 0 0 0 2 2 0 0 0 0 0 0 2 0 0 0 0 0 0 0 2 0 0 0 2 2 0 0 0 0 0 0 0 0 0 2 0 0 0 0 0 0 2 0 0 0 0 0 0 2 0 0 0 0 0 0 0 0 0 0 0 2 2 0 0 0 0 2 0 0 0 0 2 0 0 0 2 0 2 0 0 0 0 0 0 0 0 0 0 2 2 0 0 2 2 0 0 0 2 
0 1 1 0 1 1 0 1 1 0 1 1 0 1 1 0 1 1 0 1 1 0 0 1 0 1 1 0 1 1 0 1 1 0 1 1 0 0 1 
0.111622 0.099219 0.099222 842.604925 835.265294 0.266054 0.000000 0
2 0 2 0 0 0 0 0 2 0 0 0 0 0 2 0 0 0 0 0 2 0 0 0 0 2 0 0 0 0 0 0 0 0 0 2 0 0 2 0 0 0 0 0 0 0 0 0 0 0 0 0 0 0 0 0 0 2 0 0 0 0 0 2 2 0 2 0 0 0 2 0 0 0 0 0 0 0 0 0 0 0 0 2 0 0 2 0 0 0 0 2 0 2 0 0 0 0 0 0 
0 1 1 0 1 1 0 1 1 0 1 1 0 1 1 0 1 1 0 1 1 0 1 1 0 1 1 0 1 1 0 0 1 0 1 1 0 1 1 
0.124250 0.106494 0.106500 844.403127 836.213225 0.275201 0.000000 0
0 0 0 0 0 0 0 2 0 2 0 0 0 0 0 2 2 0 0 0 2 2 0 2 2 0 0 0 0 0 0 0 0 2 0 0 0 0 2 0 0 0 0 2 0 0 0 2 0 2 0 0 0 0 0 2 0 2 0 0 0 0 0 0 2 0 2 0 2 0 0 2 2 0 2 0 0 0 2 0 2 0 2 0 0 2 2 2 0 0 0 2 2 2 2 0 2 0 0 0 
0 0 1 0 1 1 0 1 1 0 1 1 0 1 1 0 1 1 0 1 1 0 1 1 0 1 1 0 0 1 0 1 1 0 0 1 0 1 1 
0.127410 0.108381 0.108387 845.733240 837.142995 0.276851 0.000000 0
0 0 0 0 0 2 0 2 2 2 0 0 0 0 0 0 0 0 0 2 2 2 0 2 0 0 0 0 0 0 2 2 0 0 2 0 0 0 0 0 2 0 0 0 0 0 0 0 0 0 0 0 0 0 2 0 0 2 0 2 0 0 0 0 2 0 0 2 0 0 0 0 0 0 0 0 2 0 0 2 0 0 2 0 0 0 0 2 0 0 0 0 2 0 0 0 0 0 0 2 
0 1 1 0 1 1 0 0 1 0 1 1 0 1 1 0 1 1 0 1 1 0 1 1 0 1 1 0 1 1 0 1 1 0 1 1 0 1 1 
0.126517 0.107740 0.107746 846.073212 837.929788 0.300458 0.000000 0
2 2 2 0 2 0 0 0 0 0 0 0 0 0 0 0 2 2 0 0 2 2 0 2 2 0 2 0 0 0 0 0 2 2 2 2 0 2 0 0 2 2 0 0 0 0 0 2 2 0 2 0 0 2 0 0 0 0 0 2 0 0 2 2 0 2 0 0 0 0 2 2 0 0 2 0 0 0 0 0 2 0 0 0 0 2 0 2 0 2 0 0 2 0 0 0 0 0 2 2 
0 1 1 0 1 1 0 1 1 0 0 1 0 0 1 0 1 1 0 1 1 0 1 1 0 1 1 0 1 1 0 1 1 0 1 1 0 0 1 
0.114669 0.101416 0.101420 846.074866 838.608242 0.297353 0.000000 0
0 2 0 0 2 0 0 0 0 0 0 0 0 0 2 0 0 2 0 0 0 0 0 0 0 0 0 2 0 0 0 0 0 2 0 0 0 0 0 0 2 0 0 2 0 0 0 0 0 0 0 0 0 2 2 0 0 0 0 0 0 2 2 0 0 0 2 0 0 0 0 0 2 0 0 2 0 0 0 2 0 0 0 2 0 2 0 0 0 2 0 0 2 0 2 0 0 0 0 0 
0 1 1 0 1 1 0 1 1 0 1 1 0 1 1 0 1 1 0 1 1 0 1 1 0 1 1 0 1 1 0 1 1 0 1 1 0 1 1 
0.135389 0.112462 0.112470 846.054101 837.296700 0.283466 0.000000 0
0 0 0 0 0 0 0 0 2 2 0 2 0 0 0 2 0 0 0 2 0 2 0 0 0 2 0 0 2 2 0 0 2 0 0 2 2 0 2 0 2 0 2 2 2 0 0 0 2 0 0 0 0 2 0 0 0 0 0 2 2 0 0 0 0 2 2 0 0 0 2 2 0 0 0 2 0 0 0 0 0 0 0 2 0 0 2 0 0 0 2 0 0 2 0 2 0 0 2 0 
0 1 1 0 1 1 0 1 1 0 1 1 0 1 1 0 1 1 0 0 1 0 1 1 0 1 1 0 1 1 0 0 1 0 1 1 0 1 1 
0.160299 0.124348 0.124364 844.886485 787.176767 0.598774 0.000000 0
2 2 2 2 2 2 2 2 2 2 2 2 2 2 0 0 2 2 2 2 2 2 2 0 2 2 2 2 2 2 0 0 2 2 2 2 2 0 2 2 2 2 0 2 2 2 2 2 0 2 2 0 2 2 2 2 2 0 2 2 2 2 0 2 2 2 2 2 2 2 0 2 2 2 2 0 2 2 0 2 2 0 2 2 2 2 2 2 0 2 2 2 0 2 2 2 2 2 2 2 
0 1 1 0 0 1 0 0 1 0 1 1 0 1 1 0 1 1 0 1 1 0 1 1 0 0 1 0 1 1 0 1 1 0 1 1 0 1 1 
0.161848 0.125078 0.125094 844.490455 782.436610 0.612603 0.000000 0
2 2 0 2 2 2 2 2 2 2 2 2 2 2 2 2 2 2 2 2 2 2 2 2 2 2 2 2 2 2 2 2 2 2 2 2 2 2 0 2 2 2 2 2 2 2 2 0 2 2 2 2 2 2 0 2 2 2 2 2 2 2 2 2 2 2 2 2 2 2 2 2 2 2 2 2 2 2 2 2 2 0 2 2 0 2 0 2 2 2 2 2 2 0 2 2 2 2 2 2 
0 1 1 0 1 1 0 1 1 0 0 1 0 0 1 0 1 1 0 1 1 0 1 1 0 0 1 0 0 1 0 0 1 0 1 1 0 1 1 
0.133871 0.111692 0.111700 845.191464 836.451168 0.242418 0.000000 0
0 0 2 0 0 0 2 0 0 0 0 0 0 0 0 0 2 0 0 0 0 0 0 0 0 0 2 0 0 0 0 2 0 0 0 2 0 2 0 0 0 0 0 0 0 2 2 0 2 0 0 0 2 0 2 0 0 2 0 2 0 0 0 0 0 0 2 0 0 0 0 0 0 0 2 0 2 0 0 0 2 0 0 0 2 0 0 0 0 0 0 0 0 0 0 0 0 0 2 0 
0 1 1 0 1 1 0 1 1 0 0 1 0 1 1 0 1 1 0 1 1 0 0 1 0 1 1 0 1 1 0 1 1 0 1 1 0 1 1 
0.110042 0.098623 0.098625 844.803843 837.537398 0.101466 0.000000 0
0 0 0 0 0 0 0 0 0 0 0 0 0 0 0 0 0 0 0 0 0 0 0 0 0 0 0 0 0 0 0 0 0 0 0 0 0 0 0 0 0 0 0 0 0 0 0 0 0 0 0 0 0 0 0 0 0 0 0 0 0 0 0 0 0 0 0 0 0 0 0 0 0 0 0 0 0 0 0 0 0 0 0 0 0 0 0 0 0 0 0 0 0 0 0 0 0 0 0 0 
0 1 1 0 0 1 0 0 1 0 1 1 0 1 1 0 1 1 0 1 1 0 0 1 0 1 1 0 1 1 0 1 1 0 1 1 0 1 1 
0.137536 0.113096 0.113105 837.803815 821.242522 0.489203 0.000000 0
2 2 2 2 2 2 2 2 2 2 2 2 0 2 2 2 0 2 2 2 0 2 2 2 2 2 2 2 2 2 0 2 0 2 2 2 2 2 2 2 2 0 2 2 2 2 0 2 2 2 2 2 2 2 2 2 0 2 2 2 2 2 2 2 2 2 2 2 2 2 2 0 2 2 2 0 2 2 2 2 2 2 2 2 2 2 0 0 2 0 2 2 2 2 2 2 0 2 2 0 
0 1 1 0 0 1 0 0 1 0 1 1 0 1 1 0 1 1 0 0 1 0 1 1 0 0 1 0 1 1 0 1 1 0 1 1 0 1 1 
0.173086 0.131433 0.131453 837.117286 768.936731 0.637522 0.000000 0
2 2 2 2 2 2 2 2 2 2 0 0 2 2 2 2 2 2 2 2 2 2 2 2 2 0 2 0 2 2 2 2 2 2 2 2 2 2 2 2 2 2 0 2 2 0 2 2 2 0 2 2 2 2 2 2 2 2 2 2 0 2 2 0 2 0 2 2 2 2 2 2 2 2 2 2 2 2 2 0 2 2 2 2 2 2 2 2 2 0 2 2 2 2 2 2 2 2 2 2 
0 1 1 0 1 1 0 1 1 0 1 1 0 1 1 0 1 1 0 1 1 0 1 1 0 1 1 0 1 1 0 1 1 0 0 1 0 0 1 
0.178214 0.134788 0.134809 838.694666 787.181962 0.606727 0.000000 0
2 0 2 2 2 2 2 2 2 2 2 2 2 2 0 2 2 2 2 2 2 2 2 2 2 2 2 2 2 2 2 2 2 2 2 2 2 2 2 2 2 2 2 0 2 0 2 0 2 2 0 0 2 2 2 2 2 2 0 2 2 0 2 2 2 2 2 2 2 2 0 0 0 2 2 2 2 2 2 2 2 2 0 2 2 2 2 2 2 2 2 2 2 2 2 2 2 0 2 2 
0 1 1 0 1 1 0 1 1 0 1 1 0 0 1 0 1 1 0 1 1 0 1 1 0 1 1 0 0 1 0 0 1 0 1 1 0 1 1 
0.176289 0.132864 0.132885 839.186257 761.710338 0.644957 0.000000 0
2 2 2 2 2 0 2 2 2 2 2 2 2 0 2 2 0 2 2 2 2 2 2 2 2 2 2 2 0 2 2 2 2 2 2 2 2 2 2 2 2 2 2 2 2 2 2 2 2 2 2 2 2 2 0 2 2 2 2 2 2 0 2 2 2 2 2 2 2 0 2 2 2 0 2 2 2 2 2 0 2 2 2 2 0 2 2 2 2 0 2 2 2 2 2 2 2 2 2 2 
0 0 1 0 1 1 0 1 1 0 1 1 0 1 1 0 1 1 0 1 1 0 1 1 0 1 1 0 1 1 0 1 1 0 1 1 0 1 1 
0.123516 0.105976 0.105982 842.283595 834.507942 0.283556 0.000000 0
0 0 0 0 2 0 2 0 2 0 2 2 0 0 0 0 0 0 2 0 0 0 0 0 0 0 0 0 0 0 0 0 0 0 0 0 2 0 0 0 0 0 0 0 0 0 2 0 2 0 0 0 0 0 0 0 2 2 0 2 0 2 0 0 0 0 0 2 2 0 2 2 0 2 0 0 0 0 0 0 0 0 0 0 2 0 0 0 2 0 0 0 0 2 0 2 0 0 2 2 
0 1 1 0 1 1 0 1 1 0 0 1 0 1 1 0 1 1 0 1 1 0 1 1 0 1 1 0 1 1 0 1 1 0 1 1 0 1 1 
0.112137 0.099210 0.099213 844.087689 838.109150 0.282814 0.000000 0
2 0 0 0 2 0 2 0 0 2 0 0 0 2 0 0 2 2 2 0 0 0 0 2 0 2 0 0 2 0 0 0 0 0 0 0 2 0 0 0 2 0 0 2 0 0 2 0 0 2 0 0 0 0 0 2 2 2 0 2 0 0 2 2 0 0 0 0 0 0 0 0 0 2 0 0 2 0 2 0 0 0 0 0 0 0 2 0 0 0 0 0 2 0 0 0 0 0 2 0 
0 1 1 0 1 1 0 1 1 0 1 1 0 0 1 0 1 1 0 1 1 0 1 1 0 0 1 0 0 1 0 1 1 0 1 1 0 0 1 
0.113028 0.099785 0.099788 845.982511 840.242834 0.267480 0.000000 0
0 0 0 0 0 2 0 2 0 0 0 0 0 2 2 0 0 2 0 0 0 0 2 0 2 2 0 0 2 2 0 0 0 0 0 0 0 0 0 2 0 0 2 0 2 0 0 2 0 0 0 0 2 0 0 0 0 2 2 0 0 0 0 0 2 2 2 0 2 0 0 0 2 0 2 0 0 0 0 2 0 0 0 2 0 0 0 0 0 0 2 0 0 0 0 0 0 0 2 0 
0 1 1 0 1 1 0 0 1 0 1 1 0 1 1 0 0 1 0 1 1 0 0 1 0 1 1 0 1 1 0 0 1 0 1 1 0 1 1 
0.114490 0.100738 0.100741 847.468646 841.640228 0.290692 0.000000 0
0 2 0 0 0 0 0 2 0 0 0 0 0 2 0 0 0 0 0 2 0 0 0 0 0 0 0 0 0 2 0 2 0 0 2 0 0 0 0 0 2 2 2 0 0 0 2 0 2 2 0 0 0 2 0 0 0 0 0 0 2 0 0 2 0 0 0 2 2 2 0 0 2 0 0 2 2 0 2 0 2 0 0 0 0 0 0 0 0 2 0 0 0 0 0 0 0 0 2 2 
0 1 1 0 1 1 0 0 1 0 1 1 0 1 1 0 1 1 0 1 1 0 1 1 0 1 1 0 0 1 0 1 1 0 1 1 0 1 1 
0.114960 0.101091 0.101095 848.132193 842.168344 0.296843 0.000000 0
0 0 2 2 0 0 0 0 0 2 0 0 0 2 0 0 0 0 0 0 0 0 0 0 2 0 0 0 0 0 0 0 0 2 2 0 2 0 2 2 0 0 0 0 0 2 0 2 2 0 0 0 0 0 0 0 0 2 0 0 0 0 0 0 2 0 0 0 2 0 0 0 0 0 2 0 2 0 0 2 0 2 0 0 0 0 0 0 0 2 0 0 0 0 2 0 0 0 0 0 
0 1 1 0 0 1 0 1 1 0 0 1 0 1 1 0 1 1 0 1 1 0 1 1 0 1 1 0 1 1 0 1 1 0 1 1 0 1 1 
0.121909 0.104848 0.104853 848.131000 841.524225 0.287906 0.000000 0
0 0 2 2 2 0 0 2 0 2 0 0 2 0 0 0 0 0 2 0 0 0 0 0 2 2 2 0 2 0 0 0 2 0 0 0 2 2 0 0 0 2 0 0 0 0 0 0 0 0 0 2 2 2 0 0 0 0 2 0 2 2 2 0 0 0 0 2 0 0 0 0 0 0 0 0 0 2 0 0 0 2 0 2 2 0 0 2 0 0 0 0 0 2 0 0 0 2 0 0 
0 0 1 0 1 1 0 1 1 0 0 1 0 1 1 0 1 1 0 1 1 0 0 1 0 1 1 0 1 1 0 1 1 0 1 1 0 1 1 
0.156066 0.121811 0.121826 846.772774 790.436227 0.623590 0.000000 0
2 2 2 2 2 2 2 2 2 2 2 0 2 2 2 2 2 2 2 2 2 2 2 2 2 2 2 2 2 2 0 2 2 2 2 2 2 2 2 2 2 2 2 2 2 2 2 2 2 2 0 0 2 2 2 2 2 2 2 0 2 2 2 2 0 2 2 2 2 0 2 0 2 2 2 0 2 2 2 2 2 2 2 2 2 2 2 2 2 2 2 2 2 2 2 2 2 2 2 2 
0 0 1 0 1 1 0 0 1 0 1 1 0 1 1 0 1 1 0 1 1 0 1 1 0 0 1 0 0 1 0 0 1 0 1 1 0 0 1 
0.129121 0.109393 0.109400 846.956099 838.688335 0.116008 0.000000 0
0 0 0 0 0 0 0 0 0 0 0 0 0 0 0 0 0 0 0 0 0 0 0 0 0 0 0 0 0 0 0 0 0 0 0 0 0 0 0 0 0 0 0 2 0 0 0 2 2 0 0 0 0 0 0 0 0 0 0 0 0 0 0 0 0 0 0 0 0 0 0 0 0 0 0 0 0 0 0 0 0 0 0 0 0 0 0 0 0 0 0 0 0 0 0 0 0 0 0 0 
0 1 1 0 1 1 0 0 1 0 1 1 0 1 1 0 0 1 0 1 1 0 1 1 0 1 1 0 1 1 0 1 1 0 1 1 0 0 1 
0.129330 0.109453 0.109459 846.143113 837.641083 0.257974 0.000000 0
0 0 0 0 0 0 0 2 0 0 0 0 0 2 0 0 0 0 0 0 0 0 0 0 0 0 0 0 0 0 2 0 0 0 0 0 0 0 0 0 0 2 0 0 2 0 0 0 0 0 0 2 0 2 0 0 0 0 0 0 0 0 0 0 0 0 2 0 0 0 0 0 0 0 2 0 0 0 0 0 0 0 0 0 0 0 2 2 0 0 2 0 0 2 0 0 2 0 0 2 
0 1 1 0 1 1 0 1 1 0 0 1 0 1 1 0 0 1 0 1 1 0 1 1 0 1 1 0 1 1 0 0 1 0 1 1 0 0 1 
0.155771 0.121539 0.121554 844.399255 782.053997 0.646178 0.000000 0
2 2 2 2 2 2 2 2 2 2 2 2 2 2 2 2 2 2 2 2 2 2 2 2 2 0 2 2 2 2 2 2 2 2 2 2 2 2 2 2 2 2 2 2 2 2 2 2 2 2 2 2 2 2 2 2 0 2 2 2 2 2 2 2 2 2 2 2 2 2 0 2 2 2 2 2 2 2 2 2 2 2 2 2 2 2 2 2 2 2 2 2 2 2 2 2 2 2 2 2 
0 1 1 0 0 1 0 0 1 0 1 1 0 1 1 0 1 1 0 1 1 0 1 1 0 1 1 0 1 1 0 1 1 0 1 1 0 1 1 
0.118885 0.103439 0.103443 845.014514 837.124042 0.139601 0.000000 0
0 0 0 0 0 0 0 0 2 0 0 0 0 0 0 0 0 0 0 0 0 0 0 0 0 0 0 0 0 0 0 0 0 0 0 2 0 0 0 0 0 0 0 0 0 0 0 0 0 0 0 0 0 0 0 0 0 0 0 0 0 0 0 0 0 2 0 2 0 0 0 0 0 0 0 0 0 0 0 0 0 0 0 0 0 0 0 0 0 0 0 0 0 0 0 0 0 0 0 0 
0 0 1 0 1 1 0 1 1 0 1 1 0 1 1 0 1 1 0 0 1 0 1 1 0 0 1 0 1 1 0 0 1 0 1 1 0 0 1 
0.120333 0.104796 0.104801 836.702116 825.198543 0.028479 0.000000 0
0 0 0 0 0 0 0 0 0 0 0 0 0 0 0 0 0 0 0 0 0 0 0 0 0 0 0 0 0 0 0 0 0 0 0 0 0 0 0 0 0 0 0 0 0 0 0 0 0 0 0 0 0 0 0 0 0 0 0 0 0 0 0 0 0 0 0 0 0 0 0 0 0 0 0 0 0 0 0 0 0 0 0 0 0 0 0 0 0 0 0 0 0 0 0 0 0 0 0 0 
0 1 1 0 1 1 0 1 1 0 1 1 0 1 1 0 0 1 0 1 1 0 1 1 0 1 1 0 1 1 0 1 1 0 1 1 0 1 1 
0.180369 0.135758 0.135780 836.740010 772.617246 0.616194 0.000000 0
2 2 2 2 2 2 2 2 2 0 0 2 0 2 2 2 2 2 2 2 2 2 2 2 2 2 2 2 0 2 0 2 0 2 2 2 2 2 2 2 2 2 2 2 2 2 2 2 2 0 2 2 2 2 2 2 2 2 2 2 2 0 2 2 2 0 2 2 2 2 2 0 2 2 2 2 2 2 2 2 2 2 2 2 2 2 2 2 2 0 2 2 2 2 2 2 2 0 2 2 
0 1 1 0 0 1 0 0 1 0 1 0 0 1 1 0 1 1 0 1 1 0 1 1 0 1 1 0 1 1 0 1 1 0 1 1 0 1 1 
0.192294 0.142491 0.142517 838.558398 777.439422 0.614506 0.000000 0
2 2 0 2 2 2 2 2 2 2 2 2 2 2 2 2 2 2 2 2 2 2 2 2 2 2 2 2 2 2 2 2 2 2 2 2 2 2 2 2 2 2 2 2 0 2 2 2 2 2 2 2 2 2 2 2 2 2 2 2 2 2 2 0 2 2 2 2 2 2 2 2 2 2 2 0 2 2 2 2 2 2 2 2 2 2 2 2 2 2 2 2 0 0 0 2 2 2 2 2 
0 1 1 0 1 1 0 1 1 0 1 1 0 1 1 0 1 1 0 1 1 0 1 1 0 1 1 0 0 1 0 1 1 0 1 1 0 0 1 
0.179422 0.134923 0.134945 839.903540 770.081663 0.658346 0.000000 0
2 2 2 2 2 2 0 2 2 2 2 2 2 2 0 2 2 2 2 2 2 2 0 2 2 0 2 2 2 2 2 2 2 0 2 2 2 2 2 2 2 2 2 2 2 2 2 2 2 2 2 2 2 2 2 2 2 2 2 0 2 2 2 2 2 2 0 0 2 2 2 2 2 2 2 2 2 2 2 2 2 2 2 2 2 2 2 2 2 2 2 2 2 2 2 2 0 2 2 2 
0 1 1 0 1 1 0 0 1 0 1 1 0 1 1 0 1 1 0 1 1 0 1 1 0 1 1 0 1 1 0 0 1 0 1 1 0 1 1 
0.125546 0.107125 0.107131 843.170974 835.845797 0.287396 0.000000 0
0 0 0 0 2 0 0 0 0 0 0 0 0 0 0 0 0 0 0 2 0 0 0 0 0 0 0 0 0 0 0 0 0 0 2 2 0 2 0 2 0 0 0 0 2 0 2 0 0 0 0 0 0 0 0 2 0 0 2 0 0 0 0 2 0 0 0 0 0 2 0 0 2 0 0 0 2 0 2 0 0 0 0 2 0 0 0 2 0 2 2 2 2 0 0 2 0 0 2 0 
0 1 1 0 1 1 0 1 1 0 1 1 0 1 1 0 1 1 0 1 1 0 0 1 0 0 1 0 0 1 0 1 1 0 1 1 0 0 1 
0.113202 0.099780 0.099784 845.244981 840.097572 0.302699 0.000000 0
0 2 0 0 0 0 0 2 0 0 0 2 2 0 0 2 0 2 0 0 2 2 0 0 2 0 2 0 0 0 0 0 2 2 0 0 0 2 0 2 0 0 0 2 2 0 0 2 2 0 0 0 0 2 2 0 2 2 0 0 0 0 2 2 0 2 0 0 0 0 2 2 0 0 2 0 2 2 0 0 0 0 0 0 0 0 2 0 0 0 0 0 0 2 0 2 2 0 0 0 
0 1 1 0 0 1 0 1 1 0 1 1 0 1 1 0 1 1 0 1 1 0 1 1 0 1 1 0 1 1 0 1 1 0 1 1 0 1 1 
0.113541 0.099932 0.099935 847.360965 842.704605 0.290654 0.000000 0
0 0 0 2 0 2 2 2 0 0 0 0 2 0 0 0 0 0 0 2 0 0 0 2 0 0 0 0 0 0 0 0 0 0 2 0 2 2 2 0 2 0 2 2 2 0 0 0 0 0 2 0 2 0 0 0 0 0 2 0 0 2 0 2 0 0 2 0 0 0 0 0 0 2 0 0 0 0 0 0 0 0 0 0 0 2 2 0 0 0 0 0 0 0 0 0 0 2 0 2 
0 0 1 0 1 1 0 0 1 0 0 1 0 0 1 0 1 1 0 1 1 0 0 1 0 1 1 0 1 1 0 1 1 0 0 1 0 0 1 
0.118079 0.102511 0.102515 849.072970 844.079086 0.285164 0.000000 0
0 0 2 0 0 2 0 2 0 2 0 0 0 2 0 0 0 0 0 0 2 0 0 0 0 0 2 0 0 0 0 2 0 0 0 0 0 0 0 2 0 0 0 0 0 0 0 0 0 0 0 0 0 0 2 0 0 0 0 2 2 0 0 0 2 2 0 0 0 0 2 0 0 0 0 0 2 0 2 0 0 2 2 0 2 0 0 2 0 0 0 2 0 0 2 0 0 0 0 0 
0 1 1 0 1 1 0 0 1 0 0 1 0 1 1 0 1 1 0 1 1 0 1 1 0 1 1 0 1 1 0 0 1 0 1 1 0 0 1 
0.114487 0.100651 0.100655 849.656313 844.747134 0.300352 0.000000 0
0 0 0 0 0 0 0 2 2 0 0 0 2 0 0 2 0 2 2 0 0 0 0 0 2 0 2 0 0 0 0 0 2 0 2 0 0 2 0 0 0 0 0 0 0 0 2 0 0 0 0 0 2 2 2 0 0 2 2 0 0 0 2 0 0 0 0 0 0 0 0 2 0 0 0 2 0 0 0 0 0 0 0 0 2 0 0 0 0 0 0 2 0 2 2 0 0 2 2 0 
0 1 1 0 1 1 0 1 1 0 1 1 0 1 1 0 1 1 0 0 1 0 0 1 0 0 1 0 1 1 0 1 1 0 0 1 0 1 1 
0.113830 0.100311 0.100314 849.364036 844.152013 0.286678 0.000000 0
0 0 0 0 0 0 0 0 2 0 0 0 0 0 0 0 0 0 0 0 0 2 2 0 2 0 0 2 2 0 0 0 0 0 0 0 0 0 0 2 2 2 0 0 2 0 2 0 0 2 0 0 0 2 0 0 0 2 0 0 0 0 0 0 0 0 0 2 0 0 0 0 0 2 0 0 0 0 0 0 2 0 0 0 0 0 0 2 0 0 0 0 0 2 0 0 0 0 0 2 
0 1 1 0 1 1 0 1 1 0 1 1 0 1 1 0 1 1 0 1 1 0 1 1 0 1 1 0 1 1 0 1 1 0 1 1 0 0 1 
0.120767 0.104156 0.104161 848.474329 842.266442 0.254230 0.000000 0
0 0 2 0 0 0 0 0 0 0 0 0 0 0 0 0 2 2 0 0 2 0 0 0 0 0 0 0 0 2 2 0 2 0 0 0 0 0 0 0 0 0 0 0 2 0 2 0 0 0 0 0 0 0 0 0 0 0 0 0 0 0 0 0 0 0 0 0 0 0 2 0 0 0 0 0 0 0 2 0 0 0 0 2 2 0 2 0 0 2 2 0 0 0 2 2 2 0 0 0 
0 1 1 0 1 1 0 1 1 0 1 1 0 1 1 0 1 1 0 0 1 0 0 1 0 1 0 0 1 1 0 1 1 0 1 1 0 0 1 
0.109412 0.098049 0.098051 847.006536 840.683189 0.097001 0.000000 0
0 0 0 0 0 0 0 0 0 0 0 0 0 0 0 0 0 0 0 0 0 0 0 0 2 0 0 0 0 0 0 0 0 0 0 0 0 0 0 0 0 0 0 0 0 0 0 0 0 0 2 0 0 0 0 0 0 0 0 2 0 0 0 0 0 0 0 0 0 0 0 0 0 0 0 0 0 0 0 0 0 0 0 0 0 0 0 0 0 0 0 0 0 0 0 0 0 0 0 0 
0 1 1 0 1 1 0 1 1 0 1 1 0 0 1 0 1 1 0 1 1 0 1 1 0 1 1 0 1 1 0 0 1 0 1 1 0 1 1 
0.108862 0.097672 0.097675 845.684090 838.892546 0.262393 0.000000 0
2 2 0 0 0 2 0 0 0 2 0 0 2 0 0 0 0 2 0 2 2 0 0 0 0 0 0 2 2 0 0 2 0 0 2 0 0 0 0 0 0 2 0 0 0 0 0 0 0 0 2 0 2 0 0 0 0 2 2 2 0 0 0 2 2 2 0 0 0 0 0 0 0 0 0 0 0 0 0 0 0 0 0 0 0 0 0 0 0 2 0 0 0 0 0 0 2 2 2 0 
0 1 1 0 0 1 0 1 1 0 1 1 0 1 1 0 1 1 0 1 1 0 1 1 0 1 1 0 1 1 0 0 1 0 1 1 0 0 1 
0.118380 0.103085 0.103089 844.740517 836.827228 0.257524 0.000000 0
0 0 0 0 0 0 0 0 0 0 2 0 0 0 0 0 0 0 0 0 0 0 0 0 2 0 0 2 0 2 0 2 0 0 0 2 0 0 0 0 0 0 2 0 0 0 0 0 0 0 0 0 0 0 0 0 0 2 0 0 0 2 0 0 2 0 0 0 0 0 0 0 0 0 0 2 0 0 2 0 0 0 0 2 0 0 0 0 0 0 0 0 0 0 2 0 0 0 0 0 
0 0 1 0 0 1 0 1 1 0 1 1 0 0 1 0 1 1 0 1 1 0 1 1 0 1 1 0 1 1 0 1 1 0 1 1 0 0 1 
0.115188 0.101628 0.101631 844.153914 836.034630 0.130832 0.000000 0
0 0 0 2 2 0 0 0 0 0 0 0 0 0 0 0 0 0 0 0 0 0 0 0 0 0 0 0 0 0 0 0 0 0 0 0 0 0 0 0 0 0 0 0 0 0 0 2 0 0 0 0 0 0 0 0 0 0 0 0 0 0 0 0 0 0 0 2 0 0 0 0 0 0 0 0 0 0 0 0 0 0 0 0 0 0 0 0 0 0 0 0 0 0 0 0 0 0 0 0 
0 1 1 0 1 1 0 1 1 0 1 1 0 0 1 0 1 1 0 1 1 0 1 1 0 1 1 0 1 1 0 0 1 0 0 1 0 1 1 
0.110576 0.099172 0.099175 835.523459 824.917913 0.056737 0.000000 0
0 0 0 0 0 0 0 0 0 0 0 0 0 0 0 0 0 0 0 0 0 0 0 0 0 0 0 0 0 0 0 0 0 0 0 0 0 0 0 0 0 0 0 0 0 0 0 0 0 0 0 0 0 0 0 0 0 0 0 0 0 0 0 0 0 0 0 0 0 0 0 0 0 0 0 0 0 0 0 0 0 0 0 0 0 0 0 0 0 0 0 0 0 0 0 0 0 0 0 0 
0 1 1 0 1 1 0 1 1 0 1 1 0 1 1 0 1 1 0 1 1 0 1 1 0 1 1 0 1 1 0 1 1 0 1 1 0 0 1 
0.169370 0.129398 0.129417 836.019192 769.513152 0.615662 0.000000 0
2 2 0 2 2 2 2 2 0 2 2 2 2 2 2 0 2 2 2 2 2 0 2 2 2 2 0 0 2 2 0 2 2 0 0 2 2 2 2 2 2 2 0 2 2 0 2 2 2 2 2 2 0 2 2 2 2 2 2 0 2 2 2 2 2 0 0 2 2 2 2 2 0 2 2 2 2 2 0 2 2 2 2 2 2 2 2 2 2 2 0 2 2 2 2 2 2 2 2 2 
0 1 1 0 0 1 0 0 1 0 0 1 0 1 1 0 1 1 0 0 1 0 1 1 0 1 1 0 1 1 0 1 1 0 1 1 0 1 1 
0.169907 0.130457 0.130475 838.657836 791.588672 0.598125 0.000000 0
2 2 2 2 2 2 2 2 2 2 2 2 2 2 2 2 2 2 2 2 2 2 2 2 2 0 2 2 2 2 0 2 2 2 2 2 2 2 2 2 2 2 2 2 2 2 2 0 2 2 2 2 2 2 2 0 2 0 2 2 2 2 2 2 2 2 2 2 2 2 2 2 2 2 2 2 2 2 2 2 2 2 2 2 2 2 2 2 0 2 2 2 2 2 2 0 2 2 2 2 
0 0 1 0 0 1 0 1 1 0 1 1 0 1 1 0 0 1 0 1 1 0 0 1 0 1 1 0 1 1 0 1 1 0 1 1 0 0 1 
0.142647 0.116491 0.116501 841.333178 828.403072 0.288797 0.000000 0
2 2 0 0 0 0 0 0 0 0 0 0 0 2 0 0 2 0 2 2 2 0 0 0 0 0 0 0 0 0 2 0 0 0 0 2 0 0 2 0 2 0 0 0 0 2 0 0 0 2 0 0 0 0 2 0 0 2 0 0 0 0 0 0 0 0 0 0 0 0 2 0 2 0 2 0 0 2 2 0 0 0 0 0 2 0 0 0 0 0 0 0 2 0 0 2 0 0 0 0 
0 1 1 0 1 1 0 0 1 0 1 1 0 1 1 0 1 1 0 1 1 0 1 1 0 1 1 0 0 1 0 1 1 0 1 1 0 1 1 
0.117361 0.102507 0.102511 843.388445 836.990955 0.294205 0.000000 0
0 0 2 0 0 0 0 0 2 0 2 2 0 2 0 0 0 0 0 0 2 0 0 0 0 2 2 0 0 0 0 0 2 0 0 0 2 2 0 2 0 0 2 0 2 0 2 0 2 0 0 0 0 0 2 2 2 0 0 0 0 2 0 0 0 2 0 2 0 2 2 0 0 0 0 0 0 2 0 2 2 0 0 2 0 2 0 2 0 0 0 0 0 0 0 0 0 0 2 0 
0 0 1 0 0 1 0 1 1 0 1 1 0 1 1 0 0 1 0 0 1 0 1 1 0 1 1 0 0 1 0 1 1 0 1 1 0 0 1 
0.113028 0.099583 0.099586 845.604742 840.784532 0.301289 0.000000 0
0 0 0 0 2 0 2 2 0 0 0 2 0 2 2 0 2 2 0 0 0 2 2 0 0 0 0 0 0 2 0 0 2 0 0 0 0 2 2 0 0 0 0 2 0 0 0 0 0 0 0 0 0 0 0 0 0 0 0 0 0 2 0 2 2 0 0 2 0 0 2 0 2 0 0 0 0 0 0 0 0 2 0 0 0 0 0 2 0 2 0 0 2 0 0 2 0 0 2 0 
0 1 1 0 1 1 0 1 1 0 1 1 0 0 1 0 1 1 0 1 1 0 0 1 0 1 1 0 1 1 0 1 1 0 1 1 0 1 1 
0.114322 0.100373 0.100377 847.884138 843.463318 0.293025 0.000000 0
2 0 0 0 0 2 0 2 0 0 0 2 0 0 2 0 2 2 2 0 2 2 0 0 0 0 2 0 0 0 0 2 0 0 0 0 0 0 2 0 0 0 0 0 0 0 0 0 2 0 2 0 2 0 0 0 0 0 2 2 2 0 2 2 0 0 0 2 0 2 0 0 0 0 0 2 2 0 2 0 2 0 0 2 0 2 0 2 2 0 0 2 0 2 0 0 2 0 0 0 
0 1 1 0 1 1 0 1 1 0 1 1 0 0 1 0 1 1 0 1 1 0 1 1 0 1 1 0 1 1 0 0 1 0 1 1 0 1 1 
0.120533 0.103872 0.103877 849.729949 845.029793 0.299879 0.000000 0
0 0 0 2 0 0 2 0 0 0 2 0 0 0 0 0 2 0 0 2 0 0 0 0 2 2 0 2 0 0 0 0 2 0 0 0 0 2 0 0 0 0 0 0 2 0 0 0 0 0 2 0 2 0 0 0 2 0 0 2 2 0 2 0 0 2 2 0 0 0 0 0 2 2 0 0 2 2 0 0 0 0 2 0 0 0 0 0 2 2 0 0 0 2 2 0 0 0 0 2 
0 1 1 0 0 1 0 0 1 0 0 1 0 0 1 0 1 1 0 1 1 0 1 1 0 0 1 0 0 1 0 1 1 0 1 1 0 1 1 
0.116644 0.101927 0.101931 850.339520 845.629794 0.305498 0.000000 0
2 0 0 0 2 2 2 0 2 0 0 0 0 2 2 2 0 0 0 2 2 2 2 0 0 0 0 2 2 0 2 2 2 0 0 2 2 0 0 0 0 2 2 0 0 0 0 0 0 0 0 0 2 2 0 0 0 0 0 0 2 2 2 0 0 0 0 0 0 0 0 2 0 0 0 2 0 0 0 0 0 0 0 0 0 0 0 0 2 2 2 0 2 0 2 2 0 0 0 0 
0 1 1 0 1 1 0 1 1 0 0 1 0 1 1 0 0 1 0 1 1 0 1 1 0 1 1 0 1 1 0 1 1 0 1 1 0 1 1 
0.114178 0.100319 0.100323 849.818142 844.983972 0.299026 0.000000 0
2 0 0 2 2 0 0 0 0 2 0 2 2 2 0 2 2 0 2 2 0 2 0 0 0 2 0 0 2 2 0 0 0 0 2 2 0 0 0 0 0 2 0 0 0 0 0 2 2 0 2 2 2 0 2 2 0 0 2 0 2 0 0 0 2 2 0 0 0 2 0 0 0 0 0 0 0 0 0 0 2 0 0 0 0 0 0 0 2 0 0 2 0 0 0 2 0 2 2 0 
0 1 1 0 0 1 0 1 1 0 1 1 0 0 1 0 1 1 0 1 1 0 1 1 0 0 1 0 1 1 0 1 1 0 1 1 0 1 1 
0.115203 0.101035 0.101038 848.567253 843.120967 0.278300 0.000000 0
0 2 2 0 0 0 0 0 2 0 0 0 0 2 0 0 0 0 0 0 0 2 2 0 0 0 0 0 2 0 0 0 0 0 0 0 0 0 0 0 0 0 0 0 2 0 2 0 0 0 2 2 2 0 0 2 0 2 2 2 2 0 0 2 2 0 0 0 2 0 2 0 0 0 0 0 0 2 0 0 0 0 0 0 0 0 0 2 0 2 2 0 0 0 0 0 2 2 0 0 
0 1 1 0 0 1 0 1 1 0 1 1 0 1 1 0 1 1 0 1 1 0 1 1 0 1 1 0 1 1 0 1 1 0 1 1 0 0 1 
0.113203 0.099817 0.099821 846.644318 840.475638 0.257592 0.000000 0
0 0 0 2 0 0 0 0 0 0 0 0 2 2 0 0 2 0 2 0 0 2 0 2 0 0 0 2 2 0 0 0 0 0 0 2 0 0 0 0 0 2 0 0 2 0 0 0 0 0 0 0 0 2 0 0 0 0 0 0 0 0 2 0 0 2 0 0 2 0 2 0 0 2 0 0 0 0 0 2 2 0 2 0 0 0 2 0 0 0 2 0 0 0 0 2 0 0 0 0 
0 1 1 0 1 1 0 1 1 0 1 1 0 1 1 0 1 1 0 1 1 0 1 1 0 1 1 0 1 1 0 1 1 0 1 1 0 1 1 
0.109008 0.097632 0.097635 844.800603 838.030163 0.255207 0.000000 0
0 2 0 0 0 2 0 2 0 0 0 2 0 0 0 0 0 0 2 0 0 2 0 0 0 0 0 0 0 2 2 0 0 0 0 0 0 0 0 0 2 0 2 0 2 0 2 0 2 0 0 0 0 0 0 0 0 2 0 0 0 0 0 0 0 0 0 0 0 0 0 0 0 2 0 2 0 0 2 0 0 0 2 2 0 2 0 0 2 0 0 0 0 0 0 0 0 0 0 0 
0 1 1 0 1 1 0 1 1 0 1 1 0 1 1 0 0 1 0 1 1 0 1 1 0 0 1 0 1 1 0 0 1 0 1 1 0 1 1 
0.119372 0.103617 0.103621 843.510640 835.347017 0.231758 0.000000 0
0 2 0 0 0 0 0 0 0 0 2 0 2 0 0 2 0 0 0 0 0 2 2 2 0 0 0 0 0 0 0 0 0 2 0 0 0 0 0 0 2 0 0 0 0 0 0 0 0 0 0 0 2 0 0 0 0 0 0 0 0 0 0 0 0 0 0 0 0 0 0 0 0 2 0 0 0 2 0 0 2 0 2 0 0 0 0 0 0 0 0 0 2 0 0 0 0 0 0 0 
0 0 1 0 1 1 0 1 1 0 1 1 0 1 1 0 0 1 0 0 1 0 1 1 0 1 1 0 0 1 0 1 1 0 1 1 0 1 1 
0.147684 0.118223 0.118235 842.421435 815.780987 0.556994 0.000000 0
2 2 2 2 2 2 2 2 0 2 2 2 2 2 2 2 2 2 2 2 2 2 2 0 2 2 2 2 2 0 2 2 2 2 2 0 2 2 2 2 2 2 2 2 2 2 2 2 2 2 2 2 2 2 0 2 2 2 2 2 2 2 0 2 2 2 2 2 2 0 2 2 2 2 2 2 2 2 2 2 2 2 2 2 2 2 2 2 2 2 2 0 2 2 2 2 2 2 2 2 
0 1 1 0 0 1 0 1 1 0 0 1 0 1 1 0 1 1 0 0 1 0 0 1 0 1 1 0 1 1 0 0 1 0 1 1 0 1 1 
0.101041 0.093336 0.093338 834.552385 825.527573 0.072179 0.000000 0
0 0 0 0 0 0 0 0 0 0 0 0 0 0 0 0 0 0 0 0 0 0 0 0 0 0 0 0 0 0 0 0 0 0 0 0 0 0 0 0 0 0 0 0 0 0 0 0 0 0 0 0 0 0 0 0 0 0 0 0 0 0 0 0 0 0 0 0 0 0 0 0 0 0 0 0 0 0 0 0 0 0 0 0 0 0 0 0 0 0 0 0 0 0 0 0 0 0 0 0 
0 1 1 0 1 1 0 1 1 0 1 1 0 1 1 0 1 1 0 1 1 0 1 1 0 1 1 0 0 1 0 1 1 0 0 1 0 1 1 
0.124793 0.106863 0.106869 836.195874 826.028614 0.279103 0.000000 0
0 0 2 2 0 0 0 0 2 2 2 2 0 2 2 0 2 0 0 0 0 0 0 0 0 0 0 2 0 0 2 0 0 0 2 0 0 0 0 0 0 0 0 0 0 0 2 0 0 0 0 0 0 0 0 0 0 0 0 2 0 0 2 2 0 0 0 0 0 2 0 2 2 0 0 2 2 0 0 0 0 0 2 0 2 0 0 2 2 0 2 2 2 2 0 2 0 0 2 0 
0 1 1 0 0 1 0 1 1 0 1 1 0 1 1 0 1 1 0 0 1 0 1 1 0 1 1 0 1 1 0 0 1 0 1 1 0 1 1 
0.127946 0.108850 0.108856 838.328954 828.621441 0.285634 0.000000 0
2 0 2 0 0 0 0 0 2 2 2 0 0 0 0 0 0 0 0 2 0 2 2 0 0 0 2 0 2 0 2 2 0 2 2 2 0 2 0 0 2 0 2 0 0 0 0 2 2 0 0 0 2 0 0 0 2 0 0 2 0 0 0 2 0 0 0 0 0 0 0 0 0 0 2 2 0 0 0 0 2 2 0 2 2 0 0 2 0 2 0 0 0 0 2 0 0 0 2 2 
0 1 1 0 1 1 0 1 1 0 1 1 0 1 1 0 1 1 0 1 1 0 0 1 0 1 1 0 1 1 0 1 1 0 1 1 0 1 1 
0.124325 0.106639 0.106645 840.373014 831.806852 0.287342 0.000000 0
0 0 2 0 0 2 2 0 0 0 2 0 0 0 0 2 0 0 0 2 0 2 0 0 0 2 0 0 2 0 0 0 0 0 0 0 2 0 2 0 0 0 0 0 0 2 2 0 2 2 2 0 0 0 0 0 0 2 2 0 0 0 0 0 0 0 2 2 0 0 2 0 2 0 0 2 0 0 2 2 0 0 0 0 0 0 2 0 0 2 2 0 0 0 0 0 0 0 2 0 
0 1 1 0 0 1 0 1 1 0 1 1 0 0 1 0 0 1 0 1 1 0 1 1 0 1 1 0 1 1 0 1 1 0 1 1 0 0 1 
0.115196 0.101118 0.101122 842.616624 835.946488 0.290087 0.000000 0
0 0 2 0 0 0 0 2 0 2 0 2 0 2 0 0 0 0 0 0 0 0 0 0 2 0 0 0 2 0 2 0 0 0 0 0 2 0 2 2 0 2 2 0 0 2 2 0 0 0 2 0 0 2 0 0 0 0 2 2 2 2 0 0 2 0 0 0 0 0 0 0 2 2 0 2 2 2 2 0 2 0 2 0 0 0 0 0 0 0 0 0 0 2 2 0 0 0 2 2 
0 0 1 0 1 1 0 0 1 0 1 1 0 0 1 0 0 1 0 1 1 0 1 1 0 1 1 0 1 1 0 0 1 0 1 1 0 1 1 
0.112674 0.099347 0.099351 844.996025 839.644308 0.289326 0.000000 0
0 0 2 0 0 0 0 2 2 2 0 0 2 2 2 0 0 0 0 0 0 2 2 2 0 0 0 0 0 0 0 2 0 2 0 0 0 2 2 2 0 0 0 2 0 0 0 0 0 0 0 0 0 0 0 0 0 2 0 0 0 2 0 0 0 0 0 2 0 0 0 0 0 0 0 0 0 0 0 0 0 0 2 0 0 0 2 0 2 0 2 0 0 0 0 2 2 0 2 0 
0 1 1 0 1 1 0 1 1 0 1 1 0 1 1 0 0 1 0 0 1 0 1 1 0 0 1 0 1 1 0 1 1 0 1 1 0 1 1 
0.112957 0.099577 0.099581 847.314875 842.397310 0.297428 0.000000 0
2 2 0 0 2 2 2 0 0 0 0 2 2 0 0 0 0 0 2 0 0 0 0 0 2 0 0 0 2 2 0 0 0 2 0 0 0 0 2 0 0 0 0 0 2 2 0 0 2 0 2 0 0 0 0 0 0 0 2 2 2 2 0 0 2 2 0 2 0 0 0 0 0 0 0 2 0 0 0 0 0 2 0 0 0 0 0 0 0 0 0 0 2 0 0 0 0 2 0 0 
0 1 1 0 1 1 0 1 1 0 0 1 0 1 1 0 1 1 0 1 1 0 1 1 0 1 1 0 1 1 0 0 1 0 1 1 0 1 1 
0.115078 0.101038 0.101042 849.131764 844.145382 0.303476 0.000000 0
2 2 2 0 0 2 2 0 0 0 0 2 0 2 0 0 0 0 0 0 0 2 0 0 2 0 0 0 0 0 2 0 0 2 0 0 0 0 2 0 2 2 0 0 0 0 0 2 0 2 0 0 0 0 2 0 0 2 0 0 0 0 0 2 2 0 2 2 0 0 0 0 2 2 0 0 0 0 0 2 0 2 2 0 0 2 0 0 0 2 2 0 2 0 2 2 0 0 0 0 
0 1 1 0 1 1 0 1 1 0 1 1 0 0 1 0 0 1 0 1 1 0 1 1 0 0 1 0 1 1 0 1 1 0 1 1 0 0 1 
0.117443 0.102242 0.102246 849.874409 844.797822 0.297650 0.000000 0
2 0 2 0 2 2 0 0 2 2 2 0 2 0 0 0 0 0 0 0 0 2 0 0 0 0 0 2 2 0 0 2 2 0 0 0 2 2 0 0 0 0 2 0 2 2 0 0 0 0 0 0 0 0 0 0 0 0 0 2 0 2 2 2 0 0 0 0 0 0 0 0 2 0 0 0 0 0 0 0 0 0 0 0 0 0 0 0 0 0 2 2 0 0 0 2 2 0 0 0 
0 1 1 0 1 1 0 0 1 0 1 1 0 1 1 0 1 1 0 1 1 0 1 1 0 0 1 0 1 1 0 1 1 0 0 1 0 1 1 
0.113613 0.100104 0.100107 849.360097 844.341435 0.277187 0.000000 0
0 2 2 0 0 0 0 2 2 0 0 0 2 2 0 0 0 0 0 0 0 2 2 0 0 0 0 2 0 0 2 0 0 0 0 0 0 0 2 0 0 0 2 0 2 0 0 2 0 0 0 0 0 0 0 0 0 2 0 2 2 2 0 0 0 0 2 0 0 2 0 0 0 0 0 0 2 0 2 0 0 0 0 0 2 0 0 0 0 0 0 0 0 0 0 0 0 0 0 0 
0 1 1 0 1 1 0 0 1 0 1 1 0 0 1 0 1 1 0 0 1 0 0 1 0 1 1 0 0 1 0 1 1 0 1 1 0 1 1 
0.118746 0.102908 0.102913 847.959847 842.114629 0.265724 0.000000 0
0 0 0 0 2 0 0 0 0 0 0 0 2 0 0 2 0 0 0 0 0 0 2 0 0 0 0 0 0 0 0 0 0 0 0 0 0 2 0 0 0 0 0 0 0 0 0 0 0 2 2 2 0 0 0 0 0 0 2 0 0 0 0 0 0 0 2 0 0 0 0 0 0 2 0 0 0 2 0 0 0 0 0 0 0 0 0 0 2 0 0 0 0 2 2 0 2 0 0 0 
0 0 1 0 1 1 0 1 1 0 0 1 0 0 1 0 0 1 0 1 1 0 1 1 0 1 1 0 1 1 0 0 1 0 1 1 0 1 1 
0.135053 0.110468 0.110477 845.370768 811.635263 0.446469 0.000000 0
0 0 2 2 2 2 0 0 2 0 0 2 2 2 0 0 2 2 2 2 2 0 2 2 2 0 2 0 2 2 2 2 2 2 2 0 0 0 0 2 2 2 0 2 0 2 2 2 0 2 2 2 2 0 2 2 0 2 0 0 2 0 2 2 2 0 0 2 2 0 2 2 0 2 0 0 2 2 2 2 2 2 2 2 0 0 2 2 0 0 0 0 2 2 2 2 2 2 2 2 
0 1 1 0 1 1 0 1 1 0 1 1 0 1 1 0 1 1 0 1 1 0 0 1 0 1 1 0 0 1 0 1 1 0 1 1 0 1 1 
0.115951 0.101491 0.101495 843.464791 835.714602 0.241535 0.000000 0
0 0 0 2 0 0 2 0 0 0 2 0 2 0 0 0 0 0 0 0 0 0 0 0 0 0 0 2 0 2 0 0 0 0 0 0 0 0 0 2 0 2 0 0 0 0 2 0 0 0 0 0 0 0 0 2 0 0 0 0 0 2 2 2 0 0 0 0 0 0 0 0 2 0 2 0 0 0 0 0 0 2 0 0 0 0 0 2 0 0 0 0 0 0 0 0 0 0 0 0 
0 1 1 0 1 1 0 0 1 0 0 1 0 1 1 0 1 0 0 1 1 0 0 1 0 0 1 0 0 1 0 1 1 0 1 1 0 0 1 
0.109392 0.098249 0.098252 841.467575 832.935759 0.248844 0.000000 0
0 0 2 0 0 0 0 0 0 0 0 2 2 0 0 2 0 0 0 0 0 0 0 0 0 0 0 0 0 0 2 0 2 0 0 0 2 2 0 0 0 0 0 2 2 2 0 0 2 0 0 0 0 0 0 0 0 0 0 2 0 0 0 2 2 0 0 0 0 0 2 0 2 0 0 0 0 0 0 0 2 0 2 0 2 0 0 0 0 0 0 0 0 0 0 0 0 0 0 0 
0 0 1 0 1 1 0 1 1 0 0 1 0 1 1 0 1 1 0 1 1 0 0 1 0 1 1 0 1 1 0 0 1 0 0 1 0 1 1 
0.123724 0.106524 0.106529 840.238071 829.916791 0.008044 0.000000 0
0 0 0 0 0 0 0 0 0 0 0 0 0 0 0 0 0 0 0 0 0 0 0 0 0 0 0 0 0 0 0 0 0 0 0 0 0 0 0 0 0 0 0 0 0 0 0 0 0 0 0 0 0 0 0 0 0 0 0 0 0 0 0 0 0 0 0 0 0 0 0 0 0 0 0 0 0 0 0 0 0 0 0 0 0 0 0 0 0 0 0 0 0 0 0 0 0 0 0 0 
0 1 1 0 1 1 0 0 1 0 1 1 0 1 1 0 0 1 0 1 1 0 1 1 0 1 1 0 0 1 0 1 1 0 1 1 0 1 1 
0.111340 0.098813 0.098817 833.691359 824.946138 0.058347 0.000000 0
0 0 0 0 0 0 0 0 0 0 0 0 0 0 0 0 0 0 0 0 0 0 0 0 0 0 0 0 0 0 0 0 0 0 0 0 0 0 0 0 0 0 0 0 0 0 0 0 0 0 0 0 0 0 0 0 0 0 0 0 0 0 0 0 0 0 0 0 0 0 0 0 0 0 0 0 0 0 0 0 0 0 0 0 0 0 0 0 0 0 0 0 0 2 0 0 0 0 0 0 
0 1 1 0 1 1 0 0 1 0 0 1 0 1 1 0 1 1 0 1 1 0 1 1 0 1 1 0 0 1 0 1 1 0 1 1 0 1 1 
0.140273 0.113472 0.113482 834.534933 796.909549 0.536394 0.000000 0
2 2 2 2 2 2 2 2 0 2 2 2 2 2 0 0 2 2 2 2 2 2 2 2 2 2 2 2 2 2 0 2 2 2 2 2 2 2 2 2 0 2 2 2 2 2 2 2 2 0 2 2 2 2 2 2 2 2 2 2 2 2 2 2 2 2 2 2 2 2 2 2 2 2 2 2 2 2 2 2 2 0 2 2 0 2 2 2 2 2 2 2 2 2 2 2 2 2 2 2 
0 1 1 0 1 1 0 1 1 0 1 1 0 1 1 0 1 1 0 0 1 0 1 1 0 1 1 0 1 1 0 1 1 0 1 1 0 1 1 
0.123676 0.106203 0.106209 836.680170 827.311529 0.258407 0.000000 0
0 0 0 0 0 0 0 0 0 2 0 0 0 0 0 2 2 0 2 0 0 0 0 2 0 2 2 0 0 0 0 0 0 0 2 2 0 0 2 0 0 0 0 0 0 0 0 2 0 2 2 0 0 0 2 0 0 2 0 0 0 0 0 2 2 0 2 0 0 2 2 0 0 0 2 0 0 0 0 2 0 0 2 2 0 2 2 2 0 0 0 0 0 0 0 0 0 0 0 0 
0 1 1 0 1 1 0 1 1 0 1 1 0 1 1 0 1 1 0 1 1 0 1 1 0 0 1 0 1 1 0 0 1 0 1 1 0 0 1 
0.146415 0.116789 0.116801 837.954751 787.826183 0.513438 0.000000 0
2 0 2 2 2 0 2 2 2 2 0 2 2 2 2 2 0 2 2 2 2 0 0 2 2 2 2 2 2 2 0 2 2 0 2 2 2 2 2 2 2 2 2 2 0 2 2 2 2 0 0 0 2 2 2 2 2 2 2 0 2 0 0 2 0 0 2 2 2 2 2 2 2 2 2 2 2 2 2 2 0 2 2 0 2 2 2 0 2 0 2 2 2 0 2 2 2 0 2 2 
0 1 1 0 1 1 0 0 1 0 0 1 0 1 1 0 1 1 0 1 1 0 1 1 0 1 1 0 1 1 0 1 1 0 1 1 0 1 1 
0.121909 0.105038 0.105043 841.224948 832.917974 0.288355 0.000000 0
0 2 0 2 0 2 2 0 0 0 0 2 2 2 0 2 0 0 0 0 0 0 0 2 0 2 2 0 2 2 0 0 0 0 0 0 2 0 2 0 0 0 0 0 2 0 0 2 0 0 2 0 0 0 0 0 0 0 0 0 0 0 0 0 0 0 0 0 0 2 0 0 2 2 2 2 0 2 0 0 0 2 2 0 0 2 2 0 2 0 0 0 0 2 0 0 0 0 2 0 
0 1 1 0 1 1 0 0 1 0 1 1 0 1 1 0 1 1 0 1 1 0 1 1 0 1 1 0 1 1 0 1 1 0 1 1 0 1 1 
0.113438 0.100136 0.100140 843.794291 836.807440 0.281555 0.000000 0
0 2 0 0 0 0 2 0 0 0 0 2 2 0 0 0 2 0 0 0 2 0 0 0 0 0 0 2 2 0 0 0 2 0 0 0 0 2 2 0 2 0 0 0 0 0 0 2 2 2 2 0 0 2 2 0 2 2 2 0 0 0 0 0 2 2 0 0 2 0 0 0 2 2 0 0 0 2 0 0 0 0 0 2 0 0 2 0 0 0 2 0 2 2 0 0 2 0 2 2 
0 0 1 0 1 1 0 1 1 0 1 1 0 1 1 0 0 1 0 0 1 0 1 1 0 1 1 0 1 1 0 0 1 0 1 1 0 1 1 
0.115248 0.101036 0.101040 846.189039 839.765152 0.293911 0.000000 0
2 0 0 0 0 0 0 0 2 2 0 0 0 0 0 0 2 2 0 0 0 0 0 0 0 0 2 0 0 2 2 0 0 0 0 0 0 0 0 2 0 0 0 2 2 0 0 2 2 2 0 0 0 0 2 2 0 0 0 0 0 2 2 0 2 2 0 0 0 0 2 0 0 0 2 2 0 0 0 0 0 2 0 0 0 2 0 0 0 2 2 0 0 0 0 0 2 0 0 2 
0 1 1 0 0 1 0 0 1 0 1 1 0 1 1 0 0 1 0 1 1 0 1 1 0 1 1 0 1 1 0 1 1 0 0 1 0 1 1 
0.115869 0.101344 0.101348 847.960194 841.956614 0.283384 0.000000 0
2 0 0 0 0 0 2 0 0 0 0 0 0 0 0 2 2 0 0 0 0 0 0 0 0 0 0 0 0 2 2 0 0 0 0 0 0 0 2 0 0 2 2 0 2 2 2 0 0 0 2 0 0 2 0 0 0 2 0 2 0 0 2 0 0 2 0 2 0 0 0 0 0 0 2 2 0 0 0 0 2 0 2 0 0 2 0 2 0 2 0 0 0 0 2 0 2 0 0 0 
0 0 1 0 1 1 0 1 1 0 1 1 0 1 1 0 0 1 0 0 1 0 1 1 0 1 1 0 0 1 0 0 1 0 1 1 0 0 1 
0.113067 0.099887 0.099890 848.776301 843.190921 0.286344 0.000000 0
0 0 2 0 0 2 2 2 0 2 2 0 0 0 0 0 2 0 0 2 0 0 0 2 0 0 2 0 0 0 0 0 0 0 2 0 0 2 0 0 0 0 0 0 2 0 0 0 0 0 0 0 0 0 0 0 2 2 0 0 0 0 0 2 0 0 0 2 0 2 0 0 2 0 0 0 0 0 2 0 0 0 2 0 2 2 2 0 0 0 0 2 0 2 0 2 0 2 0 0 
0 1 1 0 1 1 0 0 1 0 1 1 0 1 1 0 1 1 0 0 1 0 1 1 0 0 1 0 0 1 0 1 1 0 1 1 0 1 1 
0.111517 0.098865 0.098869 848.381228 842.951569 0.272138 0.000000 0
0 0 0 0 2 2 0 0 0 2 0 2 0 0 2 0 0 0 0 2 0 0 0 0 0 0 0 0 0 0 0 0 0 2 0 0 2 0 0 2 0 0 0 0 0 2 0 0 2 0 0 2 2 0 0 2 0 0 2 2 2 0 2 0 0 0 0 0 0 0 0 0 0 0 0 0 2 0 0 0 0 0 0 2 0 0 0 0 0 0 0 0 0 0 0 0 2 0 0 0 
0 1 1 0 1 1 0 1 1 0 1 1 0 1 1 0 1 1 0 1 1 0 1 1 0 0 1 0 1 1 0 1 1 0 0 1 0 1 1 
0.110962 0.098599 0.098602 846.905758 841.042100 0.224846 0.000000 0
0 0 0 2 0 0 0 2 0 2 0 0 0 0 0 0 0 0 0 0 0 0 0 0 0 0 0 0 0 0 0 0 0 0 0 0 0 0 0 0 2 0 0 0 0 2 0 0 2 0 0 0 0 0 0 2 0 0 0 0 0 0 0 0 0 0 2 2 0 0 0 0 0 0 0 0 0 0 0 0 0 0 0 0 0 0 0 0 0 0 0 0 0 0 0 0 0 0 0 0 
0 1 1 0 1 1 0 0 1 0 1 1 0 1 1 0 1 1 0 1 1 0 1 1 0 1 1 0 0 1 0 0 1 0 1 1 0 1 1 
0.117688 0.102349 0.102354 844.702741 837.498208 0.257067 0.000000 0
0 2 0 0 0 0 2 0 0 0 0 0 0 0 0 0 2 0 0 0 0 0 0 0 0 0 0 0 0 0 0 0 0 0 0 0 0 0 0 0 0 0 0 0 0 2 0 0 0 2 0 0 0 0 0 0 2 2 0 0 0 0 0 0 0 2 2 0 0 0 2 0 0 2 0 0 0 0 0 0 0 0 0 0 2 2 0 2 0 0 0 0 0 0 2 0 0 0 0 0 
0 1 1 0 1 1 0 0 1 0 1 1 0 1 1 0 1 1 0 0 1 0 1 1 0 1 1 0 1 1 0 1 1 0 1 1 0 0 1 
0.134575 0.110157 0.110166 841.641932 802.359542 0.433094 0.000000 0
2 0 2 0 2 0 2 0 2 2 2 2 2 2 2 0 2 2 2 0 2 2 2 0 2 2 0 2 0 0 0 0 2 2 0 0 2 0 0 0 2 0 0 0 2 2 2 0 0 2 2 2 0 2 2 2 2 0 2 2 0 0 0 2 2 2 0 2 0 0 0 0 2 0 0 0 0 0 2 2 2 0 2 0 0 0 0 0 0 2 0 2 2 2 2 2 0 0 2 2 
0 1 1 0 0 1 0 1 1 0 1 1 0 1 1 0 1 1 0 1 1 0 1 1 0 1 1 0 1 1 0 1 1 0 1 1 0 0 1 
0.110257 0.098499 0.098502 839.801191 830.500482 0.271240 0.000000 0
0 0 0 0 0 0 2 0 2 2 0 2 0 0 2 0 0 0 0 0 0 2 0 0 2 0 0 0 0 0 0 0 0 0 0 2 0 0 0 0 0 0 0 0 0 0 2 0 0 0 0 0 0 0 0 0 0 0 0 0 0 0 0 0 2 0 2 0 2 0 0 2 0 0 0 0 0 0 0 0 2 0 0 2 0 2 0 0 0 0 0 0 0 0 0 0 0 0 0 0 
0 1 1 0 1 1 0 1 1 0 1 1 0 1 1 0 1 1 0 1 1 0 1 1 0 1 1 0 1 1 0 1 1 0 0 1 0 1 1 
0.114515 0.101363 0.101367 838.379372 827.807633 0.007582 0.000000 0
0 0 0 0 0 0 0 0 0 0 0 0 0 0 0 0 0 0 0 0 0 0 0 0 0 0 0 0 0 0 0 0 0 0 0 0 0 0 0 0 0 0 0 0 0 0 0 0 0 0 0 0 0 0 0 0 0 0 0 0 0 0 0 0 0 0 0 0 0 0 0 0 0 0 0 0 0 0 0 0 0 0 0 0 0 0 0 0 0 0 0 0 0 0 0 0 0 0 0 0 
0 1 1 0 1 1 0 1 1 0 1 1 0 1 1 0 1 1 0 1 1 0 1 1 0 1 1 0 1 1 0 1 1 0 0 1 0 1 1 
0.106345 0.095993 0.095995 832.132921 823.703983 0.060435 0.000000 0
0 0 0 0 0 0 0 0 0 0 0 0 0 0 0 0 0 0 0 0 0 0 0 0 0 0 0 0 0 0 0 0 0 0 0 0 0 0 0 0 0 0 0 0 0 0 0 0 0 0 0 0 0 0 0 0 0 0 0 0 0 0 0 0 0 0 0 0 0 0 0 0 0 0 0 0 0 0 0 0 0 0 0 0 0 0 0 0 0 0 0 0 0 0 0 0 0 0 0 0 
0 1 1 0 1 1 0 1 1 0 1 1 0 1 1 0 1 1 0 1 1 0 1 1 0 1 1 0 1 1 0 1 1 0 1 1 0 1 1 
0.131928 0.109247 0.109255 833.207187 811.520642 0.543013 0.000000 0
2 2 2 2 2 2 2 2 2 2 2 2 0 2 2 2 2 2 2 2 2 2 2 2 2 2 2 2 2 2 2 2 2 2 2 2 2 2 2 2 0 2 2 2 2 2 2 2 2 2 2 2 2 0 2 0 2 2 2 2 2 0 2 2 2 2 2 2 2 2 2 2 2 2 0 2 0 2 2 2 2 2 2 2 2 2 2 2 2 2 2 2 2 2 2 2 2 2 2 2 
0 0 1 0 1 1 0 1 1 0 1 1 0 0 1 0 1 1 0 1 1 0 1 1 0 1 1 0 0 1 0 1 1 0 1 1 0 1 1 
0.116127 0.101744 0.101748 834.863601 825.676712 0.280387 0.000000 0
0 0 2 0 0 0 0 0 0 0 0 0 0 0 0 0 0 0 0 2 0 2 0 0 0 0 0 2 0 0 2 2 0 2 0 0 2 0 0 2 0 2 0 0 2 0 0 0 0 2 2 2 0 0 0 0 0 0 0 0 0 0 0 0 0 0 0 0 0 0 0 0 0 2 0 0 2 0 0 2 0 2 0 2 0 0 2 0 0 2 2 0 0 0 2 0 2 2 2 2 
0 0 1 0 1 1 0 0 1 0 1 1 0 1 1 0 0 1 0 1 1 0 1 1 0 1 1 0 1 1 0 1 1 0 1 1 0 1 1 
0.123087 0.105813 0.105818 836.907253 826.775820 0.296529 0.000000 0
0 0 0 0 0 2 0 0 0 0 0 0 0 2 2 0 0 0 0 0 2 0 2 0 0 0 0 2 2 2 0 0 2 2 2 0 0 0 0 0 0 2 2 0 2 0 0 0 0 2 0 2 0 0 0 2 2 0 0 0 0 0 0 0 0 0 0 2 0 0 0 0 0 0 0 2 0 0 0 0 2 0 0 0 0 0 2 0 2 2 0 0 0 0 2 0 0 0 0 0 
0 0 1 0 0 1 0 1 1 0 0 1 0 1 1 0 1 1 0 0 1 0 1 1 0 1 1 0 1 1 0 1 1 0 1 1 0 1 1 
0.119356 0.103961 0.103965 839.624315 829.631399 0.268093 0.000000 0
0 0 0 0 0 0 2 0 0 0 0 0 0 0 0 2 2 0 2 2 2 0 0 0 0 0 0 2 0 0 0 0 0 0 2 0 0 2 0 0 0 0 0 0 0 0 0 0 0 0 0 2 0 0 0 0 0 0 0 0 0 2 2 0 0 0 0 0 2 0 0 0 0 0 0 2 0 2 0 0 0 2 0 2 0 0 0 0 0 2 0 0 0 0 0 2 0 0 0 2 
0 1 1 0 1 1 0 0 1 0 1 1 0 1 1 0 1 1 0 1 1 0 1 1 0 0 1 0 1 1 0 1 1 0 1 1 0 1 1 
0.118199 0.103406 0.103410 842.559985 833.142042 0.299971 0.000000 0
0 0 0 0 0 0 0 0 0 0 2 0 2 0 0 0 0 0 0 0 0 0 0 0 2 0 0 0 0 2 0 2 0 0 0 0 0 0 2 2 0 0 0 2 2 0 2 2 0 0 2 0 0 0 0 0 0 2 2 0 2 2 0 2 2 0 0 0 0 0 0 2 2 2 2 2 0 2 0 2 0 2 0 2 0 2 0 2 2 0 2 0 0 2 0 0 0 0 0 0 
0 1 1 0 1 1 0 1 1 0 1 1 0 1 1 0 1 1 0 1 1 0 1 1 0 1 1 0 1 1 0 1 1 0 1 1 0 0 1 
0.129401 0.108261 0.108268 844.808755 821.189567 0.294166 0.000000 0
0 0 0 0 0 2 0 0 0 2 0 0 0 2 0 0 0 0 0 0 0 2 2 0 2 0 0 0 0 0 0 0 0 0 0 2 0 0 2 0 2 2 0 0 0 2 0 0 0 0 0 0 0 0 0 2 0 0 0 2 2 2 0 0 0 0 0 0 0 2 2 0 0 0 0 2 2 0 2 0 0 0 0 0 0 0 0 2 2 0 0 0 0 0 0 0 0 0 2 2 
0 1 1 0 1 1 0 0 1 0 1 1 0 1 1 0 1 1 0 1 1 0 1 1 0 1 1 0 1 1 0 1 1 0 0 1 0 0 1 
0.113999 0.100518 0.100521 846.704735 839.389998 0.061197 0.000000 0
0 0 0 0 0 0 0 0 0 0 0 0 0 0 0 0 0 0 0 0 0 0 0 0 0 0 0 0 0 0 0 0 0 0 0 0 0 0 0 0 0 0 0 0 0 0 0 0 0 0 0 0 0 0 0 0 0 0 0 0 0 0 0 0 0 0 0 0 0 0 0 2 0 0 0 0 0 0 0 0 0 0 0 0 0 0 0 0 0 0 0 0 0 0 0 0 0 0 0 0 
0 1 1 0 0 1 0 1 1 0 1 1 0 0 1 0 0 1 0 0 1 0 1 1 0 0 1 0 0 1 0 1 1 0 1 1 0 1 1 
0.115389 0.100990 0.100994 847.711527 841.172139 0.258192 0.000000 0
2 2 0 0 0 0 2 0 0 0 0 2 0 0 2 0 0 2 0 0 0 2 0 0 0 0 0 2 2 2 0 0 0 2 0 0 0 2 0 0 0 0 0 0 0 0 0 0 0 0 0 0 2 0 2 0 0 0 2 2 0 0 2 0 0 0 2 0 0 0 2 0 0 0 0 0 2 2 0 2 0 0 0 0 2 0 2 0 0 2 0 0 2 0 0 0 0 0 2 0 
0 1 1 0 1 1 0 0 1 0 1 1 0 1 1 0 1 1 0 1 1 0 1 1 0 1 1 0 1 1 0 1 1 0 1 1 0 1 1 
0.116779 0.101749 0.101753 847.596889 841.249267 0.273635 0.000000 0
0 2 0 0 2 0 0 2 0 0 0 0 0 0 0 0 0 2 0 2 0 2 2 0 0 0 0 0 0 0 0 2 0 0 0 0 0 2 2 2 0 0 0 2 2 0 0 0 0 0 0 0 0 0 0 2 0 0 0 0 0 0 0 0 0 0 0 0 0 0 0 0 0 0 0 0 0 0 2 2 0 0 2 0 0 2 0 0 0 0 2 0 0 0 0 0 0 0 0 0 
0 1 1 0 1 1 0 1 1 0 1 1 0 1 1 0 0 1 0 0 1 0 0 1 0 1 1 0 1 1 0 1 1 0 1 1 0 1 1 
0.111742 0.098965 0.098968 846.142421 839.811476 0.274432 0.000000 0
0 0 0 0 0 0 0 2 2 0 0 0 0 0 0 2 0 2 0 0 0 0 0 2 0 0 0 2 0 0 0 0 0 2 2 0 0 0 2 0 0 0 2 0 0 0 0 0 2 2 0 0 0 2 0 0 0 2 2 0 0 0 0 0 0 2 0 2 0 2 0 0 0 2 0 0 2 0 0 0 0 0 0 2 2 0 2 0 0 0 2 0 0 0 2 0 0 0 0 2 
0 0 1 0 1 1 0 1 1 0 1 1 0 1 1 0 0 1 0 1 1 0 0 1 0 1 1 0 1 1 0 1 1 0 1 1 0 1 1 
0.110696 0.098469 0.098472 843.932157 836.814726 0.289641 0.000000 0
0 0 0 0 2 2 0 0 0 0 0 0 0 0 2 0 0 0 0 0 0 0 0 0 2 0 0 0 0 2 2 0 0 0 0 2 0 0 0 0 2 2 0 0 0 2 0 0 0 2 2 0 2 0 0 2 2 2 0 0 2 2 0 0 0 0 2 2 2 2 0 0 0 2 2 0 0 0 0 2 0 0 0 0 2 2 0 0 2 0 0 2 0 2 2 0 0 2 0 0 
0 1 1 0 1 1 0 0 1 0 1 1 0 1 1 0 1 1 0 1 1 0 1 1 0 1 1 0 0 1 0 1 1 0 1 1 0 0 1 
0.117259 0.102005 0.102009 841.454660 832.820314 0.267267 0.000000 0
2 0 0 0 2 0 2 0 0 0 2 2 0 0 0 0 0 0 0 0 0 0 0 2 0 0 0 0 2 2 0 0 0 0 0 2 0 0 0 0 0 2 0 2 0 0 2 0 0 2 0 2 2 0 0 0 0 0 2 0 0 0 0 0 0 0 0 0 0 2 0 2 0 0 0 0 0 0 0 0 0 0 0 0 0 0 0 0 0 2 0 0 2 0 0 0 0 0 0 0 
0 1 1 0 1 1 0 1 1 0 1 1 0 1 1 0 1 1 0 0 1 0 1 1 0 1 1 0 1 1 0 0 1 0 1 1 0 1 1 
0.107201 0.096738 0.096740 839.085616 829.573734 0.252066 0.000000 0
0 0 0 0 0 0 0 0 0 0 2 2 0 0 0 0 0 0 0 2 0 0 0 0 2 0 0 0 0 0 0 0 2 0 0 2 0 0 0 0 0 0 0 0 0 0 0 0 0 2 0 0 0 0 0 0 0 0 0 2 0 0 0 2 0 0 0 0 0 0 0 0 0 0 0 0 0 2 0 0 2 0 0 0 0 0 0 0 0 0 0 0 0 0 0 2 0 0 0 0 
0 1 1 0 1 1 0 1 1 0 1 1 0 1 1 0 1 1 0 1 1 0 1 1 0 1 1 0 1 1 0 1 1 0 1 1 0 1 1 
0.116537 0.102027 0.102031 837.962799 827.121483 0.119112 0.000000 0
0 0 0 2 0 0 2 0 0 0 0 0 0 0 0 0 0 0 0 0 0 2 0 0 0 0 0 2 0 0 0 0 2 0 0 0 0 0 0 0 0 0 0 0 0 0 0 0 0 0 0 0 0 0 0 0 0 0 0 0 0 0 0 0 0 0 0 0 0 0 0 0 0 0 0 0 0 0 0 0 0 0 0 0 2 0 0 0 0 0 0 0 0 0 0 0 0 0 0 0 
0 0 1 0 1 1 0 1 1 0 1 1 0 1 1 0 1 1 0 1 1 0 1 1 0 1 1 0 1 1 0 1 1 0 1 1 0 1 1 
0.101338 0.093149 0.093151 830.321843 821.590938 0.058496 0.000000 0
0 0 0 0 0 0 0 0 0 0 0 0 0 0 0 0 0 0 0 0 0 0 0 0 0 0 0 0 2 0 0 0 0 0 0 0 0 0 0 0 0 0 0 2 0 0 0 0 0 0 0 0 0 0 0 0 0 0 0 0 0 0 0 0 0 0 0 0 0 0 0 0 0 0 0 0 0 0 0 0 0 0 0 0 0 0 0 0 0 0 0 0 0 0 0 0 0 0 0 0 
0 1 1 0 1 1 0 0 1 0 1 1 0 0 1 0 1 1 0 1 1 0 1 1 0 0 1 0 1 1 0 1 1 0 1 1 0 1 1 
0.117070 0.101879 0.101884 831.289835 821.725390 0.246363 0.000000 0
0 0 0 0 0 0 0 0 0 0 0 0 0 0 0 2 2 0 2 0 0 0 0 0 0 0 0 0 2 0 0 0 2 0 0 0 0 0 0 0 0 0 2 0 0 2 0 2 0 0 0 0 0 2 0 2 0 0 0 0 0 0 0 0 0 0 0 0 0 0 0 0 2 0 0 0 0 2 2 0 0 2 2 0 0 0 2 0 0 2 2 0 0 0 0 0 0 0 0 0 
0 0 1 0 1 1 0 1 1 0 1 1 0 1 1 0 1 1 0 1 1 0 0 1 0 1 1 0 1 1 0 1 1 0 1 1 0 1 1 
0.107994 0.097131 0.097133 832.918273 823.371694 0.277382 0.000000 0
2 0 0 0 0 2 2 0 0 0 0 0 0 0 0 2 2 0 0 2 0 2 0 0 0 0 2 0 0 0 0 2 0 0 0 0 2 2 2 0 2 0 0 0 0 0 0 0 0 0 0 0 0 2 0 0 0 0 0 0 2 0 0 0 0 0 0 0 0 0 0 0 2 0 0 0 0 0 0 2 0 2 2 0 2 0 0 2 0 0 0 2 0 0 0 0 0 0 2 0 
0 1 1 0 1 1 0 0 1 0 0 1 0 1 1 0 1 1 0 1 1 0 1 1 0 0 1 0 0 1 0 1 1 0 1 1 0 1 1 
0.113736 0.100681 0.100685 835.396031 824.721960 0.066200 0.000000 0
0 0 0 0 0 0 0 0 0 0 0 0 0 0 0 0 0 0 0 0 0 0 0 0 0 0 0 0 0 0 0 0 0 0 0 0 0 0 0 0 0 0 0 0 0 0 0 0 0 0 0 0 0 0 0 0 0 0 0 0 0 0 0 2 0 0 0 0 0 0 0 0 0 0 0 0 0 0 0 0 0 0 0 0 0 0 0 0 0 0 0 0 0 0 0 0 0 0 0 0 
0 0 1 0 1 1 0 1 1 0 1 1 0 1 1 0 1 1 0 1 1 0 0 1 0 1 1 0 1 1 0 0 1 0 1 1 0 1 1 
0.120765 0.105113 0.105118 838.710136 827.138598 0.066547 0.000000 0
0 0 0 0 0 0 0 0 0 0 0 0 0 0 0 0 0 0 0 0 0 0 0 0 0 0 0 0 0 0 0 0 0 0 0 0 0 0 0 0 0 0 0 0 0 0 0 0 0 0 0 0 0 0 0 0 0 0 0 0 0 0 0 0 0 0 0 0 0 0 0 0 0 0 0 0 0 0 0 0 0 0 0 0 0 0 0 0 0 0 0 0 0 0 0 0 0 0 0 0 
0 1 1 0 1 1 0 1 1 0 1 1 0 1 1 0 1 1 0 1 1 0 1 1 0 0 1 0 0 1 0 1 1 0 1 1 0 1 1 
0.137556 0.114127 0.114134 842.026832 829.984915 0.283942 0.000000 0
0 0 0 0 0 0 0 0 2 2 2 0 0 0 2 2 0 2 2 0 2 0 0 2 2 0 0 0 0 0 0 0 0 2 0 0 2 2 0 2 0 0 0 0 2 2 2 0 0 0 2 0 0 0 0 2 0 0 0 0 0 0 2 0 0 2 0 0 0 0 0 0 2 2 2 0 0 0 0 0 0 2 0 0 0 0 0 0 0 0 0 0 0 0 0 2 2 0 0 0 
0 1 1 0 1 1 0 1 1 0 1 1 0 1 1 0 1 1 0 1 1 0 0 1 0 1 1 0 1 1 0 1 1 0 0 1 0 1 1 
0.126556 0.107915 0.107921 844.318870 833.848776 0.298880 0.000000 0
2 2 0 0 0 2 0 0 2 0 0 0 0 0 0 0 2 0 2 0 0 0 0 0 0 0 0 0 0 0 0 0 0 0 0 0 0 0 2 2 0 0 0 2 0 2 0 0 0 0 0 0 0 0 2 0 0 0 2 0 0 0 0 0 2 0 0 0 2 2 2 2 0 0 0 0 0 2 0 0 0 2 0 2 0 2 0 0 2 0 0 0 0 0 0 0 2 0 2 0 
0 1 1 0 1 1 0 1 1 0 1 1 0 1 1 0 1 1 0 1 1 0 1 1 0 1 1 0 1 1 0 1 1 0 1 1 0 1 1 
0.110665 0.098836 0.098839 845.750824 837.374268 0.235868 0.000000 0
0 0 0 0 0 0 0 2 2 0 0 0 0 0 0 0 0 0 0 0 0 0 0 0 0 0 0 0 2 0 0 2 0 0 0 0 0 0 0 0 0 0 0 0 0 0 0 0 0 2 0 2 0 0 0 0 0 0 0 0 2 0 0 0 2 0 0 0 2 2 0 0 0 0 0 0 0 0 0 0 0 0 0 0 0 0 0 2 0 0 0 0 0 0 0 0 0 0 0 0 
0 0 1 0 1 1 0 1 1 0 0 1 0 1 1 0 1 1 0 1 1 0 1 1 0 1 1 0 1 1 0 0 1 0 1 1 0 1 1 
0.110404 0.098492 0.098495 846.718120 839.365600 0.252645 0.000000 0
0 0 2 0 0 2 0 0 0 2 2 0 0 0 0 0 0 0 2 2 2 0 0 0 0 0 0 2 0 0 2 0 2 2 0 0 0 0 0 0 0 0 0 0 0 0 0 0 0 0 2 0 0 2 2 2 0 0 2 0 0 0 0 2 2 2 2 0 0 0 0 0 0 0 2 0 0 2 2 0 0 2 2 0 0 0 2 0 0 2 0 0 2 2 0 2 0 0 0 2 
0 1 1 0 0 1 0 1 1 0 1 1 0 1 1 0 1 1 0 1 1 0 1 1 0 1 1 0 1 1 0 1 1 0 1 1 0 1 1 
0.119056 0.103288 0.103292 846.872165 839.599426 0.258036 0.000000 0
2 0 2 0 0 0 0 2 0 0 0 0 0 0 0 0 0 0 2 0 0 0 0 0 0 0 0 0 0 0 0 0 0 0 2 2 0 0 2 0 0 0 0 0 0 0 0 0 0 0 0 2 0 0 0 0 0 0 0 0 0 0 0 0 0 0 0 0 0 0 0 0 0 0 0 2 2 0 2 2 0 0 0 2 2 0 0 0 2 0 0 0 0 2 0 0 0 0 0 0 
0 0 1 0 0 1 0 0 1 0 1 1 0 1 1 0 1 1 0 1 1 0 1 1 0 1 1 0 0 1 0 1 1 0 1 1 0 1 1 
0.118417 0.102508 0.102513 845.724809 836.991070 0.282958 0.000000 0
0 2 2 0 2 0 2 0 2 2 0 2 0 0 0 0 0 0 0 0 0 0 0 0 2 2 0 0 0 0 0 0 2 0 0 0 0 0 0 0 0 0 2 0 0 0 2 0 0 0 0 2 0 2 0 0 0 2 0 2 0 0 2 0 0 0 0 2 0 0 2 2 0 0 2 0 0 0 0 0 0 0 0 0 0 0 0 2 2 0 0 2 0 0 0 0 0 0 2 0 
0 1 1 0 1 1 0 1 1 0 1 1 0 1 1 0 1 1 0 1 1 0 1 1 0 0 1 0 1 1 0 1 1 0 1 1 0 1 1 
0.111725 0.098893 0.098896 843.551663 836.087657 0.283692 0.000000 0
0 2 0 0 0 0 0 0 0 2 0 2 2 0 0 2 2 2 0 0 0 0 0 2 2 0 2 2 0 0 0 2 0 0 2 0 0 2 0 2 0 2 0 0 0 0 0 0 0 0 2 0 0 2 0 0 0 0 0 0 0 0 0 0 2 0 0 0 0 0 2 2 0 2 0 0 0 0 2 0 2 2 2 0 0 0 0 0 0 2 0 0 0 2 0 0 0 0 0 2 
0 0 1 0 1 1 0 0 1 0 1 1 0 1 1 0 0 1 0 0 1 0 1 1 0 1 1 0 0 1 0 1 1 0 1 1 0 1 1 
0.111024 0.098444 0.098447 841.151696 832.483155 0.270646 0.000000 0
0 2 0 0 0 2 0 0 0 0 0 0 0 0 0 0 2 0 0 0 0 0 2 0 0 2 0 2 0 0 0 0 0 0 0 0 2 0 0 0 2 2 0 2 0 0 0 0 0 0 0 0 0 0 0 0 2 0 2 0 0 2 2 0 2 0 0 0 0 0 0 0 0 0 0 0 2 2 0 0 0 0 2 0 0 2 0 0 0 0 0 2 0 0 0 0 0 0 0 0 
0 1 1 0 0 1 0 1 1 0 1 1 0 0 1 0 1 1 0 1 1 0 1 1 0 0 1 0 1 1 0 1 1 0 0 1 0 1 1 
0.107972 0.096894 0.096896 839.114023 829.058359 0.126252 0.000000 0
0 0 0 0 0 0 0 0 0 0 0 0 0 0 0 0 0 0 0 0 0 0 0 0 2 0 0 0 0 0 0 0 0 0 0 0 0 0 0 0 2 0 0 0 0 0 0 0 0 0 0 0 0 0 0 0 0 0 0 2 0 0 0 0 0 0 0 0 0 0 0 0 0 0 0 0 0 0 0 0 0 2 0 0 0 0 2 0 0 0 0 0 0 0 2 0 0 0 0 0 
0 1 1 0 1 1 0 1 1 0 1 1 0 0 1 0 1 1 0 1 1 0 1 1 0 1 1 0 1 1 0 1 1 0 1 1 0 1 1 
0.127380 0.107084 0.107091 838.488780 818.494793 0.521208 0.000000 0
2 2 2 2 2 2 2 2 2 2 2 2 2 2 2 2 0 2 0 0 2 2 2 2 2 2 2 2 2 2 2 2 2 0 2 2 2 0 2 2 2 2 2 2 2 2 0 2 2 0 2 2 2 2 2 0 0 2 2 2 2 2 2 2 2 2 2 2 2 2 2 2 2 2 2 0 0 2 2 2 2 2 2 2 2 2 2 2 2 2 2 2 0 2 2 2 2 2 2 2 
0 1 1 0 1 1 0 1 1 0 0 1 0 0 1 0 1 1 0 1 1 0 1 1 0 1 1 0 1 1 0 1 1 0 1 1 0 0 1 
0.099976 0.092234 0.092235 829.105672 819.457048 0.134611 0.000000 0
0 0 0 0 0 0 0 0 0 0 0 0 0 0 0 0 0 0 0 0 0 0 0 0 0 0 0 0 0 0 0 0 0 0 0 0 0 0 0 0 0 0 0 0 0 0 0 0 2 0 0 0 0 0 0 0 0 0 0 0 0 0 0 2 0 2 0 0 0 0 0 0 0 0 0 0 0 0 0 0 0 0 0 0 0 0 0 0 0 0 0 0 0 0 0 0 0 0 0 0 
0 1 1 0 1 1 0 1 1 0 1 1 0 1 1 0 0 1 0 1 1 0 0 1 0 1 1 0 1 1 0 1 1 0 1 1 0 1 1 
0.104047 0.094873 0.094875 829.902854 819.866205 0.062621 0.000000 0
0 0 0 0 0 0 0 0 0 0 0 0 0 0 0 0 0 0 0 0 0 0 0 0 0 0 0 0 0 0 0 0 0 0 0 0 0 0 0 0 0 0 0 0 0 0 0 0 0 0 0 0 0 0 0 0 0 0 0 0 0 0 0 0 0 0 0 0 0 0 0 0 0 0 0 0 0 0 0 0 0 0 0 0 0 0 0 0 0 0 0 0 0 0 0 0 0 0 0 0 
0 0 1 0 1 1 0 1 1 0 1 1 0 1 1 0 1 1 0 0 1 0 1 1 0 1 1 0 1 1 0 1 1 0 0 1 0 1 1 
0.103810 0.094538 0.094541 831.686162 821.577439 0.302128 0.000000 0
0 0 0 0 2 2 2 0 0 0 0 0 0 2 2 2 2 2 2 0 0 2 2 0 2 0 2 0 0 0 2 0 0 2 2 2 0 0 0 0 2 0 2 2 2 0 0 0 0 0 0 2 0 2 2 0 0 2 2 2 0 2 0 0 2 0 0 2 2 0 0 0 0 2 2 0 0 2 0 0 0 0 0 0 0 0 0 0 0 0 0 2 0 0 2 2 2 2 0 0 
0 1 1 0 1 1 0 1 1 0 1 1 0 1 1 0 1 1 0 1 1 0 1 1 0 1 1 0 1 1 0 1 1 0 0 1 0 1 1 
0.115993 0.101667 0.101671 834.746083 823.455306 0.030555 0.000000 0
0 0 0 0 0 0 0 0 0 0 0 0 0 0 0 0 0 0 0 0 0 0 0 0 0 0 0 0 0 0 0 0 0 0 0 0 0 0 0 0 0 0 0 0 0 0 0 0 0 0 0 0 0 0 0 0 0 0 0 0 0 0 0 0 0 0 0 0 0 0 0 0 0 0 0 0 0 0 0 0 0 0 0 0 0 0 0 0 0 0 0 0 0 0 0 0 0 0 0 0 
0 1 1 0 1 1 0 1 1 0 0 1 0 1 1 0 1 1 0 1 1 0 1 1 0 1 1 0 1 1 0 0 1 0 1 1 0 1 1 
0.135661 0.112503 0.112511 838.525257 816.922803 0.525571 0.000000 0
2 2 2 2 2 2 2 2 2 2 2 2 2 2 2 2 2 2 2 2 2 2 2 0 2 2 2 2 2 2 2 2 2 2 2 2 2 2 2 2 2 2 2 2 2 2 2 2 0 2 2 2 2 2 2 2 2 2 2 2 2 2 2 2 2 2 2 2 2 2 2 2 2 2 2 0 2 2 2 2 2 2 2 2 2 2 2 2 0 2 2 0 2 0 2 2 2 2 2 0 
0 0 1 0 1 1 0 1 1 0 1 1 0 1 1 0 1 1 0 0 1 0 1 1 0 1 1 0 1 1 0 1 1 0 0 1 0 0 1 
0.158600 0.124684 0.124698 841.997211 814.957230 0.532809 0.000000 0
2 0 2 2 2 2 2 2 2 2 0 2 2 2 2 2 2 2 2 2 2 2 2 2 2 2 2 2 2 2 0 2 2 2 2 2 2 2 2 2 2 2 2 0 2 2 2 2 2 2 2 2 2 2 2 2 2 2 2 2 2 2 2 2 2 2 2 0 2 2 2 2 2 2 2 2 2 2 2 2 2 2 2 2 2 2 2 2 2 2 0 2 2 2 2 2 2 2 2 2 
0 1 1 0 1 1 0 1 1 0 1 1 0 1 1 0 0 1 0 1 1 0 1 1 0 1 1 0 1 1 0 0 1 0 1 1 0 0 1 
0.120838 0.105201 0.105205 844.250685 833.300292 0.133280 0.000000 0
0 0 0 0 0 0 0 0 0 0 0 0 0 0 0 0 0 0 0 0 0 0 2 0 0 0 0 0 0 0 0 0 0 2 0 0 0 0 0 0 0 0 0 0 0 0 0 0 0 0 0 0 0 0 0 0 0 0 0 0 0 0 0 0 0 0 0 0 0 0 0 0 0 0 0 0 0 0 0 0 0 0 0 0 0 0 0 0 0 0 0 0 0 0 0 0 0 0 0 0 
0 1 1 0 1 1 0 1 1 0 1 1 0 1 1 0 1 1 0 1 1 0 1 1 0 1 1 0 1 1 0 1 1 0 1 1 0 0 1 
0.112263 0.099674 0.099677 845.671092 836.792787 0.262231 0.000000 0
0 0 0 0 2 2 0 0 0 0 0 0 2 0 2 0 0 0 0 2 0 2 0 0 0 0 0 2 0 0 0 0 0 2 0 0 0 0 0 0 2 0 0 0 0 0 0 0 0 0 0 2 0 0 0 0 0 0 0 0 0 0 2 0 0 0 0 0 2 2 0 0 0 0 0 0 0 0 0 2 0 0 2 0 0 2 0 2 0 0 0 0 0 0 0 0 2 0 0 2 
0 1 1 0 1 1 0 1 1 0 1 1 0 0 1 0 0 1 0 0 1 0 1 1 0 0 1 0 1 1 0 1 1 0 1 1 0 1 1 
0.110084 0.098319 0.098321 846.509538 838.829537 0.266348 0.000000 0
2 0 0 0 0 0 0 0 0 0 2 0 2 0 2 0 2 0 2 0 0 0 2 0 0 2 2 2 2 2 0 2 0 0 0 0 0 0 0 0 0 0 2 0 0 2 0 2 0 0 0 0 0 2 2 0 2 0 0 2 0 0 0 0 0 0 2 2 0 2 0 0 0 0 0 0 0 0 0 0 0 2 0 0 2 0 0 0 2 0 0 0 0 0 0 2 0 0 0 0 
0 1 1 0 1 1 0 0 1 0 1 1 0 1 1 0 1 1 0 1 1 0 0 1 0 1 1 0 1 1 0 1 1 0 0 1 0 1 1 
0.122788 0.105240 0.105245 846.613230 838.771280 0.261218 0.000000 0
0 0 0 0 0 2 2 2 2 0 0 2 0 2 2 2 0 0 0 0 0 0 0 2 0 0 0 0 0 0 0 0 2 0 0 2 0 0 0 2 0 0 2 0 2 0 0 2 2 2 0 0 0 0 0 0 0 2 0 0 0 0 0 0 2 0 2 0 0 0 0 0 0 0 0 2 0 0 0 0 0 0 0 0 0 0 0 0 0 0 2 0 2 0 2 0 0 0 0 0 
0 0 1 0 1 1 0 1 1 0 1 1 0 1 1 0 1 1 0 0 1 0 1 1 0 1 1 0 1 1 0 1 1 0 0 1 0 1 1 
0.124364 0.105345 0.105351 845.519884 830.845781 0.282322 0.000000 0
0 0 0 0 0 0 2 0 0 2 0 0 0 0 0 2 2 0 0 0 0 0 2 0 2 0 2 2 2 0 2 0 0 0 2 2 0 0 2 0 0 2 2 0 0 0 0 2 2 0 2 0 0 2 2 2 0 2 0 0 0 0 2 2 2 0 0 0 2 2 2 2 2 0 0 0 0 0 0 0 0 2 0 0 0 0 0 0 0 0 0 0 0 0 0 0 2 0 0 0 
0 1 1 0 1 1 0 1 1 0 1 1 0 1 1 0 1 1 0 0 1 0 1 1 0 0 1 0 1 1 0 1 1 0 1 1 0 0 1 
0.110611 0.098114 0.098117 843.414547 835.496207 0.269929 0.000000 0
0 0 0 0 0 2 2 0 0 0 2 2 0 0 2 2 0 0 2 2 0 2 2 0 0 0 0 0 2 0 2 0 0 0 0 0 2 0 2 0 0 0 2 0 2 0 0 0 0 2 0 2 0 0 0 0 0 2 0 2 0 0 0 0 0 0 0 0 0 0 0 0 0 0 0 0 0 0 0 0 0 0 0 0 0 0 0 0 0 0 2 0 0 0 0 0 2 0 0 2 
0 1 1 0 0 1 0 0 1 0 1 1 0 1 1 0 1 1 0 1 1 0 1 1 0 1 1 0 1 1 0 1 1 0 1 1 0 1 1 
0.105373 0.095383 0.095385 841.144565 831.861925 0.292063 0.000000 0
0 0 2 2 0 2 0 0 0 0 0 0 0 0 2 0 0 0 2 0 2 2 2 2 0 2 0 0 0 2 0 0 2 0 2 0 0 0 0 0 0 0 0 0 0 0 0 2 2 0 0 0 2 0 0 0 2 0 0 0 2 0 0 0 0 0 0 0 2 2 0 2 2 0 0 0 0 0 2 0 0 0 0 0 2 0 0 0 2 0 0 2 2 0 0 2 0 0 0 0 
0 1 1 0 0 1 0 1 1 0 1 1 0 0 1 0 1 1 0 1 1 0 1 1 0 1 1 0 0 1 0 1 1 0 1 1 0 1 1 
0.106334 0.096726 0.096728 839.706381 828.427236 0.007390 0.000000 0
0 0 0 0 0 0 0 0 0 0 0 0 0 0 0 0 0 0 0 0 0 0 0 0 0 0 0 0 0 0 0 0 0 0 0 0 0 0 0 0 0 0 0 0 0 0 0 0 0 0 0 0 0 0 0 0 0 0 0 0 0 0 0 0 0 0 0 0 0 0 0 0 0 0 0 0 0 0 0 0 0 0 0 0 0 0 0 0 0 0 0 0 0 0 0 0 0 0 0 0 
0 1 1 0 1 1 0 1 1 0 0 1 0 0 1 0 0 1 0 1 1 0 0 1 0 1 1 0 1 0 0 0 1 0 0 1 0 0 1 
0.124877 0.106895 0.106901 839.715027 826.783345 0.127258 0.000000 0
0 0 0 0 0 0 0 0 0 0 0 0 0 0 0 0 0 0 2 0 0 0 0 0 0 0 0 0 0 0 0 0 0 0 0 0 0 0 0 0 0 0 0 0 0 0 0 0 0 0 0 0 0 0 0 0 0 0 0 0 0 0 0 0 0 0 0 0 0 0 0 0 0 0 0 0 0 0 0 0 0 0 0 0 0 0 2 0 0 0 0 0 0 0 0 0 0 0 0 0 
0 1 1 0 1 1 0 1 1 0 1 1 0 0 1 0 1 1 0 1 1 0 0 1 0 1 1 0 1 1 0 0 1 0 1 1 0 1 1 
0.106908 0.096575 0.096577 828.862159 817.548131 0.008396 0.000000 0
0 0 0 0 0 0 0 0 0 0 0 0 0 0 0 0 0 0 0 0 0 0 0 0 0 0 0 0 0 0 0 0 0 0 0 0 0 0 0 0 0 0 0 0 0 0 0 0 0 0 0 0 0 0 0 0 0 0 0 0 0 0 0 0 0 0 0 0 0 0 0 0 0 0 0 0 0 0 0 0 0 0 0 0 0 0 0 0 0 0 0 0 0 0 0 0 0 0 0 0 
0 1 1 0 1 1 0 1 1 0 1 1 0 1 1 0 1 1 0 0 1 0 1 1 0 0 1 0 1 1 0 1 1 0 1 1 0 1 1 
0.107575 0.097111 0.097114 829.402798 818.062851 0.063870 0.000000 0
0 0 0 0 0 0 0 0 0 0 0 0 0 0 0 0 0 0 0 0 0 0 0 0 0 0 0 0 0 0 0 0 0 0 0 0 0 0 0 2 0 0 0 0 0 0 0 0 0 0 0 0 0 0 0 0 0 0 0 0 0 0 0 0 0 0 0 0 0 0 0 0 0 0 0 0 0 0 0 0 0 0 0 0 0 0 0 0 0 0 0 0 0 0 0 0 0 0 0 0 
0 1 1 0 1 1 0 0 1 0 1 1 0 0 1 0 1 1 0 1 1 0 1 1 0 0 1 0 1 1 0 0 1 0 0 1 0 1 1 
0.106781 0.096300 0.096303 831.416810 820.587210 0.066264 0.000000 0
0 0 0 0 0 0 0 0 0 0 0 0 0 0 0 0 0 0 0 0 0 0 0 0 0 0 0 0 0 0 0 0 0 0 0 0 0 0 0 0 0 0 0 0 0 0 0 0 0 0 0 0 0 0 0 0 0 0 0 0 0 0 0 0 0 0 0 0 0 0 0 0 0 0 0 0 0 0 0 0 0 0 0 0 0 0 0 0 0 0 0 0 0 0 0 0 0 0 0 0 
0 0 1 0 1 1 0 0 1 0 1 1 0 1 1 0 1 1 0 0 1 0 1 1 0 1 1 0 1 1 0 1 1 0 1 1 0 1 1 
0.135332 0.110949 0.110958 834.510563 797.897441 0.569915 0.000000 0
2 2 2 2 2 2 2 2 0 2 2 2 2 2 2 2 2 2 2 2 2 2 2 2 2 2 2 0 2 2 2 0 0 2 2 0 2 2 2 2 2 2 2 2 2 0 2 2 2 2 2 2 2 2 2 2 2 0 2 2 2 2 2 2 2 2 2 2 2 2 2 2 2 2 2 2 0 2 2 0 2 0 2 2 2 2 2 2 2 2 2 2 2 2 2 2 2 2 0 2 
0 1 1 0 1 1 0 1 1 0 0 1 0 1 1 0 1 1 0 1 1 0 1 1 0 1 1 0 1 1 0 0 1 0 1 1 0 1 1 
0.139027 0.114961 0.114970 839.148035 826.222073 0.063328 0.000000 0
0 0 0 0 0 0 0 0 0 0 0 0 2 0 0 0 0 0 0 0 0 0 0 0 0 0 0 0 0 0 0 0 0 0 0 0 0 0 0 0 0 0 0 0 0 0 0 0 0 0 0 0 0 0 0 0 0 0 0 0 0 0 0 0 0 0 0 0 0 0 0 0 0 0 0 0 0 0 0 0 0 0 0 0 0 0 0 0 0 0 0 0 0 0 0 0 0 0 0 0 
0 1 1 0 1 1 0 1 1 0 1 1 0 1 1 0 1 1 0 1 1 0 1 1 0 0 1 0 0 1 0 1 1 0 1 1 0 0 1 
0.164909 0.127912 0.127928 842.454758 802.071712 0.632721 0.000000 0
2 2 2 2 2 2 2 2 2 2 2 2 2 2 2 2 0 2 2 2 0 2 2 2 2 2 0 0 2 2 2 2 2 2 2 0 2 2 2 2 2 2 2 2 2 2 2 2 2 2 2 2 2 2 2 2 2 2 2 2 2 2 0 2 2 2 2 2 2 2 2 2 2 2 2 2 2 2 2 2 2 0 2 2 2 2 2 2 2 2 2 2 0 2 2 2 2 2 0 2 
0 0 1 0 0 1 0 1 1 0 0 1 0 1 1 0 1 1 0 1 1 0 1 1 0 1 1 0 1 1 0 1 1 0 1 1 0 0 1 
0.126938 0.108400 0.108405 845.187035 834.464185 0.141351 0.000000 0
0 0 0 0 0 0 0 0 0 0 0 0 0 0 0 0 0 0 0 0 0 0 0 0 0 0 0 0 0 0 0 0 0 0 0 0 0 0 0 0 0 0 0 0 0 0 0 0 0 2 0 0 0 0 0 0 0 0 0 0 0 0 0 0 0 0 0 2 2 0 0 0 0 0 0 0 0 0 0 0 0 0 0 0 0 0 0 0 0 0 0 0 0 0 0 0 0 0 0 0 
0 0 1 0 1 1 0 1 1 0 1 1 0 1 1 0 1 1 0 1 1 0 0 1 0 1 1 0 1 1 0 1 1 0 1 1 0 1 1 
0.131030 0.109049 0.109056 846.631019 825.530166 0.283126 0.000000 0
0 0 2 0 0 2 2 0 0 0 0 0 0 0 2 2 0 0 0 0 0 2 0 0 0 0 0 0 0 0 0 2 0 0 0 0 0 0 0 0 0 0 0 0 0 0 2 2 0 2 0 0 0 0 0 2 0 0 2 0 2 0 2 2 0 0 0 0 0 0 0 0 0 0 0 0 0 0 0 0 0 0 2 2 0 2 2 0 0 2 0 2 0 0 0 0 2 2 0 2 
0 1 1 0 0 1 0 1 1 0 1 1 0 1 1 0 1 1 0 1 1 0 0 1 0 1 1 0 1 1 0 1 1 0 1 1 0 1 1 
0.113239 0.099954 0.099958 847.407448 840.094134 0.277894 0.000000 0
0 0 0 0 0 0 2 0 0 2 2 0 2 0 0 2 0 0 0 2 0 2 0 0 0 0 0 0 2 0 2 0 0 0 2 0 0 0 0 0 0 0 2 0 2 0 0 0 0 0 0 0 0 0 0 2 0 0 0 0 0 2 0 0 0 0 2 0 2 2 0 0 2 0 0 0 0 0 2 0 0 0 2 0 0 0 2 2 0 0 0 0 0 0 2 0 0 2 0 0 
0 0 1 0 1 1 0 1 1 0 1 1 0 1 1 0 0 1 0 1 1 0 1 1 0 1 1 0 1 1 0 1 1 0 1 1 0 0 1 
0.111664 0.099114 0.099117 847.184437 840.296270 0.266308 0.000000 0
0 2 0 0 2 0 0 2 2 2 0 0 0 0 0 0 0 2 0 0 0 0 2 0 0 0 0 0 2 0 0 0 0 0 0 0 0 0 0 0 0 0 0 0 0 2 0 0 0 0 0 0 2 0 0 0 0 0 0 0 2 0 2 0 0 0 0 0 0 2 0 0 0 0 0 0 0 0 0 0 0 0 0 2 0 2 0 0 2 2 0 0 2 0 0 0 0 0 0 0 
0 1 1 0 1 1 0 1 1 0 1 1 0 1 1 0 1 1 0 1 1 0 1 1 0 1 1 0 1 1 0 1 1 0 1 1 0 1 1 
0.111616 0.098879 0.098883 845.963129 838.861188 0.252894 0.000000 0
0 0 0 0 0 0 0 0 0 0 2 2 0 0 0 2 0 0 0 0 0 0 0 0 0 0 0 2 0 0 0 0 0 0 0 0 2 0 0 0 0 2 0 0 2 0 0 0 0 2 0 2 0 0 2 0 0 0 2 0 0 2 0 0 0 0 0 2 0 0 0 0 0 0 0 0 0 0 0 0 0 0 0 0 0 0 0 0 0 2 0 0 0 2 0 0 0 2 0 0 
0 1 1 0 0 1 0 1 1 0 1 1 0 1 1 0 1 1 0 1 1 0 0 1 0 1 1 0 1 1 0 1 1 0 1 1 0 1 1 
0.107529 0.096623 0.096626 843.909642 835.884185 0.031186 0.000000 0
0 0 0 0 0 0 0 0 0 0 0 0 0 0 0 0 0 0 0 0 0 0 0 0 0 0 0 0 0 0 0 0 0 0 0 0 0 0 0 0 0 0 0 0 0 0 0 0 0 0 0 0 0 0 0 0 0 0 0 0 0 0 0 0 0 0 0 0 0 0 0 0 0 0 0 0 0 0 0 0 0 0 0 0 0 0 0 0 0 0 0 0 0 0 0 0 0 0 0 0 
0 1 1 0 1 1 0 1 1 0 0 1 0 1 1 0 0 1 0 1 1 0 1 1 0 1 1 0 1 1 0 1 1 0 1 1 0 0 1 
0.112489 0.099810 0.099813 842.147110 831.873981 0.088977 0.000000 0
0 0 0 0 0 0 0 0 0 0 0 0 0 0 0 0 0 0 0 0 0 0 0 2 2 0 0 0 0 0 0 2 0 0 0 0 0 0 0 2 0 0 0 0 0 0 0 0 0 0 0 0 0 0 0 0 0 2 0 0 0 0 0 0 0 0 0 0 0 0 0 0 2 0 0 0 0 0 0 0 0 0 0 0 0 0 0 0 0 0 0 0 0 0 0 0 0 0 0 0 
0 1 1 0 1 1 0 1 1 0 1 1 0 1 1 0 1 1 0 1 1 0 1 1 0 0 1 0 1 1 0 0 1 0 1 1 0 1 1 
0.134523 0.112210 0.112218 841.418027 827.861553 0.033705 0.000000 0
0 0 0 0 0 0 0 0 0 0 0 0 0 0 0 0 0 0 0 0 0 0 0 0 0 0 0 0 0 0 0 0 0 0 0 0 0 0 0 0 0 0 0 0 0 0 0 0 0 0 0 0 0 0 0 0 0 0 0 0 0 0 0 0 0 0 0 0 0 0 0 0 0 0 0 0 0 0 0 0 0 0 0 0 0 0 0 0 0 0 0 0 0 0 0 0 0 0 0 0 
0 1 1 0 1 1 0 1 1 0 1 1 0 1 1 0 1 1 0 1 1 0 1 1 0 0 1 0 1 1 0 1 1 0 1 1 0 1 1 
0.152386 0.121676 0.121688 841.398014 815.463867 0.558696 0.000000 0
2 2 2 2 2 2 2 2 2 2 2 2 2 2 2 2 2 2 2 2 2 2 2 2 2 2 2 2 2 2 2 2 2 2 2 2 2 2 2 2 2 2 2 2 2 2 2 2 2 2 2 2 2 0 2 2 2 2 2 0 2 2 2 2 2 0 2 2 2 2 2 2 2 2 2 2 2 2 2 0 2 2 2 2 2 2 2 0 0 2 2 2 2 2 2 2 2 0 2 2 
0 1 1 0 0 1 0 1 1 0 1 1 0 1 1 0 0 1 0 0 1 0 0 1 0 1 1 0 1 1 0 0 1 0 1 1 0 1 1 
0.117391 0.102826 0.102830 829.542988 816.920014 0.242573 0.000000 0
0 0 0 0 0 0 0 0 0 2 2 0 0 2 0 0 0 0 0 0 0 0 0 0 0 0 0 0 0 0 0 0 0 0 0 2 0 0 0 2 0 0 0 2 0 0 2 0 0 0 0 0 0 0 2 0 2 0 0 2 0 0 0 2 2 0 0 0 0 0 0 0 2 2 0 0 0 0 0 2 2 0 0 0 0 0 0 0 0 2 0 0 0 0 0 0 0 0 0 0 
0 1 1 0 1 1 0 1 1 0 1 1 0 1 1 0 1 1 0 0 1 0 0 1 0 0 1 0 1 1 0 1 1 0 0 1 0 1 1 
0.114702 0.101032 0.101036 830.275851 818.340409 0.060573 0.000000 0
0 0 0 0 0 0 0 0 0 0 0 0 0 0 0 0 0 0 0 0 0 0 0 0 0 0 0 0 0 0 0 0 0 0 0 0 0 0 0 0 0 0 0 0 0 0 0 0 0 0 0 0 0 0 0 0 0 0 0 0 0 0 0 0 0 0 0 0 0 0 0 0 0 0 0 0 0 0 0 0 0 0 0 0 0 0 0 0 0 0 0 0 0 0 0 0 0 0 0 0 
0 1 1 0 1 1 0 1 1 0 1 1 0 1 1 0 0 1 0 1 1 0 1 1 0 1 1 0 1 1 0 1 1 0 1 1 0 1 1 
0.104340 0.095166 0.095168 832.112281 821.538030 0.131896 0.000000 0
0 0 0 0 0 0 0 0 0 0 0 0 0 0 0 0 0 0 0 0 0 0 0 0 0 0 0 0 0 0 0 0 0 0 0 2 0 0 0 0 0 0 0 0 0 0 0 0 0 0 0 0 0 0 0 0 0 0 0 0 0 0 0 0 0 0 0 0 0 0 0 0 0 0 0 0 0 0 0 0 0 0 0 0 0 0 0 0 0 0 0 0 0 0 0 0 0 0 0 0 
0 0 1 0 0 1 0 0 1 0 1 1 0 1 1 0 0 1 0 1 1 0 0 1 0 1 1 0 1 1 0 1 1 0 1 1 0 1 1 
0.122634 0.105182 0.105187 835.756585 824.893400 0.300619 0.000000 0
2 2 2 0 0 0 0 0 0 0 0 2 0 2 0 2 2 0 0 0 0 0 2 0 0 0 0 0 0 2 0 2 0 0 0 2 2 0 0 2 2 0 0 0 0 0 0 0 0 0 0 0 2 2 0 2 0 2 2 2 0 0 2 0 0 2 2 0 0 2 0 0 0 0 0 0 0 2 0 0 2 0 2 0 0 2 0 2 2 0 0 0 2 0 0 0 0 0 0 0 
0 1 1 0 1 1 0 1 1 0 0 1 0 1 1 0 1 1 0 1 1 0 1 1 0 1 1 0 1 1 0 1 1 0 0 1 0 1 1 
0.158446 0.123723 0.123738 839.414534 791.578255 0.588032 0.000000 0
2 2 2 2 2 2 2 2 0 2 2 2 2 2 2 2 2 2 2 0 2 0 2 2 2 2 2 2 2 2 2 2 2 2 2 2 2 2 2 2 2 2 0 0 2 2 2 2 0 0 2 2 2 2 2 2 2 0 2 2 0 2 2 2 2 2 2 2 2 2 0 2 2 2 2 2 2 2 2 2 2 0 0 2 2 2 2 2 2 2 2 2 2 2 2 2 2 2 2 2 
0 1 1 0 1 1 0 1 1 0 0 1 0 1 1 0 1 1 0 0 1 0 1 1 0 1 1 0 0 1 0 1 1 0 1 1 0 1 1 
0.163596 0.126879 0.126895 843.700215 809.903163 0.591696 0.000000 0
2 2 2 2 2 2 2 2 2 2 2 2 2 2 2 0 2 2 0 2 2 2 2 2 2 2 2 2 2 2 2 2 0 2 2 2 2 2 0 2 0 2 2 2 2 2 2 2 2 2 2 2 2 2 2 2 2 0 2 2 2 2 2 2 0 2 2 2 2 0 2 2 2 2 2 0 2 2 2 2 2 2 2 2 2 2 2 2 2 2 2 2 2 2 2 2 2 2 0 2 
0 1 1 0 0 1 0 1 1 0 1 1 0 1 1 0 1 1 0 1 1 0 1 1 0 1 1 0 0 1 0 1 1 0 0 1 0 1 1 
0.124676 0.106862 0.106867 846.577081 837.553976 0.276167 0.000000 0
0 0 0 0 0 0 0 2 2 0 0 0 0 0 2 0 0 0 0 0 2 0 0 0 0 0 0 0 0 2 0 0 2 0 0 2 2 2 0 2 0 0 0 2 2 2 0 0 0 0 0 0 0 0 0 0 0 0 0 0 0 0 0 0 0 0 0 0 2 0 0 2 0 0 2 0 0 0 0 0 0 2 0 2 2 2 0 0 0 2 0 0 0 2 0 0 0 0 2 0 
0 1 1 0 0 1 0 1 1 0 1 1 0 1 1 0 0 1 0 1 1 0 1 1 0 0 1 0 1 1 0 1 1 0 1 1 0 1 1 
0.119201 0.103486 0.103490 848.299060 840.899326 0.262021 0.000000 0
0 0 0 0 0 2 0 0 0 0 0 0 0 0 2 0 0 2 0 0 0 2 0 0 0 0 0 2 2 0 0 2 0 0 0 0 0 2 2 2 2 0 0 0 0 0 0 0 0 0 2 0 0 0 2 2 0 0 2 2 0 0 0 0 0 0 0 0 0 0 0 0 0 0 0 0 0 0 0 2 0 0 0 0 0 0 0 0 0 0 0 2 0 2 0 0 0 0 0 0 
0 1 1 0 1 1 0 1 1 0 1 1 0 1 1 0 1 1 0 1 1 0 1 1 0 1 1 0 1 1 0 1 1 0 0 1 0 1 1 
0.113988 0.100327 0.100330 848.930585 842.590470 0.287690 0.000000 0
0 0 0 2 2 0 0 2 0 0 2 2 0 0 0 2 0 2 0 0 0 0 0 2 2 0 0 0 0 0 2 0 0 0 0 0 2 0 2 0 0 0 0 2 0 0 0 0 0 2 2 2 0 0 0 2 0 2 0 2 0 2 2 0 2 2 0 0 2 2 2 2 2 0 2 0 0 0 0 0 0 0 0 0 0 2 0 0 2 0 0 0 2 0 0 0 2 2 0 0 
0 1 1 0 1 1 0 1 1 0 1 1 0 0 1 0 1 1 0 1 1 0 0 1 0 1 1 0 1 1 0 1 1 0 0 1 0 1 1 
0.112862 0.099698 0.099702 848.549343 842.355885 0.229625 0.000000 0
0 0 0 0 0 0 0 0 0 0 0 0 0 0 0 2 0 0 0 0 0 0 0 0 0 2 0 0 0 0 0 0 0 0 0 0 0 0 0 0 0 0 2 0 2 0 0 0 2 0 0 0 0 0 0 0 0 2 0 0 0 2 2 0 0 0 0 0 0 0 0 2 0 0 0 0 0 0 0 0 0 2 0 0 0 0 0 0 0 2 0 0 0 0 0 0 0 0 0 0 
0 1 1 0 0 1 0 1 1 0 1 1 0 0 1 0 1 1 0 1 1 0 1 1 0 1 1 0 1 1 0 0 1 0 0 1 0 1 1 
0.117048 0.101985 0.101990 847.169120 840.179662 0.279336 0.000000 0
0 0 0 0 0 0 2 0 0 2 0 0 2 0 2 2 0 0 0 2 0 2 0 0 0 0 2 2 2 2 0 0 2 0 0 2 0 0 0 0 0 0 0 2 2 2 0 0 0 0 2 2 2 0 0 2 0 0 2 0 0 0 0 0 0 0 0 0 0 0 0 0 2 0 0 0 0 0 2 2 0 0 0 0 0 0 2 0 0 0 0 0 0 0 2 0 0 0 0 0 
0 1 1 0 1 1 0 1 1 0 1 1 0 1 1 0 1 1 0 1 1 0 0 1 0 1 1 0 1 1 0 1 1 0 1 1 0 1 1 
0.116195 0.101457 0.101461 845.129832 836.918177 0.236573 0.000000 0
0 0 0 0 0 0 0 0 2 0 0 2 0 0 0 0 0 0 0 0 0 0 0 0 0 0 0 2 0 0 0 0 0 0 0 2 0 0 0 2 0 0 0 2 0 0 0 0 0 0 2 0 0 0 2 0 0 0 0 2 0 0 0 0 0 0 0 0 0 2 0 0 0 2 0 0 0 0 0 0 0 0 0 0 2 0 0 0 0 0 0 2 0 0 0 0 2 0 0 0 
0 1 1 0 0 1 0 0 1 0 0 1 0 1 1 0 1 1 0 1 1 0 1 1 0 0 1 0 1 1 0 0 1 0 0 1 0 1 1 
0.132895 0.110230 0.110238 843.394402 824.582730 0.504066 0.000000 0
0 2 2 2 2 2 2 2 2 2 2 2 2 0 0 2 2 2 2 2 2 0 2 2 0 2 2 2 0 2 2 2 2 2 2 2 2 2 2 2 0 2 2 0 2 2 2 2 2 2 2 2 2 2 2 2 0 2 0 2 2 2 2 2 2 2 2 2 2 2 2 2 2 0 2 0 2 2 2 2 2 2 2 0 0 2 2 2 2 2 2 2 0 2 2 2 2 2 2 2 
0 1 1 0 1 1 0 1 1 0 0 1 0 1 1 0 1 1 0 1 1 0 1 1 0 1 1 0 1 1 0 0 1 0 1 1 0 1 1 
0.153316 0.121942 0.121954 842.588795 814.878835 0.554760 0.000000 0
2 2 0 2 0 2 2 2 2 2 2 2 2 2 2 2 0 2 2 2 2 2 2 2 2 2 2 2 0 2 0 2 2 2 2 2 2 2 2 2 2 2 0 2 2 2 0 2 0 2 2 0 2 2 0 2 2 2 2 2 2 2 2 2 2 2 2 2 2 0 2 0 2 2 2 2 2 2 2 2 2 2 2 2 2 2 2 2 2 2 2 2 2 2 2 2 0 2 2 2 
0 1 1 0 1 1 0 0 1 0 1 1 0 1 1 0 0 1 0 1 1 0 1 1 0 0 1 0 0 1 0 0 1 0 1 1 0 1 1 
0.165080 0.128662 0.128677 842.309389 808.845645 0.555776 0.000000 0
2 2 2 2 2 2 2 2 2 2 2 2 2 2 2 2 0 2 2 2 2 2 2 2 2 2 2 2 2 2 2 2 2 2 2 2 0 2 2 2 2 0 2 2 2 2 2 2 2 2 2 2 0 2 2 2 2 2 2 0 2 2 2 2 2 2 2 2 2 0 2 2 2 2 2 2 2 2 2 2 2 2 2 2 2 0 2 2 2 2 2 2 2 2 2 2 2 2 2 2 
0 1 1 0 0 1 0 1 1 0 1 1 0 1 1 0 1 1 0 0 1 0 1 1 0 1 1 0 0 1 0 1 1 0 0 1 0 1 1 
0.140862 0.115690 0.115700 830.025151 814.687523 0.421301 0.000000 0
2 0 2 2 2 2 2 0 2 2 0 2 2 0 0 0 0 2 0 2 2 0 0 2 2 0 2 2 2 0 2 0 2 2 2 2 0 0 0 2 2 2 2 0 0 2 2 2 0 2 0 0 0 2 0 0 2 0 2 0 2 2 0 2 0 0 0 2 0 2 2 2 2 2 2 2 2 2 0 2 0 2 2 2 2 0 2 0 0 0 2 2 2 2 0 2 2 2 2 2 
0 1 1 0 1 1 0 1 1 0 1 1 0 0 1 0 1 1 0 1 1 0 1 1 0 1 1 0 1 1 0 1 1 0 0 1 0 1 1 
0.132364 0.109958 0.109966 831.059539 805.542735 0.539831 0.000000 0
2 0 2 2 2 2 2 2 2 2 2 2 2 2 2 2 2 2 2 2 0 2 2 2 0 2 2 0 2 2 0 2 2 2 2 2 2 2 2 2 2 2 2 2 2 2 2 2 2 2 2 2 2 2 2 2 2 2 2 2 2 2 2 2 2 2 2 0 2 0 2 2 2 2 2 2 2 0 2 2 2 2 2 2 2 0 2 2 2 2 2 2 2 2 2 2 2 2 2 2 
0 0 1 0 1 1 0 1 1 0 1 1 0 0 1 0 1 1 0 1 1 0 1 1 0 1 1 0 1 1 0 1 1 0 0 1 0 1 1 
0.109228 0.097522 0.097525 833.207379 822.987023 0.121846 0.000000 0
0 0 2 0 0 0 2 0 0 0 0 0 2 0 0 0 0 0 0 0 0 2 0 0 0 0 0 0 0 0 0 0 0 0 0 0 0 0 0 0 0 0 0 0 0 0 0 0 0 0 0 0 0 0 0 0 0 0 0 0 0 0 0 0 0 0 0 0 0 0 0 0 0 0 0 0 0 2 0 0 0 0 0 0 0 0 0 0 0 0 0 0 0 0 0 0 0 0 0 0 
0 1 1 0 1 1 0 0 1 0 1 1 0 0 1 0 1 1 0 0 1 0 0 1 0 1 1 0 0 1 0 1 1 0 0 1 0 1 1 
0.108905 0.097499 0.097502 836.703917 827.650699 0.288453 0.000000 0
0 2 0 0 0 0 0 0 2 0 2 0 0 0 0 0 0 0 0 2 0 0 0 0 0 0 0 2 0 0 0 0 0 0 0 0 0 0 2 0 2 0 0 2 2 2 0 0 0 2 0 0 2 2 0 0 2 0 0 0 0 0 2 2 0 0 0 2 0 0 0 0 0 0 0 0 0 2 2 0 0 0 0 0 0 0 0 0 0 2 0 0 0 0 0 0 0 0 2 0 
0 1 1 0 1 1 0 1 1 0 1 1 0 0 1 0 1 1 0 1 1 0 1 1 0 0 1 0 1 1 0 1 1 0 1 1 0 0 1 
0.120248 0.103985 0.103990 840.997625 832.092535 0.303347 0.000000 0
[truncated: 6,406,176 more chars]
