# Supplementary material for: Arrhythmia mechanisms and spontaneous calcium release: Bi-directional coupling between re-entrant and focal excitation
Source: PLoS Comput Biol. 2019 Aug 8;15(8):e1007260. doi: 10.1371/journal.pcbi.1007260 (PMC6687119; doi:10.1371/journal.pcbi.1007260)
Supplement: S1 Code — (TGZ) [file pcbi.1007260.s005.tgz › MSCSF/MSCSF_state_and_geometry_files/State_files/Single_cell/Native_model_hAM_WL_CRN_BCL_400_region_AS_ISO_0.00_ACh_0.00_remodelling_AF_Col_4_drug_none_mut_none_env_intact_ref_none_state.dat]

-76.966625	0.003433	0.793147	0.800046	0.000102	0.050442	0.000002	0.999962	0.999657	0.000000	0.000002	1.000000	0.475244	0.717545	0.774336	0.000000	0.765635	0.048115	0.000000	0.031271	0.000000	0.000000	0.000000	0.000000	0.000000	0.000135	0.000102	0.000135	1.670367	1.666852	11.200000	11.200000	11.200000	139.000000	1.800000	140.000000	4.000000	0.000000	0.998973	1.000000	0.000000	0.000000	0.000000	0.000000	0.000000	0.002683	0.014877	6.761615	0.000000	0.000000	0.000000	0.000000	0.000000	
