# Supplementary material for: Arrhythmia mechanisms and spontaneous calcium release: Bi-directional coupling between re-entrant and focal excitation
Source: PLoS Comput Biol. 2019 Aug 8;15(8):e1007260. doi: 10.1371/journal.pcbi.1007260 (PMC6687119; doi:10.1371/journal.pcbi.1007260)
Supplement: S1 Code — (TGZ) [file pcbi.1007260.s005.tgz › MSCSF/MSCSF_state_and_geometry_files/State_files/Single_cell/Integrated_model_spatial_minimal_BCL_300_region_EPI_ISO_0.00_ACh_0.00_remodelling_none_drug_none_mut_none_env_intact_dimen_15_20_65_ref_none_state.dat]

-56.648368	0.125064	0.009668	0.005127	0.000000	0.000000	0.216173	0.273285	0.000000	0.000000	0.000063	0.256980	0.000000	0.000000	0.000000	0.072429	0.325942	0.927340	0.000000	0.000000	0.000000	0.000000	0.000000	0.000000	0.000000	0.142355	0.749347	0.303471	681.786987	724.675419	7.950000	0.000000	0.000000	143.103000	1.800000	140.000000	4.500000	0.000000	0.000000	0.000000	0.000000	0.218834	0.000000	0.000000	0.000000	0.000000	0.000000	0.000000	0.000000	0.000000	0.000000	0.000000	0.000000	
0.113295 0.104083 0.104094 734.492600 733.358449 0.106252 0.000000 0
0 0 0 0 0 0 0 0 0 0 0 0 0 0 0 0 0 0 0 0 0 0 0 0 0 0 0 0 0 0 0 0 0 0 0 0 0 0 0 0 0 0 0 0 0 0 0 0 0 0 0 0 0 0 0 0 0 0 0 0 0 0 0 0 0 0 0 0 0 0 0 0 0 0 0 0 0 0 0 0 0 0 0 0 0 0 0 0 0 0 0 0 0 0 0 0 0 0 0 0 
0 0 1 0 0 1 0 1 1 0 0 1 0 0 1 0 0 1 0 0 1 0 0 1 0 0 1 0 0 1 0 1 1 0 0 1 0 0 1 
0.110855 0.102734 0.102744 735.519253 736.016588 0.270658 0.000000 0
0 0 0 0 0 2 0 2 0 0 0 2 0 0 0 0 0 0 2 0 0 0 0 0 0 2 0 0 0 0 0 0 0 2 2 0 0 0 0 2 0 0 0 0 0 2 0 2 0 0 0 0 0 0 0 2 0 0 0 2 0 0 2 0 2 2 0 0 2 2 0 0 0 0 0 0 2 0 0 2 0 0 0 0 0 0 0 2 0 0 0 0 0 0 2 0 0 0 0 0 
0 0 1 0 0 1 0 0 1 0 0 1 0 1 1 0 0 1 0 0 1 0 0 1 0 1 1 0 0 1 0 0 1 0 0 1 0 1 1 
0.119532 0.108407 0.108420 736.449925 738.873489 0.077752 0.000000 0
0 0 0 0 0 0 0 0 0 0 0 0 0 0 0 0 0 0 0 0 0 0 0 0 0 0 0 0 0 0 0 0 0 0 0 0 0 0 0 0 0 0 0 0 0 0 0 0 0 0 0 0 0 0 0 0 0 0 0 0 0 0 0 0 0 0 0 0 0 0 0 0 0 0 0 0 0 0 0 0 0 0 0 0 0 0 0 0 2 0 0 0 0 2 0 0 0 0 0 0 
0 0 1 0 1 1 0 0 1 0 0 1 0 0 1 0 0 1 0 0 1 0 0 1 0 0 1 0 0 1 0 1 1 0 0 1 0 0 1 
0.110860 0.102010 0.102023 738.009841 743.281677 0.261731 0.000000 0
0 0 0 0 0 2 0 2 0 0 2 0 0 0 2 0 2 2 0 2 0 2 0 0 2 0 0 0 0 2 0 0 0 0 0 0 2 2 0 0 0 0 0 0 0 2 0 0 0 0 0 0 0 0 0 0 0 0 0 0 0 0 0 0 0 0 0 0 0 0 0 0 0 0 0 0 2 0 0 2 0 2 0 0 0 0 0 0 0 0 2 0 0 0 0 0 0 0 0 0 
0 0 1 0 0 1 0 1 1 0 1 1 0 1 1 0 0 1 0 0 1 0 0 1 0 0 1 0 0 1 0 1 1 0 0 1 0 0 1 
0.109309 0.102646 0.102679 733.842404 743.072735 0.252612 0.000000 0
0 0 0 0 0 0 0 0 0 0 0 0 2 0 0 0 0 0 2 2 0 2 0 0 0 0 0 0 2 2 0 0 2 2 0 0 2 0 0 0 0 2 0 0 2 0 0 0 2 0 2 0 0 2 0 0 2 0 0 2 2 0 0 0 0 0 0 0 0 0 0 0 0 0 0 2 0 2 0 0 0 0 2 0 0 0 2 0 0 0 2 2 0 0 0 0 0 2 0 0 
0 0 1 0 0 1 0 0 1 0 0 1 0 0 1 0 0 1 0 0 1 0 1 1 0 0 1 0 0 1 0 0 1 0 1 1 0 0 1 
0.125150 0.124912 0.125094 720.326857 735.819275 0.026012 0.000000 0
0 0 0 0 0 0 0 0 0 0 0 0 0 0 0 0 0 0 0 0 0 0 0 0 0 0 0 0 0 0 0 0 0 0 0 0 0 0 0 0 0 0 0 0 0 0 0 0 0 0 0 0 0 0 0 0 0 0 0 0 0 0 0 0 0 0 0 0 0 0 0 0 0 0 0 0 0 0 0 0 0 0 0 0 0 0 0 0 0 0 0 0 0 0 0 0 0 0 0 0 
0 0 1 0 0 1 0 0 1 0 1 1 0 0 1 0 0 1 0 1 1 0 0 1 0 1 1 0 0 1 0 0 0 0 0 1 0 0 1 
0.353907 0.257373 0.258354 695.652283 257.273494 0.597942 0.000000 0
0 2 0 0 0 0 2 0 0 0 0 0 0 0 2 0 2 0 0 0 0 0 0 0 2 0 0 0 0 2 0 0 0 0 0 0 0 0 0 0 0 0 0 0 0 0 0 0 2 0 0 0 0 2 0 0 0 0 0 0 0 0 2 0 0 0 2 0 0 0 2 0 0 0 2 2 0 0 0 2 0 0 2 0 0 0 0 0 0 0 0 0 0 0 0 2 0 2 0 2 
0 0 0 0 0 0 0 0 0 0 1 1 0 1 1 0 1 0 0 0 0 0 0 1 0 1 0 0 0 0 0 0 0 0 1 0 0 0 1 
0.112346 0.114828 0.114994 708.814272 726.574626 0.043086 0.000000 0
0 0 0 0 0 0 0 0 0 0 0 0 0 0 0 0 0 0 0 0 0 0 0 0 0 0 0 0 0 0 0 0 0 0 0 0 0 0 0 0 0 0 0 0 0 0 0 0 0 0 0 0 0 0 0 0 0 0 0 0 0 0 0 0 0 0 0 0 0 0 0 0 0 0 0 0 0 0 0 0 0 0 0 0 0 0 0 0 0 0 0 0 0 0 0 0 0 0 0 0 
0 1 1 0 1 1 0 1 1 0 0 1 0 0 1 0 1 1 0 1 1 0 0 1 0 0 1 0 1 1 0 0 1 0 0 1 0 0 1 
0.130102 0.120725 0.120753 702.800529 716.404868 0.050811 0.000000 0
0 0 0 0 0 0 0 0 0 0 0 0 0 0 0 0 0 0 0 0 0 0 0 0 0 0 0 0 0 0 0 0 0 0 0 0 0 0 0 0 0 0 0 0 0 0 0 0 0 0 0 0 0 0 0 0 0 0 0 0 0 0 0 0 0 0 0 0 0 0 0 0 0 0 0 0 0 0 0 0 0 0 0 0 0 0 0 0 0 0 0 0 0 0 0 0 0 0 0 0 
0 0 1 0 0 1 0 0 1 0 0 1 0 1 1 0 1 1 0 0 1 0 0 1 0 0 1 0 0 1 0 0 1 0 1 1 0 0 1 
0.330504 0.237463 0.237577 685.184035 467.917308 0.846395 0.000000 0
2 2 2 2 2 0 0 0 0 2 0 0 2 2 2 2 2 2 2 0 2 2 2 0 0 2 2 2 0 2 2 2 0 2 2 2 0 2 2 2 2 2 0 0 2 0 2 0 0 0 2 0 0 2 2 2 2 2 0 2 2 2 0 0 2 2 2 0 0 0 0 2 2 0 2 2 0 2 2 2 0 2 0 2 0 0 2 2 2 0 2 2 2 0 2 2 2 2 2 2 
0 1 1 0 0 1 0 0 1 0 0 1 0 0 0 0 1 0 0 0 1 0 1 1 0 1 0 0 1 1 0 0 1 0 0 1 0 1 0 
0.307877 0.224829 0.224927 688.971963 510.830859 0.812792 0.000000 0
0 2 2 0 2 2 0 2 2 2 0 2 2 2 2 0 2 2 2 2 0 2 0 2 2 2 0 2 2 2 2 2 0 2 2 0 2 2 2 2 0 2 0 2 2 2 2 2 0 2 0 2 0 2 2 2 2 2 2 2 0 0 0 0 2 2 2 0 2 2 2 2 2 0 2 2 2 2 2 0 0 2 0 2 2 2 0 0 2 2 2 2 2 0 2 2 2 0 0 2 
0 0 1 0 1 1 0 1 1 0 0 1 0 0 1 0 0 1 0 1 1 0 0 1 0 0 0 0 0 1 0 0 1 0 0 1 0 0 1 
0.138576 0.124759 0.124778 706.317764 715.809428 0.025737 0.000000 0
0 0 0 0 0 0 0 0 0 0 0 0 0 0 0 0 0 0 0 0 0 0 0 0 0 0 0 0 0 0 0 0 0 0 0 0 0 0 0 0 0 0 0 0 0 0 0 0 0 0 0 0 0 0 0 0 0 0 0 0 0 0 0 0 0 0 0 0 0 0 0 0 0 0 0 0 0 0 0 0 0 0 0 0 0 0 0 0 0 0 0 0 0 0 0 0 0 0 0 0 
0 1 1 0 0 1 0 0 1 0 0 1 0 0 1 0 0 1 0 0 1 0 1 1 0 0 1 0 0 1 0 0 1 0 1 1 0 1 1 
0.117285 0.110315 0.110329 709.459958 724.220648 0.247254 0.000000 0
0 0 2 0 0 0 0 2 0 0 2 2 0 0 2 0 2 0 0 0 0 0 0 0 0 0 0 2 2 0 0 2 0 0 2 0 0 0 0 0 0 2 0 0 0 2 0 0 0 0 2 0 0 0 0 0 0 0 0 0 0 0 0 0 0 0 0 0 2 2 0 0 0 0 0 2 0 2 0 0 0 0 0 0 2 0 0 0 0 0 0 0 0 0 0 0 2 0 0 2 
0 0 1 0 0 1 0 1 1 0 0 1 0 0 1 0 0 1 0 0 1 0 1 1 0 0 1 0 1 1 0 0 1 0 0 1 0 0 1 
0.294860 0.206937 0.207047 693.053649 347.522732 0.715496 0.000000 0
2 0 0 0 2 0 2 2 0 2 0 2 2 0 2 0 0 0 2 2 2 0 0 0 0 0 2 0 0 2 0 0 0 2 2 0 0 0 0 2 2 2 2 0 0 0 2 2 2 0 0 2 0 2 0 0 0 0 2 2 0 2 0 0 2 0 2 2 0 0 0 2 2 2 2 2 0 0 0 2 0 2 2 0 2 0 2 2 0 0 2 0 0 2 2 0 2 2 2 2 
0 0 1 0 1 1 0 1 1 0 0 1 0 0 0 0 0 1 0 0 0 0 0 0 0 1 1 0 0 0 0 1 0 0 0 1 0 1 0 
0.114071 0.121273 0.121316 703.268821 723.613002 0.047939 0.000000 0
0 0 0 0 0 0 0 0 0 0 0 0 0 0 0 0 0 0 0 0 0 0 0 0 0 0 0 0 0 0 0 0 0 0 0 0 0 0 0 0 0 0 0 0 0 0 0 0 0 0 0 0 0 0 0 0 0 0 0 0 0 0 0 0 0 0 0 0 0 0 0 0 0 0 0 0 0 0 0 0 0 0 0 0 0 0 0 0 0 0 0 0 0 0 0 0 0 0 0 0 
0 0 1 0 0 1 0 0 1 0 0 1 0 0 1 0 0 1 0 0 0 0 0 1 0 0 1 0 0 1 0 0 1 0 0 1 0 1 1 
0.100802 0.096005 0.096013 733.861629 734.542315 0.026450 0.000000 0
0 0 0 0 0 0 0 0 0 0 0 0 0 0 0 0 0 0 0 0 0 0 0 0 0 0 0 0 0 0 0 0 0 0 0 0 0 0 0 0 0 0 0 0 0 0 0 0 0 0 0 0 0 0 0 0 0 0 0 0 0 0 0 0 0 0 0 0 0 0 0 0 0 0 0 0 0 0 0 0 0 0 0 0 0 0 0 0 0 0 0 0 0 0 0 0 0 0 0 0 
0 1 1 0 0 1 0 0 1 0 1 1 0 0 1 0 1 1 0 1 1 0 1 1 0 0 1 0 1 1 0 0 1 0 0 1 0 0 1 
0.117050 0.105797 0.105810 735.244114 736.555716 0.271467 0.000000 0
0 0 0 0 0 0 0 0 2 2 0 2 0 0 0 0 0 0 0 0 2 2 2 0 2 0 0 0 2 2 2 2 0 0 0 2 2 2 0 0 0 0 2 2 0 2 2 0 0 0 0 0 2 0 0 2 0 2 2 0 0 0 2 0 2 2 0 0 0 0 2 0 2 2 0 0 0 2 0 0 0 0 0 0 0 0 0 0 0 0 0 0 0 0 0 0 0 2 2 0 
0 0 1 0 0 1 0 0 1 0 0 1 0 0 1 0 0 1 0 1 1 0 0 1 0 0 1 0 0 1 0 0 1 0 1 1 0 1 1 
0.113119 0.103500 0.103512 737.772611 740.766933 0.282559 0.000000 0
2 2 0 0 0 0 2 2 0 2 0 2 0 0 0 0 2 0 2 0 0 0 0 0 0 2 0 0 0 0 2 2 0 0 2 0 0 0 0 0 0 0 0 2 2 2 0 0 0 0 0 0 0 0 0 0 0 0 0 0 0 0 2 0 0 2 0 2 0 0 0 2 0 0 0 0 2 0 0 0 2 0 2 0 2 2 0 0 0 0 0 0 0 0 0 0 0 0 0 0 
0 1 1 0 0 1 0 0 1 0 0 1 0 0 1 0 0 1 0 1 1 0 1 1 0 1 1 0 0 1 0 0 1 0 0 1 0 0 1 
0.112702 0.102966 0.102978 739.139851 743.999574 0.255800 0.000000 0
0 0 2 0 0 0 0 0 0 0 0 2 0 0 0 0 2 0 2 0 2 2 0 0 2 0 2 0 2 0 2 0 0 0 2 0 0 2 0 0 0 2 0 0 2 2 0 0 0 0 0 0 2 0 0 0 0 0 0 0 0 0 0 0 0 0 0 0 0 0 2 0 0 0 0 0 0 0 0 0 0 2 0 0 0 0 0 2 0 0 0 2 0 2 2 0 0 0 0 0 
0 0 1 0 1 1 0 0 1 0 0 1 0 0 1 0 0 1 0 1 1 0 0 1 0 0 1 0 1 1 0 1 1 0 0 1 0 1 1 
0.113762 0.104331 0.104347 737.067139 743.854076 0.253549 0.000000 0
0 0 0 0 0 0 2 2 0 0 0 0 2 0 0 2 0 0 0 0 2 0 0 0 0 0 0 2 0 0 2 0 0 0 0 0 0 0 0 0 0 0 0 0 0 2 0 0 2 0 0 0 0 0 2 0 0 0 0 2 0 0 2 0 2 0 0 0 0 0 0 0 0 0 0 2 0 0 0 2 0 0 0 0 0 0 0 0 0 0 0 2 0 2 0 0 0 0 0 0 
0 0 1 0 0 1 0 1 1 0 0 1 0 0 1 0 0 1 0 1 1 0 0 1 0 0 1 0 0 1 0 0 1 0 0 1 0 1 1 
0.129402 0.116863 0.116907 729.229247 739.446123 0.026164 0.000000 0
0 0 0 0 0 0 0 0 0 0 0 0 0 0 0 0 0 0 0 0 0 0 0 0 0 0 0 0 0 0 0 0 0 0 0 0 0 0 0 0 0 0 0 0 0 0 0 0 0 0 0 0 0 0 0 0 0 0 0 0 0 0 0 0 0 0 0 0 0 0 0 0 0 0 0 0 0 0 0 0 0 0 0 0 0 0 0 0 0 0 0 0 0 0 0 0 0 0 0 0 
0 0 1 0 0 1 0 1 1 0 0 1 0 0 1 0 0 1 0 0 1 0 0 1 0 0 1 0 1 1 0 0 1 0 0 1 0 0 1 
0.124042 0.120881 0.121040 719.166203 726.930317 0.255056 0.000000 0
0 0 0 0 0 0 2 2 0 0 0 0 0 0 2 0 0 0 2 2 0 0 0 0 0 2 2 0 2 0 0 0 0 0 0 2 2 0 0 0 0 2 0 0 2 0 0 2 0 2 2 0 0 0 0 2 0 0 0 0 0 0 0 0 0 0 2 0 2 0 0 0 0 0 0 2 0 0 0 0 2 2 0 0 0 2 0 0 0 0 0 2 0 0 0 2 2 0 0 0 
0 0 1 0 0 1 0 1 1 0 0 1 0 0 1 0 0 1 0 1 1 0 0 1 0 0 1 0 0 1 0 0 1 0 0 1 0 0 1 
0.109785 0.104631 0.104664 715.405752 730.615063 0.067846 0.000000 0
0 0 0 0 0 0 0 0 0 0 0 0 0 0 0 0 0 0 0 0 0 0 0 0 0 0 0 0 0 0 0 0 0 0 0 0 0 0 0 0 0 0 0 0 0 0 0 0 0 0 0 0 0 0 0 0 0 0 0 0 0 0 0 0 0 0 0 0 0 0 0 0 0 0 0 0 0 0 0 0 0 0 0 0 0 0 0 0 0 0 0 0 0 0 0 0 0 0 0 0 
0 0 1 0 1 1 0 0 1 0 0 1 0 0 1 0 0 1 0 0 1 0 0 1 0 0 1 0 1 1 0 0 1 0 1 1 0 0 1 
0.118771 0.113322 0.113339 705.592273 719.971390 0.048174 0.000000 0
0 0 0 0 0 0 0 0 0 0 0 0 0 0 0 0 0 0 0 0 0 0 0 0 0 0 0 0 0 0 0 0 0 0 0 0 0 0 0 0 0 0 0 0 0 0 0 0 0 0 0 0 0 0 0 0 0 0 0 0 0 0 0 0 0 0 0 0 0 0 0 0 0 0 0 0 0 0 0 0 0 0 0 0 0 0 0 0 0 0 0 0 0 0 0 0 0 0 0 0 
0 1 1 0 0 1 0 1 1 0 1 1 0 0 1 0 0 1 0 1 1 0 0 1 0 0 1 0 0 1 0 1 1 0 1 1 0 1 1 
0.342449 0.245159 0.245279 683.789072 417.136980 0.771868 0.000000 0
0 0 2 2 2 2 2 0 2 0 0 2 2 0 2 0 2 0 0 0 2 2 0 0 0 2 0 2 0 2 0 0 0 0 0 0 2 0 2 0 2 0 0 2 0 2 2 2 0 0 0 0 2 0 0 0 0 2 2 0 2 0 0 0 2 2 0 0 2 0 2 0 0 2 0 2 0 0 0 2 0 0 0 0 0 0 0 2 2 0 0 2 0 0 2 2 2 2 2 2 
0 0 1 0 1 1 0 0 1 0 0 1 0 0 1 0 0 1 0 1 0 0 1 1 0 1 1 0 0 1 0 0 1 0 0 1 0 0 1 
0.353204 0.251334 0.251461 687.055420 442.941148 0.806797 0.000000 0
0 0 2 2 2 0 0 0 2 0 0 2 0 0 0 0 0 0 2 2 2 0 0 0 0 2 2 2 2 2 2 2 2 0 0 0 2 0 0 0 2 2 2 2 0 2 2 0 2 2 0 0 2 2 2 2 2 2 2 0 2 2 0 2 2 0 0 0 0 2 0 0 2 2 2 2 2 2 2 2 0 0 0 2 2 2 0 2 2 2 2 0 0 2 0 2 0 2 2 0 
0 0 1 0 0 1 0 1 1 0 0 1 0 0 1 0 1 0 0 0 1 0 1 1 0 0 0 0 1 1 0 0 1 0 0 1 0 0 1 
0.218994 0.168276 0.168330 705.341857 632.032034 0.707045 0.000000 0
2 2 2 0 2 2 0 2 2 2 2 2 2 2 2 2 2 2 2 2 2 2 2 2 2 2 2 2 2 2 2 2 2 0 2 2 2 2 2 2 2 2 0 2 2 2 2 2 0 0 2 2 2 2 0 0 2 2 2 2 2 2 2 2 2 2 2 0 0 2 2 0 2 2 2 2 2 0 2 2 2 0 2 2 2 2 2 2 2 0 2 2 2 2 2 2 2 2 0 0 
0 0 1 0 1 1 0 0 1 0 0 1 0 0 1 0 1 1 0 1 1 0 1 1 0 1 1 0 1 1 0 0 1 0 1 1 0 0 0 
0.113805 0.106090 0.106102 713.777822 726.837294 0.057626 0.000000 0
0 0 0 0 0 0 0 0 0 0 0 0 0 0 0 0 0 0 0 0 0 0 0 0 0 0 0 0 0 0 0 0 0 0 0 0 0 0 0 0 0 0 0 0 0 0 0 0 0 0 0 0 0 0 0 0 0 0 0 0 0 0 0 0 0 0 0 0 0 0 0 0 0 0 0 0 0 0 0 0 0 0 0 0 0 0 0 0 0 0 0 0 0 0 0 0 0 0 0 0 
0 0 1 0 1 1 0 0 1 0 0 1 0 0 1 0 0 1 0 1 1 0 1 1 0 1 1 0 1 1 0 0 1 0 0 1 0 0 1 
0.107103 0.105407 0.105422 710.505155 727.576144 0.052050 0.000000 0
0 0 0 0 0 0 0 0 0 0 0 0 0 0 0 0 0 0 0 0 0 0 0 0 0 0 0 0 0 0 0 0 0 0 0 0 0 0 0 0 0 0 0 0 0 0 0 0 0 0 0 0 0 0 0 0 0 0 0 0 0 0 0 0 0 0 0 0 0 0 0 0 0 0 0 0 0 0 0 0 0 0 0 0 0 0 0 0 0 0 0 0 0 0 0 0 0 0 0 0 
0 0 1 0 0 1 0 1 1 0 0 1 0 0 1 0 0 1 0 1 1 0 0 1 0 1 1 0 0 1 0 1 1 0 0 1 0 1 1 
0.105957 0.118107 0.118133 707.904227 726.728582 0.052553 0.000000 0
0 0 0 0 0 0 0 0 0 0 0 0 0 0 0 0 0 0 0 0 0 0 0 0 0 0 0 0 0 0 0 0 0 0 0 0 0 0 0 0 0 0 0 0 0 0 0 0 0 0 0 0 0 0 0 0 0 0 0 0 0 0 0 0 0 0 0 0 0 0 0 0 0 0 0 0 0 0 0 0 0 0 0 0 0 0 0 0 0 0 0 0 0 0 0 0 0 0 0 0 
0 0 1 0 0 1 0 0 1 0 0 1 0 0 1 0 1 1 0 0 1 0 0 1 0 0 1 0 1 1 0 1 1 0 0 1 0 1 1 
0.096267 0.092234 0.092241 732.373982 735.240445 0.054767 0.000000 0
0 0 0 0 0 0 0 0 0 0 0 0 0 0 0 0 2 0 0 0 0 0 0 0 0 0 0 0 0 0 0 0 0 0 0 0 0 0 0 0 0 0 0 0 0 0 0 0 0 0 0 0 0 0 0 0 0 0 0 0 0 0 0 0 0 0 0 0 0 0 0 0 0 0 0 0 0 0 0 0 0 0 0 0 0 0 0 0 0 0 0 0 0 0 0 0 0 0 0 0 
0 1 1 0 0 1 0 1 1 0 0 1 0 0 1 0 0 1 0 0 1 0 1 1 0 0 1 0 0 1 0 0 1 0 0 1 0 0 1 
0.106998 0.099315 0.099325 734.564810 737.611838 0.271702 0.000000 0
2 0 0 0 2 0 2 0 0 2 0 0 2 2 2 0 2 0 0 0 0 0 0 0 0 0 2 0 2 0 0 0 0 2 0 0 0 0 2 0 0 0 0 0 0 0 2 0 0 0 0 0 2 0 0 0 0 0 0 2 2 2 0 2 2 0 0 0 0 0 0 0 0 0 0 0 0 0 0 0 0 0 0 2 0 0 2 0 2 2 0 0 0 0 0 0 0 0 2 0 
0 0 1 0 1 1 0 1 1 0 0 1 0 0 1 0 0 1 0 0 1 0 0 1 0 0 1 0 0 1 0 0 1 0 0 1 0 1 1 
0.110274 0.101634 0.101645 737.169789 740.954574 0.281596 0.000000 0
0 0 0 0 0 2 2 0 0 0 0 0 2 0 2 0 0 0 0 0 0 2 0 0 2 2 0 0 2 0 2 0 2 0 2 0 2 2 0 0 0 2 2 2 2 0 2 0 0 0 0 0 0 0 0 0 0 0 0 2 0 0 0 0 0 0 0 0 0 0 0 0 0 2 0 0 2 0 2 2 0 0 0 0 2 0 0 0 0 0 0 0 0 0 2 0 2 0 0 0 
0 0 1 0 0 1 0 0 1 0 0 1 0 1 1 0 0 1 0 0 1 0 1 1 0 0 1 0 0 1 0 0 1 0 0 1 0 0 1 
0.121312 0.110005 0.110019 737.762919 741.887947 0.047001 0.000000 0
0 0 0 0 0 0 0 0 2 0 0 0 0 0 0 0 0 0 0 0 0 0 0 0 0 0 0 0 0 0 0 0 0 0 0 0 0 0 0 0 0 0 0 0 0 0 0 0 0 0 0 0 0 0 0 0 0 0 0 0 0 0 0 0 0 0 0 0 0 0 0 0 0 0 0 0 0 0 0 0 0 0 0 0 0 0 0 0 0 0 0 0 0 0 0 0 0 0 0 0 
0 0 1 0 0 1 0 1 1 0 0 1 0 0 1 0 0 1 0 1 1 0 0 1 0 0 1 0 1 1 0 0 1 0 0 1 0 0 1 
0.118865 0.107797 0.107810 738.709820 744.375662 0.031215 0.000000 0
0 0 0 0 0 0 0 0 0 0 0 0 0 0 0 0 0 0 0 0 0 0 0 0 0 0 0 0 0 0 0 0 0 0 0 0 0 0 0 0 0 0 0 0 0 0 0 0 0 0 0 0 0 0 0 0 0 0 0 0 0 0 0 0 0 0 0 0 0 0 0 0 0 0 0 0 0 0 0 0 0 0 0 0 0 0 0 0 0 0 0 0 0 0 0 0 0 0 0 0 
0 0 1 0 0 1 0 1 1 0 0 1 0 0 1 0 0 1 0 1 1 0 0 1 0 0 1 0 1 1 0 0 1 0 1 1 0 0 1 
0.163617 0.132506 0.132538 733.207823 696.875092 0.641248 0.000000 0
2 2 2 2 2 2 2 2 2 2 2 2 2 2 2 2 2 2 2 2 2 2 2 2 2 2 2 2 2 0 2 2 2 2 2 2 2 2 2 2 2 2 2 2 2 2 2 2 2 2 2 2 2 0 2 2 2 2 2 2 2 2 2 2 0 2 2 2 0 2 2 2 2 2 0 2 2 2 2 2 2 2 2 2 2 2 0 2 2 2 2 2 2 2 2 2 2 2 2 2 
0 1 1 0 0 1 0 0 1 0 0 1 0 0 1 0 0 1 0 0 1 0 0 1 0 0 1 0 1 1 0 0 1 0 1 1 0 0 1 
0.135649 0.121920 0.121949 725.095329 736.728880 0.056703 0.000000 0
0 0 0 0 0 0 0 0 0 0 0 0 0 0 0 0 0 0 0 0 0 0 0 0 0 0 0 0 0 0 0 0 0 0 0 0 0 0 0 0 0 0 0 0 0 0 0 0 0 0 0 0 0 0 0 0 0 0 0 0 0 0 0 0 0 0 0 0 0 0 0 0 0 0 0 0 0 0 0 0 0 0 0 0 0 0 0 0 0 0 0 0 0 0 0 0 0 0 0 0 
0 1 1 0 1 1 0 1 1 0 1 1 0 1 1 0 1 1 0 0 1 0 0 1 0 0 1 0 1 1 0 0 1 0 0 1 0 0 1 
0.104396 0.100084 0.100096 720.806898 735.188959 0.025738 0.000000 0
0 0 0 0 0 0 0 0 0 0 0 0 0 0 0 0 0 0 0 0 0 0 0 0 0 0 0 0 0 0 0 0 0 0 0 0 0 0 0 0 0 0 0 0 0 0 0 0 0 0 0 0 0 0 0 0 0 0 0 0 0 0 0 0 0 0 0 0 0 0 0 0 0 0 0 0 0 0 0 0 0 0 0 0 0 0 0 0 0 0 0 0 0 0 0 0 0 0 0 0 
0 0 1 0 1 1 0 0 1 0 0 1 0 0 1 0 0 1 0 1 1 0 0 1 0 0 1 0 0 1 0 1 1 0 0 1 0 0 1 
0.115900 0.110645 0.110661 710.569788 725.724073 0.053840 0.000000 0
0 0 0 0 0 0 0 0 0 0 0 0 0 0 0 0 0 0 0 0 0 0 0 0 0 0 0 0 0 0 0 0 0 0 0 0 0 0 0 0 0 0 0 0 0 0 0 0 0 0 0 0 0 0 0 0 0 0 0 0 0 0 0 0 0 0 0 0 0 0 2 0 0 0 0 0 0 0 0 0 0 0 0 0 0 0 0 0 0 0 0 0 0 0 0 0 0 0 0 0 
0 0 1 0 0 1 0 0 1 0 0 1 0 0 1 0 0 1 0 0 1 0 1 1 0 0 1 0 0 1 0 0 1 0 1 1 0 0 1 
0.345022 0.242955 0.243080 687.744118 375.247910 0.746248 0.000000 0
0 0 2 0 2 2 0 2 0 0 0 0 2 0 0 2 2 0 0 0 2 2 2 2 2 0 2 0 2 0 2 0 2 2 0 2 2 0 2 2 0 0 2 0 2 2 2 2 0 0 2 0 2 0 2 2 0 0 0 0 2 0 2 2 2 0 0 2 2 0 2 0 0 2 0 0 2 0 0 0 2 2 2 2 0 2 2 2 0 0 2 0 2 2 2 0 0 0 0 2 
0 0 1 0 0 1 0 0 1 0 0 0 0 1 1 0 0 1 0 0 1 0 0 1 0 0 0 0 0 1 0 0 1 0 1 1 0 0 1 
0.302413 0.218998 0.219096 694.079277 488.736344 0.805081 0.000000 0
2 0 2 0 2 2 0 0 0 0 0 2 2 2 2 0 2 0 2 2 2 2 2 2 0 2 0 2 0 0 0 2 0 0 0 0 2 0 0 2 2 0 2 0 2 0 2 0 2 2 0 0 2 2 2 2 0 2 2 0 2 2 2 2 2 2 2 0 2 2 2 0 0 0 0 2 2 0 0 2 2 2 2 0 2 0 2 2 2 2 0 2 0 2 2 2 2 0 2 2 
0 1 1 0 0 1 0 0 1 0 1 1 0 0 1 0 0 0 0 0 0 0 0 1 0 0 1 0 0 1 0 0 1 0 0 1 0 0 1 
0.203095 0.158007 0.158053 709.628849 660.824606 0.685436 0.000000 0
2 0 2 2 2 2 0 2 2 2 2 2 0 2 2 2 2 2 2 2 2 2 2 2 2 2 2 0 2 0 2 2 2 2 0 0 2 2 2 2 2 2 2 2 2 0 0 2 2 2 0 2 2 2 2 2 2 2 2 2 0 2 2 2 2 2 0 2 2 2 2 0 2 2 0 2 2 2 0 2 2 2 2 2 2 2 2 2 2 2 2 2 2 0 2 2 2 2 2 2 
0 0 1 0 0 1 0 0 1 0 1 1 0 1 1 0 1 1 0 1 0 0 0 0 0 1 1 0 0 1 0 0 1 0 1 1 0 0 1 
0.111782 0.105566 0.105581 715.950308 728.352389 0.025218 0.000000 0
0 0 0 0 0 0 0 0 0 0 0 0 0 0 0 0 0 0 0 0 0 0 0 0 0 0 0 0 0 0 0 0 0 0 0 0 0 0 0 0 0 0 0 0 0 0 0 0 0 0 0 0 0 0 0 0 0 0 0 0 0 0 0 0 0 0 0 0 0 0 0 0 0 0 0 0 0 0 0 0 0 0 0 0 0 0 0 0 0 0 0 0 0 0 0 0 0 0 0 0 
0 1 1 0 0 1 0 1 1 0 1 1 0 0 1 0 0 1 0 0 1 0 0 1 0 0 1 0 1 1 0 1 1 0 0 1 0 1 1 
0.107115 0.128584 0.128611 711.724160 727.681141 0.046341 0.000000 0
0 0 0 0 0 0 0 0 0 0 0 0 0 0 0 0 0 0 0 0 0 0 0 0 0 0 0 0 0 0 0 0 0 0 0 0 0 0 0 0 0 0 0 0 0 0 0 0 0 0 0 0 0 0 0 0 0 0 0 0 0 0 0 0 0 0 0 0 0 0 0 0 0 0 0 0 0 0 0 0 0 0 0 0 0 0 0 0 0 0 0 0 0 0 0 0 0 0 0 0 
0 1 1 0 0 1 0 0 1 0 0 1 0 1 1 0 0 1 0 0 1 0 0 1 0 1 1 0 1 1 0 0 1 0 0 1 0 0 1 
0.268536 0.525768 0.526720 695.041854 458.224382 0.797199 0.000000 0
2 2 2 2 2 2 0 0 2 2 2 0 2 2 2 0 2 0 0 0 0 2 2 2 2 2 2 2 0 2 0 0 2 2 0 0 0 2 2 2 2 2 2 2 2 2 2 0 2 0 2 0 2 0 2 0 2 2 2 2 2 0 2 2 2 0 2 0 2 0 2 0 2 0 2 2 2 0 2 2 0 0 0 2 2 2 2 2 0 0 2 2 2 0 2 0 2 0 2 0 
0 0 1 0 1 1 0 0 1 0 0 0 0 1 1 0 0 1 0 0 1 0 0 1 0 1 1 0 0 0 0 0 1 0 0 1 0 0 1 
0.099902 0.095975 0.095983 727.807026 732.369202 0.026946 0.000000 0
0 0 0 0 0 0 0 0 0 0 0 0 0 0 0 0 0 0 0 0 0 0 0 0 0 0 0 0 0 0 0 0 0 0 0 0 0 0 0 0 0 0 0 0 0 0 0 0 0 0 0 0 0 0 0 0 0 0 0 0 0 0 0 0 0 0 0 0 0 0 0 0 0 0 0 0 0 0 0 0 0 0 0 0 0 0 0 0 0 0 0 0 0 0 0 0 0 0 0 0 
0 0 1 0 1 1 0 0 1 0 0 1 0 1 1 0 0 1 0 0 1 0 0 1 0 0 1 0 1 1 0 1 1 0 0 1 0 0 1 
0.111788 0.102984 0.102997 731.019005 735.444264 0.026582 0.000000 0
0 0 0 0 0 0 0 0 0 0 0 0 0 0 0 0 0 0 0 0 0 0 0 0 0 0 0 0 0 0 0 0 0 0 0 0 0 0 0 0 0 0 0 0 0 0 0 0 0 0 0 0 0 0 0 0 0 0 0 0 0 0 0 0 0 0 0 0 0 0 0 0 0 0 0 0 0 0 0 0 0 0 0 0 0 0 0 0 0 0 0 0 0 0 0 0 0 0 0 0 
0 0 1 0 0 1 0 1 1 0 1 1 0 1 1 0 0 1 0 0 1 0 0 1 0 0 1 0 0 1 0 0 1 0 1 1 0 0 1 
0.118712 0.108432 0.108446 733.900126 738.432319 0.279258 0.000000 0
2 0 0 2 0 2 0 2 0 0 0 0 0 2 2 0 2 0 2 0 0 0 0 2 0 2 2 2 0 0 0 2 0 0 0 2 2 0 2 0 2 0 0 0 0 0 2 2 0 0 0 0 2 0 2 0 0 0 0 0 0 0 0 0 0 0 2 2 2 0 0 0 2 2 0 0 0 0 2 0 0 0 0 0 2 0 0 0 0 0 0 0 0 0 0 0 0 0 0 2 
0 0 1 0 0 1 0 1 1 0 1 1 0 1 1 0 0 1 0 0 1 0 0 1 0 0 1 0 0 1 0 0 1 0 0 1 0 0 1 
0.220744 0.163527 0.163585 729.283466 542.881416 0.735188 0.000000 0
2 2 2 0 2 0 2 2 2 0 2 2 2 0 0 2 2 2 2 2 0 2 2 2 0 0 2 0 2 2 0 0 2 2 2 0 2 2 2 0 2 0 2 2 2 0 0 0 2 0 2 2 0 0 2 0 0 2 2 0 2 2 2 2 2 2 2 2 0 2 0 2 2 0 0 2 0 2 2 2 2 2 0 2 2 2 2 2 0 2 2 2 2 2 0 2 2 2 0 2 
0 0 0 0 0 1 0 1 1 0 1 0 0 1 1 0 0 1 0 0 1 0 0 1 0 0 1 0 1 1 0 0 0 0 1 1 0 1 1 
0.117018 0.108168 0.108181 738.055136 743.834560 0.080755 0.000000 0
0 0 0 0 0 0 0 0 2 0 0 0 0 0 0 0 0 0 0 0 0 0 0 0 0 0 0 0 0 0 0 0 0 0 0 0 0 0 0 0 0 0 0 0 0 0 0 0 0 0 0 0 0 0 0 0 0 0 0 0 0 0 0 0 0 0 0 0 0 0 2 0 0 0 0 0 0 0 0 0 0 0 0 0 0 0 0 0 0 0 0 0 0 0 0 0 0 0 0 0 
0 1 1 0 1 1 0 0 1 0 0 1 0 0 1 0 0 1 0 0 1 0 0 1 0 1 1 0 0 1 0 0 1 0 1 1 0 0 1 
0.128205 0.116380 0.116397 734.638807 743.210432 0.055478 0.000000 0
0 0 0 0 0 0 0 0 0 0 0 0 2 0 0 0 0 0 0 0 0 0 0 0 0 0 0 0 0 0 0 0 0 0 0 0 0 0 0 0 0 0 0 0 0 0 0 0 0 0 0 0 0 0 0 0 0 0 0 0 0 0 0 0 0 0 0 0 0 0 0 0 0 0 0 0 0 0 0 0 0 0 0 0 0 0 0 0 0 0 0 0 0 0 0 0 0 0 0 0 
0 0 1 0 0 1 0 0 1 0 1 1 0 0 1 0 0 1 0 0 1 0 0 1 0 0 1 0 0 1 0 0 1 0 0 1 0 0 1 
0.291994 0.201801 0.201908 715.450215 335.913725 0.646214 0.000000 0
0 0 0 0 2 0 0 0 0 2 2 0 2 0 0 2 0 0 0 2 0 0 0 0 2 2 0 0 0 2 0 2 0 0 0 2 0 2 2 0 0 2 2 0 0 0 2 0 0 0 0 2 2 2 2 2 2 2 0 2 0 0 0 0 2 0 2 2 0 2 0 0 0 2 0 0 0 0 0 0 0 0 2 2 0 2 0 2 0 0 0 0 0 2 2 0 0 2 0 2 
0 0 1 0 0 1 0 0 0 0 0 0 0 0 1 0 0 1 0 0 1 0 0 1 0 0 0 0 0 1 0 0 0 0 0 0 0 0 0 
0.113459 0.107311 0.107326 723.208640 735.427030 0.025475 0.000000 0
0 0 0 0 0 0 0 0 0 0 0 0 0 0 0 0 0 0 0 0 0 0 0 0 0 0 0 0 0 0 0 0 0 0 0 0 0 0 0 0 0 0 0 0 0 0 0 0 0 0 0 0 0 0 0 0 0 0 0 0 0 0 0 0 0 0 0 0 0 0 0 0 0 0 0 0 0 0 0 0 0 0 0 0 0 0 0 0 0 0 0 0 0 0 0 0 0 0 0 0 
0 1 1 0 1 1 0 0 1 0 1 1 0 1 1 0 1 1 0 1 1 0 0 1 0 0 1 0 0 1 0 0 1 0 0 1 0 1 1 
0.101438 0.097896 0.097906 718.826101 733.394697 0.060815 0.000000 0
0 0 0 0 0 0 0 0 0 0 0 0 0 0 0 0 0 0 0 0 0 0 0 0 0 0 0 0 0 0 0 0 0 0 0 0 0 0 0 0 0 0 0 0 0 0 0 0 0 0 0 0 0 0 0 0 0 0 0 0 0 0 0 0 0 0 0 0 0 0 0 0 0 0 0 0 0 0 0 0 0 0 0 0 0 0 0 0 0 0 0 0 0 0 0 0 0 0 0 0 
0 1 1 0 0 1 0 0 1 0 0 1 0 0 1 0 1 1 0 0 1 0 0 1 0 0 1 0 0 1 0 0 1 0 0 1 0 0 1 
0.129184 0.119818 0.119835 709.673742 722.908948 0.052836 0.000000 0
0 0 0 0 0 0 0 0 0 0 0 0 0 0 0 0 0 0 0 0 0 0 0 0 0 0 0 0 0 0 0 0 0 0 0 0 0 0 0 0 0 0 0 0 0 0 0 0 0 0 0 0 0 0 0 0 0 0 0 0 0 0 0 0 0 0 0 0 0 0 0 0 0 0 0 0 0 0 0 0 0 0 0 0 0 0 0 0 0 0 0 0 0 0 0 0 0 0 0 0 
0 0 1 0 0 1 0 1 1 0 0 1 0 1 1 0 0 1 0 1 1 0 0 1 0 0 1 0 0 1 0 0 1 0 1 1 0 0 1 
0.113137 0.107927 0.107940 711.366269 722.697079 0.025381 0.000000 0
0 0 0 0 0 0 0 0 0 0 0 0 0 0 0 0 0 0 0 0 0 0 0 0 0 0 0 0 0 0 0 0 0 0 0 0 0 0 0 0 0 0 0 0 0 0 0 0 0 0 0 0 0 0 0 0 0 0 0 0 0 0 0 0 0 0 0 0 0 0 0 0 0 0 0 0 0 0 0 0 0 0 0 0 0 0 0 0 0 0 0 0 0 0 0 0 0 0 0 0 
0 0 1 0 1 1 0 1 1 0 1 1 0 0 1 0 0 1 0 0 1 0 0 1 0 0 1 0 1 1 0 0 1 0 0 1 0 1 1 
0.108979 0.102814 0.102826 715.548488 727.208014 0.040945 0.000000 0
0 0 0 0 0 0 0 0 0 0 0 0 0 0 0 0 0 0 0 0 0 0 0 0 0 0 0 0 0 0 0 0 0 0 0 0 0 0 0 0 0 0 0 0 0 0 0 0 0 0 0 0 0 0 0 0 0 0 0 0 0 0 0 0 0 0 0 0 0 0 0 0 0 0 0 0 0 0 0 0 0 0 0 0 0 0 0 0 0 0 0 0 0 0 0 0 0 0 0 0 
0 0 1 0 0 1 0 0 1 0 1 1 0 0 1 0 0 1 0 0 1 0 0 1 0 0 1 0 0 1 0 0 1 0 1 1 0 0 1 
0.098224 0.108055 0.108073 715.553981 729.445924 0.105720 0.000000 0
0 0 0 0 0 0 0 0 0 0 0 0 0 0 0 0 0 0 2 0 0 0 0 0 0 0 0 0 0 0 0 0 0 0 0 0 0 0 0 0 0 0 0 0 0 0 0 0 0 0 0 0 0 0 0 0 0 0 0 0 0 0 0 0 0 0 0 0 0 0 0 0 0 0 0 0 0 0 0 0 0 0 0 0 0 0 0 0 0 0 0 0 0 0 0 0 0 0 0 0 
0 0 1 0 0 1 0 1 1 0 0 1 0 0 1 0 0 1 0 1 1 0 1 1 0 0 1 0 0 1 0 0 1 0 0 1 0 0 1 
0.103246 0.410564 0.411357 708.935532 727.746966 0.051009 0.000000 0
0 0 0 0 0 0 0 0 0 0 0 0 0 0 0 0 0 0 0 0 0 0 0 0 0 0 0 0 0 0 0 0 0 0 0 0 0 0 0 0 0 0 0 0 0 0 0 0 0 0 0 0 0 0 0 0 0 0 0 0 0 0 0 2 0 0 0 0 0 0 0 0 0 0 0 0 0 0 0 0 0 0 0 0 0 0 0 0 0 0 0 0 0 0 0 0 0 0 0 0 
0 0 1 0 1 1 0 0 1 0 0 1 0 0 1 0 0 1 0 0 1 0 1 1 0 0 1 0 0 1 0 0 1 0 0 1 0 0 1 
0.387627 7.372463 29.530332 683.282513 204.361097 0.458535 0.000000 1
0 1 0 0 1 1 0 0 0 1 1 0 1 1 0 1 0 0 0 1 1 0 0 0 0 1 1 1 1 0 1 0 1 1 1 1 1 1 0 0 0 0 0 0 1 1 0 0 1 1 1 0 1 0 0 0 1 0 1 1 0 1 0 0 0 1 0 1 1 0 0 0 0 1 0 0 1 1 0 0 1 1 0 0 1 0 1 1 0 0 1 1 0 1 1 1 1 0 0 2 
0 1 1 0 0 0 0 0 0 0 0 0 0 0 1 0 1 1 0 0 0 0 0 1 0 1 0 0 0 0 0 0 1 0 0 0 0 1 0 
0.137074 0.123773 0.123799 719.305823 724.579437 0.263115 0.000000 0
0 0 0 0 2 0 0 0 2 0 0 0 0 2 0 0 0 0 0 0 0 2 0 2 0 0 0 0 0 2 0 0 2 0 0 0 0 0 0 0 0 0 0 0 0 2 0 2 0 0 0 0 0 0 0 0 0 0 0 0 2 0 0 0 2 0 2 0 2 2 0 0 0 0 0 0 0 0 0 0 0 0 0 0 0 0 0 0 0 0 0 2 0 0 2 2 0 0 0 2 
0 0 1 0 0 1 0 0 1 0 0 1 0 0 1 0 0 0 0 1 1 0 0 1 0 1 1 0 0 1 0 0 1 0 0 1 0 1 0 
0.109198 0.105115 0.105165 725.943019 730.745040 0.263940 0.000000 0
0 0 0 0 0 0 0 0 0 0 0 2 0 2 0 2 0 2 0 0 0 0 0 0 0 2 0 2 0 0 0 0 0 0 2 0 0 0 0 0 0 0 0 2 0 2 2 0 0 0 0 0 0 0 0 0 0 2 2 0 0 2 0 0 2 2 2 0 0 0 0 2 0 0 0 0 0 0 0 0 2 0 0 0 2 0 0 0 0 0 2 2 0 0 2 0 0 0 0 0 
0 0 1 0 0 1 0 0 1 0 0 1 0 0 1 0 0 1 0 0 1 0 0 1 0 1 1 0 1 1 0 0 1 0 0 1 0 0 1 
0.102419 0.099522 0.099551 732.389296 739.506338 0.053354 0.000000 0
0 0 0 0 0 0 0 0 0 0 0 0 0 0 0 0 0 0 0 0 0 0 0 0 0 0 0 0 0 0 0 0 0 0 0 0 0 0 0 0 0 0 0 0 0 0 0 0 0 0 0 0 0 0 0 0 0 0 0 0 0 0 0 0 0 0 0 0 0 0 0 0 0 0 0 0 0 0 0 0 0 0 0 0 0 0 0 0 0 0 0 0 0 0 0 0 0 0 0 0 
0 0 1 0 0 1 0 0 1 0 0 1 0 0 1 0 0 1 0 0 1 0 0 1 0 0 1 0 0 1 0 0 1 0 0 1 0 0 1 
0.109615 0.103221 0.103235 736.703977 742.792498 0.025953 0.000000 0
0 0 0 0 0 0 0 0 0 0 0 0 0 0 0 0 0 0 0 0 0 0 0 0 0 0 0 0 0 0 0 0 0 0 0 0 0 0 0 0 0 0 0 0 0 0 0 0 0 0 0 0 0 0 0 0 0 0 0 0 0 0 0 0 0 0 0 0 0 0 0 0 0 0 0 0 0 0 0 0 0 0 0 0 0 0 0 0 0 0 0 0 0 0 0 0 0 0 0 0 
0 0 1 0 0 1 0 0 1 0 0 1 0 0 1 0 0 1 0 0 1 0 0 1 0 1 1 0 0 1 0 1 1 0 0 1 0 0 1 
0.102348 0.097120 0.097129 740.758520 747.214404 0.026212 0.000000 0
0 0 0 0 0 0 0 0 0 0 0 0 0 0 0 0 0 0 0 0 0 0 0 0 0 0 0 0 0 0 0 0 0 0 0 0 0 0 0 0 0 0 0 0 0 0 0 0 0 0 0 0 0 0 0 0 0 0 0 0 0 0 0 0 0 0 0 0 0 0 0 0 0 0 0 0 0 0 0 0 0 0 0 0 0 0 0 0 0 0 0 0 0 0 0 0 0 0 0 0 
0 1 1 0 0 1 0 0 1 0 0 1 0 1 1 0 0 1 0 1 1 0 0 1 0 0 1 0 1 1 0 1 1 0 0 1 0 0 1 
0.108080 0.101823 0.101835 738.624762 747.226856 0.057314 0.000000 0
0 0 0 0 0 0 0 0 0 0 0 0 0 0 0 0 0 0 0 0 0 0 0 0 0 0 0 0 0 0 0 0 0 0 0 0 0 0 0 0 0 0 0 0 0 0 0 0 0 0 0 0 0 0 0 0 0 0 0 0 0 0 0 0 0 0 0 0 0 0 0 0 0 0 0 0 0 0 0 0 0 0 0 0 0 0 0 0 0 0 0 0 0 0 0 0 0 0 0 0 
0 0 1 0 1 1 0 0 1 0 1 1 0 0 1 0 0 1 0 0 1 0 0 1 0 0 1 0 0 1 0 0 1 0 1 1 0 0 1 
0.129910 0.120467 0.120495 730.261501 741.858537 0.056524 0.000000 0
0 0 0 0 0 0 0 0 0 0 0 0 0 0 0 0 0 0 0 0 0 0 0 0 0 0 0 0 0 0 0 0 0 0 0 0 0 0 0 0 0 0 0 0 0 0 0 0 0 0 0 0 0 0 0 0 0 0 0 0 0 0 0 0 0 0 0 0 0 0 0 0 0 0 0 0 0 0 0 0 0 0 0 0 0 0 0 0 0 0 0 0 0 0 0 0 0 0 0 0 
0 0 1 0 0 1 0 0 1 0 1 1 0 0 1 0 1 1 0 0 1 0 0 1 0 1 1 0 0 1 0 0 1 0 0 1 0 0 1 
0.116069 0.113218 0.113247 724.906509 739.200152 0.053203 0.000000 0
0 0 0 0 0 0 0 0 0 0 0 0 0 0 0 0 0 0 0 0 0 0 0 0 0 0 0 0 0 0 0 0 0 0 0 0 0 0 0 0 0 0 0 0 0 0 0 0 0 0 0 0 0 0 0 0 0 0 0 0 0 0 0 0 0 0 0 0 0 0 0 0 0 0 0 0 0 0 0 0 0 0 0 0 0 0 0 0 0 0 0 0 0 0 0 0 0 0 0 0 
0 0 1 0 1 1 0 1 1 0 0 1 0 0 1 0 0 1 0 0 1 0 1 1 0 1 1 0 1 1 0 1 1 0 0 1 0 0 1 
0.113412 0.106458 0.106475 721.766322 734.653053 0.055249 0.000000 0
0 0 0 0 0 0 0 0 0 0 0 0 0 0 0 0 0 0 0 0 0 0 0 0 0 0 0 0 0 0 0 0 0 0 0 0 0 0 0 0 0 0 0 0 0 0 0 0 0 0 0 0 0 0 0 0 0 0 0 0 0 0 0 0 0 0 0 0 0 0 0 0 0 0 0 0 0 0 0 0 0 0 0 0 0 0 0 0 0 0 0 0 0 0 0 0 0 0 0 0 
0 0 1 0 1 1 0 1 1 0 0 1 0 0 1 0 0 1 0 0 1 0 0 1 0 0 1 0 0 1 0 0 1 0 0 1 0 0 1 
0.231793 0.167775 0.167842 708.849730 463.881290 0.801548 0.000000 0
2 2 2 2 0 2 2 0 2 0 2 2 2 2 0 0 2 0 2 2 2 2 2 0 0 0 0 2 2 2 0 2 0 0 0 2 2 2 0 2 2 2 2 2 2 2 2 2 2 2 0 2 2 0 0 2 2 0 2 2 0 0 2 0 0 2 2 2 2 0 2 0 2 0 0 2 2 2 2 2 0 2 2 2 0 2 2 0 2 2 2 2 2 2 2 0 2 2 0 2 
0 0 1 0 0 1 0 1 1 0 1 1 0 0 1 0 0 1 0 0 1 0 0 0 0 0 1 0 0 1 0 1 0 0 0 1 0 0 1 
0.105572 0.100923 0.100934 715.688266 727.534789 0.050486 0.000000 0
0 0 0 0 0 0 0 0 0 0 0 0 0 0 0 0 0 0 0 0 0 0 0 0 0 0 0 0 0 0 0 0 0 0 0 0 0 0 0 0 0 0 0 0 0 0 0 0 0 0 0 0 0 0 0 0 0 0 0 0 0 0 0 0 0 0 0 0 0 0 0 0 0 0 0 0 0 0 0 0 0 0 0 0 0 0 0 0 0 0 0 0 0 0 0 0 0 0 0 0 
0 0 1 0 0 1 0 1 1 0 1 1 0 1 1 0 0 1 0 1 1 0 0 1 0 1 1 0 0 1 0 0 1 0 1 1 0 0 1 
0.094140 0.093219 0.093227 715.452036 727.621269 0.072388 0.000000 0
2 0 0 0 0 0 0 0 0 0 0 0 0 0 0 0 0 0 0 0 0 0 0 0 0 0 0 0 0 0 0 0 0 0 0 0 0 0 0 0 0 0 0 0 0 0 0 0 0 0 0 0 0 0 0 0 0 0 0 0 0 0 0 0 0 0 0 0 0 0 0 0 0 0 0 0 0 0 0 0 0 0 0 0 0 0 0 0 0 2 0 0 0 0 0 0 0 0 0 0 
0 1 1 0 0 1 0 0 1 0 0 1 0 0 1 0 1 1 0 0 1 0 0 1 0 0 1 0 1 1 0 1 1 0 0 1 0 0 1 
0.123270 0.116754 0.116778 710.829034 722.665360 0.024217 0.000000 0
0 0 0 0 0 0 0 0 0 0 0 0 0 0 0 0 0 0 0 0 0 0 0 0 0 0 0 0 0 0 0 0 0 0 0 0 0 0 0 0 0 0 0 0 0 0 0 0 0 0 0 0 0 0 0 0 0 0 0 0 0 0 0 0 0 0 0 0 0 0 0 0 0 0 0 0 0 0 0 0 0 0 0 0 0 0 0 0 0 0 0 0 0 0 0 0 0 0 0 0 
0 0 1 0 1 1 0 0 1 0 1 1 0 0 1 0 0 1 0 0 1 0 1 1 0 0 1 0 0 1 0 1 1 0 0 1 0 0 1 
0.117880 0.137507 0.137539 707.513386 721.940719 0.059814 0.000000 0
0 0 0 0 0 0 0 0 0 0 0 0 0 0 0 0 0 0 0 0 0 0 0 0 0 0 0 0 0 0 0 0 0 0 0 0 0 0 0 0 0 0 0 0 0 0 0 0 0 0 0 0 0 0 0 0 0 0 2 0 0 0 0 0 0 0 0 0 0 0 0 0 0 0 0 0 0 0 0 0 0 0 0 0 0 0 0 0 0 0 0 0 0 0 0 0 0 0 0 0 
0 1 1 0 0 1 0 0 1 0 1 1 0 0 1 0 1 1 0 0 1 0 0 1 0 0 1 0 0 1 0 1 1 0 1 1 0 0 1 
0.124561 0.441987 0.442815 701.844582 718.263580 0.051350 0.000000 0
0 0 0 0 0 0 0 0 0 0 0 0 0 0 0 0 0 0 0 0 0 0 0 0 0 0 0 0 0 0 0 0 0 0 0 0 0 0 0 0 0 0 0 0 0 2 0 0 0 0 0 0 0 0 0 0 0 0 0 0 0 0 0 0 0 0 0 0 0 0 0 0 0 0 0 0 0 0 0 0 0 0 0 0 0 0 0 0 0 0 0 0 0 0 0 0 0 0 0 0 
0 0 1 0 0 0 0 0 1 0 0 1 0 0 1 0 0 1 0 0 1 0 0 1 0 0 1 0 0 1 0 0 1 0 0 1 0 0 1 
0.297282 0.219563 0.219724 705.569968 527.450909 0.807224 0.000000 0
2 2 0 2 2 2 2 2 2 2 2 2 2 0 2 2 2 2 2 2 2 2 0 0 0 0 2 0 0 2 2 0 2 2 2 2 2 2 2 2 2 0 2 2 2 2 2 2 2 2 2 2 2 2 2 2 2 2 2 2 2 2 2 2 2 2 2 2 2 2 0 2 0 2 2 2 0 2 2 0 2 2 2 2 0 2 2 2 2 2 2 2 2 2 2 2 2 0 2 2 
0 0 1 0 1 1 0 0 1 0 0 1 0 0 1 0 0 1 0 0 1 0 0 1 0 0 1 0 0 1 0 0 0 0 0 1 0 1 1 
0.137418 0.152675 0.153076 716.403840 724.693879 0.056643 0.000000 0
0 0 0 0 0 0 0 0 0 0 0 0 0 0 0 0 0 0 0 0 0 0 0 0 0 0 0 0 0 0 0 0 0 0 0 0 0 0 0 0 0 0 0 0 0 0 0 0 0 0 0 0 0 0 0 0 0 0 0 0 0 0 0 0 0 0 0 0 0 0 0 0 0 0 0 0 0 0 0 0 0 0 0 0 0 0 0 0 0 0 0 0 0 0 0 0 0 0 0 0 
0 0 1 0 0 1 0 1 1 0 1 1 0 0 1 0 0 1 0 0 1 0 1 1 0 0 1 0 0 1 0 0 1 0 0 1 0 1 1 
0.113053 0.140005 0.140330 725.647075 736.768517 0.050101 0.000000 0
0 0 0 0 0 0 0 0 0 0 0 0 0 0 0 0 0 0 0 0 0 0 0 0 0 0 0 0 0 0 0 0 0 0 0 0 0 0 0 0 0 0 0 0 0 0 0 0 0 0 0 0 0 0 0 0 0 0 0 0 0 0 0 0 0 0 0 0 0 0 0 0 0 0 0 0 0 0 0 0 0 0 0 0 0 0 0 0 0 0 0 0 0 0 2 0 0 0 0 0 
0 0 1 0 0 1 0 0 1 0 0 1 0 1 1 0 0 1 0 0 1 0 1 1 0 0 1 0 0 1 0 0 1 0 0 1 0 0 1 
0.099791 0.099464 0.099507 736.273184 744.911850 0.050905 0.000000 0
0 0 0 0 0 0 0 0 0 0 0 0 0 0 0 0 0 0 0 0 0 0 0 0 0 0 0 0 0 0 0 0 0 0 0 0 0 0 0 0 0 0 0 0 0 0 0 0 0 0 0 0 0 0 0 0 0 0 0 0 0 0 0 0 0 0 0 0 0 0 0 0 0 0 0 0 0 0 0 0 0 0 0 0 0 0 0 0 0 0 0 0 0 0 0 0 0 0 0 0 
0 0 1 0 0 1 0 1 1 0 0 1 0 0 1 0 0 1 0 1 1 0 0 1 0 1 1 0 0 1 0 1 1 0 0 1 0 0 1 
0.103959 0.098212 0.098226 740.745155 748.544601 0.053314 0.000000 0
0 0 0 0 0 0 0 0 0 0 0 0 0 0 0 0 0 0 0 0 0 0 0 0 0 0 0 0 0 0 0 0 0 0 0 0 0 0 0 0 0 0 0 0 0 0 0 2 0 0 0 0 0 0 0 0 0 0 0 0 0 0 0 0 0 0 0 0 0 0 0 0 0 0 0 0 0 0 0 0 0 0 0 0 0 0 0 0 0 0 0 0 0 0 0 0 0 0 0 0 
0 0 1 0 0 1 0 1 1 0 0 1 0 0 1 0 0 1 0 0 1 0 1 1 0 0 1 0 0 1 0 1 1 0 1 1 0 0 1 
0.122640 0.114528 0.114559 737.674078 746.474249 0.274816 0.000000 0
0 0 0 2 2 0 0 2 2 0 0 0 0 0 0 0 0 2 0 2 0 2 2 0 0 2 0 0 0 0 2 0 0 2 0 2 0 2 0 0 0 0 0 0 0 0 0 0 2 0 0 0 2 0 0 0 2 0 0 0 0 0 2 2 0 2 2 2 0 0 0 0 0 2 0 0 0 0 2 0 0 0 2 0 0 2 0 0 0 0 0 0 0 2 2 0 0 0 0 0 
0 1 1 0 1 1 0 0 1 0 0 1 0 1 1 0 0 1 0 1 1 0 0 1 0 1 1 0 0 1 0 0 1 0 0 1 0 0 1 
0.202450 0.189287 0.189491 726.269506 688.735819 0.633595 0.000000 0
2 2 0 2 2 2 2 2 2 2 2 2 2 2 2 2 2 2 0 2 0 2 2 2 2 2 0 2 2 2 0 2 0 2 2 2 0 2 2 2 0 0 0 2 2 2 2 2 2 2 2 2 2 2 2 2 2 2 2 2 0 0 2 2 2 2 2 2 0 2 2 0 2 0 0 2 2 2 2 2 0 2 2 2 2 0 2 2 2 0 2 2 2 2 2 2 2 2 2 2 
0 0 1 0 1 1 0 0 1 0 0 1 0 0 1 0 0 1 0 0 1 0 0 1 0 0 1 0 0 1 0 0 1 0 1 1 0 0 1 
0.338472 0.267957 0.268200 709.351658 286.603175 0.604389 0.000000 0
2 0 0 0 2 2 0 2 2 2 0 0 0 0 0 0 0 0 0 0 0 0 0 0 2 0 0 0 0 0 0 0 2 0 0 0 0 0 0 0 2 0 0 0 0 0 0 0 2 0 2 2 0 0 0 0 0 0 0 0 0 0 0 0 0 2 2 2 0 0 0 2 0 0 0 0 0 0 2 0 2 0 0 0 0 0 0 2 2 2 0 0 0 2 0 2 0 0 0 0 
0 0 0 0 1 1 0 0 1 0 1 1 0 0 0 0 0 1 0 0 0 0 0 1 0 1 1 0 1 1 0 1 1 0 0 1 0 0 1 
0.111679 0.112258 0.112293 722.046960 735.382810 0.053712 0.000000 0
0 0 0 0 0 0 0 0 0 0 0 0 0 0 0 0 0 0 0 0 0 0 0 0 0 0 0 0 0 0 0 0 0 0 0 0 0 0 0 0 0 0 0 0 0 0 0 0 0 0 0 0 0 0 0 0 0 0 0 0 0 0 0 0 0 0 0 0 0 0 0 0 0 0 0 0 0 0 0 0 0 0 0 0 0 0 0 0 0 0 0 0 0 0 0 0 0 0 0 0 
0 0 1 0 0 1 0 0 1 0 0 1 0 0 1 0 1 1 0 0 1 0 0 1 0 0 1 0 1 1 0 0 1 0 1 1 0 0 1 
0.117458 0.109361 0.109377 719.436380 730.382810 0.055969 0.000000 0
0 0 0 0 0 0 0 0 0 0 0 0 0 0 0 0 0 0 0 0 0 0 0 0 0 0 0 0 0 0 0 0 0 0 0 0 0 0 0 0 0 0 0 0 0 0 0 0 0 0 0 0 0 0 0 0 0 0 0 0 0 0 0 0 0 0 0 0 0 0 0 0 0 0 0 0 0 0 0 0 0 0 0 0 0 0 0 0 0 0 0 0 0 0 0 0 0 0 0 0 
0 0 1 0 0 1 0 1 1 0 0 1 0 0 1 0 0 1 0 0 1 0 0 1 0 1 1 0 0 1 0 1 1 0 0 1 0 1 1 
0.105949 0.100819 0.100830 717.576685 727.991316 0.057667 0.000000 0
0 0 0 0 0 0 0 0 0 0 0 0 0 0 0 0 0 0 0 0 0 0 0 0 0 0 0 0 0 0 0 0 0 0 0 0 0 0 0 0 0 0 0 0 0 0 0 0 0 0 0 0 0 0 0 0 0 0 0 0 0 0 0 0 0 0 0 0 0 0 0 0 0 0 0 0 0 0 0 0 0 0 0 0 0 0 0 0 0 0 0 0 0 0 0 0 0 0 0 0 
0 0 1 0 0 1 0 1 1 0 0 1 0 1 1 0 0 1 0 1 1 0 1 1 0 0 1 0 0 1 0 0 1 0 0 1 0 1 1 
0.110122 0.108344 0.108368 712.123789 723.154818 0.024887 0.000000 0
0 0 0 0 0 0 0 0 0 0 0 0 0 0 0 0 0 0 0 0 0 0 0 0 0 0 0 0 0 0 0 0 0 0 0 0 0 0 0 0 0 0 0 0 0 0 0 0 0 0 0 0 0 0 0 0 0 0 0 0 0 0 0 0 0 0 0 0 0 0 0 0 0 0 0 0 0 0 0 0 0 0 0 0 0 0 0 0 0 0 0 0 0 0 0 0 0 0 0 0 
0 1 1 0 0 1 0 0 1 0 0 1 0 0 1 0 1 1 0 0 1 0 0 1 0 0 1 0 1 1 0 0 1 0 0 1 0 0 1 
0.293265 0.232716 0.232847 696.470633 506.890491 0.793439 0.000000 0
0 0 0 0 2 0 2 2 2 2 2 0 0 0 0 2 0 0 2 0 2 2 2 2 2 2 2 0 2 0 2 2 2 2 2 0 0 2 2 2 2 0 0 2 0 2 2 2 0 2 0 2 2 2 0 2 2 0 2 0 2 0 2 0 2 0 2 2 0 2 2 0 2 2 2 2 2 2 2 0 0 0 2 2 0 0 2 2 0 2 2 0 0 0 2 2 2 2 0 0 
0 0 0 0 1 1 0 0 1 0 0 1 0 0 1 0 0 1 0 0 1 0 1 0 0 0 1 0 0 1 0 0 1 0 0 1 0 0 1 
0.303700 0.240386 0.240446 693.841702 514.115751 0.804700 0.000000 0
2 2 2 0 2 2 2 2 2 2 2 0 0 0 2 2 0 0 2 2 2 2 2 2 2 2 2 0 2 2 2 0 0 2 2 2 2 2 2 2 2 2 2 0 2 2 0 0 2 2 2 0 2 2 0 0 2 2 2 0 0 0 2 2 2 2 2 2 2 0 2 0 0 2 2 0 2 2 0 2 0 2 2 2 2 2 2 2 0 2 2 2 2 2 0 2 0 0 2 2 
0 1 1 0 1 1 0 0 1 0 1 1 0 0 1 0 1 1 0 1 1 0 1 1 0 0 1 0 0 1 0 1 1 0 0 1 0 0 1 
0.288560 0.224993 0.225097 694.791418 501.379060 0.809164 0.000000 0
0 2 2 0 2 0 2 0 0 2 0 0 2 2 0 2 2 0 2 2 0 0 0 0 2 2 2 0 2 2 2 2 0 2 0 0 2 2 2 0 2 2 2 2 2 2 2 0 2 2 0 0 0 2 2 0 2 2 2 0 0 2 2 2 0 0 2 0 2 2 0 2 2 0 2 0 0 2 2 2 2 2 0 2 2 2 2 0 2 0 2 2 2 0 2 2 0 2 2 2 
0 1 1 0 1 1 0 1 1 0 0 1 0 0 1 0 0 1 0 1 1 0 0 1 0 1 1 0 0 1 0 1 1 0 0 0 0 0 1 
0.293519 0.242472 0.242916 705.363078 580.118038 0.751201 0.000000 0
2 0 2 2 2 2 2 0 2 2 2 2 0 2 2 2 2 0 2 2 2 2 2 2 0 2 2 2 2 2 2 0 2 2 0 2 2 2 2 2 2 0 2 2 0 2 2 2 0 0 2 2 2 0 0 0 0 2 2 0 2 2 2 2 2 0 2 0 2 2 2 2 0 2 2 2 0 0 2 2 2 2 0 2 2 2 2 2 2 2 0 2 2 0 2 2 2 2 2 2 
0 0 1 0 0 0 0 0 1 0 0 1 0 0 1 0 1 1 0 0 1 0 1 1 0 1 1 0 0 1 0 0 1 0 1 1 0 0 1 
0.420945 0.653731 1.278183 696.195608 237.951152 0.553350 0.000000 0
0 0 0 0 0 0 0 0 0 1 0 0 0 0 0 0 0 0 0 0 0 0 0 0 0 0 0 0 0 3 0 0 0 0 0 0 0 0 0 0 0 0 0 0 0 0 0 0 0 0 0 0 2 0 0 0 0 0 0 0 0 0 0 0 2 0 0 2 0 0 0 0 0 0 0 0 2 0 0 0 0 0 0 0 0 0 0 0 0 0 0 0 0 2 0 0 0 0 2 0 
0 0 1 0 0 0 0 0 0 0 0 1 0 0 1 0 1 1 0 1 1 0 0 1 0 0 0 0 0 0 0 0 1 0 0 0 0 0 0 
0.353555 0.797939 2.144774 704.387034 255.027043 0.602040 0.000000 0
0 0 2 0 0 0 0 2 0 0 2 0 0 0 0 0 0 0 0 0 0 0 1 0 0 0 0 0 0 0 2 0 0 2 0 2 0 0 0 2 0 0 0 0 2 0 0 0 0 0 0 0 0 0 0 0 0 2 0 0 0 0 2 0 0 2 0 0 0 0 0 0 2 0 0 2 0 0 0 0 0 0 1 0 0 2 0 2 0 2 0 0 0 2 0 0 0 0 0 0 
0 0 1 0 0 1 0 0 0 0 0 0 0 0 0 0 0 0 0 1 0 0 0 0 0 0 0 0 0 1 0 0 1 0 1 1 0 1 0 
0.108310 0.136532 0.136829 731.756722 743.176947 0.026528 0.000000 0
0 0 0 0 0 0 0 0 0 0 0 0 0 0 0 0 0 0 0 0 0 0 0 0 0 0 0 0 0 0 0 0 0 0 0 0 0 0 0 0 0 0 0 0 0 0 0 0 0 0 0 0 0 0 0 0 0 0 0 0 0 0 0 0 0 0 0 0 0 0 0 0 0 0 0 0 0 0 0 0 0 0 0 0 0 0 0 0 0 0 0 0 0 0 0 0 0 0 0 0 
0 0 1 0 0 1 0 1 1 0 0 1 0 0 1 0 1 1 0 0 1 0 0 1 0 0 1 0 0 1 0 0 1 0 1 1 0 0 1 
0.102242 0.100997 0.101031 738.268274 747.126467 0.053396 0.000000 0
0 0 0 0 0 0 0 0 0 0 0 0 0 0 0 0 0 0 0 0 0 0 0 0 0 0 0 0 0 0 0 0 0 0 0 0 0 0 0 0 0 0 0 0 0 0 0 0 0 0 0 0 0 0 0 0 0 0 0 0 0 0 0 0 0 0 0 0 0 0 0 0 0 0 0 0 0 0 0 0 0 0 0 0 0 0 0 0 0 2 0 0 0 0 0 0 0 0 0 0 
0 1 1 0 1 1 0 0 1 0 0 1 0 0 1 0 1 1 0 0 1 0 0 1 0 0 1 0 0 1 0 1 1 0 0 1 0 0 1 
0.127107 0.143037 0.143198 733.225093 743.303880 0.237121 0.000000 0
2 0 0 0 0 0 0 0 0 0 0 0 0 2 0 0 0 2 0 0 2 0 0 0 0 2 0 0 0 0 2 0 0 0 0 2 0 0 0 0 0 0 0 0 0 0 0 0 2 0 0 0 0 0 0 0 0 0 2 0 2 0 0 0 0 0 2 0 0 2 0 0 0 0 0 0 0 0 0 0 0 0 0 0 0 0 0 2 0 0 0 0 0 0 0 2 0 2 0 0 
0 0 1 0 1 1 0 0 1 0 0 1 0 0 1 0 1 1 0 1 1 0 1 1 0 0 1 0 1 1 0 0 1 0 0 1 0 0 1 
0.287220 0.509145 0.511053 716.051849 416.604648 0.737433 0.000000 0
2 0 2 0 2 2 2 2 0 0 0 2 2 2 2 2 0 2 2 0 0 2 2 0 0 0 0 0 2 0 0 2 0 2 0 0 0 0 2 2 2 0 0 2 0 2 0 0 2 2 0 2 0 2 2 0 0 2 2 2 0 0 0 2 0 0 0 0 0 0 0 0 0 2 2 0 0 2 0 0 2 0 0 2 2 2 0 0 2 2 2 2 0 0 2 0 0 0 2 0 
0 0 1 0 0 1 0 0 0 0 1 0 0 0 1 0 1 1 0 0 0 0 1 1 0 1 1 0 1 1 0 0 0 0 0 1 0 1 1 
0.125484 0.558895 0.559755 721.385309 736.062607 0.048782 0.000000 0
0 0 0 0 0 0 0 0 0 0 0 0 0 0 0 0 0 0 0 0 0 0 0 0 0 0 0 0 0 0 0 0 0 0 0 0 0 0 0 0 0 0 0 0 0 0 0 0 0 0 0 0 0 0 0 0 0 0 0 0 0 0 0 0 0 0 0 0 0 0 0 0 0 0 0 0 0 0 0 0 0 0 0 0 0 0 0 0 0 0 0 0 0 0 0 0 0 0 0 0 
0 1 1 0 0 1 0 0 1 0 0 1 0 0 1 0 1 1 0 0 1 0 0 1 0 0 1 0 1 1 0 0 1 0 0 1 0 0 1 
0.094514 0.130012 0.130117 724.860980 736.994260 0.056130 0.000000 0
0 0 0 0 0 0 0 0 0 0 0 0 0 0 0 0 0 0 0 0 0 0 0 0 0 0 0 0 0 0 0 0 0 0 0 0 0 0 0 0 0 0 0 0 0 0 0 0 0 0 0 0 0 0 0 0 0 0 0 0 0 0 0 0 0 0 0 0 0 0 0 0 0 0 0 0 0 0 0 0 0 0 0 0 0 0 0 0 0 0 0 0 0 0 0 0 0 0 0 0 
0 0 1 0 1 1 0 0 1 0 1 1 0 0 1 0 1 1 0 1 1 0 1 1 0 0 1 0 0 1 0 1 1 0 0 1 0 0 1 
0.104156 0.101240 0.101258 722.467628 732.700008 0.053583 0.000000 0
0 0 0 0 0 0 0 0 0 0 0 0 0 0 0 0 0 0 0 0 0 0 0 0 0 0 0 0 0 0 0 0 0 0 0 0 0 0 0 0 0 0 0 0 0 0 0 0 0 0 0 0 0 0 0 0 0 0 0 0 0 0 0 0 0 0 2 0 0 0 0 0 0 0 0 0 0 0 0 0 0 0 0 0 0 0 0 0 0 0 0 0 0 0 0 0 0 0 0 0 
0 0 1 0 0 1 0 0 1 0 0 1 0 0 1 0 0 1 0 0 1 0 0 1 0 0 1 0 0 1 0 0 1 0 0 1 0 0 1 
0.178409 0.139088 0.139132 714.779722 597.436133 0.740662 0.000000 0
2 2 2 0 0 0 2 0 2 0 0 0 2 2 2 2 2 0 2 2 2 2 2 2 2 2 2 2 0 2 2 2 2 2 2 2 2 0 2 2 2 2 0 2 2 2 2 2 2 0 0 2 2 2 2 2 0 2 2 2 2 0 2 2 2 2 2 2 2 2 2 2 2 2 0 2 2 2 2 2 2 0 2 2 2 2 2 2 2 2 2 0 2 0 2 2 2 2 2 2 
0 0 1 0 1 1 0 0 1 0 0 1 0 1 1 0 0 1 0 1 1 0 1 1 0 0 1 0 0 1 0 0 1 0 1 1 0 0 0 
0.123051 0.133501 0.133569 710.618676 721.114880 0.024791 0.000000 0
0 0 0 0 0 0 0 0 0 0 0 0 0 0 0 0 0 0 0 0 0 0 0 0 0 0 0 0 0 0 0 0 0 0 0 0 0 0 0 0 0 0 0 0 0 0 0 0 0 0 0 0 0 0 0 0 0 0 0 0 0 0 0 0 0 0 0 0 0 0 0 0 0 0 0 0 0 0 0 0 0 0 0 0 0 0 0 0 0 0 0 0 0 0 0 0 0 0 0 0 
0 0 1 0 1 1 0 0 1 0 0 1 0 0 1 0 0 1 0 0 1 0 0 1 0 0 1 0 1 1 0 0 1 0 0 1 0 0 1 
0.307301 0.452886 0.452442 692.981282 489.216766 0.783441 0.000000 0
2 0 0 2 0 2 0 2 2 2 2 2 2 2 2 2 2 0 2 2 2 0 0 0 0 2 2 0 0 0 2 2 0 2 2 0 2 2 2 0 2 2 0 0 2 2 0 2 2 2 2 2 0 2 0 2 2 2 0 0 2 2 2 2 2 0 2 0 2 0 2 2 0 2 2 2 0 0 2 2 0 0 0 0 0 2 2 2 2 0 2 0 2 0 2 2 2 2 2 2 
0 0 1 0 1 1 0 0 0 0 0 1 0 0 1 0 0 1 0 1 1 0 0 1 0 0 1 0 0 1 0 1 1 0 0 1 0 0 1 
0.312260 0.454645 0.452994 690.843058 424.421493 0.768608 0.000000 0
0 2 2 0 2 0 2 0 0 0 0 0 0 0 0 0 2 2 2 0 2 0 2 0 2 0 2 0 0 0 0 0 0 2 2 2 2 0 0 0 0 2 0 0 0 0 2 2 0 0 0 0 0 0 0 0 2 2 0 2 2 2 0 0 0 2 0 2 2 2 2 2 2 0 2 2 2 0 2 0 2 0 0 2 0 2 2 2 0 0 0 0 2 2 0 0 2 0 0 0 
0 0 0 0 0 1 0 0 0 0 0 1 0 1 1 0 0 1 0 0 1 0 0 1 0 1 1 0 0 1 0 0 1 0 0 1 0 0 1 
0.131616 0.140389 0.140389 705.276376 715.822681 0.092048 0.000000 0
0 0 0 0 0 0 0 0 0 0 0 0 0 0 0 0 0 0 0 0 0 0 0 0 0 0 0 0 0 0 0 0 0 0 0 0 0 0 0 0 0 0 0 0 0 0 0 0 0 0 0 0 0 0 0 0 0 0 0 0 0 0 0 0 0 0 0 0 0 0 0 0 0 0 0 0 0 0 0 0 0 0 0 0 0 0 0 0 0 0 0 0 0 0 0 0 0 0 0 0 
0 0 1 0 1 1 0 0 1 0 0 1 0 0 1 0 0 1 0 0 1 0 0 1 0 0 1 0 0 1 0 0 1 0 0 1 0 0 1 
0.144069 0.134184 0.134286 721.774474 728.895929 0.077346 0.000000 0
0 0 0 0 0 0 0 0 0 0 0 0 0 0 0 0 0 0 0 0 0 0 0 0 0 0 0 0 0 0 0 0 0 0 0 0 0 0 0 0 0 0 0 0 0 0 0 0 0 0 0 0 0 0 0 0 0 0 0 0 0 0 0 0 0 0 0 0 0 0 0 0 0 0 0 0 0 0 0 0 0 0 0 0 0 0 0 0 0 0 0 0 0 0 0 0 0 0 0 0 
0 0 1 0 0 1 0 1 1 0 1 1 0 0 1 0 0 1 0 0 1 0 0 1 0 0 1 0 1 1 0 0 1 0 0 1 0 1 1 
0.125620 0.183504 0.183988 720.790806 733.682794 0.271422 0.000000 0
0 2 0 0 0 0 2 0 0 0 2 2 0 0 0 0 2 0 2 0 0 2 0 0 0 2 2 0 0 0 0 0 2 0 2 0 2 0 0 2 2 0 2 0 0 0 2 0 2 2 0 0 0 0 0 0 0 0 2 0 0 2 0 0 0 0 0 0 2 0 2 0 0 0 0 0 0 2 2 2 0 0 0 0 2 0 0 0 0 0 0 0 0 2 2 0 0 0 0 0 
0 0 1 0 0 1 0 0 1 0 0 1 0 0 1 0 1 1 0 0 1 0 0 1 0 0 1 0 0 1 0 1 1 0 0 1 0 0 1 
0.122644 0.641236 0.644102 723.121072 729.372914 0.096067 0.000000 0
0 0 0 0 0 0 0 0 0 0 0 0 0 0 0 0 0 0 0 0 0 0 0 0 0 0 0 0 0 0 0 0 0 0 0 0 2 0 0 0 0 0 0 0 0 0 0 0 0 0 0 0 0 0 0 0 0 0 0 0 0 0 0 0 0 0 0 0 0 0 0 0 0 0 0 0 0 0 0 0 0 0 0 0 0 0 0 0 0 0 0 0 0 0 0 0 0 0 0 0 
0 0 1 0 0 1 0 1 1 0 0 1 0 0 1 0 0 1 0 0 1 0 0 1 0 0 1 0 0 0 0 0 1 0 0 1 0 0 1 
0.097181 0.139069 0.139208 734.374399 744.950085 0.025868 0.000000 0
0 0 0 0 0 0 0 0 0 0 0 0 0 0 0 0 0 0 0 0 0 0 0 0 0 0 0 0 0 0 0 0 0 0 0 0 0 0 0 0 0 0 0 0 0 0 0 0 0 0 0 0 0 0 0 0 0 0 0 0 0 0 0 0 0 0 0 0 0 0 0 0 0 0 0 0 0 0 0 0 0 0 0 0 0 0 0 0 0 0 0 0 0 0 0 0 0 0 0 0 
0 0 1 0 0 1 0 0 1 0 0 1 0 0 1 0 0 1 0 0 1 0 1 1 0 0 1 0 1 1 0 0 1 0 1 1 0 0 1 
0.096336 0.096340 0.096360 738.096496 746.096839 0.051257 0.000000 0
0 0 0 0 0 0 0 0 0 0 0 0 0 0 0 0 0 0 0 0 0 0 0 0 0 0 0 0 0 0 0 0 0 0 0 0 0 0 0 0 0 0 0 0 0 0 0 0 0 0 0 0 0 0 0 0 0 0 0 0 0 0 0 0 0 0 0 0 0 0 0 0 0 0 0 0 0 0 0 0 0 0 0 0 0 0 0 0 0 0 0 0 0 0 0 0 0 0 0 0 
0 0 1 0 0 1 0 1 1 0 1 1 0 0 1 0 1 1 0 0 1 0 0 1 0 0 1 0 1 1 0 0 1 0 0 1 0 0 1 
0.099766 0.099858 0.099883 735.541297 743.883172 0.045087 0.000000 0
0 0 0 0 0 0 2 0 0 0 0 0 0 0 0 0 0 0 0 0 0 0 0 0 0 0 0 0 0 0 0 0 0 0 0 0 0 0 0 0 0 0 0 0 0 0 0 0 0 0 0 0 0 0 0 0 0 0 0 0 0 0 0 0 0 0 0 0 0 0 0 0 0 0 0 0 0 0 0 0 0 0 0 0 0 0 0 0 0 0 0 0 0 0 0 0 0 0 0 0 
0 0 1 0 0 1 0 0 1 0 0 1 0 1 1 0 0 1 0 0 1 0 1 1 0 1 1 0 0 1 0 0 1 0 0 1 0 0 1 
0.107481 0.132199 0.132359 729.299768 737.126316 0.058540 0.000000 0
0 0 0 0 0 0 0 0 0 0 0 0 0 0 0 0 0 0 0 0 0 0 0 0 0 0 0 0 0 0 0 0 0 0 0 0 0 0 0 0 0 0 0 0 0 0 0 0 0 0 0 0 0 0 0 0 0 0 0 0 0 0 0 0 0 0 0 0 0 0 0 0 0 0 0 0 0 0 0 0 0 0 0 0 0 0 0 0 0 0 0 0 0 0 0 0 0 0 0 0 
0 0 1 0 0 1 0 0 1 0 0 1 0 1 1 0 0 1 0 0 1 0 0 1 0 0 1 0 0 1 0 0 1 0 1 1 0 0 1 
0.093176 0.130731 0.130841 726.818909 737.438512 0.080704 0.000000 0
0 0 0 0 0 0 0 0 0 0 0 0 0 0 0 0 0 0 0 0 0 0 0 0 0 0 0 0 0 0 0 0 0 0 0 0 0 0 0 0 0 0 0 0 0 0 0 0 0 0 0 0 0 0 0 0 0 0 0 0 0 0 0 0 0 0 0 0 0 0 0 0 0 0 0 0 0 0 0 0 0 0 0 0 0 0 0 0 0 0 0 0 0 0 0 0 0 0 0 0 
0 0 1 0 0 1 0 1 1 0 0 1 0 0 1 0 0 1 0 1 1 0 0 1 0 0 1 0 0 1 0 0 1 0 0 1 0 0 1 
0.103117 0.103199 0.103225 723.992278 733.460193 0.025374 0.000000 0
0 0 0 0 0 0 0 0 0 0 0 0 0 0 0 0 0 0 0 0 0 0 0 0 0 0 0 0 0 0 0 0 0 0 0 0 0 0 0 0 0 0 0 0 0 0 0 0 0 0 0 0 0 0 0 0 0 0 0 0 0 0 0 0 0 0 0 0 0 0 0 0 0 0 0 0 0 0 0 0 0 0 0 0 0 0 0 0 0 0 0 0 0 0 0 0 0 0 0 0 
0 0 1 0 0 1 0 0 1 0 0 1 0 0 1 0 0 1 0 0 1 0 0 1 0 1 1 0 0 1 0 0 1 0 0 1 0 0 1 
0.092050 0.091283 0.091291 722.095903 731.940676 0.042975 0.000000 0
0 0 0 0 0 0 0 0 0 0 2 0 0 0 0 0 0 0 0 0 0 0 0 0 0 0 0 0 0 0 0 0 0 0 0 0 0 0 0 0 0 0 0 0 0 0 0 0 0 0 0 0 0 0 0 0 0 0 0 0 0 0 0 0 0 0 0 0 0 0 0 0 0 0 0 0 0 0 0 0 0 0 0 0 0 0 0 0 0 0 0 0 0 0 0 0 0 0 0 0 
0 0 1 0 1 1 0 0 1 0 1 1 0 0 1 0 1 1 0 1 1 0 1 1 0 0 1 0 0 1 0 0 1 0 1 1 0 1 1 
0.103338 0.098739 0.098751 718.798828 728.975297 0.048523 0.000000 0
0 0 0 0 0 0 0 0 0 0 0 0 0 0 0 0 0 0 0 0 0 0 0 0 0 0 0 0 0 0 0 0 0 0 0 0 0 0 0 0 0 0 0 0 0 0 0 0 0 0 0 0 0 0 0 0 0 0 0 0 0 0 0 0 0 0 0 0 0 0 0 0 0 0 0 0 0 0 0 0 0 0 0 0 0 0 0 0 0 0 0 0 0 0 0 0 0 0 0 0 
0 0 1 0 0 1 0 0 1 0 0 1 0 0 1 0 0 1 0 0 1 0 0 1 0 0 1 0 0 1 0 0 1 0 0 1 0 0 1 
0.117644 0.112524 0.112557 713.666710 723.720339 0.082802 0.000000 0
0 0 0 0 0 0 0 0 0 0 0 0 0 0 0 0 0 0 0 0 0 0 0 0 0 0 0 0 0 0 0 0 0 0 0 0 0 0 0 0 0 0 0 0 0 0 0 0 0 0 0 0 0 0 0 0 0 0 0 0 0 0 0 0 0 0 0 0 0 0 0 0 0 0 0 0 0 0 0 0 0 0 0 0 0 0 0 0 0 0 0 0 0 0 0 0 0 0 0 0 
0 1 1 0 1 1 0 0 0 0 0 1 0 0 1 0 0 1 0 1 1 0 0 1 0 1 1 0 0 1 0 0 1 0 0 1 0 0 1 
0.233391 0.192834 0.192943 703.236082 526.101908 0.804772 0.000000 0
2 2 2 2 2 2 0 2 2 2 2 2 2 0 2 2 2 2 2 2 2 2 2 0 2 2 2 2 2 2 0 2 2 2 2 2 2 2 2 2 2 2 0 0 2 0 0 2 2 2 2 0 2 2 2 0 2 2 2 2 2 2 2 0 0 0 2 0 2 2 2 2 0 2 2 0 2 2 2 2 2 0 2 2 2 2 2 0 2 2 0 2 2 2 0 2 2 0 2 2 
0 0 1 0 0 1 0 0 1 0 0 1 0 1 1 0 1 1 0 1 1 0 1 1 0 1 1 0 1 1 0 0 1 0 1 1 0 0 1 
0.123354 0.132807 0.132810 710.800503 723.412031 0.094053 0.000000 0
0 0 0 0 0 0 0 0 0 0 0 0 0 0 0 0 0 0 0 0 0 0 0 0 0 0 0 0 0 0 0 0 0 0 0 0 0 0 0 0 0 0 0 0 0 0 0 0 0 0 0 0 0 0 0 0 0 0 0 0 0 0 0 0 0 0 0 0 0 0 0 0 0 0 0 0 0 0 0 0 0 0 0 0 0 0 0 0 0 0 0 0 0 0 0 0 0 0 0 0 
0 0 1 0 1 1 0 0 1 0 0 1 0 0 1 0 0 1 0 1 1 0 1 1 0 1 1 0 0 1 0 0 1 0 1 1 0 0 1 
0.092920 0.094158 0.094172 716.934632 730.845496 0.084079 0.000000 0
0 0 0 0 0 0 0 0 0 0 0 0 0 0 0 0 0 0 0 0 0 0 0 0 0 0 0 0 0 0 0 0 0 0 0 0 0 0 0 0 0 0 0 0 0 0 0 0 0 0 0 0 0 0 0 0 0 0 0 0 0 0 0 0 0 0 0 0 0 0 0 2 0 0 0 0 0 0 0 0 0 0 0 0 2 0 0 0 0 0 0 0 0 0 0 0 0 0 0 0 
0 0 1 0 1 1 0 1 1 0 0 1 0 0 1 0 0 1 0 0 1 0 0 1 0 0 1 0 1 1 0 1 1 0 0 1 0 0 1 
0.121367 0.132394 0.132470 730.087548 739.672706 0.288244 0.000000 0
0 0 0 0 2 0 0 0 0 0 0 2 0 2 0 2 0 0 0 0 0 0 0 0 0 0 2 2 0 0 2 2 0 2 0 2 2 2 0 0 2 0 0 0 2 2 0 0 0 0 2 0 0 0 2 2 0 0 0 0 0 0 0 0 0 0 0 0 0 0 0 0 0 0 0 0 0 0 2 0 0 0 2 0 2 0 0 2 0 2 0 2 2 0 0 0 0 0 2 0 
0 0 1 0 0 1 0 1 1 0 1 1 0 0 1 0 0 1 0 0 1 0 0 1 0 0 1 0 0 1 0 1 1 0 0 1 0 1 1 
0.133918 0.616862 0.619334 726.734933 739.850342 0.286269 0.000000 0
0 2 2 0 0 0 0 2 0 2 0 0 0 2 2 0 2 0 0 0 0 0 0 0 0 0 0 0 0 0 2 2 0 2 2 2 0 0 2 0 0 2 0 0 0 0 0 0 2 0 0 0 0 2 0 0 0 2 0 2 0 2 0 0 0 0 0 2 2 0 0 0 0 2 0 0 2 0 0 0 0 0 2 0 2 2 0 0 0 0 2 0 0 0 0 0 0 0 0 0 
0 0 1 0 0 1 0 1 1 0 0 1 0 0 1 0 0 1 0 1 1 0 1 1 0 0 1 0 1 1 0 1 1 0 1 1 0 0 1 
0.285080 11.062659 43.746348 715.887266 312.553399 0.451892 0.000000 1
1 1 2 1 1 1 1 3 1 1 0 0 3 0 1 1 3 1 1 1 3 2 3 1 1 2 1 0 3 1 1 3 2 2 1 3 1 1 0 0 1 1 1 0 3 3 1 3 1 1 3 3 2 2 3 0 1 0 3 0 1 1 1 0 1 0 3 0 3 0 1 0 1 3 0 0 1 0 3 3 3 0 1 1 1 3 1 1 1 3 1 1 1 3 1 0 0 3 2 1 
0 1 1 0 0 0 0 0 1 0 0 0 0 0 0 0 0 1 0 0 1 0 1 0 0 0 0 0 0 1 0 1 1 0 1 1 0 1 0 
0.109918 0.597174 0.599595 733.115489 744.777071 0.052643 0.000000 0
0 0 0 0 0 0 0 0 0 0 0 0 0 0 0 0 0 0 0 0 0 0 0 0 0 0 0 0 0 0 0 0 0 0 0 0 0 0 0 0 0 0 0 0 0 0 0 0 0 0 0 0 0 0 0 0 0 0 0 0 0 0 0 0 0 0 0 0 0 0 0 0 0 0 0 0 0 0 0 0 0 0 0 0 0 0 0 0 0 0 0 0 0 0 0 0 0 0 0 0 
0 0 1 0 0 1 0 1 1 0 0 1 0 0 1 0 0 1 0 0 1 0 1 1 0 0 1 0 1 1 0 0 1 0 1 1 0 1 1 
0.108166 0.122284 0.122349 736.104187 742.723991 0.041037 0.000000 0
0 0 0 0 0 0 0 0 0 0 0 0 0 0 2 0 0 0 0 0 0 0 0 0 0 0 0 0 0 0 0 0 0 0 0 0 0 0 0 0 0 0 0 0 0 0 0 0 0 0 0 0 0 0 0 0 0 0 0 0 0 0 0 0 0 0 0 0 0 0 0 0 0 0 0 0 0 0 0 0 0 0 0 0 0 0 0 0 0 0 0 0 0 0 0 0 0 0 0 0 
0 0 1 0 1 1 0 1 1 0 0 1 0 0 1 0 1 1 0 0 1 0 0 1 0 0 1 0 1 1 0 0 1 0 0 1 0 0 1 
0.103183 0.098980 0.098995 734.259551 741.126285 0.025635 0.000000 0
0 0 0 0 0 0 0 0 0 0 0 0 0 0 0 0 0 0 0 0 0 0 0 0 0 0 0 0 0 0 0 0 0 0 0 0 0 0 0 0 0 0 0 0 0 0 0 0 0 0 0 0 0 0 0 0 0 0 0 0 0 0 0 0 0 0 0 0 0 0 0 0 0 0 0 0 0 0 0 0 0 0 0 0 0 0 0 0 0 0 0 0 0 0 0 0 0 0 0 0 
0 0 1 0 0 1 0 0 1 0 1 1 0 1 1 0 1 1 0 0 1 0 1 1 0 0 1 0 0 1 0 1 1 0 0 1 0 0 1 
0.094097 0.097083 0.097115 729.785319 737.913922 0.054037 0.000000 0
0 0 0 0 0 0 0 0 0 0 0 0 0 0 0 0 0 0 0 0 0 0 0 0 0 0 0 0 0 0 0 0 0 0 0 0 0 0 0 0 0 0 0 0 0 0 0 0 0 0 0 0 0 0 0 0 0 0 0 0 0 0 0 0 0 0 0 0 0 0 0 0 0 0 0 0 0 0 0 0 0 0 0 0 0 0 0 0 0 0 0 0 0 0 0 0 0 0 0 0 
0 0 1 0 0 1 0 0 1 0 0 1 0 0 1 0 0 1 0 0 1 0 0 1 0 0 1 0 0 1 0 0 1 0 0 1 0 0 1 
0.104456 0.102556 0.102578 723.807303 731.753047 0.055054 0.000000 0
0 0 0 0 0 0 0 0 0 0 0 0 0 0 0 0 0 0 0 0 0 0 0 0 0 0 0 0 0 0 0 0 0 0 0 0 0 0 0 0 0 0 0 0 0 0 0 0 0 2 0 0 0 0 0 0 0 0 0 0 0 0 0 0 0 0 0 0 0 0 0 0 0 0 0 0 0 0 0 0 0 0 0 0 0 0 0 0 0 0 0 0 0 0 0 0 0 0 0 0 
0 1 1 0 0 1 0 0 1 0 0 1 0 0 1 0 1 1 0 0 1 0 1 1 0 0 1 0 0 1 0 0 1 0 0 1 0 0 1 
0.210699 0.160664 0.160718 712.463998 571.179085 0.760068 0.000000 0
2 2 0 2 2 0 0 2 2 2 2 2 2 2 2 2 2 2 2 2 2 2 2 2 2 2 2 2 0 0 2 2 2 2 2 2 2 2 2 2 2 2 2 2 2 0 2 2 2 2 2 0 0 2 2 2 0 2 2 2 2 0 2 2 0 2 0 0 2 2 2 2 2 2 2 2 2 2 2 2 0 2 2 2 2 2 0 2 2 2 0 2 2 0 0 2 2 2 2 0 
0 1 1 0 0 1 0 1 1 0 0 1 0 0 0 0 0 1 0 0 1 0 0 1 0 0 1 0 1 1 0 1 0 0 1 1 0 1 1 
0.119506 0.111674 0.111689 715.983893 724.044834 0.025313 0.000000 0
0 0 0 0 0 0 0 0 0 0 0 0 0 0 0 0 0 0 0 0 0 0 0 0 0 0 0 0 0 0 0 0 0 0 0 0 0 0 0 0 0 0 0 0 0 0 0 0 0 0 0 0 0 0 0 0 0 0 0 0 0 0 0 0 0 0 0 0 0 0 0 0 0 0 0 0 0 0 0 0 0 0 0 0 0 0 0 0 0 0 0 0 0 0 0 0 0 0 0 0 
0 1 1 0 1 0 0 1 1 0 0 1 0 0 1 0 1 1 0 0 1 0 1 1 0 1 1 0 0 1 0 0 1 0 1 1 0 0 1 
0.093892 0.094461 0.094482 717.882688 728.929392 0.050891 0.000000 0
0 0 0 0 0 0 0 0 0 0 0 0 0 0 0 0 0 0 0 0 0 0 0 0 0 0 0 0 0 0 0 0 0 0 0 0 0 0 0 0 0 0 0 0 0 0 0 0 0 0 0 0 0 0 0 0 0 0 0 0 0 0 0 0 0 0 0 0 0 0 0 0 0 0 0 0 0 0 0 0 0 0 0 0 0 0 0 0 0 0 0 0 0 0 0 0 0 0 0 0 
0 0 1 0 0 1 0 1 1 0 1 1 0 0 1 0 0 1 0 1 1 0 0 1 0 1 1 0 0 1 0 0 1 0 1 1 0 0 1 
0.095771 0.104366 0.104488 717.188090 730.829321 0.024697 0.000000 0
0 0 0 0 0 0 0 0 0 0 0 0 0 0 0 0 0 0 0 0 0 0 0 0 0 0 0 0 0 0 0 0 0 0 0 0 0 0 0 0 0 0 0 0 0 0 0 0 0 0 0 0 0 0 0 0 0 0 0 0 0 0 0 0 0 0 0 0 0 0 0 0 0 0 0 0 0 0 0 0 0 0 0 0 0 0 0 0 0 0 0 0 0 0 0 0 0 0 0 0 
0 0 1 0 0 1 0 0 1 0 0 1 0 0 1 0 0 1 0 0 1 0 0 1 0 0 1 0 0 1 0 1 1 0 0 1 0 1 1 
0.112464 0.108963 0.108996 715.769321 729.860668 0.053152 0.000000 0
0 0 0 0 0 0 0 0 0 0 0 0 0 0 0 0 0 0 0 0 0 0 0 0 0 0 0 0 0 0 0 0 0 0 0 0 0 0 0 0 0 0 0 0 0 0 0 0 0 0 0 0 0 0 0 0 0 0 0 0 0 0 0 0 0 0 0 0 0 0 0 0 0 0 0 0 0 0 0 0 0 0 0 0 0 0 0 0 0 0 0 0 0 0 0 0 0 0 0 0 
0 0 1 0 0 1 0 0 1 0 0 1 0 1 1 0 0 1 0 0 1 0 1 1 0 0 1 0 0 1 0 0 1 0 0 1 0 0 1 
0.091669 0.091871 0.091883 720.780323 735.161895 0.025203 0.000000 0
0 0 0 0 0 0 0 0 0 0 0 0 0 0 0 0 0 0 0 0 0 0 0 0 0 0 0 0 0 0 0 0 0 0 0 0 0 0 0 0 0 0 0 0 0 0 0 0 0 0 0 0 0 0 0 0 0 0 0 0 0 0 0 0 0 0 0 0 0 0 0 0 0 0 0 0 0 0 0 0 0 0 0 0 0 0 0 0 0 0 0 0 0 0 0 0 0 0 0 0 
0 0 1 0 0 1 0 0 1 0 0 1 0 0 1 0 0 1 0 0 1 0 0 1 0 1 1 0 0 1 0 0 1 0 0 1 0 0 1 
0.088902 0.087069 0.087076 724.750318 738.877931 0.101363 0.000000 0
0 0 0 0 0 0 0 0 0 0 0 0 0 0 0 0 0 0 0 0 0 0 0 0 0 0 0 0 0 0 0 0 0 0 0 0 0 0 0 0 0 0 0 0 0 0 0 0 0 0 0 0 0 0 0 0 0 0 0 0 0 0 0 0 2 0 0 0 0 0 0 0 0 0 0 0 0 0 0 0 0 0 0 0 0 0 0 0 0 0 0 0 0 0 0 0 0 0 0 0 
0 0 1 0 0 1 0 0 1 0 0 1 0 1 1 0 0 1 0 0 1 0 1 1 0 0 1 0 0 1 0 0 1 0 0 1 0 1 1 
0.131809 0.120048 0.120075 731.175965 742.212502 0.300792 0.000000 0
0 0 2 0 0 0 0 0 2 0 2 0 2 2 0 0 0 0 2 0 2 2 0 2 2 2 0 0 0 2 0 2 0 2 2 0 0 2 2 2 0 0 2 0 0 0 0 0 2 2 0 0 0 0 2 0 0 0 0 0 2 0 2 2 0 2 2 0 0 2 0 2 2 0 2 2 0 0 2 0 0 0 0 0 0 0 0 0 0 0 2 0 0 0 0 0 2 2 0 0 
0 0 1 0 0 1 0 1 1 0 0 1 0 0 1 0 1 1 0 0 1 0 1 1 0 0 1 0 0 1 0 0 1 0 0 1 0 1 1 
0.227441 0.209501 0.209679 723.576824 528.466712 0.683429 0.000000 0
2 2 2 0 2 0 2 2 2 2 0 0 0 0 2 0 0 0 2 0 2 2 0 0 0 2 2 0 2 2 2 2 2 0 2 2 2 0 0 2 2 2 2 0 2 2 2 2 0 0 2 2 2 2 0 2 2 2 2 2 2 0 0 2 2 2 2 0 2 0 2 0 0 2 2 2 2 2 2 0 0 2 2 0 2 2 2 0 0 2 2 2 0 2 2 2 2 0 2 0 
0 0 0 0 0 1 0 1 1 0 0 1 0 0 1 0 0 1 0 1 1 0 0 1 0 0 1 0 1 1 0 0 0 0 1 1 0 0 1 
0.143124 0.621177 0.623629 729.563146 742.392846 0.306508 0.000000 0
2 2 2 0 2 0 0 0 2 0 2 0 2 0 0 0 0 0 2 0 0 0 0 0 2 0 0 2 0 0 0 0 0 2 2 0 0 2 2 0 0 0 0 0 0 0 0 0 0 0 0 2 2 2 0 2 2 0 0 2 2 2 0 0 0 0 0 0 2 2 2 0 0 2 0 2 2 0 2 0 0 0 0 0 0 0 0 2 0 2 0 2 2 0 2 2 0 0 2 2 
0 1 1 0 0 1 0 0 1 0 0 1 0 0 1 0 1 1 0 1 1 0 0 1 0 0 1 0 1 1 0 1 1 0 1 1 0 1 1 
0.114841 0.147330 0.147452 733.387092 744.059957 0.286990 0.000000 0
0 0 0 0 2 2 2 2 0 0 0 0 0 0 0 0 0 0 0 0 0 0 0 0 0 0 0 0 0 0 0 0 2 0 0 0 2 0 0 2 2 0 0 0 2 0 2 0 0 0 0 0 0 0 2 0 0 0 2 2 0 2 0 0 2 2 2 2 2 0 2 0 0 2 2 0 0 0 2 0 0 2 0 2 0 0 0 0 0 2 2 2 0 0 0 0 2 0 0 0 
0 1 1 0 0 1 0 0 1 0 0 1 0 0 1 0 0 1 0 1 1 0 0 1 0 0 1 0 0 1 0 0 1 0 1 1 0 0 1 
0.104583 0.106539 0.106565 733.099151 741.595507 0.083908 0.000000 0
0 0 0 0 0 0 0 0 0 0 0 0 0 0 0 0 0 0 0 0 0 0 0 0 0 0 0 0 0 0 0 0 0 0 0 0 0 0 0 0 0 0 0 0 0 0 0 0 0 0 0 0 0 0 0 0 0 0 0 0 0 0 0 0 0 0 0 0 0 0 0 0 0 0 0 0 0 0 0 0 0 0 0 0 0 0 0 0 0 0 0 0 0 0 0 0 0 0 0 0 
0 1 1 0 0 1 0 0 1 0 0 1 0 1 1 0 0 1 0 0 1 0 1 1 0 1 1 0 0 1 0 1 1 0 0 1 0 1 1 
0.099651 0.095733 0.095744 730.294256 735.052995 0.042490 0.000000 0
0 0 0 0 0 0 0 0 0 0 0 0 0 0 0 0 0 0 0 0 0 0 0 0 0 0 0 0 0 0 0 0 0 0 0 0 0 0 0 0 0 0 0 0 0 0 0 0 0 0 0 0 0 0 0 0 0 0 0 0 0 0 0 0 0 0 0 0 0 0 0 0 0 0 0 0 0 0 0 0 0 0 0 0 0 0 0 0 0 0 0 0 0 0 0 0 0 0 0 0 
0 0 1 0 0 1 0 0 1 0 0 1 0 0 1 0 1 1 0 0 1 0 0 1 0 1 1 0 0 1 0 1 1 0 0 1 0 0 1 
0.093908 0.092032 0.092042 725.721622 732.678850 0.051288 0.000000 0
0 0 0 0 0 0 0 0 0 0 0 0 0 0 0 0 0 0 0 0 0 0 0 0 0 0 0 0 0 0 0 0 0 0 0 0 0 0 0 0 0 0 0 0 0 0 0 0 0 0 0 0 0 0 0 0 0 0 0 0 0 0 0 0 0 0 0 0 0 0 0 0 0 0 0 0 0 0 0 0 0 0 0 0 0 0 0 0 0 0 0 0 0 0 0 0 0 0 0 0 
0 0 1 0 0 1 0 0 1 0 0 1 0 1 1 0 0 1 0 0 1 0 0 1 0 0 1 0 0 1 0 0 1 0 1 1 0 0 1 
0.106681 0.104261 0.104274 717.539739 722.470683 0.054149 0.000000 0
0 0 0 0 0 0 0 0 0 0 0 0 0 0 0 0 0 0 0 0 0 0 0 0 0 0 0 0 0 0 0 0 0 0 0 0 0 0 0 0 0 0 0 0 0 0 0 0 0 0 0 0 0 0 0 0 0 0 0 0 0 0 0 0 0 0 0 0 0 0 0 0 0 0 2 0 0 0 0 0 0 0 0 0 0 0 0 0 0 0 0 0 0 0 0 0 0 0 0 0 
0 0 1 0 1 1 0 1 1 0 1 1 0 0 1 0 0 1 0 0 1 0 1 1 0 0 1 0 0 1 0 0 1 0 0 1 0 1 1 
0.336732 0.232648 0.232777 697.712613 343.006926 0.663307 0.000000 0
0 2 0 0 2 2 0 2 2 2 0 0 0 2 0 0 2 0 2 2 2 0 0 0 2 0 0 0 2 2 2 0 0 0 0 0 0 0 0 0 0 0 2 0 0 0 0 0 2 0 2 0 0 0 0 2 0 0 2 0 2 0 0 0 0 0 2 2 0 0 2 2 0 0 0 0 0 2 0 0 0 0 0 0 0 2 0 0 2 2 2 2 0 0 0 0 0 2 2 0 
0 1 1 0 1 1 0 1 1 0 0 0 0 1 0 0 0 0 0 0 1 0 0 0 0 0 0 0 1 1 0 0 0 0 0 1 0 0 1 
0.268679 0.198121 0.198208 702.340811 514.056312 0.760045 0.000000 0
0 2 2 2 2 2 2 2 0 2 0 0 0 2 2 0 2 2 2 2 0 0 2 2 2 2 2 0 0 0 2 2 2 2 2 0 2 0 2 2 2 2 2 0 2 2 0 2 2 0 2 0 2 2 0 2 2 2 2 2 0 2 2 2 2 2 0 2 2 2 2 0 0 2 0 2 2 0 0 2 0 2 0 2 0 2 2 0 2 2 2 2 2 0 2 0 2 0 2 0 
0 0 1 0 0 1 0 1 0 0 0 1 0 0 1 0 0 1 0 0 1 0 0 1 0 0 1 0 0 1 0 0 1 0 0 1 0 0 1 
0.125109 0.125371 0.125502 714.145770 724.528874 0.025252 0.000000 0
0 0 0 0 0 0 0 0 0 0 0 0 0 0 0 0 0 0 0 0 0 0 0 0 0 0 0 0 0 0 0 0 0 0 0 0 0 0 0 0 0 0 0 0 0 0 0 0 0 0 0 0 0 0 0 0 0 0 0 0 0 0 0 0 0 0 0 0 0 0 0 0 0 0 0 0 0 0 0 0 0 0 0 0 0 0 0 0 0 0 0 0 0 0 0 0 0 0 0 0 
0 0 1 0 1 1 0 1 1 0 1 1 0 1 1 0 0 1 0 0 1 0 1 1 0 0 1 0 0 1 0 0 1 0 0 1 0 0 1 
0.106961 0.184710 0.185879 717.424178 732.530709 0.269882 0.000000 0
0 0 0 0 0 2 0 0 0 2 0 0 0 0 0 0 0 0 0 2 0 2 0 0 0 2 0 0 0 0 0 0 0 2 0 0 0 2 0 0 2 0 0 0 0 2 2 0 0 0 0 2 0 0 2 0 0 0 0 0 0 2 2 0 2 2 0 0 0 0 2 0 0 0 0 2 0 0 0 0 0 0 0 0 0 0 2 0 0 2 0 0 0 2 0 0 0 0 2 2 
0 0 1 0 1 1 0 0 1 0 1 1 0 0 1 0 0 1 0 0 1 0 0 1 0 0 1 0 1 1 0 0 1 0 0 1 0 0 1 
0.095321 0.103476 0.103598 720.794447 736.161376 0.053288 0.000000 0
0 0 0 0 0 0 0 0 0 0 0 0 0 0 0 0 0 0 0 0 0 0 0 0 0 0 0 0 0 0 0 0 0 0 0 0 0 0 0 0 0 0 0 0 0 0 0 0 0 0 0 0 0 0 0 0 0 0 0 0 0 0 0 0 0 0 0 0 0 0 0 0 0 0 0 0 0 0 0 0 0 0 0 0 0 0 0 0 0 0 0 0 0 0 0 0 0 0 0 0 
0 0 1 0 1 1 0 1 1 0 0 1 0 0 1 0 0 1 0 0 1 0 0 1 0 0 1 0 1 1 0 0 1 0 1 1 0 0 1 
0.089850 0.089086 0.089100 724.962793 739.794945 0.024856 0.000000 0
0 0 0 0 0 0 0 0 0 0 0 0 0 0 0 0 0 0 0 0 0 0 0 0 0 0 0 0 0 0 0 0 0 0 0 0 0 0 0 0 0 0 0 0 0 0 0 0 0 0 0 0 0 0 0 0 0 0 0 0 0 0 0 0 0 0 0 0 0 0 0 0 0 0 0 0 0 0 0 0 0 0 0 0 0 0 0 0 0 0 0 0 0 0 0 0 0 0 0 0 
0 1 1 0 0 1 0 1 1 0 0 1 0 0 1 0 1 1 0 0 1 0 0 1 0 1 1 0 0 1 0 0 1 0 0 1 0 0 1 
0.088684 0.086635 0.086641 728.020187 742.481928 0.058096 0.000000 0
0 0 0 0 0 0 0 0 0 0 0 0 0 0 0 0 0 0 0 0 0 0 0 0 0 0 0 0 0 0 0 0 0 0 0 0 0 0 0 0 0 0 0 0 0 0 0 0 0 0 0 0 0 0 0 0 0 0 0 0 0 0 0 0 0 0 0 0 0 0 0 0 0 0 0 0 0 0 0 0 0 0 0 0 0 0 0 0 0 0 0 0 0 0 0 0 0 0 0 0 
0 1 1 0 1 1 0 1 1 0 0 1 0 1 1 0 0 1 0 0 1 0 1 1 0 0 1 0 0 1 0 1 1 0 0 1 0 0 1 
0.122717 0.113872 0.113896 729.812864 742.957632 0.027051 0.000000 0
0 0 0 0 0 0 0 0 0 0 0 0 0 0 0 0 0 0 0 0 0 0 0 0 0 0 0 0 0 0 0 0 0 0 0 0 0 0 0 0 0 0 0 0 0 0 0 0 0 0 0 0 0 0 0 0 0 0 0 0 0 0 0 0 0 0 0 0 0 0 0 0 0 0 0 0 0 0 0 0 0 0 0 0 0 0 0 0 0 0 0 0 0 0 0 0 0 0 0 0 
0 0 1 0 1 1 0 0 1 0 0 1 0 0 1 0 0 1 0 1 1 0 0 1 0 1 1 0 1 1 0 0 1 0 0 1 0 0 1 
0.134460 0.123009 0.123041 728.998204 741.832089 0.301518 0.000000 0
2 2 0 2 2 2 2 2 2 0 0 2 0 2 0 2 0 0 2 0 0 0 2 0 0 0 0 2 2 2 2 2 0 0 0 0 2 0 0 0 0 2 0 2 2 0 0 2 2 0 0 0 0 0 2 0 0 2 0 0 0 2 2 2 0 2 2 2 2 2 0 2 0 0 2 2 0 0 0 0 0 0 0 2 0 2 2 0 0 0 2 0 2 2 0 0 2 0 0 0 
0 1 1 0 1 1 0 0 1 0 0 1 0 1 1 0 0 1 0 0 1 0 0 1 0 0 1 0 0 1 0 0 1 0 0 0 0 0 1 
0.121887 0.131313 0.131385 730.958928 742.983910 0.303099 0.000000 0
0 2 2 0 2 2 0 0 0 0 2 0 0 0 2 0 0 2 0 2 0 2 2 0 0 2 0 2 0 2 0 0 2 0 0 2 0 2 0 0 0 0 2 0 2 0 0 2 0 0 2 0 0 2 0 0 0 0 0 2 0 0 0 2 0 0 0 2 0 0 0 0 0 0 0 0 2 0 0 0 0 0 0 0 2 0 2 0 2 0 0 2 0 0 0 0 0 2 0 0 
0 0 1 0 0 1 0 0 1 0 0 1 0 1 1 0 0 1 0 0 1 0 0 1 0 0 1 0 0 1 0 0 1 0 0 1 0 1 1 
0.122796 0.114240 0.114278 729.407620 740.788078 0.276687 0.000000 0
2 0 0 2 0 0 2 2 2 2 0 2 0 0 0 2 0 0 0 2 0 0 0 2 0 0 0 0 2 2 0 0 0 0 0 0 0 2 0 2 0 2 2 2 0 2 0 2 2 2 0 0 2 0 2 0 0 0 0 2 0 0 0 0 0 2 0 0 0 0 0 2 2 2 0 0 0 2 0 0 0 0 2 2 2 2 0 0 0 2 0 0 0 0 0 0 2 0 0 2 
0 0 1 0 0 1 0 1 1 0 0 1 0 0 1 0 0 1 0 0 1 0 0 1 0 1 1 0 1 1 0 0 1 0 0 1 0 0 1 
0.111806 0.105945 0.105982 727.372229 736.460733 0.272957 0.000000 0
2 0 0 2 0 2 0 0 0 0 0 0 2 0 2 0 0 0 0 2 2 2 0 2 0 0 2 0 2 0 0 0 0 0 0 0 0 2 0 2 2 2 2 0 2 0 0 0 2 2 0 2 0 0 0 0 0 0 2 0 2 2 0 0 2 0 0 0 0 0 0 0 2 0 0 2 2 0 0 0 0 0 2 0 2 0 2 0 2 2 2 0 0 2 0 0 2 0 0 0 
0 0 1 0 1 1 0 0 1 0 1 1 0 0 1 0 0 1 0 0 1 0 0 1 0 1 1 0 0 1 0 0 1 0 0 1 0 0 1 
0.115158 0.107531 0.107547 722.856212 729.392721 0.055773 0.000000 0
0 0 0 0 0 0 0 0 0 0 0 0 0 0 0 0 0 0 0 0 0 0 0 0 0 0 0 0 0 0 0 0 0 0 0 0 0 0 0 0 0 0 0 0 0 0 0 0 0 0 0 0 0 0 0 0 0 0 0 0 0 0 0 0 0 0 0 0 0 0 0 0 0 0 0 0 2 0 0 0 0 0 0 0 0 0 0 0 0 0 0 0 0 0 0 0 0 0 0 0 
0 1 1 0 1 1 0 0 1 0 0 1 0 0 1 0 0 1 0 0 1 0 0 1 0 1 1 0 0 1 0 1 1 0 1 1 0 1 1 
0.109985 0.104142 0.104154 719.378901 725.040420 0.055008 0.000000 0
0 0 0 0 0 0 0 0 0 0 0 0 0 0 0 0 0 0 0 0 0 0 0 0 0 0 0 0 0 0 0 0 0 0 0 0 0 0 0 0 0 0 0 0 0 0 0 0 0 0 0 0 0 0 0 0 0 0 0 0 0 0 0 0 0 0 0 0 0 0 0 0 0 0 0 0 0 0 0 0 0 0 0 0 0 0 0 0 0 0 0 0 0 0 0 0 0 0 0 0 
0 1 1 0 0 1 0 0 1 0 0 1 0 0 1 0 1 1 0 0 1 0 1 1 0 0 1 0 0 1 0 0 1 0 0 1 0 0 1 
0.109530 0.104121 0.104132 715.378221 721.986829 0.102597 0.000000 0
0 0 0 0 0 0 0 0 0 0 0 0 0 0 0 0 0 0 0 0 0 0 0 0 0 0 0 0 0 0 0 0 0 0 0 0 0 0 0 0 0 0 0 0 0 0 0 0 0 0 0 0 0 0 0 2 0 0 0 0 0 0 2 0 0 0 0 0 0 0 0 0 0 0 0 0 0 0 0 0 0 0 0 0 0 0 0 0 0 0 0 2 0 0 0 0 0 0 0 0 
0 0 1 0 1 1 0 1 1 0 0 1 0 0 1 0 1 1 0 0 1 0 0 1 0 1 1 0 1 1 0 0 1 0 0 1 0 1 1 
0.130710 0.121285 0.121303 709.642828 715.892922 0.044334 0.000000 0
0 0 0 0 0 0 0 0 0 0 0 0 0 0 0 0 0 0 0 0 0 0 0 0 0 0 0 0 0 0 0 0 0 0 0 0 0 0 0 0 0 0 0 0 0 0 0 0 0 0 0 0 0 0 0 0 0 0 0 0 0 0 0 0 0 0 0 0 0 0 0 0 0 0 0 0 0 0 0 0 0 0 0 0 0 0 0 0 0 0 0 0 0 0 0 0 0 0 0 0 
0 0 1 0 0 1 0 0 1 0 0 1 0 1 1 0 0 1 0 1 1 0 0 1 0 0 1 0 1 1 0 1 1 0 1 1 0 1 1 
0.245294 0.181696 0.181768 704.362036 530.083146 0.788616 0.000000 0
0 0 2 2 2 2 0 2 0 2 2 0 2 2 0 0 2 2 2 0 2 0 2 0 2 2 2 2 2 0 2 0 0 2 0 2 2 2 0 0 0 2 2 2 2 2 2 2 2 2 2 0 2 2 2 2 2 2 2 2 2 2 2 0 0 0 0 2 2 2 0 2 0 2 2 2 2 2 2 2 0 2 0 2 0 2 2 2 0 0 0 0 2 2 0 0 2 2 0 2 
0 0 1 0 0 1 0 0 1 0 0 1 0 0 1 0 0 1 0 0 0 0 0 1 0 0 1 0 0 1 0 1 1 0 0 1 0 0 0 
0.127665 0.122957 0.123011 715.280624 724.705404 0.077443 0.000000 0
0 0 0 0 0 0 0 0 0 0 0 0 0 0 0 0 0 0 0 0 0 0 0 0 0 0 0 2 0 0 0 0 0 0 0 0 0 0 0 0 0 0 0 0 0 0 0 0 0 0 0 0 0 0 0 0 0 0 0 0 0 0 0 0 0 0 0 0 0 0 0 0 0 0 0 0 0 0 0 0 0 0 0 0 0 0 0 0 0 0 0 0 0 0 0 0 0 0 0 0 
0 1 1 0 0 1 0 0 1 0 0 1 0 0 1 0 0 1 0 0 1 0 0 1 0 0 1 0 0 1 0 0 1 0 0 1 0 0 1 
0.103012 0.108881 0.109006 720.374548 734.559590 0.239290 0.000000 0
0 2 0 0 0 0 0 2 0 0 0 2 0 0 0 0 0 0 0 0 0 0 0 0 0 0 0 0 0 0 0 0 0 0 0 0 0 0 0 0 2 0 2 2 0 0 0 2 0 0 0 2 0 0 0 0 0 0 2 0 0 0 0 0 0 2 0 0 0 0 0 2 0 0 0 2 2 2 0 0 0 0 2 0 0 0 0 0 0 0 2 2 0 0 0 0 0 0 0 0 
0 0 1 0 0 1 0 0 1 0 0 1 0 0 1 0 0 1 0 1 1 0 0 1 0 1 1 0 0 1 0 0 1 0 1 1 0 0 1 
0.103618 0.100723 0.100747 722.149468 737.232121 0.057844 0.000000 0
0 0 0 0 0 0 0 0 0 0 0 0 0 0 0 0 0 0 0 0 0 0 0 0 0 0 0 0 0 0 0 0 0 0 0 0 0 0 0 0 0 0 0 0 0 0 0 0 0 0 0 0 0 0 0 0 0 0 0 0 0 0 0 0 0 0 0 0 0 0 0 0 0 0 0 0 0 0 0 0 0 0 0 0 0 0 0 0 0 0 0 0 0 0 0 0 0 0 0 0 
0 0 1 0 0 1 0 0 1 0 1 1 0 1 1 0 0 1 0 1 1 0 1 1 0 1 1 0 0 1 0 0 1 0 0 1 0 0 1 
0.098662 0.095298 0.095308 725.067012 739.889854 0.073427 0.000000 0
0 0 0 0 0 0 0 0 0 0 2 0 0 0 0 0 0 0 0 0 0 0 0 0 0 0 0 0 0 0 0 0 0 0 0 2 0 0 0 0 0 0 0 0 0 0 0 0 0 0 0 0 0 0 0 0 0 0 0 0 0 0 0 0 0 0 0 0 0 0 0 0 0 0 0 0 0 0 0 0 0 0 0 0 0 0 0 0 0 0 0 0 0 0 0 0 0 0 0 0 
0 0 1 0 0 1 0 0 1 0 0 1 0 1 1 0 0 1 0 1 1 0 0 1 0 0 1 0 1 1 0 0 1 0 0 1 0 0 1 
0.089700 0.088644 0.088653 727.598519 742.899282 0.056192 0.000000 0
0 0 0 0 0 0 0 0 0 0 0 0 0 0 0 0 0 0 0 0 0 0 0 0 0 0 0 0 0 0 0 0 0 0 0 0 0 0 0 0 0 0 0 0 0 0 0 0 0 0 0 0 0 0 0 0 0 0 0 0 0 0 0 0 0 0 0 0 0 0 0 0 0 0 0 0 0 0 0 0 0 0 0 0 0 0 0 0 0 0 0 0 0 0 0 0 0 0 0 0 
0 0 1 0 0 1 0 1 1 0 1 1 0 0 1 0 0 1 0 0 1 0 0 1 0 0 1 0 0 1 0 0 1 0 0 1 0 1 1 
0.103735 0.119566 0.119651 728.485110 741.962628 0.026682 0.000000 0
0 0 0 0 0 0 0 0 0 0 0 0 0 0 0 0 0 0 0 0 0 0 0 0 0 0 0 0 0 0 0 0 0 0 0 0 0 0 0 0 0 0 0 0 0 0 0 0 0 0 0 0 0 0 0 0 0 0 0 0 0 0 0 0 0 0 0 0 0 0 0 0 0 0 0 0 0 0 0 0 0 0 0 0 0 0 0 0 0 0 0 0 0 0 0 0 0 0 0 0 
0 0 1 0 1 1 0 0 1 0 0 1 0 0 1 0 0 1 0 0 1 0 1 1 0 0 1 0 0 1 0 0 1 0 1 1 0 1 1 
0.107231 0.103148 0.103170 728.813120 741.021516 0.026581 0.000000 0
0 0 0 0 0 0 0 0 0 0 0 0 0 0 0 0 0 0 0 0 0 0 0 0 0 0 0 0 0 0 0 0 0 0 0 0 0 0 0 0 0 0 0 0 0 0 0 0 0 0 0 0 0 0 0 0 0 0 0 0 0 0 0 0 0 0 0 0 0 0 0 0 0 0 0 0 0 0 0 0 0 0 0 0 0 0 0 0 0 0 0 0 0 0 0 0 0 0 0 0 
0 0 1 0 1 1 0 0 1 0 0 1 0 1 1 0 0 1 0 1 1 0 0 1 0 0 1 0 0 1 0 0 1 0 0 1 0 0 1 
0.110364 0.102997 0.103012 728.440456 739.353008 0.053975 0.000000 0
0 0 0 0 0 0 0 0 0 0 0 0 0 0 0 0 0 0 0 0 0 0 0 0 0 0 0 0 0 0 0 0 0 0 0 0 0 0 0 0 0 0 0 0 0 0 0 0 0 0 0 0 0 0 0 0 0 0 0 0 0 0 0 0 0 0 0 0 0 0 0 0 0 0 0 0 0 0 0 0 0 0 0 0 0 0 0 0 0 0 0 0 0 0 0 0 0 0 0 0 
0 1 1 0 0 1 0 1 1 0 0 1 0 1 1 0 0 1 0 0 1 0 0 1 0 0 1 0 0 1 0 0 1 0 0 1 0 0 1 
0.113109 0.104356 0.104373 725.436812 735.627033 0.270405 0.000000 0
0 0 0 0 2 0 0 0 0 0 0 0 2 0 0 2 2 0 0 0 2 0 0 0 0 2 0 2 0 0 2 0 0 0 2 0 0 0 0 2 0 0 0 2 0 2 2 0 0 0 0 0 0 0 0 2 0 0 0 0 2 0 2 2 0 0 0 0 2 2 0 0 0 0 0 0 0 0 0 2 0 0 0 0 2 0 0 0 2 2 0 0 0 0 0 2 0 0 2 0 
0 0 1 0 0 1 0 0 1 0 0 1 0 0 1 0 0 1 0 1 1 0 0 1 0 0 1 0 0 1 0 1 1 0 0 1 0 0 1 
0.134971 0.119869 0.119891 719.743884 727.218654 0.260451 0.000000 0
0 0 0 0 0 2 0 0 0 0 0 0 0 0 2 0 0 0 0 0 0 0 2 2 0 0 0 2 0 0 0 2 0 0 0 0 0 0 0 0 0 2 0 0 2 2 0 0 0 0 2 0 2 2 2 0 0 2 0 0 0 0 0 2 0 2 0 0 0 0 2 2 2 0 0 2 2 0 0 0 0 0 0 0 2 2 2 0 0 0 2 0 2 0 0 2 2 0 0 0 
0 1 1 0 0 1 0 1 1 0 0 1 0 1 1 0 0 1 0 0 1 0 0 1 0 0 1 0 0 1 0 0 1 0 0 1 0 0 1 
0.264807 0.192793 0.192874 707.220267 516.918856 0.782759 0.000000 0
0 0 2 2 0 2 2 2 2 0 2 2 2 2 0 2 2 2 2 2 2 2 2 2 0 2 0 2 2 2 2 2 0 2 0 2 2 2 2 0 0 2 0 0 0 0 0 2 2 2 0 0 0 2 2 2 2 2 2 2 2 2 0 0 2 2 2 2 2 2 2 2 0 2 2 2 2 2 2 2 0 2 2 2 0 2 2 2 2 2 2 2 2 2 2 2 0 0 0 0 
0 0 1 0 1 1 0 0 1 0 0 1 0 0 1 0 0 1 0 0 1 0 0 1 0 0 1 0 0 0 0 0 1 0 0 1 0 0 1 
0.254735 0.188286 0.188358 706.477605 571.026830 0.754323 0.000000 0
2 2 2 2 2 2 2 2 0 0 0 2 2 2 2 2 0 2 2 0 2 2 0 2 0 2 2 2 2 2 2 2 2 2 2 2 2 0 2 0 2 2 2 2 2 0 2 2 0 0 2 2 2 0 2 2 2 2 2 2 2 2 2 2 0 2 2 0 2 2 2 2 2 2 2 2 2 2 2 2 0 2 2 2 2 2 2 2 2 0 2 2 2 0 0 0 2 2 0 2 
0 0 1 0 0 1 0 0 1 0 0 1 0 0 0 0 0 1 0 1 1 0 0 1 0 0 1 0 0 1 0 0 1 0 0 1 0 0 1 
0.212308 0.161385 0.161437 708.297492 605.224307 0.738094 0.000000 0
2 0 2 2 2 2 2 2 2 2 2 0 2 2 2 0 2 2 2 0 0 2 2 2 2 2 2 2 0 0 0 2 0 2 2 2 0 0 2 2 2 2 2 0 0 2 2 2 2 2 2 2 2 2 2 2 0 2 2 2 2 2 0 2 2 2 2 0 2 2 2 2 2 2 0 2 2 2 2 2 2 2 2 2 0 2 2 2 0 0 2 2 2 2 0 2 2 2 0 0 
0 1 1 0 1 1 0 0 1 0 0 1 0 0 1 0 0 1 0 0 1 0 0 1 0 1 1 0 0 1 0 0 1 0 0 1 0 0 1 
0.111666 0.105667 0.105678 712.415571 720.476190 0.051263 0.000000 0
0 0 0 0 0 0 0 0 0 0 0 0 0 0 0 0 0 0 0 0 0 0 0 0 2 0 0 0 0 0 0 0 0 0 0 0 0 0 0 0 0 0 0 0 0 0 0 0 0 0 0 0 0 0 0 0 0 0 0 0 0 0 0 0 0 0 0 0 0 0 0 0 0 0 0 0 0 0 0 0 0 0 0 0 0 0 0 0 0 0 0 0 0 0 0 0 0 0 0 0 
0 0 1 0 0 1 0 0 1 0 0 1 0 0 1 0 0 1 0 0 1 0 1 1 0 0 1 0 0 1 0 0 1 0 0 1 0 0 1 
0.124526 0.114461 0.114477 712.815242 721.961281 0.065006 0.000000 0
0 0 0 0 0 0 0 0 0 0 0 0 0 0 0 0 0 0 0 0 0 0 0 0 0 0 0 0 0 0 0 0 0 0 0 0 0 0 0 0 0 0 0 0 0 0 0 0 0 0 0 0 0 0 0 0 0 0 0 0 0 0 0 0 0 0 0 0 0 0 0 0 0 0 0 0 0 0 0 0 0 0 0 0 0 0 0 0 0 0 0 0 0 0 0 0 0 0 0 0 
0 1 1 0 0 1 0 0 1 0 0 1 0 0 1 0 0 1 0 1 1 0 0 1 0 0 1 0 0 1 0 0 1 0 0 1 0 0 1 
0.102579 0.099408 0.099420 718.468957 730.881215 0.092112 0.000000 0
0 2 0 0 0 0 0 0 0 0 0 0 0 0 0 0 0 0 0 0 0 0 0 0 0 0 0 0 0 0 0 0 0 0 0 0 0 0 0 0 0 0 0 0 0 0 0 0 0 0 0 0 0 0 0 0 0 0 0 0 0 0 0 0 0 0 0 0 0 0 0 0 0 0 0 0 0 0 0 0 0 0 0 0 0 0 0 0 0 0 0 0 0 0 0 0 0 0 0 0 
0 0 1 0 0 1 0 0 1 0 1 1 0 0 1 0 0 1 0 0 1 0 0 1 0 0 1 0 0 1 0 0 1 0 0 1 0 1 1 
0.099254 0.095496 0.095512 723.464425 737.675021 0.024779 0.000000 0
0 0 0 0 0 0 0 0 0 0 0 0 0 0 0 0 0 0 0 0 0 0 0 0 0 0 0 0 0 0 0 0 0 0 0 0 0 0 0 0 0 0 0 0 0 0 0 0 0 0 0 0 0 0 0 0 0 0 0 0 0 0 0 0 0 0 0 0 0 0 0 0 0 0 0 0 0 0 0 0 0 0 0 0 0 0 0 0 0 0 0 0 0 0 0 0 0 0 0 0 
0 0 1 0 0 1 0 1 1 0 0 1 0 1 1 0 0 1 0 0 1 0 0 1 0 0 1 0 0 1 0 0 1 0 0 1 0 0 1 
0.101127 0.097044 0.097054 725.040096 739.816355 0.051791 0.000000 0
0 0 0 0 0 0 0 0 0 0 0 0 0 0 0 0 0 0 0 0 0 0 0 0 0 0 0 0 0 0 0 0 0 0 0 0 0 0 0 0 0 0 0 0 0 0 0 0 0 0 0 0 0 0 0 0 0 0 0 0 0 0 0 0 0 0 0 0 0 0 0 0 0 0 0 0 0 0 0 0 0 0 0 0 0 0 0 0 0 0 0 0 0 0 0 0 0 0 0 0 
0 0 1 0 1 1 0 0 1 0 1 1 0 0 1 0 0 1 0 1 1 0 0 1 0 0 1 0 0 1 0 0 1 0 0 1 0 0 1 
0.090679 0.089621 0.089630 727.424453 742.608014 0.024654 0.000000 0
0 0 0 0 0 0 0 0 0 0 0 0 0 0 0 0 0 0 0 0 0 0 0 0 0 0 0 0 0 0 0 0 0 0 0 0 0 0 0 0 0 0 0 0 0 0 0 0 0 0 0 0 0 0 0 0 0 0 0 0 0 0 0 0 0 0 0 0 0 0 0 0 0 0 0 0 0 0 0 0 0 0 0 0 0 0 0 0 0 0 0 0 0 0 0 0 0 0 0 0 
0 0 1 0 1 1 0 0 1 0 0 1 0 0 1 0 1 1 0 0 1 0 1 1 0 0 1 0 0 1 0 1 1 0 0 1 0 0 1 
0.094432 0.094458 0.094480 727.061543 743.275496 0.024479 0.000000 0
0 0 0 0 0 0 0 0 0 0 0 0 0 0 0 0 0 0 0 0 0 0 0 0 0 0 0 0 0 0 0 0 0 0 0 0 0 0 0 0 0 0 0 0 0 0 0 0 0 0 0 0 0 0 0 0 0 0 0 0 0 0 0 0 0 0 0 0 0 0 0 0 0 0 0 0 0 0 0 0 0 0 0 0 0 0 0 0 0 0 0 0 0 0 0 0 0 0 0 0 
0 1 1 0 0 1 0 0 1 0 1 1 0 1 1 0 0 1 0 0 1 0 0 1 0 0 1 0 0 1 0 1 1 0 1 1 0 0 1 
0.106300 0.563735 0.565067 717.749119 735.360167 0.055375 0.000000 0
0 0 0 0 0 0 0 0 0 0 0 0 0 0 0 0 0 0 0 0 0 0 0 0 0 0 0 0 0 0 0 0 0 0 0 0 0 0 0 0 0 0 0 0 0 0 0 0 0 0 0 0 0 0 0 0 0 0 0 0 0 0 0 0 0 0 0 0 0 0 0 0 0 0 0 0 0 0 0 0 0 0 0 0 0 0 0 0 0 0 0 0 0 0 0 0 0 0 0 0 
0 0 1 0 0 1 0 0 1 0 0 1 0 0 1 0 0 1 0 0 1 0 0 1 0 0 1 0 0 1 0 0 1 0 0 1 0 1 1 
0.098530 0.135187 0.135339 721.660609 734.401904 0.057968 0.000000 0
0 0 0 0 0 0 0 0 0 0 0 0 0 0 0 0 0 0 0 0 0 0 0 0 0 0 0 0 0 0 0 0 0 0 0 0 0 0 0 0 0 0 0 0 0 0 0 0 0 0 0 0 0 0 0 0 0 0 0 0 0 0 0 0 0 0 0 0 0 0 0 0 0 0 0 0 0 0 0 0 0 0 0 0 0 0 0 0 0 0 0 0 0 0 0 0 0 0 0 0 
0 0 1 0 0 1 0 0 1 0 0 1 0 1 1 0 0 1 0 0 1 0 0 1 0 0 1 0 0 1 0 0 1 0 0 1 0 1 1 
0.105863 0.102041 0.102060 721.349945 731.131237 0.046063 0.000000 0
0 0 0 0 0 0 0 0 0 0 0 0 0 0 0 0 0 0 0 0 0 0 0 0 0 0 0 0 0 0 0 0 0 0 0 0 0 0 0 0 0 0 0 0 0 0 0 0 0 0 0 0 0 0 0 0 0 0 0 0 0 0 0 0 0 0 0 0 0 0 0 0 0 0 0 0 0 0 0 0 0 0 0 0 0 0 0 0 0 0 0 0 0 0 0 0 0 0 0 0 
0 1 1 0 0 1 0 1 1 0 1 1 0 0 1 0 1 1 0 1 1 0 0 1 0 1 1 0 0 1 0 0 1 0 0 1 0 0 1 
0.101267 0.096941 0.096951 718.439968 727.885004 0.051674 0.000000 0
0 0 0 0 0 0 0 0 0 0 0 0 0 0 0 0 0 0 0 0 0 0 0 0 0 0 0 0 0 0 0 0 0 0 0 0 0 0 0 0 0 0 0 0 0 0 0 0 0 0 0 0 0 0 0 0 0 0 0 0 0 0 0 0 0 0 0 0 0 0 0 0 0 0 0 0 0 0 0 0 0 0 0 0 0 0 0 0 0 0 0 0 0 0 0 0 0 0 0 0 
0 0 1 0 0 1 0 0 1 0 0 1 0 0 1 0 0 1 0 1 1 0 1 1 0 0 1 0 0 1 0 0 1 0 0 1 0 0 1 
0.125442 0.115187 0.115202 712.522437 719.784924 0.051518 0.000000 0
0 0 0 0 0 0 0 0 0 0 0 0 0 0 0 0 0 0 0 0 0 0 0 0 0 0 0 0 0 0 0 0 0 0 0 0 0 0 0 0 0 0 0 0 0 0 0 0 0 0 0 0 0 0 0 0 0 0 0 0 0 0 0 0 0 0 0 0 0 0 0 0 0 0 0 0 0 0 0 0 0 0 0 0 0 0 0 0 0 0 0 0 0 0 0 0 0 0 0 0 
0 1 1 0 0 1 0 0 1 0 0 1 0 0 1 0 0 1 0 0 1 0 1 1 0 1 1 0 0 1 0 0 1 0 0 1 0 0 1 
0.283167 0.205764 0.205852 700.509838 529.076214 0.787488 0.000000 0
2 0 2 2 2 0 0 2 0 0 2 2 0 2 2 2 2 0 0 0 2 2 2 2 0 2 0 2 2 0 2 2 2 2 2 2 2 2 2 2 2 0 2 2 0 2 2 2 2 2 0 2 2 2 2 2 2 0 2 2 2 0 2 2 2 2 0 2 2 2 2 0 2 0 2 2 2 2 2 2 2 2 2 2 0 2 0 0 2 2 2 2 2 0 2 2 2 2 2 2 
0 0 1 0 0 1 0 0 1 0 0 1 0 0 1 0 1 1 0 0 1 0 0 1 0 0 0 0 1 1 0 0 1 0 0 1 0 0 1 
0.263461 0.193068 0.193146 701.268838 526.414853 0.773841 0.000000 0
2 2 2 0 2 2 0 2 0 0 0 2 2 2 0 0 0 2 2 2 0 0 2 2 2 2 0 0 2 0 2 2 2 2 0 2 2 2 0 2 2 0 0 2 2 0 2 2 2 2 2 2 2 2 0 0 2 2 2 0 2 2 2 2 2 2 0 0 2 0 0 2 2 2 0 2 0 2 2 2 2 0 2 2 2 2 0 2 0 2 2 2 2 2 2 0 0 2 2 2 
0 0 1 0 1 1 0 1 1 0 0 1 0 0 1 0 0 0 0 1 1 0 1 1 0 0 1 0 1 1 0 0 1 0 0 1 0 0 1 
0.136791 0.122808 0.122826 709.375460 716.681818 0.088093 0.000000 0
0 0 0 0 0 0 0 0 0 0 0 0 0 0 0 0 0 0 0 0 0 0 0 0 0 0 0 0 0 0 0 0 0 0 0 0 0 0 0 0 0 0 0 0 0 0 0 0 0 0 0 0 0 0 0 0 0 0 0 0 0 0 0 0 0 0 0 0 0 0 0 0 0 0 0 0 0 0 0 0 0 0 0 0 0 0 0 0 0 0 0 0 0 0 0 0 0 0 0 0 
0 0 1 0 0 1 0 1 1 0 0 1 0 1 1 0 0 1 0 0 1 0 0 1 0 1 1 0 0 1 0 1 1 0 0 1 0 0 1 
0.106392 0.102001 0.102011 712.630589 722.944515 0.023836 0.000000 0
0 0 0 0 0 0 0 0 0 0 0 0 0 0 0 0 0 0 0 0 0 0 0 0 0 0 0 0 0 0 0 0 0 0 0 0 0 0 0 0 0 0 0 0 0 0 0 0 0 0 0 0 0 0 0 0 0 0 0 0 0 0 0 0 0 0 0 0 0 0 0 0 0 0 0 0 0 0 0 0 0 0 0 0 0 0 0 0 0 0 0 0 0 0 0 0 0 0 0 0 
0 0 1 0 0 1 0 0 1 0 1 1 0 0 1 0 0 1 0 0 1 0 0 1 0 0 1 0 1 1 0 0 1 0 0 1 0 0 1 
0.207301 0.155154 0.155206 708.278192 527.899428 0.698532 0.000000 0
2 0 0 2 2 2 2 2 2 2 2 2 2 2 2 2 2 2 2 0 2 2 2 2 2 2 2 2 2 0 2 2 2 2 2 0 2 0 0 2 2 0 2 2 0 2 2 0 0 2 2 2 2 2 0 2 2 2 2 0 2 2 0 0 2 2 2 2 2 0 2 0 2 2 2 2 0 2 2 2 2 0 2 2 2 2 2 2 2 0 0 2 2 0 2 2 2 0 2 2 
0 0 1 0 0 1 0 0 1 0 0 1 0 0 0 0 0 1 0 1 0 0 1 1 0 0 1 0 1 1 0 0 1 0 0 1 0 0 1 
0.124717 0.113678 0.113693 717.756903 729.835257 0.280178 0.000000 0
0 0 0 0 0 0 0 0 0 0 0 0 0 0 0 2 2 0 0 0 2 0 0 0 0 0 0 0 0 2 0 0 2 0 2 2 0 0 0 0 2 2 0 2 0 0 0 0 0 2 0 0 0 0 0 2 0 0 2 0 0 0 2 0 0 0 0 0 0 2 0 0 0 0 0 0 0 0 2 0 0 2 2 2 0 0 2 2 0 0 2 0 0 0 0 0 0 0 0 0 
0 0 1 0 0 1 0 0 1 0 1 1 0 0 1 0 0 1 0 0 1 0 0 1 0 1 1 0 0 1 0 0 1 0 0 1 0 0 1 
0.104710 0.098089 0.098099 725.172057 739.399455 0.267037 0.000000 0
0 0 0 0 0 0 2 0 0 2 2 0 0 0 2 2 0 0 0 0 0 2 0 2 0 0 0 0 0 0 0 2 0 0 0 0 0 0 0 0 0 0 0 0 2 2 0 0 0 0 0 2 0 2 0 0 0 2 0 0 0 0 0 0 0 0 2 2 0 0 2 0 0 0 0 2 0 0 0 2 0 0 0 0 0 0 0 0 0 0 2 0 0 0 0 0 0 0 2 0 
0 0 1 0 0 1 0 1 1 0 0 1 0 0 1 0 0 1 0 0 1 0 0 1 0 0 1 0 0 1 0 0 1 0 0 1 0 0 1 
0.096531 0.093569 0.093579 728.743004 742.712795 0.088827 0.000000 0
0 0 0 0 0 0 0 0 0 0 0 0 0 0 0 0 0 0 0 0 0 0 0 0 0 0 0 0 0 0 0 0 0 0 0 0 0 0 0 0 0 0 0 0 0 0 0 0 0 0 0 0 0 0 0 0 0 0 0 0 0 0 0 0 0 0 0 0 0 0 0 0 0 0 0 0 0 0 0 0 0 0 0 0 0 0 0 0 0 0 0 0 0 0 0 0 0 0 0 0 
0 0 1 0 0 1 0 0 1 0 0 1 0 1 1 0 0 1 0 0 1 0 1 1 0 1 1 0 0 1 0 0 1 0 1 1 0 0 1 
0.089416 0.087884 0.087891 730.984907 744.722911 0.047298 0.000000 0
0 0 0 0 0 0 0 0 0 0 0 0 0 0 0 0 0 0 2 0 0 0 0 0 2 0 0 0 0 0 0 0 0 0 0 0 0 0 0 0 0 0 0 0 0 0 0 0 0 0 0 0 0 0 0 0 0 0 0 0 0 0 0 0 0 0 0 0 0 0 0 0 0 0 0 0 0 0 0 0 0 0 0 0 0 0 0 0 0 0 0 0 0 0 0 0 0 0 0 0 
0 0 1 0 0 1 0 1 1 0 0 1 0 0 1 0 0 1 0 1 1 0 0 1 0 0 1 0 1 1 0 0 1 0 1 1 0 0 1 
0.087183 0.086360 0.086369 731.923968 745.998217 0.024372 0.000000 0
0 0 0 0 0 0 0 0 0 0 0 0 0 0 0 0 0 0 0 0 0 0 0 0 0 0 0 0 0 0 0 0 0 0 0 0 0 0 0 0 0 0 0 0 0 0 0 0 0 0 0 0 0 0 0 0 0 0 0 0 0 0 0 0 0 0 0 0 0 0 0 0 0 0 0 0 0 0 0 0 0 0 0 0 0 0 0 0 0 0 0 0 0 0 0 0 0 0 0 0 
0 0 1 0 0 1 0 0 1 0 0 1 0 0 1 0 0 1 0 0 1 0 0 1 0 0 1 0 0 1 0 0 1 0 0 1 0 0 1 
0.377677 10.258946 37.825242 684.947936 211.739637 0.350613 0.000000 1
0 1 0 1 1 0 1 0 0 1 0 0 1 1 0 1 1 1 1 1 1 0 1 1 1 1 0 0 0 1 1 0 1 1 1 1 1 0 0 1 1 0 0 0 0 0 1 0 1 1 1 1 1 1 0 1 1 1 0 0 0 0 0 0 1 1 0 1 1 0 1 1 1 1 1 0 0 0 0 1 1 1 1 1 1 0 1 0 0 0 1 1 1 1 1 0 1 1 0 1 
0 0 0 0 0 0 0 0 1 0 0 1 0 0 0 0 1 0 0 1 1 0 0 0 0 0 1 0 0 0 0 0 0 0 0 0 0 0 0 
0.101805 0.564682 0.566016 708.694257 724.153408 0.046873 0.000000 0
0 0 0 0 0 0 0 0 0 0 0 0 0 0 0 0 0 0 0 0 0 0 0 0 0 0 0 0 0 0 0 0 0 0 0 0 0 0 0 0 0 0 0 0 0 0 0 0 0 0 0 0 0 0 0 0 0 0 0 0 0 0 0 0 0 0 0 0 0 0 0 0 0 0 0 0 0 0 0 0 0 0 0 0 0 0 0 0 0 0 0 0 0 0 0 0 0 0 0 0 
0 0 1 0 0 1 0 1 1 0 0 1 0 0 1 0 1 1 0 0 1 0 0 1 0 0 1 0 0 1 0 1 1 0 0 1 0 0 1 
0.103276 0.120460 0.120546 711.808688 721.088587 0.056270 0.000000 0
0 0 0 0 0 0 0 0 0 0 0 0 0 0 0 0 0 0 0 0 0 0 0 0 0 0 0 0 0 0 0 0 0 0 0 0 0 0 0 0 0 0 0 0 0 0 0 0 0 0 0 0 0 0 0 0 0 0 0 0 0 0 0 0 0 0 0 0 0 0 0 0 0 0 0 0 0 0 0 0 0 0 0 0 0 0 0 0 0 0 0 0 0 0 0 0 0 0 0 0 
0 0 1 0 0 1 0 0 1 0 0 1 0 0 1 0 0 1 0 0 1 0 1 1 0 0 1 0 0 1 0 0 1 0 1 1 0 0 1 
0.100385 0.098652 0.098663 709.834319 718.728364 0.053027 0.000000 0
0 0 0 0 0 0 0 0 0 0 0 0 0 0 0 0 0 0 0 0 0 0 0 0 0 0 0 0 0 0 0 0 0 0 0 0 0 0 0 0 0 0 0 0 0 0 0 0 0 0 0 0 0 0 0 0 0 0 0 0 0 0 0 2 0 0 0 0 0 0 0 0 0 0 0 0 0 0 0 0 0 0 0 0 0 0 0 0 0 0 0 0 0 0 0 0 0 0 0 0 
0 0 1 0 1 1 0 1 1 0 0 1 0 0 1 0 1 1 0 0 1 0 1 1 0 0 1 0 0 1 0 0 1 0 0 1 0 0 1 
0.137139 0.122906 0.122925 705.336933 713.052588 0.249977 0.000000 0
0 0 0 0 0 0 0 0 0 0 2 0 2 0 0 0 0 0 0 0 0 0 0 0 2 2 0 0 0 0 0 0 0 0 0 2 0 0 0 0 2 2 2 0 2 2 2 2 0 0 0 0 0 0 2 0 0 0 0 0 0 0 0 0 0 0 0 0 0 2 2 0 0 0 0 0 0 0 0 0 2 2 2 0 0 0 0 0 2 0 0 0 0 0 2 0 0 0 0 2 
0 0 1 0 0 1 0 0 1 0 1 1 0 0 1 0 0 1 0 0 1 0 1 1 0 1 1 0 0 1 0 0 1 0 0 1 0 0 1 
0.261372 0.192196 0.192275 698.230879 535.441360 0.762693 0.000000 0
2 0 2 2 2 2 2 2 0 2 0 2 2 2 2 0 2 0 0 0 2 2 2 2 2 2 2 2 2 2 0 2 2 2 2 0 0 2 2 2 0 2 0 2 2 0 2 0 2 2 2 2 2 2 2 2 2 0 2 2 2 2 2 2 2 2 0 2 2 0 2 2 2 2 2 2 0 2 2 2 2 2 2 2 0 2 0 2 2 2 0 2 2 2 2 0 2 2 0 2 
0 1 1 0 1 1 0 0 1 0 0 1 0 0 1 0 0 1 0 0 1 0 0 1 0 0 1 0 1 1 0 1 1 0 0 0 0 1 1 
0.157386 0.133871 0.133897 707.654170 711.040967 0.440540 0.000000 0
2 0 2 0 2 2 2 0 2 0 2 0 2 2 0 0 2 2 0 2 2 0 2 2 2 2 2 2 2 2 2 2 0 2 0 2 2 0 0 2 0 2 2 2 0 2 2 2 0 0 2 2 2 0 2 0 2 2 2 2 0 0 2 2 2 2 2 2 2 2 2 0 2 2 2 2 2 2 2 2 2 2 2 2 0 2 2 2 2 0 0 2 0 2 2 0 2 2 2 2 
0 0 1 0 0 1 0 0 1 0 0 1 0 0 1 0 0 1 0 1 1 0 0 1 0 0 1 0 1 1 0 0 1 0 0 1 0 0 1 
0.103022 0.098918 0.098927 712.605894 723.590508 0.025215 0.000000 0
0 0 0 0 0 0 0 0 0 0 0 0 0 0 0 0 0 0 0 0 0 0 0 0 0 0 0 0 0 0 0 0 0 0 0 0 0 0 0 0 0 0 0 0 0 0 0 0 0 0 0 0 0 0 0 0 0 0 0 0 0 0 0 0 0 0 0 0 0 0 0 0 0 0 0 0 0 0 0 0 0 0 0 0 0 0 0 0 0 0 0 0 0 0 0 0 0 0 0 0 
0 0 1 0 0 1 0 0 1 0 0 1 0 0 1 0 0 1 0 0 1 0 0 1 0 0 1 0 0 1 0 0 1 0 0 1 0 1 1 
0.092950 0.091281 0.091287 715.042639 727.324224 0.024682 0.000000 0
0 0 0 0 0 0 0 0 0 0 0 0 0 0 0 0 0 0 0 0 0 0 0 0 0 0 0 0 0 0 0 0 0 0 0 0 0 0 0 0 0 0 0 0 0 0 0 0 0 0 0 0 0 0 0 0 0 0 0 0 0 0 0 0 0 0 0 0 0 0 0 0 0 0 0 0 0 0 0 0 0 0 0 0 0 0 0 0 0 0 0 0 0 0 0 0 0 0 0 0 
0 0 1 0 0 1 0 0 1 0 1 1 0 0 1 0 1 1 0 0 1 0 1 1 0 0 1 0 0 1 0 0 1 0 0 1 0 1 1 
0.106028 0.100943 0.100953 715.789425 728.637385 0.051877 0.000000 0
0 0 0 0 0 0 0 0 0 0 0 0 0 0 0 0 0 0 0 0 0 0 0 0 0 0 0 0 0 0 0 0 0 0 0 0 0 0 0 0 0 0 0 0 0 0 0 0 0 0 0 0 0 0 0 0 0 0 0 0 0 0 0 0 0 0 0 0 0 0 0 0 0 0 0 0 0 0 0 0 0 0 0 0 0 0 0 0 0 0 0 0 0 0 0 0 0 0 0 0 
0 0 1 0 1 1 0 1 1 0 0 1 0 0 1 0 0 1 0 0 1 0 0 1 0 0 1 0 0 1 0 1 1 0 0 1 0 1 1 
0.111948 0.104530 0.104542 719.322326 732.988624 0.052966 0.000000 0
0 0 0 0 0 0 0 0 0 0 0 0 0 0 0 0 0 0 0 0 0 0 0 0 0 0 0 0 0 0 0 0 0 0 0 0 0 0 0 0 0 0 0 0 0 0 0 0 2 0 0 0 0 0 0 0 0 0 0 0 0 0 0 0 0 0 0 0 0 0 0 0 0 0 0 0 0 0 0 0 0 0 0 0 0 0 0 0 0 0 0 0 0 0 0 0 0 0 0 0 
0 1 1 0 1 0 0 1 1 0 0 1 0 0 1 0 1 1 0 0 1 0 0 1 0 0 1 0 0 1 0 0 1 0 1 1 0 1 1 
0.105655 0.101185 0.101198 724.987749 738.736806 0.278344 0.000000 0
0 0 0 0 0 2 0 0 0 2 0 0 0 0 2 0 0 0 2 2 0 0 0 0 0 2 2 2 0 0 0 0 0 0 0 0 2 2 0 0 0 0 2 0 2 2 0 0 2 0 0 0 0 2 0 0 2 2 0 0 2 0 0 0 0 2 0 2 0 0 2 0 0 0 0 0 0 0 0 0 2 2 0 0 0 0 0 0 2 2 2 0 2 0 0 0 0 2 0 0 
0 0 1 0 0 1 0 0 1 0 0 1 0 0 1 0 0 1 0 0 1 0 0 1 0 0 1 0 0 1 0 0 1 0 0 1 0 0 1 
0.108361 0.116791 0.116854 728.511086 741.243825 0.024565 0.000000 0
0 0 0 0 0 0 0 0 0 0 0 0 0 0 0 0 0 0 0 0 0 0 0 0 0 0 0 0 0 0 0 0 0 0 0 0 0 0 0 0 0 0 0 0 0 0 0 0 0 0 0 0 0 0 0 0 0 0 0 0 0 0 0 0 0 0 0 0 0 0 0 0 0 0 0 0 0 0 0 0 0 0 0 0 0 0 0 0 0 0 0 0 0 0 0 0 0 0 0 0 
0 1 1 0 0 1 0 1 1 0 1 1 0 1 1 0 1 1 0 0 1 0 0 1 0 0 1 0 0 1 0 0 1 0 1 1 0 0 1 
0.104556 0.101135 0.101149 730.678197 742.255249 0.024278 0.000000 0
0 0 0 0 0 0 0 0 0 0 0 0 0 0 0 0 0 0 0 0 0 0 0 0 0 0 0 0 0 0 0 0 0 0 0 0 0 0 0 0 0 0 0 0 0 0 0 0 0 0 0 0 0 0 0 0 0 0 0 0 0 0 0 0 0 0 0 0 0 0 0 0 0 0 0 0 0 0 0 0 0 0 0 0 0 0 0 0 0 0 0 0 0 0 0 0 0 0 0 0 
0 0 1 0 0 1 0 1 1 0 0 1 0 0 1 0 0 1 0 0 1 0 0 1 0 0 1 0 1 1 0 0 1 0 0 1 0 1 1 
0.088244 0.087229 0.087235 733.889018 745.769181 0.024256 0.000000 0
0 0 0 0 0 0 0 0 0 0 0 0 0 0 0 0 0 0 0 0 0 0 0 0 0 0 0 0 0 0 0 0 0 0 0 0 0 0 0 0 0 0 0 0 0 0 0 0 0 0 0 0 0 0 0 0 0 0 0 0 0 0 0 0 0 0 0 0 0 0 0 0 0 0 0 0 0 0 0 0 0 0 0 0 0 0 0 0 0 0 0 0 0 0 0 0 0 0 0 0 
0 0 1 0 1 1 0 0 1 0 1 1 0 0 1 0 0 1 0 0 1 0 0 1 0 0 1 0 1 1 0 0 1 0 1 1 0 0 1 
0.376917 11.979983 45.041201 677.542462 227.138260 0.361615 0.000000 1
2 1 1 1 0 1 0 1 1 1 0 0 1 1 1 1 0 1 1 1 1 0 1 1 1 1 0 1 1 0 1 0 1 0 1 1 0 1 0 1 1 1 1 0 1 1 1 1 1 1 1 0 1 1 1 1 1 1 1 1 3 0 0 0 1 1 1 0 0 0 1 0 1 1 1 1 0 1 1 0 1 0 1 1 1 1 1 1 0 1 1 1 1 3 1 0 1 1 0 0 
0 0 0 0 0 0 0 0 1 0 0 1 0 0 0 0 0 1 0 0 0 0 0 1 0 0 0 0 1 0 0 1 0 0 0 0 0 0 1 
0.119309 0.642250 0.643251 700.282943 712.641263 0.055244 0.000000 0
0 0 0 0 0 0 0 0 0 2 0 0 0 0 0 0 0 0 0 0 0 0 0 0 0 0 0 0 0 0 0 0 0 0 0 0 0 0 0 0 0 0 0 0 0 0 0 0 0 0 0 0 0 0 0 0 0 0 0 0 0 0 0 0 0 0 0 0 0 0 0 0 0 0 0 0 0 0 0 0 0 0 0 0 0 0 0 0 0 0 0 0 0 0 0 0 0 0 0 0 
0 0 1 0 0 1 0 0 1 0 0 1 0 1 1 0 0 1 0 0 1 0 0 1 0 0 1 0 0 1 0 1 1 0 0 1 0 0 1 
0.122999 0.138005 0.138107 703.143611 709.655038 0.048953 0.000000 0
0 0 0 0 0 0 0 0 0 0 0 0 0 0 0 0 0 0 0 0 0 0 0 0 0 0 0 0 0 0 0 0 0 0 0 0 0 0 0 0 0 0 0 0 0 0 0 0 0 0 0 0 0 0 0 0 0 0 0 0 0 0 0 0 0 0 0 0 0 0 0 0 0 0 0 0 0 0 0 0 0 0 0 0 0 0 0 0 0 0 0 0 0 0 0 0 0 0 0 0 
0 0 1 0 1 1 0 0 1 0 0 1 0 1 1 0 1 1 0 0 1 0 0 1 0 0 1 0 0 1 0 0 1 0 0 1 0 0 1 
0.128931 0.119644 0.119664 701.513555 708.435708 0.055236 0.000000 0
0 0 0 0 0 0 0 0 0 0 0 0 0 0 0 0 0 0 0 0 0 0 0 0 0 0 0 0 0 0 0 0 0 0 0 0 0 0 0 0 0 0 0 0 0 0 0 0 0 0 0 0 0 0 0 0 0 0 0 0 0 0 0 0 0 0 0 0 0 0 0 0 0 0 0 0 0 0 0 0 0 0 0 0 0 0 0 0 0 0 0 0 0 0 0 0 0 0 0 0 
0 0 1 0 1 1 0 0 1 0 0 1 0 0 1 0 0 1 0 0 1 0 1 1 0 0 1 0 0 1 0 0 1 0 0 1 0 0 1 
0.138316 0.126986 0.127016 700.242388 709.300903 0.253568 0.000000 0
0 0 0 0 0 0 2 2 0 0 0 0 2 0 0 0 0 2 0 0 0 0 2 0 0 0 0 0 0 0 0 0 0 0 0 0 0 0 0 0 0 0 0 0 0 0 0 0 0 0 2 2 0 0 0 0 0 0 0 0 0 2 2 2 2 0 0 0 2 0 0 0 0 0 0 2 2 0 0 2 0 0 0 0 0 0 2 0 0 0 0 0 0 0 0 0 0 2 0 0 
0 0 1 0 0 1 0 0 1 0 0 1 0 0 1 0 0 1 0 0 1 0 0 1 0 1 1 0 0 1 0 0 1 0 0 1 0 0 1 
0.133932 0.136082 0.136175 702.711894 713.551585 0.057148 0.000000 0
0 0 0 0 0 0 0 0 0 0 0 0 0 0 0 0 0 0 0 0 0 0 0 0 0 0 0 0 0 0 0 0 0 0 0 0 2 0 0 0 0 0 0 0 0 0 0 0 0 0 0 0 0 0 0 0 0 0 0 0 0 0 0 0 0 0 0 0 0 0 0 0 0 0 0 0 0 0 0 0 0 0 0 0 0 0 0 0 0 0 0 0 0 0 0 0 0 0 0 0 
0 0 1 0 0 1 0 1 1 0 0 1 0 1 1 0 0 1 0 0 1 0 0 1 0 0 1 0 1 1 0 0 1 0 0 1 0 0 1 
0.112008 0.106766 0.106788 710.058765 722.141284 0.274571 0.000000 0
2 0 0 0 0 2 2 2 2 0 0 0 0 0 2 0 2 0 0 0 0 2 2 0 2 0 0 0 2 2 0 0 0 0 0 0 0 0 0 0 0 0 0 2 0 2 2 2 0 0 0 2 0 2 0 0 0 2 0 0 0 2 0 0 2 2 2 0 2 0 0 0 0 2 0 0 0 0 0 0 0 0 0 0 2 2 0 2 0 2 0 0 2 2 2 0 0 2 0 2 
0 0 1 0 1 1 0 0 1 0 1 1 0 0 1 0 0 1 0 1 1 0 1 1 0 0 1 0 0 1 0 0 1 0 0 1 0 0 1 
0.109049 0.102801 0.102815 713.439263 725.387945 0.025168 0.000000 0
0 0 0 0 0 0 0 0 0 0 0 0 0 0 0 0 0 0 0 0 0 0 0 0 0 0 0 0 0 0 0 0 0 0 0 0 0 0 0 0 0 0 0 0 0 0 0 0 0 0 0 0 0 0 0 0 0 0 0 0 0 0 0 0 0 0 0 0 0 0 0 0 0 0 0 0 0 0 0 0 0 0 0 0 0 0 0 0 0 0 0 0 0 0 0 0 0 0 0 0 
0 0 1 0 0 1 0 1 1 0 0 1 0 1 1 0 0 1 0 0 1 0 0 1 0 0 1 0 0 1 0 0 1 0 0 1 0 1 1 
0.108888 0.103371 0.103384 713.742844 725.699614 0.061273 0.000000 0
0 0 0 0 0 0 0 0 0 0 0 0 0 0 0 0 0 0 0 0 0 0 0 0 0 0 0 0 0 0 0 0 0 0 0 0 0 0 0 0 0 0 0 0 0 0 0 0 0 0 0 0 0 0 0 0 0 0 0 0 0 0 0 0 0 0 0 0 0 0 0 0 0 0 0 0 0 0 0 0 0 0 0 0 0 0 0 0 0 0 0 0 0 0 0 0 0 0 0 0 
0 1 1 0 0 1 0 0 1 0 0 1 0 0 1 0 0 1 0 0 1 0 1 1 0 1 1 0 0 1 0 0 1 0 0 1 0 0 1 
0.108053 0.103836 0.103848 714.304345 726.929972 0.024527 0.000000 0
0 0 0 0 0 0 0 0 0 0 0 0 0 0 0 0 0 0 0 0 0 0 0 0 0 0 0 0 0 0 0 0 0 0 0 0 0 0 0 0 0 0 0 0 0 0 0 0 0 0 0 0 0 0 0 0 0 0 0 0 0 0 0 0 0 0 0 0 0 0 0 0 0 0 0 0 0 0 0 0 0 0 0 0 0 0 0 0 0 0 0 0 0 0 0 0 0 0 0 0 
0 0 1 0 0 1 0 0 1 0 0 1 0 0 1 0 0 1 0 0 1 0 0 1 0 0 1 0 1 1 0 0 1 0 1 1 0 0 1 
0.103424 0.101512 0.101523 717.891884 731.452571 0.053054 0.000000 0
0 0 0 0 0 0 0 0 0 0 0 0 0 0 0 0 0 0 0 0 0 0 0 0 0 0 0 0 0 0 0 0 0 0 0 0 0 0 0 0 0 0 0 0 0 0 0 0 0 0 0 0 0 0 0 0 0 0 0 0 0 0 0 0 0 0 0 0 0 0 0 0 0 0 0 0 0 0 0 0 0 0 0 0 0 0 0 0 0 0 0 0 0 0 0 0 0 0 0 0 
0 0 1 0 1 1 0 0 1 0 0 1 0 0 1 0 0 1 0 0 1 0 1 1 0 1 1 0 0 1 0 0 1 0 1 1 0 0 1 
0.119052 0.125844 0.125912 722.179321 735.258587 0.046516 0.000000 0
0 0 0 0 0 0 0 0 0 0 0 0 2 0 0 0 0 0 0 0 0 0 0 0 0 0 0 0 0 0 0 0 0 0 0 0 0 0 0 0 0 0 0 0 0 0 0 0 0 0 0 0 0 0 0 0 0 0 0 0 0 0 0 0 0 0 0 0 0 0 0 0 0 0 0 0 0 0 0 0 0 0 0 0 0 0 0 0 0 0 0 0 0 0 0 0 0 0 0 0 
0 0 1 0 0 1 0 1 1 0 0 1 0 1 1 0 0 1 0 0 1 0 0 1 0 0 1 0 0 1 0 0 1 0 0 1 0 0 1 
0.178774 0.321984 0.323288 723.719771 689.105732 0.647873 0.000000 0
2 2 2 2 2 2 2 2 2 2 2 0 2 2 2 0 2 2 2 2 2 2 2 2 2 2 2 2 2 2 2 2 2 2 2 2 2 2 2 2 2 2 2 0 2 2 2 0 2 2 2 2 2 2 2 2 2 2 0 2 2 2 2 2 2 2 2 2 2 2 2 2 2 2 2 2 2 2 2 0 0 2 0 2 2 2 2 2 2 2 2 2 2 2 2 2 0 2 2 2 
0 0 1 0 0 1 0 0 1 0 0 1 0 0 1 0 0 1 0 0 1 0 1 1 0 0 1 0 0 1 0 0 1 0 0 1 0 1 1 
0.226940 0.180218 0.180344 722.266245 499.813336 0.769060 0.000000 0
0 0 2 0 0 2 0 2 0 2 0 0 2 0 0 2 2 2 2 2 0 2 2 0 2 2 0 0 2 2 2 0 0 0 2 2 2 2 2 2 2 0 0 0 0 2 0 2 0 2 2 0 2 2 2 2 2 2 2 2 0 2 0 2 0 2 0 0 2 0 0 2 2 2 0 2 0 0 2 2 2 0 2 0 2 2 2 0 0 0 2 0 2 0 2 0 2 0 2 2 
0 1 1 0 0 1 0 0 1 0 0 1 0 0 0 0 1 1 0 1 1 0 0 1 0 1 1 0 0 1 0 0 1 0 0 1 0 0 1 
0.101882 0.098434 0.098445 733.019586 743.028263 0.053941 0.000000 0
0 0 0 0 0 0 0 0 0 0 0 0 0 0 0 0 0 0 0 0 0 0 0 0 0 0 0 0 0 0 0 0 0 0 0 0 0 0 0 0 0 0 0 0 0 0 0 0 0 0 0 0 0 0 0 0 0 0 0 0 0 0 0 0 0 0 0 0 0 2 0 0 0 0 0 0 0 0 0 0 0 0 0 0 0 0 0 0 0 0 0 0 0 0 0 0 0 0 0 0 
0 1 1 0 0 1 0 1 1 0 0 1 0 0 1 0 1 1 0 0 1 0 0 1 0 0 1 0 1 1 0 0 1 0 0 1 0 0 1 
0.261566 0.734277 0.735297 690.680268 519.774500 0.777668 0.000000 0
2 2 2 2 0 2 0 0 2 2 2 2 2 2 2 0 2 2 0 2 0 2 0 2 0 2 0 2 2 0 2 2 2 2 2 2 2 2 0 2 2 2 2 2 2 2 0 2 2 2 2 0 2 2 2 0 0 0 2 2 2 0 2 0 2 2 0 2 2 2 2 0 2 2 0 2 2 2 0 2 0 2 0 0 2 2 2 2 0 2 0 0 0 2 2 0 2 2 2 2 
0 0 0 0 0 1 0 0 0 0 0 1 0 0 1 0 0 1 0 0 1 0 0 1 0 1 1 0 0 1 0 1 1 0 1 1 0 1 1 
0.249145 0.230961 0.231208 694.561652 547.697462 0.792650 0.000000 0
2 2 2 2 0 2 2 2 2 2 0 2 2 0 2 2 2 2 2 2 0 2 2 2 2 2 2 2 2 2 2 0 2 2 2 2 2 2 2 2 2 0 2 0 0 0 2 2 2 2 2 2 2 2 2 2 2 2 2 2 2 2 2 2 2 2 2 2 2 2 2 0 0 2 2 0 0 2 2 0 2 0 0 2 0 2 0 0 0 2 2 2 0 2 2 2 2 2 0 2 
0 0 1 0 0 1 0 0 1 0 1 1 0 0 1 0 0 1 0 0 1 0 1 1 0 0 1 0 0 1 0 0 1 0 0 1 0 0 1 
0.246721 0.187624 0.187703 694.791935 575.793594 0.752795 0.000000 0
2 0 0 2 2 2 2 2 2 2 2 2 0 2 0 0 2 2 0 2 2 2 0 0 2 2 2 2 2 2 2 2 2 2 2 2 2 0 2 2 2 2 2 2 2 2 0 2 0 2 2 2 2 2 2 2 2 2 2 2 0 2 0 2 2 0 2 2 2 0 2 0 2 2 2 2 2 2 2 2 0 0 2 0 2 2 2 0 0 2 2 0 2 2 2 2 2 2 2 2 
0 0 1 0 0 1 0 0 1 0 1 0 0 1 1 0 0 1 0 0 1 0 0 1 0 1 1 0 0 1 0 0 1 0 1 1 0 0 1 
0.246691 0.187347 0.187425 693.636759 584.645964 0.750719 0.000000 0
2 2 0 2 2 2 2 2 2 2 0 2 2 2 2 2 0 2 2 2 2 2 0 2 2 2 2 2 2 2 0 2 2 2 2 2 2 2 2 0 0 2 0 2 0 2 2 2 2 0 2 2 2 0 0 2 2 2 2 2 2 2 2 2 2 2 2 2 2 2 2 2 2 0 2 0 2 2 2 2 2 0 2 2 2 2 2 2 2 2 0 2 2 2 2 0 2 2 2 2 
0 0 1 0 1 1 0 0 1 0 1 1 0 0 1 0 0 1 0 0 1 0 0 1 0 0 1 0 0 1 0 1 1 0 0 1 0 0 1 
0.245367 0.212134 0.212348 692.779634 568.595412 0.810010 0.000000 0
2 0 2 2 2 2 2 2 2 2 2 0 2 0 2 2 2 0 2 2 2 0 2 2 2 2 2 0 2 2 2 0 0 2 2 2 2 2 2 2 2 0 2 2 2 2 0 2 2 2 2 0 2 2 2 2 2 2 2 2 2 2 2 2 2 2 2 2 0 2 2 2 2 2 2 2 2 0 2 2 2 2 2 0 2 2 2 2 2 2 2 2 2 2 0 2 2 2 0 0 
0 0 1 0 0 1 0 1 1 0 0 1 0 0 1 0 1 1 0 0 1 0 0 1 0 0 1 0 0 0 0 0 1 0 1 1 0 0 1 
0.126930 0.444063 0.444449 699.864825 715.597491 0.040617 0.000000 0
0 0 0 0 0 0 0 0 0 0 0 0 0 0 0 0 0 0 0 0 0 0 0 0 0 0 0 0 0 0 0 0 0 0 0 0 0 0 0 0 0 0 0 0 0 0 0 0 0 0 0 0 0 0 0 0 0 0 0 0 0 0 0 0 0 0 0 0 0 0 0 0 0 0 0 0 0 0 0 0 0 0 0 0 0 0 0 0 0 0 0 0 0 0 0 0 0 0 0 0 
0 0 1 0 0 1 0 0 1 0 1 1 0 0 1 0 1 1 0 0 1 0 1 1 0 0 1 0 0 1 0 0 1 0 0 1 0 0 1 
0.112870 0.134650 0.134812 709.878189 723.867068 0.025379 0.000000 0
0 0 0 0 0 0 0 0 0 0 0 0 0 0 0 0 0 0 0 0 0 0 0 0 0 0 0 0 0 0 0 0 0 0 0 0 0 0 0 0 0 0 0 0 0 0 0 0 0 0 0 0 0 0 0 0 0 0 0 0 0 0 0 0 0 0 0 0 0 0 0 0 0 0 0 0 0 0 0 0 0 0 0 0 0 0 0 0 0 0 0 0 0 0 0 0 0 0 0 0 
0 1 1 0 0 1 0 0 1 0 1 1 0 0 1 0 0 1 0 0 1 0 0 1 0 0 1 0 0 1 0 0 1 0 1 1 0 0 1 
0.175812 0.145771 0.145837 711.202314 667.225474 0.662483 0.000000 0
2 2 2 2 2 2 2 0 2 2 2 2 2 0 2 2 2 2 2 2 2 2 2 2 0 2 2 2 2 2 2 2 2 2 0 2 0 0 2 2 0 2 2 0 0 2 2 2 2 2 2 2 2 2 2 2 2 2 2 2 2 2 2 2 2 2 2 2 2 0 2 2 2 2 2 2 2 0 2 2 2 2 2 2 2 2 2 2 2 2 2 2 2 2 2 0 2 2 2 2 
0 0 1 0 0 1 0 0 1 0 0 1 0 1 1 0 0 1 0 0 1 0 0 1 0 0 1 0 0 1 0 0 1 0 0 1 0 0 1 
0.244810 0.181937 0.182007 705.906453 565.381365 0.776723 0.000000 0
0 2 2 2 2 2 2 2 2 2 2 2 2 2 0 0 0 2 2 0 2 0 2 2 2 2 2 2 0 2 0 0 2 0 2 2 2 0 2 2 2 2 0 2 2 0 0 0 2 2 2 0 2 0 0 2 2 2 2 0 0 0 2 2 2 2 2 2 2 0 0 2 0 2 2 2 2 2 2 2 2 0 2 2 2 0 2 0 0 0 2 2 2 2 0 2 2 0 2 0 
0 0 0 0 0 1 0 0 0 0 0 1 0 0 1 0 0 1 0 0 1 0 0 1 0 0 1 0 0 1 0 0 1 0 0 1 0 1 1 
0.274007 0.196447 0.196535 703.533353 457.936521 0.775647 0.000000 0
2 2 2 2 0 0 0 0 0 0 2 2 2 2 0 0 0 2 2 0 0 2 0 2 0 2 0 0 2 0 0 2 2 2 2 2 2 2 2 0 0 2 2 2 2 2 0 2 2 0 0 0 0 2 0 0 2 0 0 2 0 0 2 0 2 2 0 0 0 0 0 2 2 2 2 2 0 0 2 0 0 0 2 2 2 2 0 2 0 2 2 2 2 0 2 2 2 2 2 2 
0 0 1 0 1 1 0 0 1 0 0 1 0 1 0 0 0 1 0 0 1 0 1 1 0 1 1 0 0 0 0 0 0 0 0 1 0 0 0 
0.109290 0.105170 0.105182 718.160716 729.791761 0.054779 0.000000 0
0 0 0 0 0 0 0 0 0 0 0 0 0 0 0 0 0 0 0 0 0 0 0 0 0 0 0 0 0 0 0 0 0 0 0 0 0 0 0 0 0 0 0 0 0 0 0 0 0 0 0 0 0 0 0 0 0 0 0 0 0 0 0 0 0 0 0 0 0 0 0 0 0 0 0 0 0 0 0 0 0 0 0 0 0 0 0 0 0 0 0 0 0 0 0 0 0 0 0 0 
0 0 1 0 0 1 0 0 1 0 0 1 0 0 1 0 0 1 0 1 1 0 1 1 0 0 1 0 0 1 0 1 1 0 0 1 0 0 1 
0.103980 0.101096 0.101109 724.406117 736.353652 0.024827 0.000000 0
0 0 0 0 0 0 0 0 0 0 0 0 0 0 0 0 0 0 0 0 0 0 0 0 0 0 0 0 0 0 0 0 0 0 0 0 0 0 0 0 0 0 0 0 0 0 0 0 0 0 0 0 0 0 0 0 0 0 0 0 0 0 0 0 0 0 0 0 0 0 0 0 0 0 0 0 0 0 0 0 0 0 0 0 0 0 0 0 0 0 0 0 0 0 0 0 0 0 0 0 
0 0 1 0 1 1 0 0 1 0 0 1 0 0 1 0 0 1 0 0 1 0 0 1 0 1 1 0 0 1 0 1 1 0 0 1 0 0 1 
0.108071 0.117393 0.117456 728.148769 739.768261 0.052563 0.000000 0
0 0 0 0 0 0 0 0 0 0 0 0 0 0 0 0 0 0 0 0 0 0 0 0 0 0 0 0 0 0 0 0 0 0 0 0 0 0 0 0 0 0 0 0 0 0 0 0 0 0 0 0 0 0 0 0 0 0 0 0 0 0 0 0 0 0 0 0 0 0 0 0 0 0 0 0 0 0 0 0 0 0 0 0 0 0 0 0 0 0 0 0 0 0 0 0 0 0 0 0 
0 0 1 0 1 1 0 1 1 0 0 1 0 0 1 0 0 1 0 1 1 0 0 1 0 1 1 0 0 1 0 0 1 0 0 1 0 0 1 
0.104533 0.101252 0.101265 731.298731 741.712364 0.049813 0.000000 0
0 0 0 0 0 0 0 0 0 0 0 0 0 0 0 0 0 0 0 0 0 0 0 0 0 0 0 0 0 0 0 0 0 0 0 0 0 0 0 0 0 0 0 0 0 0 0 0 0 0 0 0 0 0 0 0 0 0 0 0 0 0 0 0 0 0 0 0 0 0 0 0 0 0 0 0 0 0 0 0 0 0 0 0 0 0 0 0 0 0 0 0 0 0 0 0 0 0 0 0 
0 0 1 0 0 1 0 1 1 0 0 1 0 0 1 0 1 1 0 1 1 0 0 1 0 0 1 0 0 1 0 1 1 0 0 1 0 0 1 
0.089134 0.087776 0.087782 735.042309 745.267240 0.047913 0.000000 0
0 0 0 0 0 0 0 0 0 0 0 0 0 0 0 0 0 0 0 0 0 0 0 0 0 0 0 0 0 0 0 0 0 0 0 0 0 0 0 0 0 0 0 0 0 0 0 0 0 0 0 0 0 0 0 0 0 0 0 0 0 0 0 0 0 0 0 0 0 0 0 0 0 0 0 0 0 0 0 0 0 0 0 0 0 0 0 0 0 0 0 0 0 0 0 0 0 0 0 0 
0 0 1 0 0 1 0 0 1 0 1 1 0 0 1 0 0 1 0 0 1 0 0 1 0 0 1 0 1 1 0 1 1 0 0 1 0 0 1 
0.105387 0.126125 0.126224 705.801690 714.091748 0.042041 0.000000 0
0 0 0 0 0 0 0 0 0 0 0 0 0 0 0 0 0 0 0 0 0 0 0 0 0 0 0 0 0 0 0 0 0 0 0 0 0 0 0 0 0 0 0 0 0 0 0 0 0 0 0 0 0 0 0 0 0 0 0 0 0 0 0 0 0 0 0 0 0 0 0 0 0 0 0 0 0 0 0 0 0 0 0 0 0 0 0 0 0 0 0 0 0 0 0 0 0 0 0 0 
0 0 1 0 0 1 0 0 1 0 0 1 0 1 1 0 0 1 0 1 1 0 1 1 0 1 1 0 0 1 0 0 1 0 0 1 0 0 1 
0.108547 0.107095 0.107118 704.141515 711.537945 0.054866 0.000000 0
0 0 0 0 0 0 2 0 0 0 0 0 0 0 0 0 0 0 0 0 0 0 0 0 0 0 0 0 0 0 0 0 0 0 0 0 0 0 0 0 0 0 0 0 0 0 0 0 0 0 0 0 0 0 0 0 0 0 0 0 0 0 0 0 0 0 0 0 0 0 0 0 0 0 0 0 0 0 0 0 0 0 0 0 0 0 0 0 0 0 0 0 0 0 0 0 0 0 0 0 
0 1 1 0 1 1 0 0 1 0 0 1 0 0 1 0 0 1 0 0 1 0 0 1 0 0 1 0 0 1 0 0 1 0 1 1 0 0 1 
0.124554 0.117122 0.117141 700.057329 706.384611 0.048744 0.000000 0
0 0 0 0 0 0 0 0 0 0 0 0 0 0 0 0 0 0 0 0 0 0 0 0 0 0 0 0 0 0 0 0 0 0 0 0 0 0 0 0 0 0 0 0 0 0 0 0 0 0 0 0 0 0 0 0 0 0 0 0 0 0 0 0 0 0 0 0 0 0 0 0 0 0 0 0 0 0 0 2 0 0 0 0 0 0 0 0 0 0 0 0 0 0 0 0 0 0 0 0 
0 0 1 0 1 1 0 0 1 0 0 1 0 0 1 0 1 1 0 0 1 0 1 1 0 0 1 0 0 1 0 0 1 0 1 1 0 0 1 
0.145307 0.145336 0.145433 696.403402 704.135837 0.063105 0.000000 0
0 0 0 0 0 0 0 0 0 0 0 0 0 0 0 0 0 0 0 0 0 0 2 0 0 0 0 0 0 0 0 0 0 0 0 0 0 0 0 0 0 0 0 0 0 0 0 0 0 0 0 0 0 0 0 0 0 0 0 0 0 0 0 0 0 0 0 0 0 0 0 0 0 0 0 0 0 0 0 0 0 0 0 0 0 0 0 0 0 0 0 0 0 0 0 0 0 0 0 0 
0 0 1 0 0 1 0 0 1 0 1 1 0 0 1 0 0 1 0 0 1 0 0 1 0 0 1 0 0 1 0 0 1 0 0 1 0 0 1 
0.153053 0.465547 0.465928 693.209604 708.204085 0.050081 0.000000 0
0 0 0 0 0 0 0 0 0 0 0 0 0 0 0 0 0 0 0 0 0 0 0 0 0 0 0 0 0 0 0 0 0 0 0 0 0 0 0 0 0 0 0 0 0 0 0 0 0 0 0 0 0 0 0 0 0 0 0 0 0 0 0 0 0 0 0 0 0 0 0 0 0 0 0 0 0 0 0 0 0 0 0 0 0 0 0 0 0 0 0 0 0 0 0 0 0 0 0 0 
0 0 1 0 0 1 0 0 1 0 0 1 0 1 1 0 0 1 0 0 1 0 0 1 0 0 1 0 0 1 0 1 1 0 0 1 0 0 1 
0.341382 7.856720 31.707970 681.067650 208.943594 0.359257 0.000000 1
1 1 0 0 0 0 0 1 0 1 1 1 1 0 0 1 1 1 1 0 1 0 1 0 1 1 1 0 1 1 1 0 0 0 1 1 0 0 1 0 1 0 0 0 0 0 0 1 1 1 1 0 1 1 1 0 0 1 0 1 1 1 1 0 1 1 0 1 1 0 0 0 0 0 0 0 1 0 1 0 1 0 0 0 1 0 1 1 0 1 0 1 0 0 1 0 1 0 1 1 
0 1 0 0 0 0 0 1 1 0 0 1 0 0 1 0 0 0 0 1 0 0 0 0 0 0 0 0 0 0 0 0 0 0 1 0 0 0 1 
0.101985 0.426545 0.426949 707.515769 726.514978 0.049692 0.000000 0
0 0 0 0 0 0 0 0 0 0 0 0 0 0 0 0 0 0 0 0 0 0 0 0 0 0 0 0 0 0 0 0 0 0 0 0 0 0 0 0 0 0 0 0 0 0 0 0 0 0 0 0 0 0 0 0 0 0 0 0 0 0 0 0 0 0 0 0 0 0 0 0 0 0 0 0 0 0 0 0 0 2 0 0 0 0 0 0 0 0 0 0 0 0 0 0 0 0 0 0 
0 1 1 0 0 0 0 1 1 0 0 1 0 0 1 0 0 1 0 0 1 0 0 1 0 0 1 0 0 1 0 0 1 0 0 1 0 0 1 
0.118332 0.125805 0.125899 713.542538 726.762176 0.058364 0.000000 0
0 0 0 0 0 0 0 0 0 0 0 0 0 0 0 0 0 0 0 0 0 0 0 0 0 0 0 0 0 0 0 0 0 0 0 0 0 0 0 0 0 0 0 0 0 0 0 0 0 0 0 0 0 0 0 0 0 0 0 0 0 0 0 0 0 0 0 0 2 0 0 0 0 0 0 0 0 0 0 0 0 0 0 0 0 0 0 0 0 0 0 0 0 0 0 0 0 0 0 0 
0 0 1 0 0 1 0 1 1 0 0 1 0 1 1 0 0 1 0 0 1 0 0 1 0 0 1 0 0 1 0 0 1 0 0 1 0 0 1 
0.128178 0.118741 0.118763 714.891538 725.285821 0.057866 0.000000 0
0 0 0 0 0 0 0 0 0 0 0 0 0 0 0 0 0 0 0 0 0 0 0 0 0 0 0 0 0 0 0 0 0 0 0 0 0 0 0 0 0 0 0 0 0 0 0 0 0 0 0 0 0 0 0 0 0 0 0 0 0 0 0 0 0 0 0 0 0 0 0 0 0 0 0 0 0 0 0 0 0 0 0 0 0 0 0 0 0 0 0 0 0 0 0 0 0 0 0 0 
0 0 1 0 0 1 0 1 1 0 1 1 0 1 1 0 0 1 0 0 1 0 0 1 0 0 1 0 0 1 0 0 1 0 0 1 0 0 1 
0.260855 0.188660 0.188739 708.545545 492.971781 0.789473 0.000000 0
2 2 2 0 0 0 0 2 0 0 2 2 2 2 0 2 0 0 0 2 0 2 2 2 2 0 2 0 2 0 2 2 0 2 2 2 2 2 2 2 0 2 0 2 0 0 2 0 0 0 2 2 2 0 2 2 0 0 2 2 0 2 0 0 2 2 2 2 0 2 2 0 2 2 2 2 0 0 0 2 0 2 2 0 0 0 0 0 0 2 0 2 0 2 2 2 2 0 2 2 
0 0 1 0 0 0 0 0 1 0 0 1 0 0 1 0 0 0 0 1 1 0 0 1 0 0 1 0 0 1 0 0 1 0 0 1 0 0 1 
0.117324 0.109078 0.109091 721.761165 731.027820 0.050985 0.000000 0
0 0 0 0 0 0 0 0 0 0 0 0 0 0 0 0 0 0 0 0 0 0 0 0 0 0 0 0 0 0 0 0 0 0 0 0 0 0 0 0 0 0 0 0 0 0 0 0 0 0 0 0 0 0 0 0 0 0 0 0 0 0 0 0 0 0 0 0 0 0 0 0 0 0 0 0 0 0 0 0 0 0 0 0 0 0 0 0 0 0 0 0 0 0 0 0 0 0 0 0 
0 0 1 0 1 1 0 0 1 0 0 1 0 0 1 0 0 1 0 0 1 0 1 1 0 0 1 0 1 1 0 0 1 0 0 1 0 0 1 
0.095952 0.093457 0.093464 727.514877 739.198711 0.052012 0.000000 0
0 0 0 0 0 0 2 0 0 0 0 0 0 0 0 0 0 0 0 0 0 0 0 0 0 0 0 0 0 0 0 0 0 0 0 0 0 0 0 0 0 0 0 0 0 0 0 0 0 0 0 0 0 0 0 0 0 0 0 0 0 0 0 0 0 0 0 0 0 0 0 0 0 0 0 0 0 0 0 0 0 0 0 0 0 0 0 0 0 0 0 0 0 0 0 0 0 0 0 0 
0 0 1 0 0 1 0 0 1 0 0 1 0 1 1 0 0 1 0 0 1 0 0 1 0 0 1 0 0 1 0 0 1 0 0 1 0 0 1 
0.106678 0.101191 0.101202 729.299378 741.284027 0.227411 0.000000 0
0 0 0 0 0 0 2 0 0 0 2 0 0 0 0 0 0 0 0 2 0 0 0 0 0 0 0 0 0 0 0 0 0 0 2 0 0 2 0 0 2 0 0 0 0 0 0 0 0 2 0 0 0 2 2 0 0 0 0 0 2 0 0 0 0 0 0 0 0 0 0 0 0 2 0 0 0 0 0 0 0 0 0 0 0 0 0 0 2 0 0 0 0 0 0 0 2 0 0 0 
0 1 1 0 0 1 0 0 1 0 0 1 0 0 0 0 0 1 0 0 1 0 0 1 0 0 1 0 0 1 0 0 1 0 0 1 0 0 1 
0.095526 0.092119 0.092126 732.717333 743.636251 0.047821 0.000000 0
0 0 0 0 0 0 0 0 0 0 0 0 0 0 0 0 0 0 0 0 0 0 0 0 0 0 0 0 0 0 0 0 2 0 0 0 0 0 0 0 0 0 0 0 0 0 0 0 0 0 0 0 0 0 0 0 0 0 0 0 0 0 0 0 0 0 0 0 0 0 0 0 0 0 0 0 0 0 0 0 0 0 0 0 0 0 0 0 0 0 0 0 0 0 0 0 0 0 0 0 
0 0 1 0 0 1 0 0 1 0 0 1 0 1 1 0 0 1 0 0 1 0 0 1 0 0 1 0 0 1 0 1 1 0 0 1 0 0 1 
0.090856 0.088547 0.088553 734.634810 744.417343 0.041220 0.000000 0
0 0 0 0 0 0 0 0 0 0 0 0 0 0 0 0 0 0 0 0 0 0 0 0 0 0 0 0 0 0 0 0 0 0 0 0 0 0 0 0 0 0 0 0 0 0 0 0 0 0 0 0 0 0 0 0 0 0 0 2 0 0 0 0 0 0 0 0 0 0 0 0 0 0 0 0 0 0 0 0 0 0 0 0 0 0 0 0 0 0 0 0 0 0 0 0 0 0 0 0 
0 0 1 0 0 1 0 0 1 0 0 1 0 0 1 0 0 1 0 0 1 0 0 1 0 0 1 0 0 1 0 1 1 0 0 1 0 0 1 
0.088668 0.088471 0.088480 710.610107 723.170322 0.050113 0.000000 0
0 0 0 0 0 0 0 0 0 0 0 0 0 0 0 0 0 0 0 0 0 0 0 0 0 0 0 0 0 0 0 0 0 0 0 0 0 0 0 0 0 0 0 0 0 0 0 0 0 0 0 0 0 0 0 0 0 0 0 0 0 0 0 0 0 0 0 0 0 0 0 0 0 0 0 0 0 0 0 0 0 0 0 0 0 0 0 0 0 0 0 0 0 0 0 0 0 0 0 0 
0 1 1 0 1 1 0 1 1 0 0 1 0 1 1 0 0 1 0 0 1 0 0 1 0 0 1 0 1 1 0 1 1 0 1 1 0 1 1 
0.091052 0.090443 0.090450 707.711643 718.604277 0.049457 0.000000 0
0 0 0 0 0 0 0 0 0 2 0 0 0 0 0 0 0 0 0 0 0 0 0 0 0 0 0 0 0 0 0 0 0 0 0 0 0 0 0 0 0 0 0 0 0 0 0 0 0 0 0 0 0 0 0 0 0 0 0 0 0 0 0 0 0 0 0 0 0 0 0 0 0 0 0 0 0 0 0 0 0 0 0 0 0 0 0 0 0 0 0 0 0 0 0 0 0 0 0 0 
0 0 1 0 1 1 0 0 1 0 0 1 0 0 1 0 0 1 0 0 1 0 1 1 0 0 1 0 1 1 0 0 1 0 0 1 0 0 1 
0.117259 0.110636 0.110651 702.215036 710.491409 0.050188 0.000000 0
0 0 0 0 0 0 0 0 0 0 0 0 2 0 0 0 0 0 0 0 0 0 0 0 0 0 0 0 0 2 0 0 0 0 0 0 0 0 0 0 0 0 0 0 0 0 0 0 0 0 0 0 0 0 0 0 0 0 0 0 0 0 0 0 0 0 0 0 0 0 0 0 0 0 0 0 0 0 0 0 0 0 0 0 0 0 0 0 0 0 0 0 0 0 0 0 0 0 0 0 
0 1 1 0 0 1 0 1 1 0 0 1 0 0 1 0 0 1 0 0 1 0 0 1 0 0 1 0 1 1 0 0 1 0 1 1 0 0 1 
0.265319 0.193446 0.193549 689.468562 415.626430 0.792331 0.000000 0
0 2 0 0 2 0 2 0 2 2 2 0 2 0 2 0 2 0 0 0 2 2 0 0 0 0 0 0 0 2 0 0 2 2 2 0 2 0 0 0 2 0 0 0 0 0 2 0 0 2 2 2 2 2 0 2 2 0 2 2 0 2 0 2 0 0 0 2 0 0 2 2 0 0 2 2 2 0 2 2 2 2 0 0 0 2 2 2 0 0 2 0 0 0 2 0 0 0 0 0 
0 0 1 0 0 1 0 0 1 0 0 1 0 0 1 0 0 1 0 0 1 0 0 1 0 1 1 0 1 1 0 0 1 0 0 0 0 0 1 
0.291976 0.241970 0.242283 685.839704 401.567651 0.755298 0.000000 0
0 0 0 2 2 0 0 2 0 2 2 2 2 0 0 0 2 2 2 2 0 2 2 2 2 0 0 0 0 0 0 2 0 2 0 2 0 0 2 2 2 0 0 0 2 0 0 0 0 2 0 0 2 2 0 2 2 0 0 2 2 0 2 2 0 0 0 0 0 0 2 2 2 2 0 0 2 0 0 2 0 0 0 0 2 0 0 2 2 2 0 2 0 0 0 2 0 2 0 0 
0 1 1 0 0 0 0 0 1 0 0 1 0 0 1 0 0 0 0 0 1 0 1 1 0 1 1 0 0 1 0 0 1 0 0 0 0 1 1 
0.350877 0.582060 0.582653 683.361879 261.849429 0.556365 0.000000 0
0 0 0 0 0 0 2 0 0 0 0 0 2 0 0 0 0 2 0 0 0 0 0 0 0 0 0 0 0 0 0 0 0 2 0 0 2 0 2 0 0 0 0 0 0 2 0 0 0 0 0 0 0 0 0 0 0 0 2 2 0 0 0 0 0 0 0 0 0 0 0 0 0 0 0 0 0 0 0 0 0 0 0 0 0 0 0 0 0 0 0 0 0 0 0 0 0 0 0 2 
0 0 1 0 0 0 0 0 1 0 1 1 0 0 1 0 1 0 0 0 1 0 0 0 0 1 0 0 0 0 0 0 1 0 1 0 0 1 0 
0.115029 0.150655 0.150910 709.418234 728.590173 0.075754 0.000000 0
0 0 0 0 0 0 0 0 0 0 0 0 0 0 0 0 0 0 0 0 0 0 0 0 0 0 0 0 0 0 0 0 0 0 0 0 0 0 0 0 0 0 0 0 0 0 0 0 0 0 0 0 0 0 0 0 0 0 0 0 0 0 0 0 0 0 0 0 0 0 0 0 0 0 0 0 0 0 0 0 0 0 0 0 0 0 0 0 0 0 0 0 0 0 0 0 0 0 0 0 
0 0 1 0 0 1 0 1 1 0 0 1 0 0 1 0 0 1 0 0 1 0 1 1 0 1 1 0 0 1 0 1 1 0 0 1 0 1 1 
0.241134 0.175282 0.175378 708.138953 403.189244 0.759177 0.000000 0
0 2 2 2 0 0 0 0 2 0 0 0 2 2 0 2 2 2 0 0 2 2 2 2 2 0 0 0 0 0 2 2 0 2 0 0 2 0 0 0 0 0 2 2 0 0 2 2 2 0 2 0 0 0 0 2 2 0 0 0 0 0 0 2 2 2 0 2 0 0 2 0 0 2 0 2 0 2 0 2 0 0 0 2 0 2 2 0 0 0 0 2 0 0 0 2 0 2 0 2 
0 0 1 0 0 1 0 0 1 0 0 1 0 1 0 0 1 0 0 1 1 0 0 0 0 0 1 0 0 1 0 0 1 0 0 1 0 0 1 
0.105365 0.101836 0.101848 722.435812 733.521810 0.095486 0.000000 0
0 0 0 0 0 0 0 0 0 0 0 2 0 0 2 0 0 0 0 0 0 0 0 0 0 0 0 0 0 0 0 0 0 0 0 0 0 0 0 0 0 0 0 0 0 0 0 0 0 0 0 0 0 0 0 0 0 0 0 0 0 0 0 0 0 0 0 0 0 0 0 0 0 0 0 0 0 0 0 0 0 0 0 0 0 0 0 0 0 0 0 0 0 0 0 0 0 0 0 0 
0 0 1 0 1 1 0 0 1 0 0 1 0 1 1 0 1 1 0 0 1 0 0 1 0 0 1 0 0 1 0 0 1 0 0 1 0 1 1 
0.105771 0.101367 0.101377 725.162370 735.305943 0.054199 0.000000 0
0 0 0 0 0 0 0 0 0 0 0 0 0 0 0 0 0 0 0 0 0 0 0 0 0 0 0 0 0 0 0 0 0 0 0 0 0 0 0 0 0 0 0 0 0 0 0 0 0 0 0 0 0 0 0 0 0 0 0 0 0 0 0 0 0 0 0 0 0 0 0 0 0 0 0 0 0 0 0 0 0 0 0 0 0 0 0 0 0 0 0 0 0 0 0 0 0 0 0 0 
0 1 1 0 0 1 0 0 1 0 1 1 0 0 1 0 1 1 0 0 1 0 0 1 0 1 1 0 0 1 0 1 1 0 0 1 0 1 1 
0.091638 0.090048 0.090054 729.273605 740.186059 0.054191 0.000000 0
0 0 0 0 0 0 0 0 0 0 0 0 0 0 0 0 0 0 0 0 0 0 0 0 0 0 0 0 0 0 0 0 0 0 0 0 0 0 0 0 0 0 0 0 0 0 0 0 0 0 0 0 0 0 0 0 0 0 0 0 0 0 0 0 0 0 0 0 0 0 0 0 0 0 0 0 0 0 0 0 0 0 0 0 0 0 0 0 0 0 0 0 0 0 0 0 0 0 0 0 
0 0 1 0 1 1 0 0 1 0 1 1 0 0 1 0 1 1 0 0 1 0 1 1 0 1 1 0 0 1 0 0 1 0 1 1 0 0 1 
0.093313 0.090570 0.090576 730.848175 742.446348 0.057205 0.000000 0
0 0 0 0 0 0 0 0 0 0 0 0 0 0 0 0 0 0 0 0 0 0 0 0 0 0 0 0 0 0 0 0 0 0 0 0 0 0 0 0 0 0 0 0 0 0 0 0 0 0 0 0 0 0 0 0 0 0 0 0 0 0 0 0 0 0 0 0 0 0 0 0 0 0 0 0 0 0 0 0 0 0 0 0 0 0 0 0 0 0 0 0 0 0 0 0 0 0 0 0 
0 0 1 0 0 1 0 0 1 0 0 1 0 1 1 0 0 1 0 0 1 0 0 1 0 0 1 0 0 1 0 0 1 0 0 1 0 1 1 
0.109012 0.102159 0.102170 729.231813 740.597660 0.103754 0.000000 0
0 0 0 0 0 0 0 0 0 0 0 0 0 0 0 0 0 0 0 0 0 0 0 0 0 0 0 0 0 0 0 0 0 0 0 0 0 0 0 0 0 0 0 0 0 0 0 0 0 0 0 0 0 0 0 0 0 0 0 0 0 0 0 0 0 0 0 0 0 0 0 0 0 0 0 0 0 0 0 0 0 0 0 0 0 0 0 0 0 0 0 0 0 0 0 0 0 0 0 0 
0 0 1 0 0 1 0 1 1 0 0 1 0 1 1 0 0 1 0 1 1 0 0 1 0 0 1 0 1 1 0 0 1 0 1 1 0 1 1 
0.101363 0.096692 0.096700 730.523393 740.402352 0.235842 0.000000 0
0 0 0 0 0 0 0 0 0 0 0 2 2 2 0 0 0 0 0 0 2 0 0 2 0 0 0 0 0 0 0 0 0 0 0 0 0 0 0 0 0 0 0 0 2 0 0 0 0 2 0 0 0 2 0 0 0 0 2 0 0 0 0 0 0 0 0 2 0 0 0 2 2 0 0 2 0 2 0 0 0 0 0 0 0 0 0 0 0 0 0 0 2 0 2 0 2 2 0 0 
0 1 1 0 1 1 0 1 1 0 0 1 0 0 1 0 1 1 0 0 1 0 1 1 0 0 1 0 0 1 0 0 1 0 0 1 0 0 1 
0.110241 0.103263 0.103274 730.278356 737.866380 0.052136 0.000000 0
0 0 0 0 0 0 0 0 0 0 0 0 0 0 0 0 0 0 0 0 0 0 0 0 0 0 0 0 0 0 0 0 0 0 0 0 0 0 0 0 0 0 0 0 0 0 0 0 0 0 0 0 0 0 0 0 0 0 0 0 0 0 0 0 0 0 0 0 0 0 0 0 0 0 0 0 0 0 0 0 0 0 0 0 0 0 0 0 0 0 0 0 0 0 0 0 0 0 0 0 
0 0 1 0 1 1 0 0 1 0 0 1 0 0 1 0 0 1 0 0 1 0 0 1 0 0 1 0 0 1 0 0 1 0 0 1 0 0 1 
0.089985 0.088980 0.088986 708.790927 725.227272 0.058671 0.000000 0
0 0 0 0 0 0 0 0 0 0 0 0 0 0 0 0 0 0 0 0 0 0 0 0 0 0 0 0 0 0 0 0 0 0 0 0 0 0 0 0 0 0 0 0 0 0 0 0 0 0 0 0 0 0 0 0 0 0 0 0 0 0 0 0 0 0 0 0 0 0 0 0 0 0 0 0 0 0 0 0 0 0 2 0 0 0 0 0 0 0 0 0 0 0 0 0 0 0 0 0 
0 1 1 0 0 1 0 0 1 0 0 1 0 0 1 0 0 1 0 0 1 0 1 1 0 0 1 0 0 1 0 0 1 0 0 1 0 0 1 
0.101600 0.099195 0.099205 706.015378 721.170462 0.053458 0.000000 0
0 0 0 0 0 0 0 0 0 0 0 0 0 0 0 0 0 0 0 0 0 0 0 0 0 0 0 0 0 0 0 0 0 0 0 0 0 0 0 0 0 0 0 0 0 0 0 0 0 0 0 0 0 0 0 0 0 0 0 0 0 0 0 0 0 0 0 0 0 0 0 0 0 0 0 0 0 0 0 0 0 0 0 0 0 0 0 0 0 0 0 0 0 0 0 0 0 0 0 0 
0 0 1 0 0 1 0 1 1 0 0 1 0 0 1 0 0 1 0 0 1 0 0 1 0 0 1 0 0 1 0 0 1 0 0 1 0 0 1 
0.102428 0.099507 0.099516 706.883657 719.282043 0.060525 0.000000 0
0 0 0 0 0 0 0 0 0 0 0 0 0 0 0 0 0 0 0 0 0 0 0 0 0 0 0 0 0 0 0 0 0 0 0 0 2 0 0 0 0 0 0 0 0 0 0 0 0 0 0 0 0 0 0 0 0 0 0 0 0 0 0 0 0 0 0 0 0 0 0 0 0 0 0 0 0 0 0 0 0 0 0 0 0 0 0 0 0 0 0 0 0 0 0 0 0 0 0 0 
0 0 1 0 0 1 0 0 1 0 1 1 0 0 1 0 0 1 0 1 1 0 0 1 0 0 1 0 0 1 0 0 1 0 0 1 0 0 1 
0.123274 0.114681 0.114705 706.561820 716.371553 0.040776 0.000000 0
0 0 0 0 0 0 0 0 0 0 0 0 0 0 0 0 0 0 0 0 0 0 0 0 0 0 0 0 0 0 0 0 0 0 0 0 0 0 0 0 0 0 0 0 0 0 0 0 0 0 0 0 0 0 0 0 0 0 0 0 0 0 0 0 0 0 0 0 0 0 0 0 0 0 0 0 0 0 0 0 0 0 0 0 0 0 0 0 0 0 0 0 0 0 0 0 0 0 0 0 
0 1 1 0 0 1 0 0 1 0 0 1 0 0 1 0 0 1 0 0 1 0 0 1 0 0 1 0 0 1 0 0 1 0 0 1 0 1 1 
0.119342 0.120306 0.120410 706.865338 722.607840 0.025851 0.000000 0
0 0 0 0 0 0 0 0 0 0 0 0 0 0 0 0 0 0 0 0 0 0 0 0 0 0 0 0 0 0 0 0 0 0 0 0 0 0 0 0 0 0 0 0 0 0 0 0 0 0 0 0 0 0 0 0 0 0 0 0 0 0 0 0 0 0 0 0 0 0 0 0 0 0 0 0 0 0 0 0 0 0 0 0 0 0 0 0 0 0 0 0 0 0 0 0 0 0 0 0 
0 1 1 0 0 1 0 0 1 0 0 1 0 0 1 0 0 1 0 0 1 0 0 1 0 0 1 0 0 1 0 1 1 0 0 1 0 0 1 
0.123989 0.172710 0.173577 707.247632 726.750484 0.042600 0.000000 0
0 0 0 0 0 0 0 0 0 0 0 0 0 0 0 0 0 0 0 0 0 0 0 0 0 0 0 0 0 0 0 0 0 0 0 0 0 0 0 0 0 0 0 0 0 0 0 0 0 0 0 0 0 0 0 0 0 0 0 0 0 0 0 0 0 0 0 0 0 0 0 0 0 0 0 0 0 0 0 0 0 0 0 0 0 0 0 0 0 0 0 0 0 0 0 0 0 0 0 0 
0 1 1 0 0 1 0 0 1 0 1 1 0 1 1 0 0 1 0 0 1 0 0 1 0 0 1 0 1 1 0 0 1 0 1 1 0 0 1 
0.101290 0.106750 0.106856 720.335172 737.892166 0.055512 0.000000 0
0 0 0 0 0 0 0 0 0 0 0 0 0 0 0 0 0 0 0 0 0 0 0 0 0 0 0 0 0 0 0 0 0 0 0 0 0 0 0 0 0 0 0 0 0 0 0 0 0 0 0 0 0 0 0 0 0 0 0 0 0 0 0 0 2 0 0 0 0 0 0 0 0 0 0 0 0 0 0 0 0 0 0 0 0 0 0 0 0 0 0 0 0 0 0 0 0 0 0 0 
0 0 1 0 1 1 0 0 1 0 0 1 0 0 1 0 0 1 0 1 1 0 1 1 0 0 1 0 1 1 0 1 1 0 0 1 0 0 1 
0.110367 0.104452 0.104474 726.776114 740.000870 0.024913 0.000000 0
0 0 0 0 0 0 0 0 0 0 0 0 0 0 0 0 0 0 0 0 0 0 0 0 0 0 0 0 0 0 0 0 0 0 0 0 0 0 0 0 0 0 0 0 0 0 0 0 0 0 0 0 0 0 0 0 0 0 0 0 0 0 0 0 0 0 0 0 0 0 0 0 0 0 0 0 0 0 0 0 0 0 0 0 0 0 0 0 0 0 0 0 0 0 0 0 0 0 0 0 
0 0 1 0 1 1 0 0 1 0 0 1 0 0 1 0 0 0 0 0 1 0 0 1 0 0 1 0 1 1 0 0 1 0 0 1 0 0 1 
0.100453 0.095378 0.095386 732.379607 743.026711 0.050695 0.000000 0
0 0 0 0 0 0 0 0 0 0 0 0 0 0 0 0 0 0 0 0 0 0 0 0 0 0 0 0 0 0 0 0 0 0 0 0 0 0 0 0 0 0 0 0 0 0 0 0 0 0 0 0 0 0 0 0 0 0 0 0 0 0 0 0 0 0 0 0 0 0 0 0 0 0 0 0 0 0 0 0 0 0 0 0 0 0 0 0 0 0 0 0 0 0 0 0 0 0 0 0 
0 0 1 0 0 1 0 0 1 0 0 1 0 0 1 0 0 1 0 0 1 0 1 1 0 0 1 0 0 1 0 1 1 0 1 1 0 0 1 
0.090937 0.088862 0.088868 734.267771 744.519969 0.054483 0.000000 0
0 0 0 0 0 0 0 0 0 0 0 0 0 0 0 0 0 0 0 0 0 0 0 0 0 0 0 0 0 0 0 0 0 0 0 0 0 0 0 0 0 0 0 0 0 0 0 0 0 0 0 0 0 0 0 0 0 0 0 0 0 0 0 0 0 0 0 0 0 0 0 0 0 0 0 0 0 0 0 0 0 0 0 0 0 0 0 0 0 0 0 0 0 0 0 0 0 0 0 0 
0 0 1 0 0 1 0 0 1 0 0 1 0 0 1 0 0 1 0 0 1 0 1 1 0 0 1 0 0 1 0 0 1 0 0 1 0 1 1 
0.090621 0.088289 0.088295 734.664892 745.399738 0.058554 0.000000 0
0 0 0 0 0 0 0 0 0 0 0 0 0 0 0 0 0 0 0 0 0 0 0 0 0 0 0 0 0 0 0 0 0 0 0 0 0 0 0 0 0 0 0 0 0 0 0 0 0 0 0 0 0 0 0 0 0 0 0 0 0 0 0 0 0 0 0 0 0 0 0 0 0 0 0 0 0 0 0 0 0 0 0 0 0 0 0 0 0 0 0 0 0 0 0 0 0 0 0 0 
0 0 1 0 0 1 0 1 1 0 0 1 0 0 1 0 0 1 0 0 1 0 0 1 0 0 1 0 1 1 0 0 1 0 0 1 0 0 1 
0.103176 0.097912 0.097921 731.841317 742.745299 0.054000 0.000000 0
0 0 0 0 0 0 0 0 0 0 0 0 0 0 0 0 0 0 0 0 0 0 0 0 0 0 0 0 0 0 0 0 0 0 0 0 0 0 0 0 0 0 0 0 0 0 0 0 0 0 0 0 0 0 0 0 0 0 0 0 0 0 0 0 0 0 0 0 0 0 0 0 0 0 0 0 0 0 0 0 0 0 0 0 0 0 0 0 0 0 0 0 0 0 0 0 0 0 0 0 
0 0 1 0 1 1 0 0 1 0 0 1 0 0 1 0 0 1 0 0 1 0 0 1 0 0 1 0 0 1 0 0 1 0 0 1 0 0 1 
0.221523 0.161564 0.161624 719.924312 480.025978 0.760345 0.000000 0
0 2 0 2 2 0 2 2 0 2 2 2 2 2 2 2 2 2 2 2 2 2 2 2 2 0 2 2 2 2 0 0 2 2 0 2 0 2 0 2 2 2 2 2 2 2 2 2 0 0 2 2 0 2 0 2 0 0 2 2 0 2 2 2 0 2 0 0 0 0 2 2 0 2 0 0 2 0 0 2 0 2 2 2 2 0 0 2 2 2 2 0 2 2 0 2 0 2 2 2 
0 0 1 0 0 1 0 0 1 0 1 1 0 0 1 0 0 1 0 0 1 0 0 1 0 0 1 0 0 1 0 0 1 0 0 1 0 1 1 
0.137484 0.123055 0.123073 724.288690 731.150920 0.060784 0.000000 0
0 0 0 0 0 0 0 0 0 0 0 0 0 0 0 0 0 0 0 0 0 0 0 0 0 0 0 0 0 0 0 0 0 0 0 0 0 0 0 0 0 0 0 0 0 0 0 0 0 0 0 0 0 0 0 0 0 0 0 0 0 0 0 0 0 0 0 0 0 0 0 0 0 0 0 0 0 0 0 0 0 0 0 0 0 0 0 0 0 0 0 0 0 0 0 0 0 0 0 0 
0 1 1 0 0 1 0 1 1 0 0 1 0 0 1 0 0 1 0 0 1 0 0 1 0 0 1 0 0 1 0 1 1 0 0 1 0 0 1 
0.244242 0.180542 0.180610 718.204477 557.548330 0.761601 0.000000 0
2 2 0 2 0 0 0 2 2 0 2 2 0 0 0 2 0 0 0 0 2 2 2 0 2 0 0 2 2 2 0 0 2 2 2 0 2 2 0 2 0 2 2 2 0 0 2 2 2 0 2 0 2 2 0 0 0 2 2 0 2 0 2 2 2 2 2 0 0 0 2 2 2 0 0 2 2 2 2 2 2 0 2 2 2 0 2 2 0 2 2 2 2 2 2 0 2 0 0 0 
0 0 1 0 0 1 0 0 1 0 0 1 0 0 1 0 1 1 0 0 1 0 0 0 0 0 1 0 0 1 0 0 1 0 0 1 0 0 1 
0.112534 0.109017 0.109030 700.735064 719.347136 0.079234 0.000000 0
0 0 0 0 0 0 0 0 0 0 0 0 0 0 0 0 0 0 2 0 0 0 0 0 0 0 0 0 0 0 0 0 0 0 0 0 0 0 0 0 0 0 0 0 0 0 0 0 0 0 0 0 0 0 0 0 0 0 0 0 0 0 0 0 0 0 0 0 0 0 0 0 0 0 0 0 0 0 0 0 0 0 0 0 0 0 0 0 0 0 0 0 0 0 0 0 0 0 0 0 
0 1 1 0 1 1 0 0 1 0 1 1 0 1 1 0 0 1 0 0 1 0 1 1 0 0 1 0 0 0 0 0 1 0 0 1 0 0 1 
0.284291 0.199361 0.199460 689.390574 346.860478 0.712992 0.000000 0
2 0 2 0 0 0 0 0 2 0 2 0 2 0 2 2 2 0 2 0 2 0 2 2 0 0 0 0 2 0 2 0 0 0 0 0 2 0 2 2 0 2 0 2 0 0 0 0 0 2 0 2 0 0 0 2 0 0 2 0 0 0 0 0 2 2 0 0 0 0 0 0 0 0 0 2 2 2 0 2 0 2 0 2 0 0 0 2 0 0 0 0 0 0 0 0 0 0 0 2 
0 1 0 0 0 1 0 0 0 0 0 0 0 1 1 0 0 1 0 0 1 0 0 1 0 1 1 0 1 1 0 0 1 0 0 1 0 0 0 
0.120481 0.112727 0.112744 706.543926 719.859118 0.025392 0.000000 0
0 0 0 0 0 0 0 0 0 0 0 0 0 0 0 0 0 0 0 0 0 0 0 0 0 0 0 0 0 0 0 0 0 0 0 0 0 0 0 0 0 0 0 0 0 0 0 0 0 0 0 0 0 0 0 0 0 0 0 0 0 0 0 0 0 0 0 0 0 0 0 0 0 0 0 0 0 0 0 0 0 0 0 0 0 0 0 0 0 0 0 0 0 0 0 0 0 0 0 0 
0 0 1 0 0 1 0 0 1 0 0 1 0 0 1 0 1 1 0 0 1 0 0 1 0 0 1 0 1 1 0 0 1 0 0 1 0 0 1 
0.187251 0.147932 0.148005 709.039007 629.761724 0.704127 0.000000 0
2 2 2 2 2 2 2 2 0 2 2 2 2 2 2 2 2 2 2 0 2 2 0 2 2 2 0 2 2 2 2 2 2 2 2 0 2 0 2 0 2 2 2 2 2 2 2 2 0 0 2 0 2 0 2 0 2 2 2 2 2 2 0 2 2 2 2 0 2 2 2 2 2 2 2 0 2 2 2 2 0 2 2 2 2 2 0 2 2 2 0 2 2 0 2 2 2 2 0 2 
0 1 1 0 0 1 0 0 1 0 0 1 0 1 1 0 0 1 0 0 1 0 0 1 0 0 1 0 1 1 0 1 1 0 1 1 0 1 1 
0.125595 0.156829 0.157568 710.718158 727.720866 0.055952 0.000000 0
0 0 0 0 0 0 0 0 0 0 0 0 0 0 0 0 0 0 0 0 0 0 0 0 0 0 0 0 0 0 0 0 0 0 0 0 0 0 0 0 0 0 0 0 0 0 0 0 0 0 0 0 0 0 0 0 0 0 0 0 0 0 0 0 0 0 0 0 0 0 0 0 0 0 0 0 0 0 0 0 0 0 0 0 0 0 0 0 0 0 0 0 0 0 0 0 0 0 0 0 
0 0 1 0 1 1 0 0 1 0 0 1 0 1 1 0 0 1 0 0 1 0 0 1 0 1 1 0 0 1 0 0 1 0 0 1 0 0 0 
0.343203 0.753174 2.184001 696.152211 271.987027 0.602429 0.000000 0
0 0 0 0 2 2 0 0 0 0 0 2 2 0 2 0 0 2 2 1 2 2 2 2 2 2 0 2 0 2 0 0 2 0 0 2 2 0 0 0 2 0 1 2 2 0 0 2 0 2 0 0 0 0 0 0 2 0 2 2 0 0 0 0 2 3 0 0 2 2 0 0 0 2 0 0 0 0 2 2 0 0 2 2 0 0 2 2 0 0 0 0 0 0 2 2 0 0 0 0 
0 0 0 0 0 0 0 0 0 0 0 1 0 1 1 0 0 1 0 0 0 0 1 0 0 0 1 0 0 1 0 0 1 0 1 1 0 0 0 
0.119160 0.151366 0.152100 722.389556 741.640852 0.279065 0.000000 0
0 2 0 0 2 2 0 0 0 0 0 0 2 2 0 2 0 2 0 0 0 0 0 2 0 0 0 2 0 2 0 0 0 0 0 2 2 0 0 2 0 0 0 2 0 0 0 0 0 0 2 2 0 2 2 0 0 2 2 2 0 2 0 0 0 2 0 0 0 0 2 0 0 0 0 0 0 0 0 0 2 0 0 0 0 0 0 0 0 0 0 2 0 0 0 0 2 2 2 0 
0 1 1 0 0 1 0 0 1 0 0 1 0 0 1 0 0 1 0 1 1 0 0 1 0 1 1 0 0 1 0 0 1 0 1 1 0 1 1 
0.107749 0.102809 0.102858 733.098433 746.528278 0.280999 0.000000 0
2 0 0 0 0 2 0 2 2 2 0 0 0 0 0 0 0 0 2 2 0 0 0 0 0 0 0 0 2 0 2 0 0 0 2 0 0 0 0 0 0 0 0 0 0 0 0 2 2 2 0 0 0 2 2 0 0 0 0 2 0 0 0 0 0 0 0 2 0 0 2 2 0 0 0 0 0 0 0 0 2 2 2 2 0 0 2 2 0 0 2 0 0 0 0 0 0 0 2 0 
0 0 1 0 0 1 0 0 1 0 0 1 0 0 1 0 0 1 0 0 1 0 1 1 0 1 1 0 1 1 0 0 1 0 0 1 0 0 1 
0.097599 0.092992 0.093002 737.741232 748.319529 0.058292 0.000000 0
0 0 0 0 0 0 2 0 0 0 0 0 0 0 0 0 0 0 0 0 0 0 0 0 0 0 0 0 0 0 0 0 0 0 0 0 0 0 0 0 0 0 0 0 0 0 0 0 0 0 0 0 0 0 0 0 0 0 0 0 0 0 0 0 0 0 0 0 0 0 0 0 0 0 0 0 0 0 0 0 0 0 0 0 0 0 0 0 0 0 0 0 0 0 0 0 0 0 0 0 
0 0 1 0 1 1 0 1 1 0 0 1 0 0 1 0 0 1 0 1 1 0 0 1 0 0 1 0 0 1 0 1 1 0 0 1 0 0 1 
0.089798 0.087339 0.087345 738.913144 748.897512 0.023855 0.000000 0
0 0 0 0 0 0 0 0 0 0 0 0 0 0 0 0 0 0 0 0 0 0 0 0 0 0 0 0 0 0 0 0 0 0 0 0 0 0 0 0 0 0 0 0 0 0 0 0 0 0 0 0 0 0 0 0 0 0 0 0 0 0 0 0 0 0 0 0 0 0 0 0 0 0 0 0 0 0 0 0 0 0 0 0 0 0 0 0 0 0 0 0 0 0 0 0 0 0 0 0 
0 0 1 0 0 1 0 1 1 0 0 1 0 1 1 0 1 1 0 0 1 0 0 1 0 0 1 0 1 1 0 0 1 0 0 1 0 0 1 
0.089064 0.086715 0.086720 738.115698 748.506770 0.058949 0.000000 0
0 0 0 0 0 0 0 0 0 0 0 0 0 0 0 0 0 0 0 0 0 0 0 0 0 0 0 0 0 0 0 0 0 0 0 0 0 0 0 0 0 0 0 0 0 0 0 0 0 0 0 0 0 0 0 0 0 0 0 0 0 0 0 0 0 0 0 0 0 0 0 0 0 0 0 0 0 0 0 0 0 0 0 0 0 0 0 0 0 0 0 0 0 0 0 0 0 0 0 0 
0 0 1 0 1 1 0 1 1 0 1 1 0 0 1 0 0 1 0 1 1 0 0 1 0 1 1 0 1 1 0 0 1 0 0 1 0 0 1 
0.092032 0.089429 0.089435 734.852130 745.547775 0.051548 0.000000 0
0 0 0 0 0 0 0 0 0 0 0 0 0 0 0 0 0 0 0 0 0 0 0 0 0 0 0 0 0 0 0 0 0 0 0 0 0 0 0 0 0 0 0 0 0 0 0 0 0 0 0 0 0 0 0 0 0 0 0 0 0 0 0 0 0 0 0 0 0 0 0 0 0 0 0 0 0 0 0 0 0 0 0 0 0 0 0 0 0 0 0 0 0 0 0 0 0 0 0 0 
0 0 1 0 1 1 0 0 1 0 0 1 0 0 1 0 0 1 0 0 1 0 0 1 0 0 1 0 0 1 0 1 1 0 0 1 0 1 1 
0.107260 0.102011 0.102021 728.529207 737.942062 0.102745 0.000000 0
0 0 0 0 0 0 0 0 0 0 0 0 0 0 0 0 0 0 0 0 0 0 0 0 0 0 0 0 0 0 0 0 0 0 0 0 0 0 0 0 0 0 0 0 0 0 0 0 0 0 0 0 0 0 0 0 0 0 0 0 0 0 0 0 0 0 0 0 0 0 0 0 0 0 0 0 0 0 0 0 0 0 0 0 0 0 0 0 0 0 0 0 0 0 0 0 0 0 0 0 
0 0 1 0 0 1 0 1 1 0 0 1 0 0 1 0 0 1 0 0 1 0 0 1 0 0 1 0 0 1 0 0 1 0 0 1 0 0 1 
0.129322 0.117834 0.117850 724.390960 729.267044 0.047960 0.000000 0
0 0 0 0 0 0 0 0 0 0 0 0 0 0 0 0 0 0 0 0 0 0 0 0 0 0 0 0 0 0 0 0 0 0 0 0 0 0 0 0 0 0 0 0 0 0 0 0 0 0 0 0 0 0 0 0 0 0 0 0 0 0 0 0 0 0 0 0 0 0 0 0 0 0 0 0 0 0 0 0 0 0 0 0 0 0 0 0 0 0 0 0 0 0 0 0 0 0 0 0 
0 0 1 0 1 1 0 0 1 0 0 1 0 0 1 0 0 1 0 0 1 0 0 1 0 0 1 0 0 1 0 0 1 0 0 1 0 1 1 
0.264322 0.194957 0.195034 716.045700 577.147487 0.749486 0.000000 0
2 2 2 0 0 2 2 0 2 2 2 0 2 0 0 2 0 0 2 2 2 2 0 2 0 2 2 2 2 2 2 2 0 0 2 0 2 2 0 2 2 2 2 2 2 2 2 0 2 2 2 0 0 2 2 2 2 2 2 2 2 2 2 2 2 0 0 0 0 2 2 0 2 2 2 2 2 2 2 2 2 2 2 2 0 0 2 0 0 0 2 2 2 2 2 2 0 2 2 2 
0 1 1 0 0 1 0 0 1 0 0 1 0 0 1 0 1 1 0 0 1 0 0 1 0 0 1 0 1 1 0 0 1 0 0 1 0 0 1 
0.204513 0.158416 0.158462 728.627793 659.199179 0.700455 0.000000 0
0 2 2 2 2 0 0 2 2 2 2 2 2 2 2 2 2 2 2 2 2 2 2 2 2 0 2 2 2 2 0 0 2 2 2 2 2 2 2 0 2 2 2 2 2 2 2 2 2 2 2 2 0 2 2 2 2 2 2 2 2 2 2 2 2 2 2 2 2 0 2 2 2 2 2 2 2 2 2 2 2 2 2 2 2 2 2 2 0 0 2 2 2 2 2 2 2 2 2 2 
0 0 1 0 0 1 0 1 1 0 0 1 0 0 1 0 0 1 0 0 1 0 0 1 0 1 1 0 0 1 0 1 1 0 0 1 0 0 1 
0.156788 0.134387 0.134412 730.081266 726.892675 0.052419 0.000000 0
0 0 0 0 0 0 0 0 0 0 0 0 0 0 0 0 0 0 0 0 0 0 0 0 0 0 0 0 0 0 0 0 0 0 0 0 0 0 0 0 0 0 0 0 0 0 0 0 0 0 0 0 0 0 0 0 0 0 0 0 0 0 0 0 0 0 0 0 0 0 0 0 0 0 0 0 0 0 0 0 0 0 0 0 0 0 0 0 0 0 0 0 0 0 0 0 0 0 0 0 
0 0 1 0 0 1 0 0 1 0 0 1 0 1 1 0 0 1 0 0 1 0 0 1 0 1 1 0 0 1 0 1 1 0 1 1 0 0 1 
0.253796 0.181726 0.181806 723.429537 453.151710 0.783234 0.000000 0
2 2 0 0 0 2 0 2 2 0 2 0 0 2 2 0 2 2 0 2 2 0 2 2 0 0 0 0 2 2 0 2 0 2 2 0 2 2 2 2 0 2 2 0 2 0 2 2 0 2 2 0 2 2 0 2 0 0 2 0 0 2 2 2 0 0 0 2 2 0 0 2 0 2 0 2 2 2 2 0 0 2 2 0 2 0 0 0 2 0 2 0 0 0 0 2 0 2 2 2 
0 0 1 0 0 1 0 0 1 0 0 0 0 0 1 0 0 1 0 0 1 0 1 1 0 0 1 0 0 0 0 0 1 0 0 1 0 1 1 
0.117513 0.108808 0.108829 734.167717 738.354096 0.026551 0.000000 0
0 0 0 0 0 0 0 0 0 0 0 0 0 0 0 0 0 0 0 0 0 0 0 0 0 0 0 0 0 0 0 0 0 0 0 0 0 0 0 0 0 0 0 0 0 0 0 0 0 0 0 0 0 0 0 0 0 0 0 0 0 0 0 0 0 0 0 0 0 0 0 0 0 0 0 0 0 0 0 0 0 0 0 0 0 0 0 0 0 0 0 0 0 0 0 0 0 0 0 0 
0 0 1 0 0 1 0 1 1 0 0 1 0 0 1 0 0 1 0 0 1 0 0 1 0 0 1 0 1 1 0 0 1 0 0 1 0 0 1 
0.116833 0.112749 0.112810 729.569180 739.710402 0.092333 0.000000 0
2 0 0 0 0 0 0 0 0 0 0 0 0 0 0 0 0 0 0 0 0 0 0 0 0 0 0 0 0 0 0 0 0 0 0 0 0 0 0 0 0 0 0 0 0 0 0 0 0 0 0 0 0 0 0 0 0 0 0 0 0 0 0 0 0 0 0 0 0 0 0 0 0 0 0 0 0 0 0 0 0 0 0 0 2 0 0 0 0 0 0 0 0 2 0 0 0 0 0 0 
0 0 1 0 0 1 0 0 1 0 0 1 0 0 1 0 0 1 0 0 1 0 0 1 0 1 1 0 1 1 0 0 1 0 1 1 0 0 1 
0.369464 0.251123 0.251347 704.667033 261.346168 0.602373 0.000000 0
0 0 0 2 0 0 0 0 2 0 0 2 0 0 0 0 2 0 0 0 0 0 0 0 0 0 0 0 0 0 0 0 0 2 2 0 2 0 2 0 2 0 0 0 2 0 0 0 0 0 0 0 2 0 2 2 2 0 0 0 0 0 0 0 2 0 0 2 0 0 0 2 0 0 0 0 2 0 0 0 0 0 0 0 0 0 0 0 0 0 2 0 0 0 0 0 0 0 2 0 
0 0 1 0 0 0 0 0 1 0 0 0 0 1 0 0 0 1 0 0 1 0 1 1 0 0 0 0 0 0 0 0 0 0 1 1 0 0 1 
0.128685 0.125973 0.126110 715.166634 731.497302 0.047214 0.000000 0
0 0 0 0 0 0 0 0 0 0 0 0 0 0 0 0 0 0 0 0 0 0 0 0 0 0 0 0 0 0 0 0 0 0 0 0 0 0 0 0 0 0 0 0 0 0 0 0 0 0 0 0 0 0 0 0 0 0 0 0 0 0 0 0 0 0 0 0 0 0 0 0 0 0 0 0 0 0 0 0 0 0 0 0 0 0 0 0 0 0 0 0 0 0 0 0 0 0 0 0 
0 0 1 0 1 1 0 1 1 0 0 1 0 0 1 0 1 1 0 1 1 0 0 1 0 0 1 0 0 1 0 0 1 0 1 1 0 0 1 
0.132409 0.120164 0.120200 713.374816 726.468266 0.255662 0.000000 0
0 0 0 0 0 0 0 0 0 0 0 0 0 0 0 0 0 0 0 0 0 0 0 0 0 2 0 0 0 0 0 2 2 0 0 0 0 0 0 0 2 0 0 0 0 0 0 0 0 0 2 0 0 0 0 2 0 0 2 0 0 0 0 2 0 2 0 0 0 0 0 0 0 0 2 0 0 2 0 0 0 0 0 0 0 0 0 0 0 0 0 0 2 0 0 0 0 0 0 2 
0 1 1 0 1 1 0 0 1 0 1 1 0 0 1 0 0 1 0 0 1 0 0 1 0 1 1 0 0 1 0 1 1 0 0 1 0 0 1 
0.227562 0.170189 0.170251 702.554654 549.853992 0.756098 0.000000 0
2 2 2 2 2 2 2 2 2 0 0 2 2 2 2 2 2 0 0 2 2 2 2 0 2 2 2 0 2 2 2 2 0 2 0 0 2 2 2 2 2 2 0 0 2 2 2 2 0 2 2 2 2 2 2 2 2 2 0 2 0 2 2 2 2 0 2 2 2 2 0 2 2 2 2 2 0 2 2 0 2 2 0 2 2 2 2 2 2 2 2 2 2 2 0 2 0 2 2 2 
0 1 1 0 0 1 0 0 1 0 1 1 0 0 1 0 0 1 0 1 1 0 1 1 0 0 1 0 0 1 0 0 1 0 0 1 0 0 1 
0.130666 0.120236 0.120252 705.063116 716.151684 0.049610 0.000000 0
0 0 0 0 0 0 0 0 0 0 0 0 0 0 0 0 0 0 0 0 0 0 0 0 0 0 0 0 0 0 0 0 0 0 0 0 0 0 0 0 0 0 0 0 0 0 0 0 0 0 0 0 0 0 0 0 0 0 0 0 0 0 0 0 0 0 0 0 0 0 0 0 0 0 0 0 0 0 0 0 0 0 0 0 0 0 0 0 0 0 0 0 0 0 0 0 0 0 0 0 
0 0 1 0 0 1 0 1 1 0 1 1 0 0 1 0 1 1 0 0 1 0 0 1 0 0 1 0 0 1 0 0 1 0 0 1 0 0 1 
0.112024 0.106363 0.106374 709.837168 720.717256 0.057191 0.000000 0
0 0 0 0 0 0 0 0 0 0 0 0 0 0 0 0 0 0 0 0 0 0 0 0 0 0 0 0 0 0 0 2 0 0 0 0 0 0 0 0 0 0 0 0 0 0 0 0 0 0 0 0 0 0 0 0 0 0 0 0 0 0 0 0 0 0 0 0 0 0 0 0 0 0 0 0 0 0 0 0 0 0 0 0 0 0 0 0 0 0 0 0 0 0 0 0 0 0 0 0 
0 0 1 0 0 1 0 1 1 0 1 1 0 0 1 0 0 1 0 0 1 0 1 1 0 1 1 0 0 1 0 0 1 0 0 1 0 0 1 
0.101095 0.096552 0.096561 717.154825 729.109025 0.051193 0.000000 0
0 0 0 0 0 0 0 0 0 0 0 0 0 0 0 0 0 0 0 0 0 0 0 0 0 0 0 0 0 0 0 0 0 0 0 0 0 0 0 0 0 0 0 0 0 0 0 0 0 0 0 0 0 0 0 0 0 0 0 0 0 0 0 0 0 0 0 0 0 0 0 0 0 0 0 0 0 0 0 0 0 0 0 0 0 2 0 0 0 0 0 0 0 0 0 0 0 0 0 0 
0 0 1 0 0 1 0 0 1 0 0 1 0 1 1 0 0 1 0 1 1 0 1 1 0 0 1 0 0 1 0 0 1 0 1 1 0 0 1 
0.095929 0.094822 0.094837 719.246231 733.622385 0.084170 0.000000 0
0 0 0 0 0 0 0 0 0 0 0 0 0 0 0 0 0 0 0 0 0 0 0 0 0 0 0 0 0 0 0 0 0 0 0 0 0 0 0 0 0 0 0 0 0 0 0 0 0 0 2 0 0 0 0 0 0 0 0 0 0 0 0 0 0 0 0 0 0 0 0 0 0 0 0 0 0 0 0 0 0 0 0 0 0 0 0 0 0 0 0 0 0 0 0 0 0 0 0 0 
0 0 1 0 1 1 0 0 1 0 0 1 0 0 1 0 0 1 0 0 1 0 0 1 0 0 1 0 1 1 0 0 1 0 0 1 0 0 1 
0.113135 0.137787 0.137878 712.069402 725.104340 0.025057 0.000000 0
0 0 0 0 0 0 0 0 0 0 0 0 0 0 0 0 0 0 0 0 0 0 0 0 0 0 0 0 0 0 0 0 0 0 0 0 0 0 0 0 0 0 0 0 0 0 0 0 0 0 0 0 0 0 0 0 0 0 0 0 0 0 0 0 0 0 0 0 0 0 0 0 0 0 0 0 0 0 0 0 0 0 0 0 0 0 0 0 0 0 0 0 0 0 0 0 0 0 0 0 
0 0 1 0 0 1 0 1 0 0 1 1 0 0 1 0 0 1 0 0 1 0 0 1 0 1 1 0 0 1 0 0 1 0 0 1 0 0 1 
0.288489 0.559157 0.559456 692.670381 365.163776 0.696551 0.000000 0
0 0 2 0 0 0 2 0 0 0 0 0 2 0 0 0 2 0 0 2 0 0 0 0 2 0 0 0 2 2 0 0 0 0 0 0 0 2 2 0 0 0 2 0 2 0 2 2 0 0 0 0 0 0 2 2 2 0 0 2 0 0 2 0 0 0 0 0 0 0 0 0 0 0 0 0 0 0 2 0 0 0 0 2 0 2 0 2 2 2 0 0 2 0 0 0 2 0 2 0 
0 0 1 0 1 0 0 0 1 0 0 1 0 0 1 0 0 1 0 0 0 0 0 0 0 0 0 0 1 1 0 0 1 0 0 1 0 1 0 
0.136884 0.121483 0.121502 728.782850 725.961755 0.050548 0.000000 0
0 0 0 0 0 0 0 0 0 0 0 0 0 0 0 0 0 0 0 0 0 0 0 0 0 0 0 0 0 0 0 0 0 0 0 0 0 0 0 0 0 0 0 0 0 0 0 0 0 0 0 0 0 0 0 0 0 0 0 0 0 0 0 0 0 0 0 0 0 0 0 0 0 0 0 0 0 0 0 0 0 0 0 0 0 0 0 0 0 0 0 0 0 0 0 0 0 0 0 0 
0 1 1 0 0 1 0 0 1 0 0 1 0 0 1 0 1 1 0 0 1 0 1 1 0 0 1 0 1 1 0 0 1 0 1 1 0 0 1 
0.204684 0.153747 0.153797 725.966546 536.405557 0.784370 0.000000 0
0 2 2 2 2 2 0 0 2 0 2 2 2 2 0 2 2 2 0 2 2 2 0 0 0 2 2 0 2 0 2 2 2 0 2 0 2 0 0 2 2 2 2 0 0 2 0 2 2 2 2 2 2 2 0 2 2 2 0 2 0 2 2 2 2 2 2 2 0 2 0 2 0 2 0 2 0 0 2 2 2 2 0 2 2 2 2 2 0 0 0 2 2 0 2 2 2 0 2 2 
0 0 1 0 0 1 0 0 1 0 0 1 0 0 1 0 0 1 0 0 1 0 1 1 0 0 1 0 0 1 0 0 1 0 0 1 0 0 1 
0.134038 0.118623 0.118642 733.676121 735.277934 0.243134 0.000000 0
0 2 0 0 0 0 0 0 0 2 0 0 0 0 0 2 0 0 0 0 0 0 0 0 0 0 0 0 0 0 0 2 0 0 0 0 2 0 0 0 2 0 0 0 0 0 0 2 0 0 0 2 0 0 0 0 0 2 0 0 2 0 0 0 0 0 0 2 0 0 2 0 0 0 2 0 0 2 0 0 0 0 0 0 0 0 0 0 2 0 0 0 2 0 0 0 0 0 0 0 
0 0 1 0 0 1 0 0 1 0 0 1 0 0 1 0 0 1 0 0 1 0 0 1 0 0 1 0 0 1 0 0 1 0 1 1 0 0 1 
0.111018 0.103192 0.103205 737.447842 742.437617 0.260889 0.000000 0
0 0 0 0 0 0 0 0 0 2 2 0 2 0 0 0 2 0 0 0 0 0 0 0 0 0 0 2 0 0 0 0 2 0 0 0 0 0 0 0 0 0 2 0 0 0 2 0 0 0 0 0 2 0 0 0 0 0 2 0 0 0 0 0 0 2 0 2 0 0 0 0 2 0 2 2 2 0 2 2 2 0 0 2 2 0 2 0 2 2 0 0 0 2 0 2 0 0 0 2 
0 0 1 0 1 1 0 0 1 0 0 1 0 0 1 0 0 1 0 1 1 0 0 1 0 1 1 0 0 1 0 0 1 0 1 1 0 0 1 
0.124425 0.112700 0.112731 735.170855 742.754086 0.266468 0.000000 0
2 2 2 0 0 0 0 0 0 0 0 0 0 0 0 0 2 0 0 0 0 2 0 0 2 0 2 0 0 0 0 2 2 0 0 0 0 2 0 0 2 0 2 0 0 0 0 0 2 0 0 0 0 0 0 0 0 0 0 2 2 0 0 0 0 0 0 0 0 0 0 0 0 0 0 2 0 0 0 0 2 0 2 0 2 0 0 0 0 0 0 0 0 0 0 0 0 0 2 2 
0 0 1 0 0 1 0 0 1 0 0 1 0 0 1 0 0 1 0 0 1 0 0 1 0 1 1 0 0 1 0 1 1 0 0 1 0 0 1 
0.224417 0.172229 0.172317 722.544416 611.269949 0.735984 0.000000 0
2 2 2 0 2 2 2 0 0 2 2 2 2 2 2 2 2 0 2 0 2 2 2 2 2 2 2 2 2 2 2 2 2 2 0 0 2 2 2 2 2 2 2 2 0 2 2 2 2 2 0 2 2 2 2 0 2 2 2 2 2 2 2 2 0 2 2 2 2 0 2 2 2 2 0 0 2 2 0 2 2 2 0 2 2 0 2 0 2 2 2 2 2 0 0 2 2 2 2 2 
0 0 1 0 0 1 0 0 1 0 0 1 0 1 1 0 0 1 0 0 1 0 1 1 0 0 1 0 0 1 0 0 1 0 0 1 0 0 1 
0.147493 0.129469 0.129515 722.027141 733.778725 0.249563 0.000000 0
2 0 0 0 0 0 0 0 0 2 0 0 0 0 0 0 2 0 0 0 0 0 0 0 0 0 0 0 0 0 0 0 0 0 0 0 0 2 0 0 0 0 2 0 0 0 0 0 0 2 0 0 0 0 0 0 0 2 0 0 0 0 0 0 0 0 0 0 2 0 0 0 0 0 0 0 0 0 0 0 0 0 0 0 0 2 0 0 2 2 0 0 0 0 0 0 0 0 2 0 
0 0 1 0 0 1 0 0 1 0 1 1 0 1 1 0 0 1 0 1 1 0 0 1 0 1 1 0 0 1 0 1 1 0 0 1 0 0 1 
0.211031 0.158336 0.158394 711.677640 535.980643 0.768731 0.000000 0
2 2 2 2 0 2 2 2 0 0 2 2 2 0 2 2 2 2 2 2 2 2 2 0 2 2 2 2 2 2 2 2 2 0 2 2 2 2 0 2 2 0 2 0 0 2 2 2 2 2 2 0 2 2 2 0 2 0 2 0 2 2 2 2 2 2 2 2 2 2 2 2 0 2 0 2 2 2 0 2 2 2 2 2 2 2 2 2 0 2 2 0 2 2 2 0 2 0 2 2 
0 0 1 0 0 1 0 0 1 0 0 1 0 0 1 0 0 1 0 0 1 0 1 1 0 0 1 0 0 1 0 0 1 0 0 1 0 0 1 
0.148753 0.131123 0.131148 708.373467 721.367380 0.269022 0.000000 0
0 0 2 0 0 0 0 0 0 0 2 0 2 0 2 0 2 0 0 2 2 0 0 0 0 0 0 0 0 0 0 2 0 2 2 0 0 0 2 0 2 0 2 0 2 0 0 2 2 0 0 0 0 0 0 2 0 0 2 0 0 0 0 0 0 0 0 0 0 0 0 2 0 2 0 2 0 2 0 0 2 2 0 0 0 0 0 2 2 2 2 0 2 2 0 0 0 2 0 2 
0 0 1 0 0 1 0 0 1 0 0 1 0 1 1 0 1 1 0 0 1 0 1 1 0 0 1 0 1 1 0 0 1 0 0 1 0 0 1 
0.146044 0.132489 0.132510 703.331180 716.440988 0.051019 0.000000 0
0 0 0 0 0 0 0 0 0 0 0 0 0 0 0 0 0 0 0 0 0 0 0 0 0 0 0 0 0 0 0 0 0 0 0 0 0 2 0 0 0 0 0 0 0 0 0 0 0 0 0 0 0 0 0 0 0 0 0 0 0 0 0 0 0 0 0 0 0 0 0 0 0 0 0 0 0 0 0 0 0 0 0 0 0 0 0 0 0 0 0 0 0 0 0 0 0 0 0 0 
0 0 1 0 0 1 0 0 1 0 1 1 0 1 1 0 1 1 0 0 1 0 0 1 0 0 1 0 1 1 0 1 1 0 0 1 0 0 1 
0.127540 0.117365 0.117380 708.852065 719.430062 0.052445 0.000000 0
0 0 0 0 0 0 0 0 0 0 0 0 0 0 0 0 0 0 0 0 0 0 0 0 0 0 0 0 0 0 0 0 0 0 0 0 0 0 0 0 0 0 0 0 0 0 0 0 0 0 0 0 0 0 0 0 0 0 0 0 0 0 0 0 0 0 0 0 0 0 0 0 0 0 0 0 0 0 0 0 0 0 0 0 0 0 0 0 0 0 0 0 0 0 0 0 0 0 0 0 
0 0 1 0 0 1 0 0 1 0 0 1 0 1 1 0 0 1 0 1 1 0 0 1 0 0 1 0 1 1 0 0 1 0 1 1 0 0 1 
0.115476 0.105894 0.105905 717.470046 728.800424 0.283523 0.000000 0
2 2 0 0 2 0 0 0 0 0 0 0 0 0 0 0 0 0 0 2 0 0 0 2 2 0 0 2 2 2 2 0 0 0 2 0 0 2 0 2 0 0 0 0 0 0 2 0 0 0 0 0 0 0 0 0 0 0 0 0 0 0 0 2 0 2 0 0 0 2 0 2 2 2 0 0 2 0 0 0 0 0 0 2 0 2 2 0 0 0 2 0 2 0 0 0 0 0 0 2 
0 1 1 0 0 1 0 1 1 0 0 1 0 0 1 0 0 1 0 0 1 0 0 1 0 0 1 0 0 1 0 0 1 0 0 1 0 0 1 
0.097033 0.093367 0.093376 721.341153 734.709203 0.049514 0.000000 0
0 0 0 0 0 0 0 0 0 0 0 0 0 0 0 0 0 0 0 0 0 0 0 0 0 0 0 0 0 0 0 0 0 0 0 0 0 0 0 0 0 0 0 0 0 0 0 0 0 0 0 0 0 0 0 0 0 0 0 0 0 0 0 0 0 0 0 0 0 0 0 0 0 0 0 0 0 0 0 0 0 0 0 0 0 0 0 0 0 0 0 0 0 0 0 0 0 0 0 0 
0 0 1 0 0 1 0 1 1 0 0 1 0 0 1 0 0 1 0 0 1 0 0 1 0 1 1 0 1 1 0 0 1 0 1 1 0 0 1 
0.091891 0.094493 0.094514 719.312104 735.467706 0.045460 0.000000 0
0 0 0 0 0 0 0 0 0 0 0 0 0 0 0 0 0 0 0 0 0 0 0 0 0 0 0 0 0 0 0 0 0 0 0 0 0 0 0 0 0 0 0 0 0 0 0 0 0 0 0 0 0 0 0 0 0 0 0 0 0 0 0 0 0 0 0 0 0 0 0 0 0 0 0 0 0 0 0 0 0 0 0 0 0 0 0 0 0 0 0 0 0 0 0 0 0 0 0 0 
0 0 1 0 0 1 0 0 1 0 0 1 0 1 1 0 1 1 0 1 1 0 0 1 0 1 1 0 0 1 0 0 1 0 0 1 0 0 1 
0.100618 0.129905 0.129995 713.938151 732.692285 0.049880 0.000000 0
0 0 0 0 0 0 0 0 0 0 0 0 0 0 0 0 0 0 0 0 0 0 0 0 0 0 0 0 0 0 0 0 0 0 0 0 0 0 0 0 0 0 0 0 0 0 0 0 0 0 0 0 0 0 0 0 0 0 0 0 0 0 0 0 0 0 0 0 0 0 0 0 0 0 0 0 0 0 0 0 0 0 0 0 0 0 0 0 0 0 0 0 0 0 0 0 0 0 0 0 
0 0 1 0 0 1 0 0 1 0 0 1 0 0 1 0 0 1 0 0 1 0 0 1 0 0 1 0 0 1 0 0 1 0 0 1 0 0 1 
0.095896 0.094386 0.094393 728.855041 730.677452 0.072447 0.000000 0
0 0 0 0 0 0 0 0 0 0 0 0 0 0 0 0 0 0 0 0 0 0 0 0 0 0 0 0 0 0 0 0 0 0 0 0 0 0 0 0 0 0 0 0 0 0 0 0 0 0 0 0 0 0 0 0 0 0 0 0 0 0 0 0 0 0 0 0 0 0 0 0 0 0 0 0 0 0 0 0 0 0 0 0 0 0 0 0 0 0 0 0 0 0 0 0 0 0 0 0 
0 1 1 0 1 1 0 0 1 0 0 1 0 0 1 0 1 1 0 1 1 0 0 1 0 0 1 0 0 1 0 0 1 0 0 1 0 0 1 
0.121305 0.109862 0.109876 731.087949 732.511122 0.026438 0.000000 0
0 0 0 0 0 0 0 0 0 0 0 0 0 0 0 0 0 0 0 0 0 0 0 0 0 0 0 0 0 0 0 0 0 0 0 0 0 0 0 0 0 0 0 0 0 0 0 0 0 0 0 0 0 0 0 0 0 0 0 0 0 0 0 0 0 0 0 0 0 0 0 0 0 0 0 0 0 0 0 0 0 0 0 0 0 0 0 0 0 0 0 0 0 0 0 0 0 0 0 0 
0 0 1 0 1 1 0 0 1 0 1 1 0 0 1 0 1 1 0 0 1 0 1 1 0 0 1 0 0 1 0 1 1 0 1 1 0 0 1 
0.107073 0.101092 0.101102 735.680998 739.452988 0.056304 0.000000 0
0 0 0 0 0 0 0 0 0 0 0 0 0 0 0 0 0 0 0 0 0 0 0 0 0 0 0 0 0 0 0 0 0 0 0 0 0 0 0 0 0 0 0 0 0 0 0 0 0 0 0 0 0 0 0 0 0 0 0 0 0 0 0 0 0 0 0 0 0 0 0 0 0 0 0 0 0 0 0 0 0 0 0 0 0 0 0 0 0 0 0 0 0 0 0 0 0 0 0 0 
0 0 1 0 0 1 0 0 1 0 0 1 0 0 1 0 0 1 0 1 1 0 0 1 0 0 1 0 0 1 0 0 1 0 1 1 0 0 1 
0.120885 0.111235 0.111251 736.966401 742.807649 0.270899 0.000000 0
0 0 0 0 0 0 0 2 0 2 0 0 0 2 0 2 2 0 2 0 0 0 0 0 0 0 2 2 0 0 0 0 0 0 0 0 2 2 2 2 0 0 0 0 2 2 0 0 2 0 2 0 0 2 0 0 0 0 0 0 0 0 2 0 0 2 0 0 0 2 0 2 0 0 0 0 2 0 0 0 0 0 2 0 0 2 0 0 2 0 0 0 0 0 0 0 0 0 2 0 
0 0 1 0 0 1 0 0 1 0 1 1 0 0 1 0 0 1 0 1 1 0 0 1 0 1 1 0 0 1 0 0 1 0 0 1 0 0 1 
0.117744 0.107744 0.107759 739.403322 746.464499 0.277511 0.000000 0
0 0 0 0 2 2 0 2 0 2 2 2 0 0 0 0 0 0 0 2 0 0 0 0 0 0 2 2 0 0 0 0 0 0 2 0 0 2 2 0 2 0 0 0 2 0 2 0 0 0 0 2 0 0 0 0 0 0 0 0 2 0 0 0 0 2 0 0 0 0 2 0 0 2 0 0 0 0 0 0 0 0 2 0 0 0 0 0 2 0 0 0 0 0 0 0 0 0 2 0 
0 0 1 0 0 1 0 0 1 0 1 1 0 0 1 0 0 1 0 1 1 0 0 1 0 0 1 0 1 1 0 1 1 0 0 1 0 0 1 
0.149235 0.127872 0.127903 735.093684 743.042953 0.278498 0.000000 0
2 2 2 2 0 0 0 0 2 0 0 0 0 2 0 0 2 2 2 2 0 2 0 0 0 0 0 0 0 2 2 0 0 2 0 2 0 0 0 2 0 0 0 0 2 0 0 0 0 0 0 2 0 0 2 0 2 2 0 0 0 0 2 0 0 0 2 0 0 0 0 0 0 2 0 0 0 0 0 0 2 0 0 0 0 0 2 0 0 0 0 0 2 0 0 0 0 0 0 2 
0 1 1 0 0 1 0 0 1 0 0 1 0 0 1 0 0 1 0 1 1 0 0 1 0 0 1 0 0 1 0 0 1 0 0 1 0 0 1 
0.191448 0.148209 0.148255 725.724574 605.329324 0.612412 0.000000 0
2 0 2 2 2 0 0 2 2 2 0 2 2 2 2 2 2 0 2 2 2 2 2 2 2 0 2 2 2 0 2 0 0 2 0 2 2 2 2 2 2 0 2 2 2 2 0 2 2 2 2 2 2 0 2 2 0 2 0 2 2 2 2 2 2 2 2 2 2 2 2 2 2 2 2 2 2 2 2 2 2 2 2 2 2 2 2 0 2 2 2 2 2 2 2 2 2 2 2 0 
0 0 1 0 0 1 0 0 1 0 0 1 0 0 1 0 0 1 0 0 1 0 0 1 0 1 1 0 0 1 0 0 1 0 1 1 0 0 1 
0.144203 0.126553 0.126578 721.034451 734.409681 0.279092 0.000000 0
0 0 0 0 0 0 0 0 0 0 0 2 2 0 0 0 0 0 0 0 0 0 2 2 0 0 0 0 2 0 0 0 0 0 0 0 2 0 0 0 0 0 0 0 0 2 0 2 0 0 0 2 2 0 0 0 0 2 0 0 0 0 0 0 2 2 0 0 0 0 0 2 2 0 0 0 0 0 2 0 0 0 2 2 0 0 0 0 2 0 0 0 0 0 2 0 2 0 0 0 
0 0 1 0 1 1 0 0 1 0 0 1 0 0 1 0 0 1 0 0 1 0 0 1 0 0 1 0 0 1 0 0 1 0 0 1 0 0 1 
0.139731 0.127805 0.127837 711.757112 727.701090 0.274409 0.000000 0
0 2 0 0 2 2 0 0 0 0 0 0 0 0 2 0 0 0 0 0 0 0 0 0 0 0 0 0 0 0 2 0 0 2 0 0 0 2 0 2 0 2 2 0 2 0 2 2 0 0 0 0 2 0 0 0 0 0 0 0 0 0 0 0 0 0 0 0 0 0 2 0 0 0 0 0 2 2 0 2 0 2 0 0 0 0 0 0 0 2 0 0 0 0 0 0 2 0 0 0 
0 0 1 0 1 1 0 0 1 0 0 1 0 0 1 0 0 1 0 0 1 0 0 1 0 0 1 0 0 1 0 0 1 0 0 1 0 1 1 
0.333945 0.229193 0.229324 693.527972 307.413835 0.656466 0.000000 0
2 0 0 2 0 2 0 2 2 2 0 0 0 0 2 0 0 0 2 0 0 0 2 0 2 0 2 0 0 2 0 0 0 0 0 0 0 2 0 2 2 0 0 2 2 2 0 2 0 0 0 0 0 0 0 0 0 0 0 2 2 0 0 0 0 2 0 0 2 0 0 0 0 2 0 0 2 0 0 2 0 2 0 2 0 2 0 0 0 0 2 2 0 0 0 0 0 0 0 0 
0 1 0 0 0 0 0 0 0 0 0 0 0 0 0 0 0 1 0 0 1 0 1 1 0 0 1 0 0 0 0 0 1 0 0 1 0 0 1 
0.127501 0.118833 0.118850 709.816355 723.082607 0.061686 0.000000 0
0 0 0 0 0 0 0 0 0 0 0 0 0 0 2 0 0 0 0 0 0 0 0 0 0 0 0 0 0 0 0 0 0 0 0 0 0 0 0 0 0 0 0 0 0 0 0 0 0 0 0 0 0 0 0 0 0 0 0 0 0 0 0 0 0 0 0 0 0 0 0 0 0 0 0 0 0 0 0 0 0 0 0 0 0 0 0 0 0 0 0 0 0 0 0 0 0 0 0 0 
0 1 1 0 0 1 0 0 1 0 0 1 0 0 1 0 0 1 0 0 1 0 1 1 0 0 1 0 0 1 0 0 1 0 0 1 0 0 1 
0.113976 0.105078 0.105089 718.320833 729.496717 0.053437 0.000000 0
0 0 0 0 0 0 0 0 0 0 0 0 0 0 0 0 0 0 0 0 0 0 0 0 0 0 0 0 0 0 0 0 0 2 0 0 0 0 0 0 0 0 0 0 0 0 0 0 0 0 0 0 0 0 0 0 0 0 0 0 0 0 0 0 0 0 0 0 0 0 0 0 0 0 0 0 0 0 0 0 0 0 0 0 0 0 0 0 0 0 0 0 0 0 0 0 0 0 0 0 
0 1 1 0 0 1 0 0 1 0 1 1 0 0 1 0 0 1 0 1 1 0 0 1 0 0 1 0 0 1 0 0 1 0 0 1 0 0 1 
0.100410 0.095491 0.095500 721.938918 734.544499 0.068275 0.000000 0
0 0 0 0 0 0 0 0 0 0 0 0 0 0 0 0 0 0 0 0 0 0 0 0 0 0 0 0 0 0 2 0 0 0 0 0 0 0 0 0 0 0 0 0 0 0 0 0 0 0 0 0 0 0 0 0 0 0 0 0 0 0 0 0 0 0 0 0 0 0 0 0 0 0 0 0 0 0 0 0 0 0 0 0 0 0 0 0 0 0 0 0 0 0 0 0 0 0 0 0 
0 0 1 0 0 1 0 0 1 0 1 1 0 0 1 0 0 1 0 0 1 0 1 1 0 1 1 0 0 1 0 1 1 0 0 1 0 0 1 
0.093349 0.093049 0.093060 721.352281 736.586401 0.037915 0.000000 0
0 0 0 0 0 0 0 0 0 0 0 0 0 0 0 0 0 0 0 0 0 0 0 0 0 0 0 0 0 0 0 0 0 0 0 0 0 0 0 0 0 0 0 0 0 0 0 0 0 0 0 0 0 0 0 0 0 0 0 0 0 0 0 0 0 0 0 0 0 0 0 0 0 0 0 0 0 0 0 0 0 0 0 0 0 0 0 0 0 0 0 0 0 0 0 0 0 0 0 0 
0 0 1 0 0 1 0 0 1 0 0 1 0 0 1 0 0 1 0 0 1 0 1 1 0 1 1 0 0 1 0 0 1 0 1 1 0 0 1 
0.099787 0.114812 0.114840 717.695630 734.622148 0.051477 0.000000 0
0 0 0 0 0 0 0 0 0 0 0 0 0 0 0 0 0 0 0 0 0 0 0 0 0 0 0 0 0 0 0 0 0 0 0 0 0 0 0 0 0 0 0 0 0 0 0 0 0 0 0 0 0 0 0 0 0 0 0 0 0 0 0 0 0 0 0 0 0 0 0 0 0 0 0 0 0 0 0 0 0 0 0 0 0 0 0 0 0 0 0 0 0 0 0 0 0 0 0 0 
0 1 1 0 0 1 0 1 1 0 0 1 0 1 1 0 0 1 0 0 1 0 0 1 0 0 1 0 0 1 0 0 1 0 0 1 0 1 1 
0.119764 0.111939 0.111953 722.715466 725.314480 0.026326 0.000000 0
0 0 0 0 0 0 0 0 0 0 0 0 0 0 0 0 0 0 0 0 0 0 0 0 0 0 0 0 0 0 0 0 0 0 0 0 0 0 0 0 0 0 0 0 0 0 0 0 0 0 0 0 0 0 0 0 0 0 0 0 0 0 0 0 0 0 0 0 0 0 0 0 0 0 0 0 0 0 0 0 0 0 0 0 0 0 0 0 0 0 0 0 0 0 0 0 0 0 0 0 
0 0 1 0 0 1 0 0 1 0 0 1 0 1 1 0 1 1 0 0 1 0 0 1 0 0 0 0 1 1 0 0 1 0 0 1 0 0 1 
0.181056 0.139932 0.139971 724.886574 585.520671 0.732531 0.000000 0
2 2 2 0 0 2 0 2 2 2 0 2 2 0 2 2 0 2 2 0 2 0 2 0 2 2 0 0 0 2 2 2 0 2 2 2 2 0 0 2 2 2 2 2 2 2 2 2 0 2 2 2 2 0 2 2 2 2 2 2 2 2 2 2 2 2 0 2 2 2 2 0 2 2 0 2 2 0 2 0 0 0 2 2 0 0 2 2 2 2 0 2 2 2 0 2 2 2 2 2 
0 0 1 0 0 1 0 0 1 0 0 1 0 1 1 0 0 1 0 0 1 0 1 1 0 0 1 0 0 1 0 0 1 0 1 1 0 1 1 
0.126777 0.115406 0.115423 732.530705 734.851152 0.056468 0.000000 0
0 0 0 0 0 0 0 0 0 0 0 0 0 0 0 0 0 0 0 0 0 0 0 0 0 0 2 0 0 0 0 0 0 0 0 0 0 0 0 0 0 0 0 0 0 0 0 0 0 0 0 0 0 0 0 0 0 0 0 0 0 0 0 0 0 0 0 0 0 0 0 0 0 0 0 0 0 0 0 0 0 0 0 0 0 0 0 0 0 0 0 0 0 0 0 0 0 0 0 0 
0 0 1 0 0 1 0 1 0 0 0 1 0 1 0 0 1 1 0 0 1 0 0 1 0 0 1 0 1 1 0 0 1 0 0 1 0 0 1 
0.306333 0.207970 0.208089 723.575057 317.014122 0.663003 0.000000 0
0 0 0 0 0 2 0 0 2 0 0 0 2 0 0 2 2 0 2 0 2 2 0 0 0 2 2 0 0 2 0 0 2 0 0 2 0 2 0 2 0 2 0 0 0 0 0 0 0 2 0 0 0 0 0 0 0 0 2 0 0 2 0 0 2 0 0 0 0 0 0 0 0 0 0 2 0 2 0 2 0 0 2 0 0 2 0 2 0 0 2 0 0 0 0 0 2 0 2 0 
0 0 1 0 1 1 0 0 0 0 0 1 0 0 1 0 0 0 0 0 1 0 0 0 0 0 0 0 1 0 0 1 0 0 1 0 0 0 1 
0.128985 0.116239 0.116257 739.864613 747.555920 0.273542 0.000000 0
0 0 2 0 0 0 0 0 0 0 2 0 2 0 0 2 0 0 0 0 0 0 0 2 0 0 2 0 0 2 0 0 0 0 0 2 0 0 0 2 0 0 0 0 2 0 2 0 0 0 0 0 2 2 0 0 0 0 0 2 0 0 0 0 0 2 2 0 0 0 0 2 0 0 0 2 2 0 0 0 0 0 0 2 0 2 0 0 0 2 2 0 0 0 0 0 0 2 0 0 
0 0 1 0 0 1 0 0 1 0 0 1 0 0 1 0 1 1 0 0 1 0 0 1 0 1 1 0 0 1 0 0 1 0 0 1 0 0 1 
0.123094 0.111152 0.111169 740.282616 749.028485 0.293228 0.000000 0
0 2 2 2 0 0 2 0 2 0 0 0 0 0 0 0 0 0 0 2 2 0 2 2 2 2 2 0 2 0 2 2 2 0 0 0 0 0 0 2 0 0 0 2 0 0 0 0 0 2 0 0 0 2 2 0 0 0 0 0 0 2 0 2 0 2 0 0 0 0 0 0 2 0 0 2 2 0 0 0 0 0 0 0 0 0 0 0 2 0 2 0 0 0 0 2 0 0 0 0 
0 0 1 0 0 1 0 0 1 0 1 1 0 0 1 0 0 1 0 1 1 0 0 1 0 0 1 0 0 1 0 0 1 0 0 1 0 0 1 
0.136265 0.121049 0.121072 734.140736 745.227187 0.292881 0.000000 0
0 2 0 0 2 2 0 2 0 0 0 0 2 0 0 0 2 0 0 0 2 2 2 2 2 0 0 0 2 0 0 0 2 2 2 2 0 0 0 0 2 2 0 2 2 0 2 0 2 0 0 2 0 2 0 0 0 0 2 2 0 2 0 0 0 0 2 0 2 0 0 0 0 0 2 2 0 2 0 2 0 0 0 2 0 0 0 2 2 0 2 0 0 0 2 2 2 0 0 0 
0 0 1 0 0 1 0 0 1 0 0 1 0 0 1 0 0 1 0 0 1 0 0 1 0 0 1 0 0 1 0 0 1 0 0 1 0 0 1 
0.119110 0.109685 0.109704 729.262546 742.529351 0.278398 0.000000 0
0 2 0 0 0 0 0 0 0 0 0 0 2 0 2 0 0 0 0 0 2 2 0 0 2 0 0 0 2 0 0 0 0 0 0 0 0 0 2 0 0 2 0 2 0 0 0 0 0 0 0 2 0 2 0 0 0 0 0 2 0 0 0 0 0 2 2 0 2 0 0 0 2 0 0 0 0 0 2 0 0 0 0 0 0 0 0 2 2 0 0 0 0 0 0 2 0 2 0 0 
0 0 1 0 0 1 0 0 1 0 0 1 0 0 1 0 0 1 0 0 1 0 0 1 0 0 1 0 0 1 0 0 1 0 0 1 0 0 1 
0.114777 0.106229 0.106246 722.216250 736.774519 0.267570 0.000000 0
0 0 0 0 0 0 2 0 0 0 0 0 0 0 0 0 2 0 0 0 0 0 0 0 0 0 2 2 2 0 0 0 0 0 2 0 2 0 2 0 0 0 2 0 0 0 2 2 2 0 2 2 2 0 2 2 0 0 0 0 2 0 2 0 0 0 0 2 0 0 0 0 0 0 0 0 0 0 0 2 0 0 0 0 0 0 2 0 2 2 2 0 0 0 2 0 0 0 0 0 
0 0 1 0 0 1 0 1 1 0 0 1 0 0 1 0 0 1 0 0 1 0 0 1 0 0 1 0 0 1 0 0 1 0 0 1 0 0 1 
0.125380 0.116042 0.116059 714.663541 729.280694 0.281122 0.000000 0
0 0 0 2 2 0 0 2 2 0 2 0 0 2 0 2 2 2 0 2 0 0 0 0 0 0 2 0 0 0 0 0 2 0 0 2 2 2 0 2 0 2 0 0 2 0 0 0 0 0 2 0 0 2 0 0 0 0 2 2 0 2 0 0 0 0 2 2 0 0 2 2 0 0 0 0 0 2 0 0 0 0 0 0 2 0 0 0 2 2 0 0 2 0 0 0 2 0 2 0 
0 0 1 0 0 1 0 0 1 0 0 1 0 0 1 0 0 1 0 0 1 0 0 1 0 0 1 0 0 1 0 0 1 0 1 1 0 0 1 
0.101981 0.098054 0.098063 716.808872 730.147228 0.062492 0.000000 0
0 0 0 0 0 0 0 0 0 0 0 0 0 0 0 0 0 0 0 0 0 0 0 0 0 0 0 0 0 0 0 0 0 0 0 0 0 0 0 0 0 0 0 0 0 0 0 0 0 0 0 0 0 0 0 0 0 0 0 0 0 0 0 0 0 0 0 0 0 0 0 0 0 0 0 0 0 0 0 0 0 0 0 0 0 0 0 0 0 0 0 0 0 0 0 0 0 0 0 0 
0 0 1 0 0 1 0 0 1 0 0 1 0 0 1 0 0 1 0 0 1 0 0 1 0 1 1 0 1 1 0 0 1 0 0 1 0 0 1 
0.108699 0.101668 0.101679 718.946543 731.296397 0.032991 0.000000 0
0 0 0 0 0 0 0 0 0 0 0 0 0 0 0 0 0 0 0 0 0 0 0 0 0 0 0 0 0 0 0 0 0 0 0 0 0 0 0 0 0 0 0 0 0 0 0 0 0 0 0 0 0 0 0 0 0 0 0 0 0 0 0 0 0 0 0 0 0 0 0 0 0 0 0 0 0 0 0 0 0 0 0 0 0 0 0 0 0 0 0 0 0 0 0 0 0 0 0 0 
0 0 1 0 0 1 0 0 1 0 0 1 0 0 1 0 0 1 0 1 1 0 0 1 0 1 1 0 0 1 0 0 1 0 0 1 0 1 1 
0.115654 0.107844 0.107862 719.318222 732.436648 0.269471 0.000000 0
0 0 0 2 0 0 0 0 0 2 0 0 2 0 0 0 0 0 0 0 0 0 0 0 0 2 0 2 2 0 0 2 2 0 0 0 0 0 0 2 0 0 0 0 0 0 0 2 0 2 0 0 0 0 0 2 0 2 0 0 0 0 0 0 0 2 0 0 2 2 2 0 0 0 2 0 0 0 2 0 0 0 0 0 0 2 2 0 0 2 2 0 0 2 0 0 0 0 0 0 
0 0 1 0 0 1 0 0 1 0 1 1 0 0 1 0 1 1 0 0 1 0 0 1 0 0 1 0 1 1 0 0 1 0 0 1 0 1 1 
0.100924 0.111795 0.111817 719.322587 734.997891 0.089854 0.000000 0
0 0 0 0 0 0 0 0 0 0 0 0 0 0 0 0 0 0 0 0 0 0 0 0 0 0 0 0 0 0 0 0 0 0 0 0 0 0 0 0 0 0 0 0 0 0 0 2 0 0 0 0 0 0 0 0 0 0 0 0 0 0 0 0 0 0 0 0 0 0 0 0 0 0 0 0 0 0 0 0 0 0 0 2 0 0 0 0 0 0 0 0 0 0 0 0 0 0 0 0 
0 0 1 0 1 1 0 0 1 0 0 1 0 0 1 0 0 1 0 0 1 0 0 1 0 1 1 0 0 1 0 0 1 0 1 1 0 0 1 
0.100135 0.286396 0.286819 715.761553 733.922316 0.054664 0.000000 0
0 0 0 0 0 0 0 0 0 0 0 0 0 0 0 0 0 0 0 0 0 0 0 0 0 0 0 0 0 0 0 0 0 0 0 0 0 0 0 0 0 0 0 0 0 0 0 0 0 0 0 0 0 0 0 0 0 0 0 0 0 0 0 0 0 0 0 0 0 0 0 0 0 0 0 0 0 0 0 0 0 0 0 0 0 0 0 0 0 0 0 0 0 0 0 0 0 0 0 0 
0 0 1 0 0 1 0 0 1 0 1 1 0 1 1 0 0 1 0 1 1 0 0 1 0 0 1 0 0 1 0 0 1 0 0 1 0 0 1 
0.309052 0.217273 0.217386 704.863110 373.927150 0.743096 0.000000 0
0 2 2 0 0 2 2 0 0 2 0 2 2 0 2 0 0 2 2 0 2 0 2 0 2 0 0 2 2 0 0 2 0 2 0 2 2 0 0 2 0 2 0 2 2 2 0 0 0 2 0 0 2 2 0 0 2 2 0 2 0 0 0 2 2 0 0 2 2 2 0 2 2 2 0 0 2 0 0 0 0 0 0 0 2 0 2 0 0 0 0 0 0 0 2 2 0 0 0 0 
0 0 0 0 0 1 0 1 0 0 0 1 0 1 1 0 1 1 0 0 1 0 0 0 0 0 0 0 0 0 0 0 1 0 1 1 0 0 1 
0.132170 0.119374 0.119396 724.537966 730.439304 0.250177 0.000000 0
0 2 0 0 0 2 0 0 0 0 0 2 2 0 0 0 0 0 0 0 0 0 2 0 0 0 0 0 0 0 0 2 0 0 0 2 2 0 0 2 2 0 0 0 0 0 0 0 0 2 2 0 0 0 0 0 2 0 0 0 2 2 2 0 0 0 2 2 0 0 0 0 0 0 2 0 0 0 0 0 0 0 0 0 2 2 0 0 0 2 0 0 0 0 0 0 0 0 0 0 
0 0 1 0 0 1 0 1 1 0 0 1 0 0 1 0 0 1 0 1 1 0 0 1 0 0 1 0 0 1 0 0 1 0 1 1 0 0 1 
0.108447 0.101910 0.101923 734.337563 741.089213 0.026754 0.000000 0
0 0 0 0 0 0 0 0 0 0 0 0 0 0 0 0 0 0 0 0 0 0 0 0 0 0 0 0 0 0 0 0 0 0 0 0 0 0 0 0 0 0 0 0 0 0 0 0 0 0 0 0 0 0 0 0 0 0 0 0 0 0 0 0 0 0 0 0 0 0 0 0 0 0 0 0 0 0 0 0 0 0 0 0 0 0 0 0 0 0 0 0 0 0 0 0 0 0 0 0 
0 1 1 0 0 1 0 0 1 0 0 1 0 1 1 0 0 1 0 0 1 0 0 1 0 0 1 0 0 1 0 0 1 0 0 1 0 0 1 
0.123015 0.112474 0.112490 738.489624 745.479125 0.026957 0.000000 0
0 0 0 0 0 0 0 0 0 0 0 0 0 0 0 0 0 0 0 0 0 0 0 0 0 0 0 0 0 0 0 0 0 0 0 0 0 0 0 0 0 0 0 0 0 0 0 0 0 0 0 0 0 0 0 0 0 0 0 0 0 0 0 0 0 0 0 0 0 0 0 0 0 0 0 0 0 0 0 0 0 0 0 0 0 0 0 0 0 0 0 0 0 0 0 0 0 0 0 0 
0 0 1 0 0 1 0 0 1 0 0 1 0 0 1 0 0 1 0 0 1 0 0 1 0 0 1 0 0 1 0 0 1 0 0 1 0 0 1 
0.121859 0.108970 0.108985 743.660739 746.691579 0.294003 0.000000 0
0 0 0 0 0 0 2 2 0 2 0 0 2 0 0 0 0 2 0 0 0 0 0 0 0 2 0 0 2 0 0 0 2 2 0 2 0 0 0 0 0 0 2 0 0 0 0 2 0 0 2 2 0 0 0 0 0 2 2 0 0 0 0 0 0 2 2 2 2 0 0 0 0 2 0 2 2 0 0 2 2 2 0 0 2 2 2 0 0 0 2 0 0 2 2 0 0 0 0 2 
0 0 1 0 1 1 0 0 1 0 0 1 0 1 1 0 0 1 0 0 1 0 1 1 0 0 1 0 0 1 0 1 1 0 0 1 0 0 1 
0.120141 0.110855 0.110881 742.911635 751.930442 0.297252 0.000000 0
0 2 0 0 0 0 2 0 0 0 0 0 2 2 2 0 2 0 2 0 0 0 2 0 0 0 2 2 0 2 0 0 0 0 0 0 0 0 0 2 0 2 0 2 0 0 0 0 0 0 0 0 0 0 2 2 0 2 0 0 2 0 2 0 0 2 0 2 2 0 0 2 0 0 0 0 2 0 0 0 0 2 2 0 0 0 0 0 2 0 2 0 0 2 0 2 0 2 0 0 
0 1 1 0 0 1 0 1 1 0 0 1 0 1 1 0 1 1 0 0 1 0 0 1 0 0 1 0 0 1 0 1 1 0 0 1 0 0 1 
0.120668 0.131848 0.131979 737.984356 749.310040 0.293776 0.000000 0
0 0 0 0 0 0 2 2 0 2 0 0 2 0 0 0 0 0 0 0 0 0 2 0 0 0 0 2 0 2 2 0 0 0 0 2 0 2 2 0 0 2 0 0 0 0 0 0 0 2 0 2 2 0 0 2 2 0 2 0 0 2 2 2 0 0 2 2 0 2 0 0 0 0 2 2 0 0 2 2 0 2 2 0 2 2 0 0 2 0 0 0 2 2 0 0 2 0 0 0 
0 1 1 0 0 1 0 0 1 0 0 1 0 0 1 0 0 1 0 0 1 0 0 1 0 0 1 0 0 1 0 1 1 0 0 1 0 0 1 
0.115795 0.135788 0.135881 732.776585 745.800769 0.283126 0.000000 0
2 0 2 0 0 0 0 0 0 2 0 2 2 2 0 2 2 0 0 0 2 0 0 0 0 0 2 0 0 2 2 0 0 0 2 0 2 0 0 0 2 0 0 0 0 0 0 0 0 0 0 0 2 0 0 2 0 0 0 0 0 0 0 0 0 0 0 0 0 0 0 0 2 0 0 2 0 0 2 0 0 0 2 0 0 2 2 0 0 2 0 0 2 2 0 0 0 0 2 0 
0 0 1 0 0 1 0 0 1 0 0 1 0 1 1 0 0 1 0 1 1 0 0 1 0 0 1 0 0 1 0 0 1 0 0 1 0 0 1 
0.114483 0.109056 0.109082 727.031909 740.060035 0.283583 0.000000 0
0 2 2 0 0 0 0 0 2 2 2 0 0 2 0 2 2 2 0 0 0 2 0 0 2 0 0 2 0 0 0 0 0 0 0 0 0 0 0 0 0 0 2 0 0 0 0 0 0 2 0 0 0 2 0 2 0 2 2 0 0 2 0 0 2 0 2 2 2 0 2 0 0 0 0 0 0 0 0 0 0 2 0 2 2 2 2 0 0 2 0 0 0 0 2 0 0 0 0 2 
0 1 1 0 0 1 0 0 1 0 0 1 0 1 1 0 1 1 0 0 1 0 0 1 0 0 1 0 0 1 0 0 1 0 0 1 0 0 1 
0.140071 0.122523 0.122544 719.663772 730.613529 0.255926 0.000000 0
0 0 0 0 0 0 0 2 0 0 0 0 0 2 0 2 0 0 0 2 0 0 0 2 2 0 0 2 0 0 0 0 0 0 0 0 0 0 0 0 0 0 0 0 0 0 0 2 0 2 0 0 0 0 0 0 2 0 0 0 0 0 0 0 0 0 0 2 0 2 0 0 2 0 0 0 0 0 0 0 0 0 2 0 0 0 0 2 2 0 2 0 0 0 2 0 0 0 2 0 
0 1 1 0 0 1 0 0 1 0 0 1 0 0 1 0 0 1 0 0 1 0 0 1 0 0 1 0 0 1 0 0 1 0 1 1 0 0 1 
0.100448 0.096808 0.096817 719.381236 732.173120 0.055529 0.000000 0
0 0 0 0 0 0 0 0 0 0 0 0 0 0 0 0 0 0 0 0 0 0 0 0 0 0 0 0 0 0 0 0 0 0 0 0 0 0 0 0 0 0 0 0 0 0 0 0 0 0 0 0 0 0 0 0 0 0 0 0 0 0 0 0 0 0 0 0 0 0 0 0 0 0 0 0 0 0 0 0 0 0 0 0 0 0 0 0 0 0 0 0 0 0 0 0 0 0 0 0 
0 0 1 0 0 1 0 0 1 0 0 1 0 0 1 0 0 1 0 0 1 0 0 1 0 1 1 0 1 1 0 1 1 0 0 1 0 0 1 
0.108896 0.105039 0.105060 716.886312 729.707233 0.054579 0.000000 0
2 0 0 0 0 0 0 0 0 0 0 0 0 0 0 0 0 0 0 0 0 0 0 0 0 0 0 0 0 0 0 0 0 0 0 0 0 0 0 0 0 0 0 0 0 0 0 0 0 0 0 0 0 0 0 0 0 0 0 0 0 0 0 0 0 0 0 0 0 0 0 0 0 0 0 0 0 0 0 0 0 0 0 0 0 0 0 0 0 0 0 0 0 0 0 0 0 0 0 0 
0 0 1 0 0 1 0 0 1 0 1 1 0 1 1 0 0 1 0 0 1 0 0 1 0 0 1 0 0 1 0 0 1 0 1 1 0 0 1 
0.221409 0.182042 0.182131 708.231484 570.780525 0.716539 0.000000 0
2 2 2 0 2 2 2 2 2 0 2 0 2 0 2 0 0 2 0 2 2 2 2 2 2 2 2 2 2 0 2 2 2 0 2 0 2 2 0 2 0 2 2 0 2 0 0 2 2 2 2 0 2 2 2 0 2 2 2 2 0 2 2 0 2 2 2 2 2 2 2 2 0 2 0 2 2 2 2 2 0 2 2 2 0 2 2 2 2 2 2 0 2 2 2 2 2 2 2 2 
0 0 1 0 1 1 0 1 1 0 0 1 0 1 1 0 0 1 0 0 1 0 0 0 0 0 1 0 0 1 0 0 1 0 0 1 0 0 1 
0.119661 0.126561 0.126565 714.233543 729.007636 0.263039 0.000000 0
2 0 2 2 0 0 0 0 0 0 0 0 0 0 0 2 2 2 2 0 2 0 0 0 0 2 0 0 0 0 0 0 0 0 2 0 0 0 0 2 0 0 0 0 2 0 0 0 2 0 0 0 0 0 0 0 0 0 0 0 0 0 0 0 0 0 0 0 0 0 2 0 0 0 0 2 0 0 0 0 0 0 0 0 0 2 0 0 2 0 0 0 0 0 0 0 0 0 0 0 
0 0 1 0 0 1 0 0 1 0 0 1 0 0 1 0 1 1 0 1 1 0 1 1 0 0 1 0 1 1 0 1 1 0 0 1 0 0 1 
0.113292 0.123283 0.123311 714.580501 729.777564 0.024984 0.000000 0
0 0 0 0 0 0 0 0 0 0 0 0 0 0 0 0 0 0 0 0 0 0 0 0 0 0 0 0 0 0 0 0 0 0 0 0 0 0 0 0 0 0 0 0 0 0 0 0 0 0 0 0 0 0 0 0 0 0 0 0 0 0 0 0 0 0 0 0 0 0 0 0 0 0 0 0 0 0 0 0 0 0 0 0 0 0 0 0 0 0 0 0 0 0 0 0 0 0 0 0 
0 0 1 0 0 1 0 0 1 0 1 1 0 0 1 0 1 1 0 0 1 0 0 1 0 0 1 0 1 1 0 0 1 0 1 1 0 0 1 
0.340016 0.240341 0.240473 703.005797 431.986498 0.780925 0.000000 0
2 0 2 0 0 2 0 0 2 0 2 0 2 2 0 2 2 2 2 2 0 2 2 2 2 2 0 2 2 2 0 2 0 2 2 2 0 0 0 0 0 2 0 0 0 2 2 2 0 2 0 0 2 0 2 2 2 0 0 2 0 0 2 0 2 2 2 2 2 2 2 2 0 2 0 0 2 2 2 2 2 0 2 2 0 2 0 2 2 0 2 0 0 2 0 0 2 2 2 2 
0 0 1 0 0 0 0 0 0 0 0 1 0 1 1 0 0 1 0 0 1 0 0 1 0 0 1 0 0 1 0 1 1 0 1 0 0 0 0 
0.129402 0.121597 0.121658 721.976467 727.280827 0.272014 0.000000 0
0 0 0 2 0 0 0 0 0 2 0 0 2 0 0 0 0 0 0 2 0 2 2 2 0 0 0 0 0 0 0 0 0 2 0 0 0 0 2 0 0 0 2 2 0 0 0 2 0 2 0 0 0 0 0 0 2 0 0 0 2 0 0 0 0 0 2 2 0 0 0 0 2 0 0 0 2 2 0 0 0 0 2 0 0 0 0 0 0 0 0 0 0 0 0 0 0 2 0 0 
0 0 1 0 0 1 0 0 1 0 1 1 0 1 1 0 1 1 0 0 1 0 0 1 0 1 1 0 0 1 0 0 1 0 0 1 0 0 1 
0.109904 0.104544 0.104578 733.159057 741.506777 0.269148 0.000000 0
0 0 0 2 0 0 0 0 2 0 2 0 2 2 0 2 0 0 0 0 0 0 0 0 0 0 0 0 0 0 0 0 0 2 2 0 0 2 0 0 2 0 2 2 0 0 0 0 0 0 0 0 0 2 0 2 2 0 0 0 0 0 0 0 0 0 0 0 0 0 0 0 0 0 2 0 2 0 2 0 0 0 0 2 0 0 2 0 2 2 0 0 2 2 2 0 0 0 2 0 
0 0 1 0 1 1 0 0 1 0 0 1 0 0 1 0 1 1 0 0 1 0 1 1 0 0 1 0 0 1 0 1 1 0 1 1 0 0 1 
0.112698 0.103591 0.103607 740.593111 748.498301 0.275142 0.000000 0
0 0 0 0 2 2 0 0 2 0 0 0 2 2 0 2 0 0 0 2 0 0 0 0 0 2 2 0 0 0 0 2 0 2 0 0 0 0 0 0 0 0 2 0 0 0 0 0 0 2 0 0 2 0 0 2 0 2 0 0 0 2 0 0 0 0 0 0 0 0 2 2 2 0 0 0 2 2 2 2 0 0 0 0 0 0 0 0 0 0 2 0 0 0 0 0 0 2 2 0 
0 1 1 0 0 1 0 0 1 0 0 1 0 0 1 0 0 1 0 0 1 0 1 1 0 1 1 0 0 1 0 0 1 0 1 1 0 0 1 
0.117644 0.109143 0.109169 743.456582 751.719128 0.274571 0.000000 0
0 0 0 0 2 0 0 2 0 0 0 0 0 0 0 2 0 0 0 0 0 0 0 0 2 0 2 0 2 0 0 0 0 0 0 0 2 0 2 0 0 0 0 0 0 0 2 0 0 0 0 0 0 0 0 0 2 0 0 0 0 0 0 0 0 0 0 0 0 0 0 0 2 2 2 0 2 0 0 2 0 2 0 2 0 0 0 0 2 0 0 2 2 2 0 0 0 0 2 0 
0 0 1 0 1 1 0 0 1 0 0 1 0 0 1 0 1 1 0 1 1 0 0 1 0 0 1 0 0 1 0 0 1 0 0 1 0 0 1 
0.128745 0.156928 0.157174 739.507258 750.450235 0.282507 0.000000 0
0 0 0 0 2 2 0 2 2 2 0 0 0 0 2 0 2 2 0 2 0 0 0 2 0 0 0 0 0 0 0 0 2 2 2 0 0 0 0 2 0 0 2 0 2 0 0 0 0 0 0 0 2 0 0 0 0 0 0 0 0 0 2 0 0 2 0 0 0 0 0 2 0 0 0 0 0 0 0 0 2 0 0 2 0 2 0 0 0 0 2 0 0 0 2 0 2 0 0 0 
0 0 1 0 0 1 0 0 1 0 1 1 0 1 1 0 0 1 0 1 1 0 0 1 0 0 1 0 1 1 0 1 1 0 0 1 0 0 1 
0.136021 0.600641 0.603527 733.568172 747.768463 0.286952 0.000000 0
0 2 0 0 0 0 0 2 0 0 0 0 0 0 2 0 2 2 0 0 2 2 0 0 2 0 0 2 0 0 0 2 2 2 2 0 2 0 0 0 0 0 0 0 0 0 2 2 0 0 2 0 0 0 0 0 0 0 2 0 0 2 2 0 0 0 2 0 2 0 0 0 0 0 0 0 0 0 2 0 0 0 0 0 0 0 0 0 0 2 2 0 0 0 0 0 0 0 0 2 
0 0 1 0 0 1 0 0 1 0 0 1 0 0 1 0 0 1 0 0 1 0 0 1 0 0 1 0 0 1 0 0 1 0 0 1 0 0 1 
0.128389 0.826028 0.827374 728.909437 744.664173 0.281783 0.000000 0
0 0 0 0 0 2 2 2 0 0 0 0 2 0 0 0 0 0 0 0 0 0 0 2 2 0 2 2 0 0 0 0 0 0 2 0 2 0 2 2 0 0 0 0 0 2 2 0 0 0 2 0 2 0 0 0 2 0 0 0 0 0 0 0 0 2 0 0 2 2 0 0 0 0 0 0 0 0 2 0 0 0 0 2 0 0 0 2 2 0 0 0 0 2 0 0 2 0 0 0 
0 1 1 0 0 1 0 0 1 0 0 1 0 0 1 0 1 1 0 0 1 0 1 1 0 0 1 0 0 1 0 1 1 0 0 1 0 0 1 
0.118314 0.164717 0.164873 727.263819 740.240070 0.276938 0.000000 0
0 2 0 2 0 0 2 0 0 0 0 0 0 2 0 0 2 2 0 0 2 0 0 2 0 2 2 0 2 2 2 0 2 0 0 0 0 0 0 0 0 0 0 0 0 0 2 0 0 2 0 0 2 0 2 0 0 0 0 0 0 2 0 0 0 0 0 0 0 0 2 0 0 2 0 0 2 0 2 2 2 0 0 2 0 0 0 0 0 0 0 2 0 2 2 0 2 0 0 0 
0 0 1 0 1 1 0 0 1 0 1 1 0 0 1 0 0 1 0 0 1 0 1 1 0 0 1 0 0 1 0 1 1 0 0 1 0 1 1 
0.206510 0.156452 0.156517 716.008628 499.187831 0.771223 0.000000 0
0 2 0 2 0 2 0 2 0 0 2 2 2 2 0 2 2 2 2 2 2 0 2 0 2 0 2 2 0 2 2 0 2 2 2 2 2 2 2 2 2 0 0 2 0 2 0 0 0 2 2 2 0 2 0 2 2 2 0 0 2 0 2 0 0 0 2 0 2 2 2 2 2 0 0 2 2 0 2 2 0 2 2 2 2 0 2 0 2 2 2 0 2 2 2 0 2 0 2 2 
0 0 1 0 0 1 0 0 1 0 0 1 0 1 1 0 1 1 0 0 0 0 0 1 0 0 1 0 1 1 0 1 1 0 0 1 0 1 1 
0.105659 0.102623 0.102644 719.064158 731.517918 0.024726 0.000000 0
0 0 0 0 0 0 0 0 0 0 0 0 0 0 0 0 0 0 0 0 0 0 0 0 0 0 0 0 0 0 0 0 0 0 0 0 0 0 0 0 0 0 0 0 0 0 0 0 0 0 0 0 0 0 0 0 0 0 0 0 0 0 0 0 0 0 0 0 0 0 0 0 0 0 0 0 0 0 0 0 0 0 0 0 0 0 0 0 0 0 0 0 0 0 0 0 0 0 0 0 
0 0 1 0 0 1 0 0 1 0 1 1 0 0 1 0 1 1 0 0 1 0 0 1 0 1 1 0 1 1 0 1 1 0 1 1 0 0 1 
0.112894 0.136824 0.136912 713.177277 727.030169 0.024788 0.000000 0
0 0 0 0 0 0 0 0 0 0 0 0 0 0 0 0 0 0 0 0 0 0 0 0 0 0 0 0 0 0 0 0 0 0 0 0 0 0 0 0 0 0 0 0 0 0 0 0 0 0 0 0 0 0 0 0 0 0 0 0 0 0 0 0 0 0 0 0 0 0 0 0 0 0 0 0 0 0 0 0 0 0 0 0 0 0 0 0 0 0 0 0 0 0 0 0 0 0 0 0 
0 1 1 0 1 1 0 0 1 0 0 1 0 0 1 0 0 1 0 1 1 0 0 1 0 0 1 0 0 1 0 0 1 0 0 1 0 1 1 
0.316974 0.592685 0.591753 695.831118 442.540733 0.839631 0.000000 0
0 2 2 2 2 0 2 0 2 2 0 2 2 2 0 2 0 2 2 0 2 2 0 0 0 2 2 0 2 0 2 2 2 2 0 2 2 0 2 0 2 2 2 2 2 2 2 2 0 0 2 2 0 2 2 0 2 0 2 2 2 0 2 2 0 0 2 0 2 0 0 2 2 2 2 2 2 2 2 2 0 0 2 2 2 2 2 2 0 2 2 2 2 2 2 0 0 0 2 2 
0 1 1 0 0 1 0 1 1 0 0 1 0 1 1 0 0 0 0 0 1 0 0 1 0 0 1 0 0 1 0 1 0 0 0 1 0 0 1 
0.170258 0.511364 0.508462 705.243397 721.268903 0.253946 0.000000 0
2 0 0 0 2 2 0 0 0 0 0 0 0 0 0 2 0 2 0 0 0 0 2 0 0 0 0 2 2 0 0 0 0 0 0 0 0 0 2 0 2 0 0 0 0 0 0 0 0 2 2 0 2 0 2 0 0 0 0 0 2 0 0 0 0 0 0 0 0 0 0 2 2 2 0 0 0 0 0 2 0 0 0 0 0 0 0 0 0 0 0 2 0 0 2 0 0 2 0 0 
0 0 1 0 0 1 0 1 1 0 1 1 0 1 1 0 1 1 0 0 1 0 0 1 0 0 1 0 0 1 0 0 1 0 0 1 0 0 1 
0.214590 0.191356 0.191350 707.199099 601.843364 0.729288 0.000000 0
2 2 2 2 0 2 2 2 2 0 2 2 2 2 2 0 2 2 2 2 2 2 2 2 2 0 2 2 0 0 2 2 2 0 2 2 2 2 0 2 2 2 2 2 0 2 2 2 2 2 2 2 2 2 2 2 2 2 2 2 2 2 2 2 2 0 2 2 2 2 2 2 2 2 2 0 0 2 2 2 2 2 2 2 2 2 2 2 0 2 2 2 2 2 2 2 2 2 2 2 
0 0 1 0 0 1 0 0 1 0 0 1 0 0 1 0 0 1 0 0 0 0 0 1 0 1 0 0 0 1 0 0 1 0 0 1 0 0 1 
0.272706 0.204415 0.204536 710.965644 583.546166 0.767546 0.000000 0
2 2 2 2 2 0 2 2 2 2 2 2 2 2 2 0 2 2 2 2 2 0 0 0 2 2 2 2 2 2 2 2 2 2 0 2 0 2 2 2 2 2 2 0 2 0 2 0 0 2 0 2 0 2 2 2 0 2 2 2 0 2 2 2 0 2 0 0 2 2 0 2 2 2 2 2 2 2 2 2 2 2 2 0 2 2 2 2 2 0 2 2 2 2 0 2 2 2 2 2 
0 1 1 0 0 1 0 0 1 0 1 1 0 0 1 0 0 1 0 0 1 0 1 1 0 0 1 0 1 1 0 0 1 0 0 1 0 0 1 
0.141482 0.144385 0.144648 720.235741 728.403552 0.056837 0.000000 0
0 0 0 0 0 0 0 0 0 0 0 0 0 0 0 0 0 0 0 0 0 0 0 0 0 0 0 0 0 0 0 0 0 0 0 0 0 0 0 0 0 0 0 0 0 0 0 0 0 0 0 0 0 0 0 0 0 0 0 0 0 0 0 0 0 0 0 0 0 0 0 0 0 0 0 0 0 0 0 0 0 0 0 0 0 0 0 0 0 0 0 0 0 0 0 0 0 0 0 0 
0 0 1 0 0 1 0 0 1 0 0 1 0 0 1 0 1 1 0 0 1 0 1 1 0 0 1 0 0 1 0 0 1 0 0 1 0 0 1 
0.113340 0.127829 0.128038 729.730682 739.953419 0.050070 0.000000 0
0 0 0 0 0 0 0 0 0 0 0 0 0 0 0 0 0 0 0 0 0 0 0 0 0 0 0 0 0 0 0 0 0 0 0 0 0 0 0 0 0 0 0 0 0 0 0 0 0 0 0 0 0 0 0 0 0 0 0 0 0 0 0 0 0 0 0 0 0 0 0 0 0 0 0 0 0 0 0 0 0 0 0 0 0 0 0 0 0 0 0 0 0 0 0 0 0 0 0 0 
0 0 1 0 0 1 0 1 1 0 0 1 0 1 1 0 1 1 0 0 1 0 0 1 0 0 1 0 0 1 0 1 1 0 0 1 0 0 1 
0.110135 0.105061 0.105097 738.346137 747.263174 0.257152 0.000000 0
2 2 0 0 0 0 0 0 0 2 2 0 0 2 2 0 0 0 2 2 0 2 0 0 0 0 2 0 2 0 0 2 0 0 0 2 0 2 0 2 0 0 0 0 0 2 0 0 0 0 0 2 0 0 0 2 0 0 0 0 0 2 2 0 2 2 2 0 0 2 2 2 0 0 2 0 0 2 0 0 0 0 2 0 0 2 0 0 0 2 0 0 0 0 0 0 0 0 0 0 
0 0 1 0 1 1 0 0 1 0 0 1 0 0 1 0 0 1 0 0 1 0 0 1 0 0 1 0 0 1 0 1 1 0 1 1 0 0 1 
0.121438 0.131741 0.131869 738.908034 748.546438 0.269952 0.000000 0
0 0 0 0 0 2 2 0 2 0 0 0 0 2 0 0 0 0 0 0 0 2 0 2 2 0 0 0 0 2 2 2 0 2 2 0 0 0 0 0 0 2 0 0 0 2 0 2 0 0 0 0 0 0 0 0 0 2 0 0 0 0 0 0 2 0 0 0 0 0 0 0 2 0 0 0 0 2 2 0 0 0 0 0 0 0 0 0 0 0 2 2 0 2 0 0 0 0 0 0 
0 0 1 0 1 1 0 0 1 0 0 1 0 0 1 0 0 1 0 0 1 0 0 1 0 0 1 0 0 1 0 1 1 0 0 1 0 0 1 
0.272360 0.649059 0.651969 722.655196 389.427440 0.655328 0.000000 0
0 2 2 0 0 2 2 2 2 0 2 2 0 0 0 2 0 0 0 2 0 2 0 2 0 0 0 2 0 0 2 2 2 0 2 2 0 0 2 0 2 0 0 2 0 2 2 0 2 2 2 2 2 2 0 0 2 2 2 0 2 0 2 2 2 0 0 0 2 2 0 0 2 2 0 0 0 0 2 0 0 0 0 2 2 0 0 2 2 0 2 0 0 2 2 2 2 2 0 2 
0 0 1 0 0 0 0 1 1 0 0 0 0 0 1 0 0 0 0 1 0 0 0 1 0 1 0 0 0 0 0 0 1 0 0 1 0 0 1 
0.415100 10.351567 40.268273 711.432230 226.739167 0.321026 0.000000 1
1 1 0 0 0 1 1 1 1 1 1 0 1 1 1 1 1 0 0 0 0 1 0 1 1 0 1 1 1 0 0 1 0 0 0 1 0 1 0 1 0 0 1 1 1 1 1 1 1 3 1 1 1 0 1 1 1 0 1 0 1 0 1 0 1 0 1 1 0 0 0 0 0 1 1 1 1 1 0 1 1 1 1 1 1 0 0 0 1 1 0 1 0 1 1 0 1 1 1 0 
0 0 0 0 0 0 0 1 1 0 0 1 0 0 1 0 1 1 0 0 1 0 0 1 0 0 1 0 0 1 0 0 1 0 0 1 0 1 0 
0.280028 16.235685 65.326577 712.867649 274.319039 0.252902 0.000000 1
0 1 1 1 1 0 1 1 1 1 1 1 1 0 1 1 1 1 1 0 1 1 1 1 1 1 1 1 1 1 0 1 1 1 1 1 1 1 1 1 1 1 1 1 1 1 1 1 0 0 1 1 1 1 1 1 1 1 1 1 1 1 0 1 1 1 1 0 1 1 1 1 1 1 1 1 1 1 1 1 1 1 1 1 1 0 1 1 1 1 1 1 1 1 0 1 1 1 1 1 
0 0 0 0 1 0 0 0 1 0 0 1 0 1 0 0 1 1 0 1 1 0 0 0 0 1 1 0 0 0 0 0 0 0 1 1 0 0 0 
0.105303 0.787055 0.788261 726.543867 740.948707 0.047754 0.000000 0
0 0 0 0 0 0 0 0 0 0 0 0 0 0 0 0 0 0 0 0 0 0 0 0 0 0 0 0 0 0 0 0 0 0 0 0 0 0 0 0 0 0 0 0 0 0 0 0 0 0 0 0 0 0 0 0 0 0 0 0 0 0 0 0 0 0 0 0 0 0 0 0 0 0 0 0 0 0 0 0 0 0 0 0 0 0 0 0 0 0 0 0 0 0 0 0 0 0 0 0 
0 0 1 0 0 1 0 0 1 0 0 1 0 1 1 0 1 1 0 0 1 0 1 1 0 0 1 0 0 1 0 0 1 0 0 1 0 0 1 
0.105356 0.128955 0.129041 723.840938 735.717262 0.053867 0.000000 0
0 0 0 0 0 0 0 0 0 0 0 0 0 0 0 0 0 0 0 0 0 0 0 0 0 0 0 0 0 0 0 0 0 0 0 0 0 0 0 0 0 0 0 0 0 0 0 0 0 0 0 0 0 0 0 0 0 0 0 0 0 0 0 0 0 0 0 0 0 0 0 0 0 0 0 0 0 0 0 0 0 0 0 0 0 0 0 0 0 0 0 0 0 0 0 0 0 0 0 0 
0 0 1 0 0 1 0 1 1 0 0 1 0 1 1 0 0 1 0 1 1 0 0 1 0 1 1 0 0 1 0 0 1 0 0 1 0 0 1 
0.102862 0.114353 0.114411 719.337134 732.007763 0.050630 0.000000 0
0 0 0 0 0 0 0 0 0 0 0 0 0 0 0 0 0 0 0 0 0 0 0 0 0 0 0 0 0 0 0 0 0 0 0 0 0 0 0 0 0 0 0 0 0 0 0 0 0 0 0 0 0 0 0 0 0 0 0 0 0 0 0 0 0 0 0 0 0 0 0 0 0 0 0 0 0 0 0 0 0 0 0 0 0 0 0 0 0 0 0 0 0 0 0 0 0 0 0 0 
0 0 1 0 0 1 0 0 1 0 1 1 0 0 1 0 1 1 0 0 1 0 0 1 0 0 1 0 0 1 0 0 1 0 1 1 0 0 1 
0.114981 0.454486 0.453666 710.331308 726.584222 0.024955 0.000000 0
0 0 0 0 0 0 0 0 0 0 0 0 0 0 0 0 0 0 0 0 0 0 0 0 0 0 0 0 0 0 0 0 0 0 0 0 0 0 0 0 0 0 0 0 0 0 0 0 0 0 0 0 0 0 0 0 0 0 0 0 0 0 0 0 0 0 0 0 0 0 0 0 0 0 0 0 0 0 0 0 0 0 0 0 0 0 0 0 0 0 0 0 0 0 0 0 0 0 0 0 
0 0 1 0 0 1 0 0 1 0 0 1 0 1 1 0 0 1 0 1 1 0 0 1 0 1 1 0 0 1 0 0 1 0 0 1 0 0 1 
0.411701 8.950073 36.147534 686.959009 217.233015 0.367650 0.000000 1
0 1 0 1 1 0 1 1 1 0 0 1 0 1 0 1 1 1 1 0 1 1 1 1 0 0 1 1 0 1 0 0 1 1 1 0 1 1 0 0 0 0 0 0 0 1 0 0 0 0 1 0 1 3 0 1 0 0 1 1 1 1 1 1 1 0 1 1 1 0 1 1 1 0 1 1 0 1 0 0 1 1 0 1 0 0 0 0 0 1 1 1 0 1 1 1 1 1 1 1 
0 0 0 0 0 1 0 0 0 0 0 0 0 0 0 0 0 0 0 0 0 0 1 0 0 0 1 0 0 0 0 0 1 0 0 1 0 0 1 
0.379678 9.612015 38.570605 689.220102 215.749363 0.434309 0.000000 1
1 1 1 0 1 0 0 1 0 1 1 0 1 0 1 1 0 0 1 0 1 1 1 1 1 1 1 1 0 1 0 1 0 1 1 1 0 1 0 1 0 0 0 0 1 1 0 0 0 1 1 1 1 1 0 1 2 1 1 1 0 1 1 1 0 1 1 1 1 1 0 1 1 0 0 1 1 0 1 1 0 0 1 1 1 1 0 1 0 1 0 0 1 1 0 2 1 1 0 1 
0 0 0 0 1 1 0 1 1 0 0 0 0 0 0 0 0 1 0 0 0 0 1 0 0 0 0 0 0 0 0 0 0 0 0 0 0 0 1 
0.118991 0.471334 0.468413 710.366960 727.775108 0.050547 0.000000 0
0 0 0 0 0 0 0 0 0 0 0 0 0 0 0 0 0 0 0 0 0 0 0 0 0 0 0 0 0 0 0 0 0 0 0 0 0 0 2 0 0 0 0 0 0 0 0 0 0 0 0 0 0 0 0 0 0 0 0 0 0 0 0 0 0 0 0 0 0 0 0 0 0 0 0 0 0 0 0 0 0 0 0 0 0 0 0 0 0 0 0 0 0 0 0 0 0 0 0 0 
0 0 1 0 1 1 0 0 1 0 0 1 0 0 1 0 0 1 0 0 1 0 1 1 0 0 1 0 0 1 0 0 1 0 0 1 0 0 1 
0.240070 0.178033 0.178110 718.389562 559.170195 0.775530 0.000000 0
2 2 0 0 0 2 2 0 0 2 2 2 2 2 0 2 0 2 2 2 0 0 2 2 2 2 2 2 2 2 0 0 0 2 2 0 2 2 2 2 2 2 2 0 2 2 2 2 2 0 2 2 2 2 2 2 0 2 0 2 2 2 2 2 2 2 2 2 2 0 2 2 0 0 2 2 2 2 2 0 2 0 2 2 2 2 0 2 2 2 0 2 2 2 2 2 2 2 2 0 
0 0 1 0 1 1 0 0 1 0 0 1 0 0 1 0 0 1 0 0 1 0 0 1 0 0 1 0 1 1 0 0 1 0 0 1 0 1 1 
0.122164 0.118261 0.118335 726.396450 734.443452 0.056837 0.000000 0
0 0 0 0 0 0 0 0 0 0 0 0 0 0 0 0 0 0 0 0 0 0 0 0 0 0 0 0 0 0 0 0 0 0 0 0 0 0 0 0 0 0 0 0 0 0 0 0 0 0 0 0 0 0 0 0 0 0 0 0 0 0 0 0 0 0 0 0 0 0 0 0 0 0 0 0 0 0 0 0 0 0 0 0 0 0 0 0 0 0 0 0 0 0 0 0 0 0 0 0 
0 0 1 0 0 1 0 0 1 0 0 1 0 0 1 0 0 1 0 0 1 0 0 1 0 0 1 0 1 1 0 0 1 0 0 1 0 0 1 
0.105138 0.130282 0.130421 731.239896 741.331167 0.057290 0.000000 0
0 0 0 0 0 0 0 0 0 0 0 0 0 0 0 0 0 0 0 0 0 0 0 0 0 0 0 0 0 0 0 0 0 0 0 0 0 0 0 0 0 0 0 0 0 0 0 0 0 0 0 0 0 0 0 0 0 0 0 0 0 0 0 0 0 2 0 0 0 0 0 0 0 0 0 0 0 0 0 0 0 0 0 0 0 0 0 0 0 0 0 0 0 0 0 0 0 0 0 0 
0 0 1 0 0 1 0 1 1 0 0 1 0 0 1 0 0 1 0 1 1 0 0 1 0 0 1 0 0 1 0 1 1 0 0 1 0 0 1 
0.104148 0.102615 0.102646 736.813967 745.532549 0.026188 0.000000 0
0 0 0 0 0 0 0 0 0 0 0 0 0 0 0 0 0 0 0 0 0 0 0 0 0 0 0 0 0 0 0 0 0 0 0 0 0 0 0 0 0 0 0 0 0 0 0 0 0 0 0 0 0 0 0 0 0 0 0 0 0 0 0 0 0 0 0 0 0 0 0 0 0 0 0 0 0 0 0 0 0 0 0 0 0 0 0 0 0 0 0 0 0 0 0 0 0 0 0 0 
0 0 1 0 1 1 0 0 1 0 1 1 0 1 1 0 0 1 0 0 1 0 0 1 0 0 1 0 0 1 0 0 1 0 0 1 0 0 1 
0.117852 0.111533 0.111563 737.508580 745.150613 0.077599 0.000000 0
0 0 0 0 0 0 0 0 0 0 0 0 0 0 0 0 0 0 0 0 0 0 0 0 0 0 0 0 0 0 0 0 0 0 0 0 0 0 0 0 0 0 0 0 0 0 0 0 0 0 0 0 0 0 0 0 0 0 0 0 0 0 0 0 0 0 0 0 0 0 0 0 0 0 0 0 0 0 0 0 0 0 0 0 0 0 0 0 0 0 0 0 0 0 0 0 0 0 0 0 
0 0 1 0 0 1 0 0 1 0 0 1 0 1 1 0 1 1 0 0 1 0 0 1 0 0 1 0 0 0 0 0 1 0 0 1 0 0 1 
0.126846 0.157302 0.157554 733.581385 743.305447 0.267202 0.000000 0
2 0 0 0 0 0 2 0 0 0 0 0 0 2 0 2 0 0 0 0 0 2 0 0 0 0 0 2 0 0 0 0 0 0 0 0 2 0 0 0 2 2 0 0 0 0 2 0 0 0 0 0 2 0 0 0 0 2 0 0 0 0 0 0 0 0 0 0 0 0 0 2 2 2 0 0 0 0 0 0 0 0 0 0 0 0 0 2 0 2 0 0 2 0 0 0 2 0 2 0 
0 0 1 0 0 1 0 1 1 0 0 1 0 1 1 0 1 1 0 0 1 0 0 1 0 0 1 0 0 1 0 0 1 0 0 1 0 1 1 
0.110375 0.592724 0.595662 729.210799 742.711226 0.048201 0.000000 0
0 0 0 0 0 0 0 0 0 0 0 0 0 0 0 0 0 0 0 0 0 0 0 0 0 0 0 0 0 0 0 0 0 0 0 0 0 0 0 0 0 0 0 0 0 0 0 0 0 0 0 0 0 0 0 0 0 0 0 0 0 2 0 0 0 0 0 0 0 0 0 0 0 0 0 0 0 0 0 0 0 0 0 0 0 0 0 0 0 0 0 0 0 0 0 0 0 0 0 0 
0 0 1 0 0 1 0 0 1 0 0 1 0 0 1 0 0 1 0 0 1 0 0 1 0 0 1 0 0 1 0 1 1 0 0 1 0 0 1 
0.100871 0.805414 0.806758 727.862241 741.507441 0.051954 0.000000 0
0 0 0 0 0 0 0 0 0 0 0 0 0 0 0 0 0 0 0 0 0 0 0 0 0 0 0 0 0 0 0 0 0 0 0 0 0 0 0 0 0 0 0 0 0 0 0 0 0 0 0 0 0 0 0 0 0 0 0 0 0 0 0 0 0 0 0 0 0 0 0 0 0 0 0 0 0 0 0 0 0 0 0 0 0 0 0 0 0 0 0 0 0 0 0 0 0 0 0 0 
0 0 1 0 1 1 0 1 1 0 0 1 0 0 1 0 0 1 0 1 1 0 0 1 0 1 1 0 0 1 0 1 1 0 0 1 0 1 1 
0.097852 0.151220 0.151372 727.340498 738.347569 0.041418 0.000000 0
0 0 0 0 0 0 0 0 0 0 0 0 0 0 0 0 0 0 0 0 0 0 0 0 0 0 0 0 0 0 0 0 0 0 0 0 0 0 0 0 0 0 0 0 0 0 0 0 0 0 0 0 0 0 0 0 0 0 0 0 0 0 0 0 0 0 0 0 0 0 0 0 0 0 0 0 0 0 0 0 0 0 0 0 0 0 0 0 0 0 0 0 0 0 0 0 0 0 0 0 
0 0 1 0 0 1 0 0 1 0 0 1 0 0 1 0 0 1 0 0 1 0 0 1 0 0 1 0 0 1 0 0 1 0 0 1 0 0 1 
0.094084 0.096161 0.096183 723.752227 734.831962 0.046547 0.000000 0
0 0 0 0 0 0 0 0 0 0 0 0 0 0 0 0 0 0 0 0 0 0 0 0 0 0 0 0 0 0 2 0 0 0 0 0 0 0 0 0 0 0 0 0 0 0 0 0 0 0 0 0 0 0 0 0 0 0 0 0 2 0 0 0 0 0 0 0 0 0 0 0 0 0 0 0 0 0 0 0 0 0 0 0 0 0 0 0 0 0 0 0 0 0 0 0 0 0 0 0 
0 0 1 0 0 1 0 1 1 0 0 1 0 0 1 0 0 1 0 0 1 0 0 1 0 0 1 0 0 1 0 0 1 0 1 1 0 0 1 
0.110830 0.107788 0.107821 717.715224 730.032812 0.056019 0.000000 0
0 0 0 0 0 0 0 0 0 0 0 0 0 0 0 0 0 0 0 0 0 0 0 0 0 0 0 0 0 0 0 0 0 0 0 0 0 0 0 0 0 0 0 0 0 0 0 0 0 0 0 0 0 0 0 0 0 0 0 2 0 0 0 0 0 0 0 0 0 0 0 0 0 0 0 0 0 0 0 0 0 0 0 0 0 0 0 0 0 0 0 0 0 0 0 0 0 0 0 0 
0 0 1 0 1 1 0 0 1 0 1 1 0 0 1 0 0 1 0 0 1 0 1 1 0 0 1 0 0 1 0 1 1 0 0 1 0 0 1 
0.199111 0.185168 0.185369 706.669431 509.940224 0.762421 0.000000 0
2 0 2 0 2 2 2 2 0 0 2 2 0 2 2 2 2 0 0 0 2 0 2 2 2 0 0 0 2 2 0 2 2 2 0 2 2 0 0 0 2 0 0 2 2 0 0 2 0 0 0 2 2 0 2 2 2 2 0 0 0 2 2 0 0 2 0 2 0 2 0 0 2 2 2 0 2 2 2 0 2 0 2 2 2 2 2 2 2 2 2 0 2 0 0 0 0 2 2 2 
0 1 1 0 1 1 0 0 0 0 1 1 0 0 1 0 0 1 0 1 1 0 0 1 0 0 0 0 1 1 0 1 1 0 1 1 0 1 1 
0.140223 0.487344 0.486441 706.517913 724.868605 0.052196 0.000000 0
0 0 0 0 0 0 0 0 0 0 0 0 0 0 0 0 0 0 0 0 0 0 0 0 0 0 0 0 0 0 0 0 0 0 0 0 0 0 0 0 0 0 0 0 0 0 0 0 0 0 0 0 0 0 0 0 0 0 0 0 0 0 0 0 0 0 0 0 0 0 0 0 0 0 0 0 0 0 0 0 0 0 0 0 0 0 0 0 0 0 0 0 0 0 0 0 0 0 0 0 
0 0 0 0 0 1 0 1 1 0 0 1 0 0 1 0 0 1 0 0 1 0 0 1 0 0 1 0 0 1 0 0 1 0 0 1 0 0 1 
0.104253 0.461247 0.458413 712.269984 731.044832 0.025008 0.000000 0
0 0 0 0 0 0 0 0 0 0 0 0 0 0 0 0 0 0 0 0 0 0 0 0 0 0 0 0 0 0 0 0 0 0 0 0 0 0 0 0 0 0 0 0 0 0 0 0 0 0 0 0 0 0 0 0 0 0 0 0 0 0 0 0 0 0 0 0 0 0 0 0 0 0 0 0 0 0 0 0 0 0 0 0 0 0 0 0 0 0 0 0 0 0 0 0 0 0 0 0 
0 1 1 0 0 1 0 0 1 0 0 1 0 0 1 0 0 1 0 1 1 0 0 1 0 0 1 0 0 1 0 0 1 0 0 1 0 0 1 
0.091222 0.117993 0.117978 719.429544 735.372916 0.025006 0.000000 0
0 0 0 0 0 0 0 0 0 0 0 0 0 0 0 0 0 0 0 0 0 0 0 0 0 0 0 0 0 0 0 0 0 0 0 0 0 0 0 0 0 0 0 0 0 0 0 0 0 0 0 0 0 0 0 0 0 0 0 0 0 0 0 0 0 0 0 0 0 0 0 0 0 0 0 0 0 0 0 0 0 0 0 0 0 0 0 0 0 0 0 0 0 0 0 0 0 0 0 0 
0 0 1 0 0 1 0 0 1 0 0 1 0 0 1 0 0 1 0 0 1 0 0 1 0 0 1 0 0 1 0 0 1 0 0 1 0 0 1 
0.132556 0.119620 0.119648 729.065903 736.627025 0.295328 0.000000 0
2 0 0 0 2 0 2 0 2 2 0 0 0 0 0 0 0 0 2 0 2 0 2 0 2 0 2 0 0 2 0 0 0 2 0 2 2 0 0 2 0 0 0 2 2 0 0 0 0 0 0 0 2 0 0 0 0 0 2 0 0 0 0 0 2 0 2 2 0 2 2 0 0 2 0 2 0 0 2 0 2 2 0 0 0 2 2 0 2 0 0 2 0 0 0 0 0 0 0 2 
0 0 1 0 1 1 0 0 1 0 0 1 0 0 1 0 0 1 0 0 1 0 1 1 0 0 1 0 0 1 0 0 1 0 0 1 0 1 1 
0.117983 0.136933 0.137062 729.501775 739.390024 0.273533 0.000000 0
0 0 0 0 0 0 0 0 0 0 0 0 0 2 2 2 0 0 2 2 2 0 0 2 0 0 0 0 2 0 2 0 0 0 0 0 0 0 0 0 0 0 0 0 0 0 0 0 0 0 0 0 0 0 0 2 2 0 0 0 0 0 0 2 0 2 0 0 0 0 0 0 0 0 0 0 0 0 0 2 0 2 0 0 2 0 0 0 0 0 2 0 0 0 0 2 0 2 0 0 
0 0 1 0 0 1 0 0 1 0 0 1 0 0 1 0 0 1 0 0 1 0 0 1 0 1 1 0 0 1 0 0 1 0 0 1 0 0 1 
0.127812 0.434440 0.436304 728.859708 740.592780 0.026192 0.000000 0
0 0 0 0 0 0 0 0 0 0 0 0 0 0 0 0 0 0 0 0 0 0 0 0 0 0 0 0 0 0 0 0 0 0 0 0 0 0 0 0 0 0 0 0 0 0 0 0 0 0 0 0 0 0 0 0 0 0 0 0 0 0 0 0 0 0 0 0 0 0 0 0 0 0 0 0 0 0 0 0 0 0 0 0 0 0 0 0 0 0 0 0 0 0 0 0 0 0 0 0 
0 0 1 0 0 1 0 0 1 0 1 1 0 1 1 0 1 1 0 0 1 0 0 1 0 1 1 0 1 1 0 1 1 0 0 1 0 0 1 
0.116158 0.136951 0.137080 732.745817 742.009463 0.055234 0.000000 0
0 0 0 0 0 0 0 0 0 0 0 0 0 0 0 0 0 0 0 0 0 0 0 0 0 0 0 0 0 0 0 0 0 0 0 0 0 0 0 0 0 0 0 0 0 0 0 0 0 0 0 0 0 0 0 0 0 0 0 0 0 0 0 0 0 0 0 0 0 0 0 0 0 0 0 0 0 0 0 0 0 0 0 0 0 0 0 0 0 0 0 0 0 0 0 0 0 0 0 0 
0 1 1 0 0 1 0 0 1 0 1 1 0 1 1 0 0 1 0 1 1 0 0 1 0 0 1 0 0 1 0 0 1 0 0 1 0 0 1 
0.184422 0.161998 0.162075 729.852649 621.809795 0.706549 0.000000 0
2 2 2 2 2 2 2 2 2 2 2 2 2 2 2 2 2 0 2 2 0 2 2 2 2 2 2 2 0 0 2 0 2 2 2 0 2 2 0 0 2 2 2 2 0 2 0 0 2 0 2 0 2 2 2 0 2 0 2 2 2 2 2 2 2 0 2 2 2 2 0 0 2 0 0 2 2 2 2 2 0 2 2 0 2 2 0 2 2 2 0 2 0 2 2 2 2 0 0 0 
0 0 1 0 1 1 0 0 1 0 0 1 0 0 1 0 0 1 0 0 1 0 0 1 0 0 1 0 0 1 0 0 1 0 0 1 0 1 1 
0.176309 0.151829 0.151933 729.642195 650.779177 0.705230 0.000000 0
2 0 2 0 2 2 2 2 2 2 2 0 0 2 0 2 2 2 2 2 2 2 2 2 2 2 2 2 2 2 2 2 2 2 2 2 0 2 2 2 2 2 2 2 2 2 0 2 2 2 2 2 2 2 2 0 2 0 2 2 0 2 2 0 2 2 2 2 2 2 2 2 2 0 0 2 2 2 2 0 2 2 0 2 2 2 2 2 2 2 0 2 2 2 2 2 0 0 2 2 
0 0 1 0 0 1 0 1 1 0 1 1 0 0 1 0 0 1 0 1 1 0 1 1 0 0 1 0 0 1 0 1 1 0 1 1 0 0 1 
0.116683 0.230193 0.230855 728.544735 738.349776 0.261604 0.000000 0
0 0 0 2 2 0 0 0 0 0 0 2 0 0 0 0 2 0 0 0 0 0 0 0 2 0 0 0 0 0 0 0 0 0 0 0 0 0 2 0 0 0 2 0 0 0 0 0 2 0 0 0 0 0 0 0 0 0 0 0 2 0 0 0 0 0 0 2 0 0 0 0 0 0 0 2 0 0 2 0 0 0 0 0 0 0 2 0 0 0 2 0 2 0 0 0 0 0 0 0 
0 0 1 0 0 1 0 0 1 0 0 1 0 0 1 0 0 1 0 0 1 0 0 1 0 1 1 0 0 1 0 0 0 0 0 1 0 0 1 
0.099714 0.135381 0.135519 726.838037 736.395225 0.025229 0.000000 0
0 0 0 0 0 0 0 0 0 0 0 0 0 0 0 0 0 0 0 0 0 0 0 0 0 0 0 0 0 0 0 0 0 0 0 0 0 0 0 0 0 0 0 0 0 0 0 0 0 0 0 0 0 0 0 0 0 0 0 0 0 0 0 0 0 0 0 0 0 0 0 0 0 0 0 0 0 0 0 0 0 0 0 0 0 0 0 0 0 0 0 0 0 0 0 0 0 0 0 0 
0 0 1 0 0 1 0 0 1 0 0 1 0 0 1 0 0 1 0 0 1 0 0 1 0 0 1 0 0 1 0 0 1 0 0 1 0 0 1 
0.122657 0.116286 0.116317 722.338656 730.234595 0.047464 0.000000 0
0 0 0 0 0 0 0 0 0 0 0 0 0 0 0 0 0 0 0 0 0 0 0 0 0 0 0 0 0 0 0 0 0 0 0 0 0 0 0 0 0 0 0 0 0 0 0 0 0 0 0 0 0 0 0 0 0 0 0 0 0 0 0 0 0 0 0 0 0 0 0 0 0 0 0 0 0 0 0 0 0 0 0 0 0 0 0 0 0 0 0 0 2 0 0 0 0 0 0 0 
0 0 1 0 0 1 0 1 1 0 1 1 0 1 1 0 0 1 0 1 1 0 0 1 0 0 1 0 1 1 0 0 1 0 0 1 0 0 1 
0.111505 0.107240 0.107265 719.344442 728.202897 0.047696 0.000000 0
0 0 0 0 0 0 0 0 0 0 0 0 0 0 0 0 0 0 0 0 0 0 0 0 0 0 0 0 0 0 0 0 0 0 0 0 0 0 0 0 0 0 0 0 0 0 0 0 0 0 0 0 0 0 0 0 0 0 0 0 0 0 0 0 0 0 0 0 0 0 0 0 0 0 0 0 0 0 0 0 0 0 0 0 0 0 0 0 0 0 0 0 0 0 0 0 0 0 0 0 
0 0 1 0 1 1 0 1 1 0 0 1 0 0 1 0 0 1 0 0 1 0 0 1 0 1 1 0 1 1 0 0 1 0 0 1 0 0 1 
0.110801 0.121585 0.121778 715.951490 727.784239 0.056776 0.000000 0
0 0 0 0 0 0 0 0 0 0 0 0 0 0 0 0 0 0 0 0 0 0 0 0 0 0 0 0 0 0 0 0 0 0 0 0 0 0 0 0 0 0 0 0 0 0 0 0 0 0 0 0 0 0 0 0 0 0 0 0 0 0 0 0 0 0 0 0 0 0 0 0 0 0 0 0 0 0 0 0 0 0 0 0 0 0 0 0 0 0 0 0 0 0 0 0 0 0 0 0 
0 0 1 0 0 1 0 0 1 0 0 1 0 1 1 0 0 1 0 0 1 0 0 1 0 0 1 0 0 1 0 0 1 0 1 1 0 0 1 
0.126258 0.247007 0.248895 709.937503 725.443031 0.050003 0.000000 0
0 0 0 0 0 0 0 0 0 0 0 0 0 0 0 0 0 0 0 0 0 0 0 0 0 0 0 0 0 0 0 0 0 0 0 0 0 0 0 0 0 0 0 0 0 0 0 0 0 0 0 0 0 0 0 0 0 0 0 0 0 0 0 0 0 0 0 0 0 0 0 0 0 0 0 0 0 0 0 0 0 0 0 0 0 0 0 0 0 0 0 0 0 0 0 0 0 0 0 0 
0 0 1 0 0 1 0 0 1 0 0 1 0 1 1 0 0 1 0 0 1 0 0 1 0 0 1 0 1 1 0 0 1 0 1 1 0 0 1 
0.256546 0.209027 0.209323 700.264516 318.448706 0.616082 0.000000 0
0 0 0 0 0 0 2 0 2 0 0 0 0 2 2 2 2 0 0 0 2 2 0 2 0 0 0 0 0 2 0 0 0 0 0 0 2 0 2 0 0 0 0 0 2 0 0 0 0 2 0 0 0 0 0 0 0 2 0 0 0 0 2 0 0 0 0 0 0 0 2 0 0 0 0 2 0 2 0 0 0 0 0 2 0 0 0 0 0 0 0 0 2 0 0 2 0 0 0 2 
0 1 1 0 0 1 0 1 1 0 0 0 0 1 0 0 1 1 0 1 1 0 0 1 0 1 0 0 0 1 0 1 1 0 0 1 0 1 1 
0.106418 0.117290 0.117306 717.427871 733.811143 0.059308 0.000000 0
0 0 0 0 0 0 0 0 0 0 0 0 0 0 0 0 0 0 0 0 0 0 0 0 0 0 0 0 0 0 0 0 0 0 0 0 0 0 0 0 0 0 0 0 0 0 0 0 0 0 0 2 0 0 0 0 2 0 0 0 0 0 0 0 0 0 0 0 0 0 0 0 0 0 0 0 0 0 0 0 0 0 0 0 0 0 0 0 0 0 0 0 0 0 0 0 0 0 0 0 
0 0 1 0 1 1 0 0 1 0 1 1 0 0 1 0 1 1 0 1 1 0 1 1 0 1 1 0 0 1 0 1 1 0 0 1 0 0 1 
0.089697 0.090256 0.090269 723.972305 738.729547 0.024594 0.000000 0
0 0 0 0 0 0 0 0 0 0 0 0 0 0 0 0 0 0 0 0 0 0 0 0 0 0 0 0 0 0 0 0 0 0 0 0 0 0 0 0 0 0 0 0 0 0 0 0 0 0 0 0 0 0 0 0 0 0 0 0 0 0 0 0 0 0 0 0 0 0 0 0 0 0 0 0 0 0 0 0 0 0 0 0 0 0 0 0 0 0 0 0 0 0 0 0 0 0 0 0 
0 1 1 0 0 1 0 0 1 0 0 1 0 0 1 0 0 1 0 1 1 0 1 1 0 1 1 0 0 1 0 0 1 0 0 1 0 1 1 
0.135259 0.123024 0.123053 727.088761 738.713241 0.279856 0.000000 0
0 0 0 2 0 2 0 2 0 2 0 2 2 0 0 2 0 0 0 0 2 0 0 0 2 0 0 2 2 0 2 0 0 0 2 0 2 0 0 0 0 0 0 2 0 0 0 0 2 0 0 0 0 2 0 2 0 0 0 0 0 2 0 2 2 0 0 2 0 2 0 0 0 0 0 2 2 2 0 0 2 2 0 0 0 0 0 2 2 0 0 0 2 0 0 0 0 0 0 0 
0 0 1 0 0 1 0 0 1 0 1 1 0 0 1 0 1 1 0 1 1 0 0 1 0 0 1 0 0 1 0 0 1 0 1 1 0 0 1 
0.155268 0.138024 0.138078 726.366665 738.071236 0.285917 0.000000 0
0 0 2 2 0 0 0 0 0 0 0 0 0 0 0 0 0 0 2 0 0 2 0 0 0 0 0 2 0 2 0 0 2 0 0 0 2 0 2 0 0 0 0 0 2 2 2 2 2 0 2 0 2 2 0 2 0 0 0 0 0 2 2 0 2 0 2 0 2 2 0 0 2 0 2 0 2 0 0 0 2 2 0 0 0 0 0 0 2 0 0 0 0 0 0 2 0 0 0 0 
0 0 1 0 0 1 0 0 1 0 0 1 0 1 1 0 0 1 0 0 1 0 1 1 0 1 1 0 0 1 0 0 1 0 1 1 0 1 1 
0.172941 0.167072 0.167225 726.533312 663.027431 0.614110 0.000000 0
0 2 2 0 2 2 2 2 2 2 2 2 2 2 0 0 2 2 2 0 2 2 2 2 2 2 2 2 2 2 2 2 2 2 2 2 2 2 2 2 2 2 0 2 2 2 2 0 0 2 2 2 2 2 2 2 2 2 2 2 2 2 2 0 2 0 2 2 2 2 2 2 2 2 2 2 2 2 2 2 2 2 0 2 2 2 0 2 2 0 2 2 2 2 2 2 2 2 0 2 
0 0 1 0 0 1 0 1 1 0 0 1 0 0 1 0 0 1 0 1 1 0 0 1 0 0 1 0 1 1 0 1 1 0 0 1 0 0 1 
0.128777 0.137894 0.137965 727.370052 739.333472 0.263066 0.000000 0
2 0 0 0 0 0 0 2 2 0 2 0 0 0 2 2 0 2 0 0 0 0 2 0 0 0 0 0 2 0 0 0 0 0 0 2 0 0 0 0 0 0 0 0 2 0 0 0 0 2 0 0 0 0 0 0 2 0 0 0 0 0 0 0 0 2 0 0 0 0 2 0 2 0 0 0 0 0 0 0 0 0 0 2 2 0 2 0 0 0 0 0 2 2 0 0 0 0 0 0 
0 0 1 0 0 1 0 0 1 0 0 1 0 1 1 0 0 1 0 0 1 0 1 1 0 0 1 0 1 1 0 0 1 0 0 1 0 0 1 
0.121617 0.325301 0.326198 726.705367 736.880263 0.053616 0.000000 0
0 0 0 0 0 0 0 0 0 0 0 0 0 0 0 0 0 0 0 0 0 0 0 0 0 0 0 0 0 0 0 0 0 0 0 0 0 0 0 0 0 0 0 0 0 0 0 0 0 0 0 0 0 0 0 0 0 0 0 0 0 0 0 0 0 0 0 0 0 0 0 0 0 0 0 0 0 0 0 0 0 0 0 0 0 0 0 0 0 0 0 0 0 0 0 0 0 0 0 0 
0 0 1 0 0 1 0 0 1 0 0 1 0 0 1 0 0 1 0 0 1 0 0 1 0 0 1 0 0 1 0 0 1 0 0 1 0 0 1 
0.107108 0.119634 0.119679 728.188001 736.798079 0.040356 0.000000 0
0 0 0 0 0 0 0 0 0 0 0 0 0 0 0 0 0 0 0 0 0 0 0 0 0 0 0 0 0 0 0 0 0 0 0 0 0 0 0 0 0 0 0 0 0 0 0 0 0 0 0 0 0 0 0 0 0 0 0 0 0 0 0 0 0 0 0 0 0 0 0 0 0 0 0 0 0 0 0 0 0 0 0 0 0 0 0 0 0 0 0 0 0 0 0 0 0 0 0 0 
0 1 1 0 0 1 0 0 1 0 1 1 0 0 1 0 0 1 0 1 1 0 0 1 0 0 1 0 0 1 0 0 1 0 0 1 0 0 1 
0.095420 0.104704 0.104770 726.571196 735.382457 0.025321 0.000000 0
0 0 0 0 0 0 0 0 0 0 0 0 0 0 0 0 0 0 0 0 0 0 0 0 0 0 0 0 0 0 0 0 0 0 0 0 0 0 0 0 0 0 0 0 0 0 0 0 0 0 0 0 0 0 0 0 0 0 0 0 0 0 0 0 0 0 0 0 0 0 0 0 0 0 0 0 0 0 0 0 0 0 0 0 0 0 0 0 0 0 0 0 0 0 0 0 0 0 0 0 
0 1 1 0 1 1 0 1 1 0 1 1 0 1 1 0 0 1 0 0 1 0 0 1 0 0 1 0 0 1 0 1 1 0 0 1 0 1 1 
0.109788 0.106261 0.106284 722.228826 729.671562 0.077472 0.000000 0
0 0 0 0 0 0 0 0 0 0 0 0 0 0 0 0 0 0 0 0 0 0 0 0 0 0 0 0 0 0 0 0 0 0 0 0 0 0 0 0 0 0 0 0 0 0 0 0 0 0 0 0 0 0 0 2 0 0 0 0 0 0 0 0 0 0 0 0 0 0 0 0 0 0 0 0 0 0 0 0 0 0 0 0 0 0 0 0 0 0 0 0 0 0 0 0 0 0 0 0 
0 0 1 0 0 1 0 0 1 0 0 1 0 0 1 0 0 1 0 1 1 0 0 1 0 0 1 0 0 1 0 0 1 0 1 1 0 1 1 
0.233271 0.176011 0.176078 711.702044 590.117029 0.747596 0.000000 0
2 2 2 2 2 2 2 2 2 0 2 2 2 2 0 2 2 2 2 2 2 2 2 0 2 2 2 2 2 2 0 2 2 2 0 2 2 2 2 0 2 2 0 0 2 2 0 2 2 2 2 0 2 2 2 2 2 2 2 2 2 2 2 0 2 2 2 2 0 2 0 2 2 2 2 2 2 2 2 2 2 2 2 0 2 2 2 2 2 2 2 2 2 0 2 2 2 2 0 2 
0 1 1 0 0 1 0 0 0 0 0 1 0 0 1 0 0 1 0 0 1 0 1 1 0 0 1 0 0 1 0 0 1 0 0 1 0 1 1 
0.255856 0.198424 0.198598 707.479248 564.668142 0.757613 0.000000 0
2 2 2 0 2 2 0 2 2 2 2 2 0 2 2 2 2 2 0 2 2 2 0 2 2 2 0 0 0 0 0 2 2 0 0 0 2 2 2 2 0 2 2 2 2 2 2 0 2 0 2 2 2 0 0 2 2 0 2 2 0 2 2 0 2 2 2 2 0 2 0 2 2 0 2 2 2 0 2 2 2 2 2 2 0 0 2 2 2 2 2 0 2 2 2 2 0 2 0 2 
0 0 1 0 1 1 0 0 1 0 1 1 0 0 1 0 0 1 0 1 1 0 0 1 0 0 1 0 0 1 0 0 1 0 1 1 0 1 1 
0.250496 0.331267 0.333348 704.819260 546.211826 0.806232 0.000000 0
2 2 2 2 2 2 2 0 0 2 2 2 0 2 2 2 0 2 2 0 0 2 2 2 2 2 2 2 0 2 2 2 2 2 2 2 0 0 0 0 2 2 2 2 0 2 0 2 0 2 2 0 2 2 2 2 2 0 0 2 0 0 2 0 2 2 2 0 2 2 0 2 0 2 0 2 2 2 2 2 2 0 2 2 0 0 0 2 2 2 2 2 2 0 0 0 0 2 0 0 
0 1 0 0 0 1 0 0 1 0 0 1 0 1 1 0 1 1 0 0 1 0 0 1 0 0 1 0 0 1 0 0 1 0 0 1 0 0 1 
0.355059 2.592763 10.084022 695.159193 212.730112 0.437201 0.000000 1
0 1 0 0 0 1 0 0 0 0 0 0 0 1 0 0 0 0 0 0 0 0 1 0 1 0 0 0 0 0 0 0 0 0 1 0 0 1 0 0 0 0 0 0 0 0 0 1 1 0 0 0 0 0 0 1 0 0 0 0 0 0 0 0 0 0 0 0 0 0 0 0 0 0 0 0 0 0 1 0 0 1 0 0 0 0 0 0 1 0 0 0 0 0 0 0 1 0 0 0 
0 0 0 0 0 0 0 1 1 0 0 0 0 0 0 0 0 0 0 0 0 0 0 0 0 0 0 0 1 0 0 0 1 0 0 0 0 0 0 
0.126337 0.247829 0.249713 709.550868 726.629892 0.024500 0.000000 0
0 0 0 0 0 0 0 0 0 0 0 0 0 0 0 0 0 0 0 0 0 0 0 0 0 0 0 0 0 0 0 0 0 0 0 0 0 0 0 0 0 0 0 0 0 0 0 0 0 0 0 0 0 0 0 0 0 0 0 0 0 0 0 0 0 0 0 0 0 0 0 0 0 0 0 0 0 0 0 0 0 0 0 0 0 0 0 0 0 0 0 0 0 0 0 0 0 0 0 0 
0 0 1 0 0 1 0 0 1 0 0 1 0 1 1 0 0 1 0 0 1 0 0 1 0 0 1 0 1 1 0 0 1 0 0 1 0 0 1 
0.103771 0.109426 0.109530 718.145982 734.152207 0.055864 0.000000 0
0 0 0 0 0 0 2 0 0 0 0 0 0 0 0 0 0 0 0 0 0 0 0 0 0 0 0 0 0 0 0 0 0 0 0 0 0 0 0 0 0 0 0 0 0 0 0 0 0 0 0 0 0 0 0 0 0 0 0 0 0 0 0 0 0 0 0 0 0 0 0 0 0 0 0 0 0 0 0 0 0 0 0 0 0 0 0 0 0 0 0 0 0 0 0 0 0 0 0 0 
0 1 1 0 0 1 0 0 1 0 0 1 0 0 1 0 1 1 0 0 1 0 0 1 0 1 1 0 0 1 0 0 1 0 1 1 0 0 1 
0.092174 0.091738 0.091753 723.609613 738.652452 0.061066 0.000000 0
0 0 0 0 0 0 0 0 0 0 0 0 0 0 0 0 0 0 0 0 0 0 0 0 0 0 0 0 0 0 0 0 0 0 0 0 0 0 0 0 0 0 0 0 0 0 0 0 0 0 0 0 0 0 0 0 0 0 0 0 0 0 0 0 0 0 0 0 0 0 0 0 0 0 0 0 0 0 0 0 0 0 0 0 0 0 0 0 0 0 0 0 0 0 0 0 0 0 0 0 
0 0 1 0 1 1 0 1 1 0 0 1 0 0 1 0 0 1 0 1 1 0 0 1 0 0 1 0 0 1 0 0 1 0 0 1 0 0 1 
0.327215 0.228082 0.228214 710.261422 378.662915 0.679611 0.000000 0
2 0 2 2 0 2 2 0 0 2 0 2 0 2 2 2 2 2 0 0 2 2 2 0 0 2 0 2 2 2 2 0 0 2 2 2 2 0 2 2 0 0 0 2 0 0 0 2 2 2 2 2 2 0 2 2 0 2 0 2 0 2 2 2 2 2 0 0 2 0 0 2 0 0 0 2 0 2 2 0 0 0 0 2 0 0 2 2 2 2 0 0 2 0 2 2 0 0 2 2 
0 0 0 0 1 0 0 0 1 0 0 1 0 0 0 0 1 1 0 1 1 0 0 0 0 1 0 0 0 0 0 0 1 0 0 0 0 1 1 
0.303570 0.212555 0.212682 711.285517 360.080817 0.619038 0.000000 0
0 2 0 0 0 0 2 0 0 0 2 2 2 2 0 2 2 2 2 2 2 0 2 2 0 0 0 0 2 2 2 2 0 0 0 2 0 0 0 2 2 0 0 0 0 2 2 2 0 2 0 0 2 2 0 0 0 2 0 0 0 2 2 2 0 0 2 0 2 2 2 2 0 2 2 0 0 2 2 2 0 2 0 0 2 2 0 0 0 0 0 0 2 2 0 2 2 2 0 0 
0 1 0 0 0 0 0 0 1 0 0 1 0 0 1 0 0 1 0 1 1 0 0 0 0 0 0 0 0 1 0 1 1 0 1 1 0 0 0 
0.150417 0.134972 0.135028 722.688003 732.745746 0.276988 0.000000 0
2 0 2 0 0 0 0 0 0 2 0 0 0 0 0 0 0 0 2 0 2 0 2 0 0 0 0 0 0 0 0 0 0 0 2 0 2 2 0 0 0 0 0 2 2 0 0 2 0 0 2 2 0 0 2 0 0 0 2 0 0 0 0 0 2 2 2 0 0 0 2 2 0 0 0 2 0 0 0 0 0 0 0 0 0 0 0 0 0 2 0 0 0 0 2 0 0 2 0 0 
0 1 1 0 0 1 0 0 1 0 0 1 0 0 1 0 0 1 0 1 1 0 0 1 0 0 1 0 0 1 0 1 1 0 0 1 0 1 0 
0.286670 0.203787 0.203975 710.664383 330.612811 0.655376 0.000000 0
0 2 0 2 0 0 2 2 0 0 2 0 2 0 2 2 2 2 2 2 0 0 0 2 2 0 0 0 0 0 0 0 0 0 2 0 2 2 0 2 0 0 2 2 2 0 0 0 0 0 0 0 2 2 2 2 0 0 0 0 0 0 0 0 2 2 0 0 0 2 0 0 0 0 2 2 2 2 2 0 2 0 2 2 0 2 2 2 0 0 0 2 0 0 2 0 0 2 0 0 
0 0 1 0 1 1 0 0 1 0 0 1 0 0 0 0 0 0 0 0 1 0 0 1 0 0 0 0 1 0 0 1 0 0 0 0 0 0 0 
0.133547 0.164777 0.165353 719.958843 731.580719 0.057173 0.000000 0
0 0 0 0 0 0 0 0 0 0 0 0 0 0 0 0 0 0 0 0 0 0 0 0 0 0 0 0 0 0 0 0 0 0 0 0 0 0 0 0 0 0 0 0 0 0 0 0 0 0 0 0 0 0 0 0 0 0 0 0 0 0 0 0 0 0 0 0 0 0 0 0 0 0 0 0 0 0 0 0 0 0 0 0 0 0 0 0 0 0 0 0 0 0 0 0 0 0 0 0 
0 0 1 0 1 1 0 0 1 0 0 1 0 0 1 0 0 1 0 0 1 0 0 1 0 0 1 0 1 1 0 1 1 0 0 1 0 0 1 
0.098799 0.103100 0.103178 723.031400 733.050498 0.058221 0.000000 0
0 0 0 0 0 0 0 0 0 0 0 0 0 0 0 0 0 0 0 0 0 0 0 0 0 0 0 0 0 0 0 0 0 0 0 0 0 0 0 0 0 0 0 0 0 0 0 0 0 0 0 0 0 0 0 0 0 0 0 0 0 0 0 0 0 0 0 0 0 0 0 0 0 0 0 0 0 0 0 0 0 0 0 0 0 0 0 0 0 0 0 0 0 0 0 0 0 0 0 0 
0 0 1 0 0 1 0 0 1 0 0 1 0 1 1 0 0 1 0 1 1 0 1 1 0 0 1 0 0 1 0 0 1 0 0 1 0 0 1 
0.094392 0.093932 0.093948 722.153639 730.706652 0.057293 0.000000 0
0 0 0 0 0 0 0 0 0 0 0 0 0 0 0 0 0 0 0 0 0 0 0 0 0 0 0 0 0 0 0 0 0 0 0 0 0 0 0 0 0 0 0 0 0 0 0 0 0 0 0 0 0 0 0 0 0 0 0 0 0 0 0 0 0 0 0 0 0 0 0 0 0 0 0 0 0 0 0 0 0 0 0 0 0 0 0 0 0 0 0 0 0 0 0 0 0 0 0 0 
0 0 1 0 1 1 0 0 1 0 0 1 0 0 1 0 0 1 0 0 1 0 0 1 0 0 1 0 0 1 0 0 1 0 0 1 0 0 1 
0.112322 0.105736 0.105749 718.309396 724.168504 0.025033 0.000000 0
0 0 0 0 0 0 0 0 0 0 0 0 0 0 0 0 0 0 0 0 0 0 0 0 0 0 0 0 0 0 0 0 0 0 0 0 0 0 0 0 0 0 0 0 0 0 0 0 0 0 0 0 0 0 0 0 0 0 0 0 0 0 0 0 0 0 0 0 0 0 0 0 0 0 0 0 0 0 0 0 0 0 0 0 0 0 0 0 0 0 0 0 0 0 0 0 0 0 0 0 
0 1 1 0 1 1 0 1 1 0 0 1 0 0 1 0 1 1 0 0 1 0 0 1 0 1 1 0 0 1 0 0 1 0 1 1 0 1 1 
0.149940 0.131574 0.131601 713.877535 719.532668 0.303255 0.000000 0
0 2 2 2 0 0 0 0 0 0 2 0 0 2 0 2 0 2 0 2 0 0 0 2 0 0 0 0 2 2 2 0 0 0 2 0 0 0 0 0 0 2 2 0 2 0 0 0 2 0 0 2 2 0 0 0 0 0 2 0 0 0 2 0 2 0 0 0 2 2 2 0 0 0 0 0 0 0 0 0 0 2 0 2 2 0 0 0 2 2 2 0 0 0 0 0 2 0 2 0 
0 0 1 0 0 1 0 0 1 0 0 1 0 0 1 0 1 1 0 0 1 0 0 1 0 0 1 0 1 1 0 1 1 0 0 1 0 0 1 
0.250304 0.204045 0.204216 705.949149 538.056737 0.774402 0.000000 0
2 2 2 2 2 0 0 2 0 2 0 0 2 2 2 2 2 2 2 2 2 2 2 2 2 2 2 2 0 2 2 0 2 0 2 2 2 2 2 2 0 2 0 2 2 2 0 2 2 2 2 2 2 2 2 2 2 2 0 0 2 2 2 0 2 0 0 2 2 2 2 2 2 2 2 0 2 0 0 0 2 2 0 2 0 2 2 2 2 2 2 2 2 2 0 2 2 2 2 2 
0 1 1 0 0 0 0 0 1 0 0 1 0 0 1 0 0 1 0 0 1 0 0 1 0 1 1 0 1 1 0 0 1 0 0 1 0 1 1 
0.232619 0.402223 0.403664 705.890585 575.640736 0.770235 0.000000 0
2 2 0 0 0 2 0 2 2 2 2 2 0 0 2 2 2 2 2 2 0 2 2 2 2 2 2 2 2 2 2 0 2 2 2 2 2 2 2 0 2 2 2 2 2 2 2 0 0 2 2 2 2 2 0 2 2 2 2 0 0 0 2 2 2 0 2 2 0 2 2 2 2 2 2 2 2 2 2 2 0 2 2 0 2 0 2 2 2 0 2 2 2 2 0 0 2 0 2 0 
0 0 1 0 1 0 0 0 1 0 0 1 0 0 1 0 1 1 0 1 1 0 0 1 0 0 1 0 1 1 0 1 1 0 0 1 0 1 1 
0.139626 0.272060 0.274053 709.541911 717.783870 0.059760 0.000000 0
0 0 0 0 0 0 0 0 0 0 0 0 0 0 0 0 0 0 0 0 0 0 0 0 0 0 0 0 0 0 0 0 0 0 0 0 0 0 0 0 0 0 0 0 0 0 0 0 0 0 0 0 0 0 0 0 0 0 0 0 0 0 0 0 0 0 0 0 0 0 0 0 0 0 0 0 0 0 0 0 0 0 0 0 0 0 0 0 0 0 0 0 0 0 0 0 0 0 0 0 
0 0 1 0 0 1 0 1 1 0 0 0 0 0 1 0 0 1 0 1 1 0 0 1 0 0 1 0 0 1 0 0 1 0 0 1 0 0 0 
0.285254 0.217488 0.217771 700.328088 405.018681 0.736394 0.000000 0
0 0 2 0 0 0 0 0 0 0 0 0 2 0 0 2 0 2 2 0 0 0 2 2 2 2 2 2 0 2 0 0 0 0 2 2 2 0 0 2 0 2 0 2 0 0 2 0 2 2 2 2 2 0 0 0 2 0 0 0 2 0 0 0 0 0 0 0 2 2 0 0 2 2 2 2 0 0 2 0 2 0 0 0 0 0 2 0 2 0 0 2 0 2 2 0 2 0 0 0 
0 0 0 0 0 1 0 1 1 0 0 1 0 1 0 0 0 1 0 1 0 0 0 1 0 0 0 0 0 1 0 0 1 0 0 1 0 0 1 
0.258283 0.185639 0.185740 704.958950 396.831192 0.765516 0.000000 0
2 2 0 0 0 0 2 0 0 0 2 2 2 2 2 2 0 0 2 0 0 0 2 2 0 0 0 2 0 0 0 0 2 0 0 0 0 0 2 2 0 0 2 0 2 0 2 2 0 0 2 0 2 0 2 2 0 0 0 0 2 0 2 2 0 2 2 0 2 0 2 2 0 0 2 2 2 2 0 0 2 2 2 0 0 0 2 2 2 2 2 0 0 2 0 0 2 2 2 0 
0 0 1 0 0 1 0 0 1 0 1 1 0 1 1 0 0 0 0 0 1 0 0 1 0 0 1 0 1 1 0 0 1 0 0 0 0 0 0 
0.127233 0.121559 0.121610 715.921291 733.240992 0.052761 0.000000 0
0 0 0 0 0 0 0 0 0 0 0 0 0 0 0 0 0 0 0 0 0 0 0 0 0 0 0 0 0 0 0 0 0 0 0 0 0 0 0 0 0 0 0 0 0 0 0 0 0 0 0 0 0 0 0 0 0 0 0 0 0 0 0 0 0 0 0 0 0 0 0 0 0 0 0 0 0 0 0 0 0 0 0 0 0 0 0 0 0 0 0 0 0 0 0 0 0 0 0 0 
0 0 1 0 1 1 0 0 1 0 0 1 0 1 1 0 0 1 0 0 1 0 1 1 0 0 1 0 0 1 0 1 1 0 0 1 0 0 1 
0.127650 0.118493 0.118523 723.884449 737.682247 0.280454 0.000000 0
0 0 2 0 0 0 0 0 0 0 0 0 0 0 2 0 2 0 0 0 0 0 0 0 2 0 0 0 0 0 0 2 0 0 0 0 0 0 2 0 0 2 2 0 0 0 0 0 2 2 0 2 2 2 0 2 0 0 0 0 0 0 2 2 0 2 0 0 0 0 0 0 0 0 0 0 0 0 0 0 0 2 0 0 2 0 0 0 0 0 2 0 2 2 0 2 0 0 0 0 
0 1 1 0 0 1 0 0 1 0 0 1 0 1 1 0 0 1 0 0 1 0 0 1 0 1 1 0 0 1 0 0 1 0 0 0 0 1 1 
0.127133 0.116983 0.117012 723.196747 736.448677 0.290386 0.000000 0
0 0 0 0 0 2 2 0 0 2 0 2 0 0 0 0 0 0 0 2 0 0 0 0 2 0 0 0 0 0 0 0 2 0 0 0 2 0 2 2 0 0 0 0 0 2 0 2 0 0 2 0 2 0 2 0 2 2 0 0 2 0 0 0 0 0 0 0 0 2 0 0 0 0 0 2 0 0 0 2 2 2 0 0 2 2 0 2 0 0 0 2 0 0 2 2 0 0 0 0 
0 1 1 0 0 1 0 0 1 0 0 1 0 0 1 0 0 1 0 0 1 0 1 1 0 0 1 0 0 1 0 0 1 0 0 1 0 0 1 
0.129269 0.115833 0.115859 723.431952 734.776047 0.282342 0.000000 0
2 0 0 2 0 0 0 0 2 0 0 2 0 0 0 2 0 2 0 0 0 0 2 2 0 0 0 0 2 0 0 0 0 0 2 0 2 0 0 0 0 0 0 2 2 0 0 0 0 0 2 0 0 0 2 0 0 2 0 0 0 0 2 0 0 0 0 0 0 0 0 0 2 0 0 0 0 0 2 0 2 0 0 2 0 0 0 0 2 0 0 2 0 0 0 2 0 0 0 0 
0 0 1 0 1 1 0 0 1 0 0 1 0 0 1 0 0 1 0 1 1 0 0 1 0 1 1 0 0 1 0 1 1 0 0 1 0 0 1 
0.132522 0.120359 0.120404 719.556051 731.664467 0.266198 0.000000 0
0 2 0 2 0 0 0 0 0 0 0 0 0 0 0 0 0 0 0 0 0 2 2 0 0 0 0 0 2 0 0 2 2 2 0 0 0 2 2 0 0 2 0 0 0 0 0 2 0 0 2 0 0 0 0 0 2 2 0 0 2 0 0 0 0 0 0 0 0 0 0 0 0 0 2 0 2 0 0 2 0 0 2 0 0 0 0 0 0 0 2 2 0 0 0 0 0 0 2 2 
0 0 1 0 1 1 0 0 1 0 0 1 0 0 1 0 0 1 0 0 1 0 1 1 0 0 1 0 0 1 0 0 1 0 0 1 0 1 1 
0.178015 0.145177 0.145279 715.049326 615.183642 0.678196 0.000000 0
2 2 2 2 2 2 2 2 2 2 2 2 2 2 2 2 2 2 2 2 2 0 2 2 2 2 2 2 2 2 2 2 2 2 2 2 2 2 2 2 2 2 2 2 2 2 2 2 2 2 0 2 2 2 2 2 2 2 2 0 2 2 2 2 2 0 2 0 2 2 2 2 2 2 2 2 2 2 2 2 2 0 2 2 2 0 2 0 2 2 0 2 0 2 2 2 2 2 2 2 
0 1 1 0 0 1 0 0 1 0 0 1 0 0 1 0 0 1 0 0 1 0 0 1 0 0 1 0 0 0 0 0 1 0 0 1 0 1 1 
0.124213 0.119276 0.119317 716.567803 724.634992 0.102062 0.000000 0
0 2 0 0 0 0 0 0 0 0 0 0 0 0 0 0 0 0 0 0 0 0 0 0 0 0 0 0 0 0 0 0 0 0 0 0 0 0 0 0 0 0 0 0 2 0 0 0 0 0 0 0 0 0 0 0 0 0 0 0 0 0 0 0 0 0 0 0 0 0 0 0 0 0 0 0 0 0 0 0 0 0 0 0 0 0 0 0 0 0 0 0 0 0 0 0 0 0 0 0 
0 0 1 0 0 1 0 0 1 0 1 1 0 1 1 0 1 1 0 0 1 0 1 1 0 1 1 0 1 1 0 0 1 0 1 1 0 1 1 
0.123917 0.113999 0.114016 715.412022 722.841087 0.025355 0.000000 0
0 0 0 0 0 0 0 0 0 0 0 0 0 0 0 0 0 0 0 0 0 0 0 0 0 0 0 0 0 0 0 0 0 0 0 0 0 0 0 0 0 0 0 0 0 0 0 0 0 0 0 0 0 0 0 0 0 0 0 0 0 0 0 0 0 0 0 0 0 0 0 0 0 0 0 0 0 0 0 0 0 0 0 0 0 0 0 0 0 0 0 0 0 0 0 0 0 0 0 0 
0 0 1 0 0 1 0 1 1 0 0 1 0 0 1 0 0 1 0 0 1 0 1 1 0 0 1 0 0 1 0 1 1 0 1 1 0 0 1 
0.216326 0.161470 0.161526 708.205776 542.133928 0.782557 0.000000 0
2 2 2 2 2 2 2 2 2 0 0 2 2 2 2 0 0 2 0 0 2 2 2 2 0 2 2 2 0 2 0 2 0 0 2 2 2 2 2 0 0 2 2 2 0 0 2 0 2 2 2 0 2 2 2 2 2 0 2 2 2 2 0 0 2 2 2 2 2 0 2 2 2 0 2 0 2 0 2 0 2 2 2 2 2 2 0 2 2 0 0 2 0 0 2 2 0 2 2 2 
0 1 1 0 0 1 0 0 1 0 0 1 0 0 1 0 0 1 0 0 1 0 0 1 0 0 1 0 0 1 0 0 0 0 0 1 0 1 1 
0.115880 0.109012 0.109025 713.787466 720.402615 0.025039 0.000000 0
0 0 0 0 0 0 0 0 0 0 0 0 0 0 0 0 0 0 0 0 0 0 0 0 0 0 0 0 0 0 0 0 0 0 0 0 0 0 0 0 0 0 0 0 0 0 0 0 0 0 0 0 0 0 0 0 0 0 0 0 0 0 0 0 0 0 0 0 0 0 0 0 0 0 0 0 0 0 0 0 0 0 0 0 0 0 0 0 0 0 0 0 0 0 0 0 0 0 0 0 
0 1 1 0 0 1 0 0 0 0 0 1 0 0 1 0 1 1 0 0 1 0 0 1 0 0 1 0 0 1 0 0 1 0 1 1 0 1 1 
0.124656 0.117309 0.117332 713.152629 722.049871 0.024789 0.000000 0
0 0 0 0 0 0 0 0 0 0 0 0 0 0 0 0 0 0 0 0 0 0 0 0 0 0 0 0 0 0 0 0 0 0 0 0 0 0 0 0 0 0 0 0 0 0 0 0 0 0 0 0 0 0 0 0 0 0 0 0 0 0 0 0 0 0 0 0 0 0 0 0 0 0 0 0 0 0 0 0 0 0 0 0 0 0 0 0 0 0 0 0 0 0 0 0 0 0 0 0 
0 0 1 0 1 1 0 1 1 0 0 1 0 0 1 0 1 1 0 0 1 0 1 1 0 0 1 0 1 1 0 0 1 0 0 1 0 1 1 
0.124120 0.135465 0.135570 712.993351 725.533287 0.104171 0.000000 0
0 0 0 0 0 0 0 0 0 0 0 0 0 0 0 0 0 0 0 0 0 0 0 2 2 0 0 0 0 0 0 0 0 0 0 0 0 0 0 0 0 0 0 0 0 0 0 0 0 0 0 0 0 0 0 0 0 0 0 0 0 0 0 0 0 0 0 0 0 0 0 0 0 0 0 0 0 0 0 0 0 0 0 0 0 0 0 0 0 0 0 2 0 0 0 0 0 0 0 0 
0 0 1 0 0 1 0 0 1 0 1 1 0 1 1 0 1 1 0 1 1 0 1 1 0 0 1 0 0 1 0 0 1 0 0 1 0 0 1 
0.107715 0.114302 0.114411 715.910937 731.286759 0.024711 0.000000 0
0 0 0 0 0 0 0 0 0 0 0 0 0 0 0 0 0 0 0 0 0 0 0 0 0 0 0 0 0 0 0 0 0 0 0 0 0 0 0 0 0 0 0 0 0 0 0 0 0 0 0 0 0 0 0 0 0 0 0 0 0 0 0 0 0 0 0 0 0 0 0 0 0 0 0 0 0 0 0 0 0 0 0 0 0 0 0 0 0 0 0 0 0 0 0 0 0 0 0 0 
0 0 1 0 1 1 0 0 1 0 0 1 0 1 1 0 0 1 0 0 1 0 0 1 0 0 1 0 0 1 0 0 1 0 0 1 0 0 1 
0.255000 0.183482 0.183581 705.372090 388.852164 0.736468 0.000000 0
2 0 0 0 2 0 0 0 2 2 0 2 0 0 0 2 2 0 2 0 2 0 0 0 2 0 0 0 0 2 0 2 2 0 2 0 0 2 2 2 0 2 0 0 0 0 0 2 2 0 0 2 0 0 0 0 2 2 0 2 0 0 0 0 2 2 0 2 0 0 0 0 0 2 2 0 2 0 0 0 0 2 0 0 0 2 0 0 0 2 0 0 2 0 0 0 2 2 0 2 
0 1 1 0 0 0 0 1 1 0 0 1 0 0 1 0 0 1 0 1 0 0 1 1 0 0 1 0 0 1 0 1 1 0 1 0 0 0 1 
0.128546 0.123448 0.123498 714.172310 730.015551 0.024651 0.000000 0
0 0 0 0 0 0 0 0 0 0 0 0 0 0 0 0 0 0 0 0 0 0 0 0 0 0 0 0 0 0 0 0 0 0 0 0 0 0 0 0 0 0 0 0 0 0 0 0 0 0 0 0 0 0 0 0 0 0 0 0 0 0 0 0 0 0 0 0 0 0 0 0 0 0 0 0 0 0 0 0 0 0 0 0 0 0 0 0 0 0 0 0 0 0 0 0 0 0 0 0 
0 1 1 0 0 1 0 0 1 0 0 1 0 1 1 0 0 1 0 0 1 0 0 1 0 0 1 0 0 1 0 1 1 0 0 1 0 0 1 
0.316232 0.240084 0.240553 700.102681 288.698948 0.624371 0.000000 0
0 2 0 0 2 0 0 0 0 0 0 2 2 2 0 0 0 2 0 0 0 0 2 2 0 0 2 0 0 0 0 0 0 0 0 0 0 0 0 0 2 0 0 0 0 2 0 2 0 0 0 0 2 0 0 0 0 0 0 0 0 2 0 0 2 0 0 0 0 0 0 2 0 0 0 2 0 2 2 0 0 0 0 0 0 0 0 0 2 0 2 0 2 0 0 0 0 0 0 0 
0 0 0 0 0 1 0 0 1 0 0 1 0 1 0 0 0 0 0 1 0 0 0 1 0 0 1 0 0 0 0 1 1 0 1 1 0 1 1 
0.113760 0.129897 0.129999 722.362941 734.434563 0.282753 0.000000 0
0 0 0 0 0 0 0 0 0 0 0 0 0 2 0 0 0 2 0 0 0 0 0 2 0 2 2 0 0 0 2 0 0 0 0 0 2 0 0 0 0 0 0 2 0 0 0 0 0 0 0 0 0 0 0 0 2 0 0 0 0 2 0 0 0 0 0 2 0 0 0 0 0 2 0 0 0 0 2 0 0 0 0 2 0 0 0 0 0 2 2 0 2 0 0 2 0 0 0 0 
0 0 1 0 0 1 0 0 1 0 0 1 0 0 1 0 0 1 0 0 1 0 0 1 0 0 1 0 0 1 0 0 1 0 0 1 0 0 1 
0.131480 0.119925 0.119954 720.086628 730.193716 0.282512 0.000000 0
0 0 0 2 2 0 0 2 0 2 2 0 0 0 0 0 2 2 0 0 0 0 2 0 0 0 0 2 0 2 0 0 0 0 0 0 0 2 0 0 0 0 0 0 0 0 2 0 2 0 0 0 0 0 2 0 0 2 0 0 0 0 0 0 0 2 0 0 2 2 2 0 0 0 0 0 0 0 0 0 0 2 0 0 2 0 2 0 0 0 2 2 0 0 2 0 2 0 0 2 
0 0 1 0 0 1 0 0 1 0 0 1 0 0 1 0 1 1 0 1 1 0 0 1 0 0 1 0 1 1 0 0 1 0 1 1 0 1 1 
0.190390 0.147245 0.147289 714.983948 616.459152 0.697959 0.000000 0
2 2 2 0 2 2 2 2 0 2 2 0 2 2 2 2 2 2 2 2 2 0 2 2 2 2 2 2 0 2 2 2 0 2 2 2 2 2 0 2 2 2 2 2 2 0 0 2 2 0 0 2 2 2 2 2 2 2 2 2 0 2 2 2 2 2 2 2 2 2 0 0 2 2 2 2 2 2 0 0 2 2 2 2 2 2 2 2 0 2 2 2 2 2 0 0 0 0 0 2 
0 0 1 0 0 1 0 0 0 0 0 1 0 1 1 0 0 1 0 0 1 0 0 1 0 1 1 0 0 1 0 0 1 0 0 1 0 0 1 
0.119008 0.110293 0.110310 714.899206 724.307735 0.025991 0.000000 0
0 0 0 0 0 0 0 0 0 0 0 0 0 0 0 0 0 0 0 0 0 0 0 0 0 0 0 0 0 0 0 0 0 0 0 0 0 0 0 0 0 0 0 0 0 0 0 0 0 0 0 0 0 0 0 0 0 0 0 0 0 0 0 0 0 0 0 0 0 0 0 0 0 0 0 0 0 0 0 0 0 0 0 0 0 0 0 0 0 0 0 0 0 0 0 0 0 0 0 0 
0 0 1 0 0 1 0 1 1 0 0 1 0 0 1 0 0 1 0 1 1 0 1 1 0 1 1 0 0 1 0 0 1 0 1 1 0 1 1 
0.135037 0.121670 0.121694 710.783799 717.504798 0.055760 0.000000 0
0 0 0 0 0 0 0 0 0 0 0 0 0 0 0 0 0 0 0 0 0 0 0 0 0 0 0 0 0 0 0 0 0 0 0 0 0 0 0 0 0 0 0 0 0 0 0 0 0 0 0 0 0 0 0 0 0 0 0 0 0 0 0 0 0 0 0 0 0 0 0 0 0 0 0 0 0 0 0 0 0 0 0 0 0 0 0 0 0 0 0 0 0 0 0 0 0 0 0 0 
0 1 1 0 0 1 0 0 1 0 0 1 0 0 1 0 0 1 0 1 1 0 0 1 0 1 1 0 0 1 0 0 1 0 0 1 0 1 1 
0.134699 0.122842 0.122862 709.263893 718.209428 0.057769 0.000000 0
0 0 0 0 0 0 0 0 0 0 0 0 0 0 0 0 0 0 0 0 0 0 0 0 0 0 0 0 0 0 0 0 0 0 0 0 0 0 0 0 0 0 0 0 0 0 0 0 0 0 0 0 0 0 0 0 0 0 0 2 0 0 0 0 0 0 0 0 0 0 0 0 0 0 0 0 0 0 0 0 0 0 0 0 0 0 0 0 0 0 0 0 0 0 0 0 0 0 0 0 
0 0 1 0 1 1 0 0 1 0 1 1 0 0 1 0 0 1 0 0 1 0 0 1 0 0 1 0 0 1 0 0 1 0 0 1 0 0 1 
0.123249 0.114986 0.115001 709.388666 719.074873 0.050821 0.000000 0
0 0 0 0 0 0 0 0 0 0 0 0 0 0 0 0 0 0 0 0 0 0 0 0 0 0 0 0 0 0 0 0 0 0 0 0 0 0 0 0 0 0 0 0 0 0 0 0 0 0 0 0 0 0 0 0 0 0 0 0 0 0 0 0 0 0 0 0 0 2 0 0 0 0 0 0 0 0 0 0 0 0 0 0 0 0 0 0 0 0 0 0 0 0 0 0 0 0 0 0 
0 0 1 0 0 1 0 0 1 0 0 1 0 0 1 0 0 1 0 1 1 0 1 1 0 0 1 0 0 1 0 0 0 0 0 1 0 0 1 
0.240663 0.173306 0.173379 701.052044 409.608452 0.743443 0.000000 0
2 2 0 0 0 2 0 0 0 2 0 0 2 0 2 0 2 0 0 0 0 2 2 2 2 0 2 0 2 2 2 2 0 0 2 2 2 0 2 2 0 0 0 0 2 2 2 0 2 0 0 0 2 2 2 0 2 0 0 2 0 0 0 2 0 0 2 2 0 2 0 2 0 2 0 2 2 0 0 2 0 0 2 0 2 0 0 0 0 0 2 0 2 0 2 2 2 0 0 2 
0 0 1 0 0 1 0 0 1 0 0 1 0 0 1 0 0 1 0 0 0 0 0 1 0 0 1 0 0 0 0 0 1 0 0 0 0 1 0 
0.126023 0.115119 0.115135 711.653759 720.579265 0.059856 0.000000 0
0 0 0 0 0 0 0 0 0 0 0 0 0 0 0 0 0 0 0 0 0 0 0 0 0 0 0 0 0 0 0 0 0 0 0 0 0 0 0 0 0 0 0 0 0 0 0 0 0 0 0 0 0 0 0 0 0 0 0 0 0 0 0 0 0 0 0 0 0 0 0 0 0 0 0 0 0 0 0 0 0 0 0 0 0 0 0 0 0 0 0 0 0 0 0 0 0 0 0 0 
0 0 1 0 0 1 0 1 1 0 0 1 0 0 1 0 0 1 0 1 1 0 1 1 0 0 1 0 0 1 0 0 1 0 0 1 0 0 1 
0.201760 0.156076 0.156124 708.112487 587.019630 0.715687 0.000000 0
2 0 2 0 2 2 0 2 2 2 2 0 2 2 0 2 2 2 2 0 0 0 0 0 2 2 0 2 2 2 2 0 2 2 2 2 2 2 0 2 2 0 2 2 2 0 2 2 2 2 2 0 0 0 0 2 2 2 2 2 2 0 0 2 0 2 2 2 0 0 2 2 2 0 2 2 0 2 2 2 2 2 2 2 2 2 2 0 2 2 0 2 0 2 2 0 0 0 2 2 
0 0 1 0 1 1 0 0 1 0 1 1 0 0 1 0 1 1 0 0 1 0 1 1 0 0 1 0 0 1 0 1 1 0 0 1 0 0 1 
0.317981 0.218432 0.218563 700.579190 310.109491 0.620717 0.000000 0
2 0 0 0 0 2 0 0 0 2 0 0 2 0 0 2 0 0 0 0 0 0 0 0 0 0 0 0 2 0 0 2 2 0 2 0 0 0 0 0 0 0 0 0 0 0 0 0 0 0 0 2 2 2 0 0 0 0 0 0 0 2 0 2 0 0 0 0 2 0 0 0 0 0 0 2 0 0 0 0 0 0 0 0 0 2 0 0 0 0 0 0 0 0 0 2 0 0 0 0 
0 1 1 0 0 0 0 0 0 0 1 0 0 0 1 0 0 0 0 0 0 0 0 1 0 0 1 0 1 0 0 0 0 0 0 0 0 0 0 
0.108723 0.107221 0.107241 718.178388 733.245113 0.048577 0.000000 0
0 0 0 0 0 0 0 0 0 0 0 0 0 0 0 0 0 0 0 0 0 0 0 0 0 0 0 0 0 0 0 0 0 0 0 0 0 0 0 0 0 0 0 0 0 0 0 0 0 0 0 0 0 0 0 0 0 0 0 0 0 0 0 0 0 0 0 0 0 0 0 0 0 0 0 0 0 0 0 0 0 0 0 0 0 0 0 0 0 0 0 0 0 0 0 0 0 0 0 0 
0 0 1 0 0 1 0 0 1 0 0 1 0 0 1 0 1 1 0 0 1 0 1 1 0 0 1 0 0 1 0 0 1 0 0 1 0 0 1 
0.102558 0.111939 0.111993 721.428038 737.235451 0.052230 0.000000 0
0 0 0 0 0 0 0 0 0 0 0 0 0 0 0 0 0 0 0 0 0 0 0 0 0 0 0 0 0 0 0 0 0 0 0 0 0 0 0 0 0 0 0 0 0 0 0 0 0 0 0 0 0 0 0 0 0 0 0 0 0 0 0 0 0 0 0 0 0 0 0 0 0 0 0 0 0 0 0 0 0 0 0 0 0 0 0 0 0 0 0 0 0 0 0 0 0 0 0 0 
0 0 1 0 0 1 0 0 1 0 0 1 0 0 1 0 0 1 0 0 1 0 0 1 0 0 1 0 1 1 0 1 1 0 0 1 0 0 1 
0.090773 0.092598 0.092614 724.417805 740.384459 0.046833 0.000000 0
0 0 0 0 0 0 0 0 0 0 0 0 0 0 0 0 0 0 0 0 0 0 0 0 0 0 0 0 0 0 0 0 0 0 0 0 0 0 0 0 0 0 0 0 0 0 0 0 0 0 0 0 0 0 0 0 0 0 0 0 0 0 0 0 0 0 0 0 0 0 0 0 0 0 0 0 0 0 0 0 0 0 0 0 0 0 0 0 0 0 0 0 0 0 0 0 0 0 0 0 
0 0 1 0 0 1 0 0 1 0 1 1 0 0 1 0 0 1 0 0 1 0 0 1 0 0 1 0 0 1 0 0 1 0 1 1 0 0 1 
0.099425 0.101672 0.101718 723.070199 740.408076 0.024193 0.000000 0
0 0 0 0 0 0 0 0 0 0 0 0 0 0 0 0 0 0 0 0 0 0 0 0 0 0 0 0 0 0 0 0 0 0 0 0 0 0 0 0 0 0 0 0 0 0 0 0 0 0 0 0 0 0 0 0 0 0 0 0 0 0 0 0 0 0 0 0 0 0 0 0 0 0 0 0 0 0 0 0 0 0 0 0 0 0 0 0 0 0 0 0 0 0 0 0 0 0 0 0 
0 0 1 0 0 1 0 0 1 0 1 1 0 0 1 0 0 1 0 0 1 0 0 1 0 0 1 0 0 1 0 0 1 0 0 1 0 0 1 
0.113449 0.391774 0.392645 714.958250 727.917549 0.288054 0.000000 0
0 0 0 0 0 0 0 0 0 0 0 2 0 2 0 0 0 0 0 2 0 2 0 2 0 0 0 0 0 0 0 2 0 2 0 0 2 0 0 0 2 2 0 0 0 0 2 2 0 0 0 0 2 0 0 0 2 0 0 0 0 0 0 2 0 0 0 2 0 0 0 0 0 0 2 2 0 0 0 0 0 2 0 0 0 0 0 0 0 0 0 2 0 0 2 2 0 2 0 0 
0 0 1 0 1 1 0 1 1 0 1 1 0 1 1 0 1 1 0 0 1 0 1 1 0 0 1 0 0 1 0 0 1 0 0 1 0 0 1 
0.117926 0.134383 0.134488 714.223965 722.893316 0.049324 0.000000 0
0 0 0 0 0 0 0 0 0 0 0 0 0 0 0 0 0 0 0 0 0 0 0 0 0 0 0 0 0 0 0 0 0 0 0 0 0 0 0 0 0 0 0 0 0 0 0 0 0 0 0 0 0 0 2 0 0 0 0 0 0 0 0 0 0 0 0 0 0 0 0 0 0 0 0 0 0 0 0 0 0 0 0 0 0 0 0 0 0 0 0 0 0 0 0 0 0 0 0 0 
0 0 1 0 1 1 0 0 1 0 1 1 0 1 1 0 1 1 0 0 1 0 1 1 0 1 1 0 0 1 0 1 1 0 0 1 0 1 1 
0.211940 0.162193 0.162252 705.864860 570.019594 0.767043 0.000000 0
2 2 2 0 0 2 2 2 2 2 0 2 2 2 2 0 2 0 2 2 2 2 2 2 0 2 2 0 2 2 2 2 2 0 2 0 0 2 2 0 2 0 0 2 0 0 0 2 0 2 2 2 2 2 2 0 2 2 2 2 2 2 2 2 2 2 0 0 2 2 2 2 2 2 0 0 2 2 0 2 2 0 0 2 0 2 2 2 2 2 2 2 2 2 2 2 2 2 2 2 
0 0 0 0 1 1 0 0 1 0 0 1 0 0 1 0 1 1 0 0 1 0 0 1 0 1 1 0 0 1 0 0 1 0 1 1 0 0 1 
0.148962 0.132153 0.132177 704.432066 710.441916 0.055155 0.000000 0
0 0 0 0 0 0 0 0 0 0 0 0 0 0 0 0 0 0 0 0 0 0 0 0 0 0 0 0 0 0 0 0 0 0 0 0 0 0 0 0 0 0 0 0 0 0 0 0 0 0 0 0 0 0 0 0 0 0 0 0 0 0 0 0 0 0 0 0 0 0 0 0 0 0 0 0 0 0 0 0 0 0 0 0 0 0 0 0 0 0 0 0 0 0 0 0 0 0 0 0 
0 1 1 0 0 1 0 0 1 0 0 1 0 0 1 0 0 1 0 0 1 0 1 1 0 1 1 0 1 1 0 0 1 0 0 1 0 0 1 
0.284984 0.205352 0.205446 693.011192 453.724781 0.840326 0.000000 0
0 2 0 0 2 0 2 2 0 0 2 2 2 2 2 0 2 2 2 2 2 2 0 2 0 2 2 2 2 2 2 2 2 2 0 2 0 2 2 2 0 2 0 0 0 2 2 0 2 0 2 2 2 2 2 2 0 2 2 2 0 0 0 2 2 2 2 2 2 2 2 2 0 0 2 2 2 0 2 0 0 2 2 2 2 2 0 2 2 2 0 0 2 2 2 2 0 2 0 0 
0 0 0 0 1 1 0 0 1 0 0 1 0 1 1 0 0 1 0 1 1 0 0 1 0 0 1 0 0 1 0 0 1 0 1 0 0 0 1 
0.291655 0.208515 0.208612 693.905053 459.745484 0.823424 0.000000 0
2 2 0 0 2 0 2 2 2 0 0 0 2 0 0 0 0 0 2 2 2 2 0 0 2 0 2 2 2 2 0 2 0 0 2 2 0 2 2 2 2 0 2 2 2 0 2 2 2 2 0 2 2 2 2 2 2 2 2 0 2 2 0 0 2 2 0 0 2 2 0 2 2 2 0 0 2 2 2 0 0 0 0 2 0 2 0 2 2 2 0 0 0 0 2 2 2 0 0 0 
0 0 1 0 1 1 0 0 0 0 1 1 0 1 1 0 0 1 0 1 1 0 0 1 0 0 0 0 1 1 0 1 1 0 1 1 0 1 1 
0.131402 0.120446 0.120464 706.274210 718.307303 0.050989 0.000000 0
0 0 0 0 0 0 0 0 0 0 0 0 0 0 0 0 0 0 0 0 0 0 0 0 0 0 0 0 0 0 0 0 0 0 0 0 0 0 0 0 0 0 0 0 0 0 0 0 0 0 0 0 2 0 0 0 0 0 0 0 2 0 0 0 0 0 0 0 0 0 0 0 0 0 0 0 0 0 0 0 0 0 0 0 0 0 0 0 0 0 0 0 0 0 0 0 0 0 0 0 
0 0 1 0 1 1 0 0 1 0 0 1 0 0 1 0 0 1 0 0 1 0 1 1 0 1 1 0 1 1 0 0 1 0 0 1 0 0 1 
0.105684 0.103170 0.103184 709.837165 723.129975 0.044034 0.000000 0
0 0 0 0 0 0 0 0 0 0 0 0 0 0 0 0 0 0 0 0 0 0 0 0 0 0 0 0 0 0 0 0 0 0 0 0 0 0 0 0 0 0 0 0 0 0 0 0 0 0 0 0 0 0 0 0 0 0 0 0 0 0 0 0 0 0 0 0 0 0 0 0 0 0 0 0 0 0 0 0 0 0 0 0 0 0 2 0 0 0 0 0 0 0 0 0 0 0 0 0 
0 0 1 0 0 1 0 0 1 0 0 1 0 0 1 0 0 1 0 0 1 0 0 1 0 0 1 0 0 1 0 0 1 0 1 1 0 0 1 
0.094686 0.093718 0.093728 713.700462 727.118069 0.033948 0.000000 0
0 0 0 0 0 0 0 0 0 0 0 0 0 0 0 0 0 0 0 0 0 0 0 0 0 0 0 0 0 0 0 0 0 0 0 0 0 0 0 0 0 0 0 0 0 0 0 0 0 0 0 0 0 0 0 0 0 0 0 0 0 0 0 0 0 0 0 0 0 0 0 0 0 0 0 0 0 0 0 0 0 0 0 0 0 0 0 0 0 0 0 0 0 0 0 0 0 0 0 0 
0 0 1 0 1 1 0 1 1 0 1 1 0 0 1 0 0 1 0 0 1 0 1 1 0 0 1 0 0 1 0 0 1 0 1 1 0 0 1 
0.121530 0.112229 0.112245 713.328065 724.542462 0.063729 0.000000 0
0 0 0 2 0 0 0 0 0 0 0 0 0 0 0 0 0 0 0 0 0 0 0 0 0 0 0 0 0 0 0 0 0 0 0 0 0 0 0 0 0 0 0 0 0 0 0 0 0 0 0 0 0 0 0 0 0 0 0 0 0 0 0 0 0 0 0 0 0 0 0 0 0 0 0 0 0 0 0 0 0 0 0 0 0 0 0 0 0 0 0 0 0 0 0 0 0 0 0 0 
0 0 1 0 0 1 0 0 1 0 0 1 0 1 1 0 1 1 0 0 1 0 0 1 0 0 1 0 1 1 0 0 1 0 0 1 0 0 1 
0.256988 0.188788 0.188871 705.108775 493.818089 0.849837 0.000000 0
0 2 2 0 0 0 2 2 2 2 2 2 2 2 2 2 2 0 0 2 2 2 2 0 0 2 2 2 2 2 0 2 2 2 0 2 0 0 2 2 2 0 2 0 2 2 0 2 0 2 0 0 2 2 0 2 0 2 2 0 2 2 2 0 2 0 2 2 2 2 2 0 2 2 2 0 2 2 2 0 0 0 2 2 2 2 0 2 0 2 0 2 2 2 2 0 0 2 2 0 
0 0 1 0 0 1 0 0 0 0 0 1 0 0 1 0 0 1 0 0 1 0 0 1 0 0 1 0 1 1 0 0 1 0 0 1 0 0 1 
0.125386 0.141324 0.141436 716.633478 731.986295 0.051059 0.000000 0
0 0 0 0 0 0 0 0 0 0 0 0 0 0 0 0 0 0 0 0 0 0 0 0 0 0 0 0 0 0 0 0 0 0 0 0 0 0 0 0 0 0 0 0 0 0 0 0 0 0 0 0 0 0 0 0 0 0 0 0 0 0 0 0 0 0 0 0 0 0 0 0 0 0 0 0 0 0 0 0 0 0 0 0 0 0 0 0 0 0 0 0 0 0 0 0 0 0 0 0 
0 1 1 0 0 1 0 0 1 0 1 1 0 0 1 0 1 1 0 0 1 0 0 1 0 0 1 0 0 1 0 0 1 0 0 1 0 0 1 
0.102203 0.384413 0.386530 721.054513 737.574345 0.051762 0.000000 0
0 0 0 0 0 0 0 0 0 0 0 0 0 0 0 0 0 0 0 0 0 0 0 0 0 0 0 0 0 0 0 0 0 0 0 0 0 0 0 0 0 0 0 0 0 0 0 0 0 0 0 0 0 0 0 0 0 0 0 0 0 0 0 0 0 0 0 0 0 0 0 0 0 0 0 0 0 0 0 0 0 0 0 0 0 0 0 0 0 0 0 0 0 0 0 0 0 0 0 0 
0 0 1 0 1 1 0 1 1 0 0 1 0 0 1 0 0 1 0 0 1 0 0 1 0 0 1 0 0 1 0 0 1 0 1 1 0 0 1 
0.096396 0.118939 0.119034 726.524303 741.256620 0.045473 0.000000 0
0 0 0 0 0 0 0 0 0 0 0 0 0 0 0 0 0 0 0 0 0 0 0 0 0 0 0 0 0 0 0 0 0 0 0 0 0 0 0 0 0 0 0 0 0 0 0 0 0 0 0 0 0 0 0 0 0 0 0 0 0 0 0 0 0 2 0 0 0 0 0 0 0 0 0 0 0 0 0 0 0 0 0 0 0 0 0 0 0 0 0 0 0 0 0 0 0 0 0 0 
0 0 1 0 1 1 0 0 1 0 0 1 0 1 1 0 0 1 0 0 1 0 0 1 0 0 1 0 0 1 0 0 1 0 0 1 0 0 1 
0.088880 0.089626 0.089639 730.237541 744.167498 0.023618 0.000000 0
0 0 0 0 0 0 0 0 0 0 0 0 0 0 0 0 0 0 0 0 0 0 0 0 0 0 0 0 0 0 0 0 0 0 0 0 0 0 0 0 0 0 0 0 0 0 0 0 0 0 0 0 0 0 0 0 0 0 0 0 0 0 0 0 0 0 0 0 0 0 0 0 0 0 0 0 0 0 0 0 0 0 0 0 0 0 0 0 0 0 0 0 0 0 0 0 0 0 0 0 
0 0 1 0 0 1 0 0 1 0 1 1 0 0 1 0 1 1 0 0 1 0 0 1 0 1 1 0 0 1 0 0 1 0 0 1 0 0 1 
0.113131 0.431093 0.431801 710.290007 720.777547 0.042025 0.000000 0
0 0 0 0 0 0 0 0 0 0 0 0 0 0 0 0 0 0 0 0 0 0 0 0 0 0 0 0 0 0 0 0 0 0 0 0 0 0 0 0 0 0 0 0 0 0 0 0 0 0 0 0 0 0 0 0 0 0 0 0 0 0 0 0 0 0 0 0 0 0 0 0 0 0 0 0 0 0 0 0 0 0 0 0 0 0 0 0 0 0 0 0 0 0 0 0 0 0 0 0 
0 1 1 0 0 1 0 0 1 0 1 1 0 0 1 0 1 1 0 0 1 0 1 1 0 1 1 0 0 1 0 0 1 0 0 1 0 0 1 
0.135240 0.149602 0.149725 708.219346 713.266817 0.050961 0.000000 0
0 0 0 0 0 0 0 0 0 0 0 0 0 0 0 0 0 0 0 0 0 0 0 0 0 0 0 0 0 0 0 0 0 0 0 0 0 0 0 0 0 0 0 0 0 0 0 0 0 0 0 0 0 0 0 0 0 0 0 0 0 0 0 0 0 0 0 0 0 0 0 0 0 0 0 0 0 0 0 0 0 0 0 0 0 0 0 0 0 0 0 0 0 0 0 0 0 0 0 0 
0 0 1 0 0 1 0 0 1 0 1 1 0 1 1 0 0 1 0 1 1 0 0 1 0 0 1 0 0 1 0 0 1 0 0 1 0 0 1 
0.251894 0.189625 0.189704 697.368219 540.058364 0.790709 0.000000 0
2 2 2 2 2 0 2 0 0 0 2 2 2 2 2 2 2 0 2 2 2 2 0 0 2 2 0 2 2 2 2 0 2 0 2 2 0 2 0 2 2 2 2 2 2 2 2 2 2 2 0 0 2 0 2 2 2 2 2 0 2 2 2 0 0 2 2 0 0 0 2 2 2 2 2 2 2 2 2 2 2 2 2 0 2 2 2 2 2 0 2 2 2 0 2 2 2 2 2 0 
0 0 1 0 0 1 0 0 1 0 0 1 0 1 1 0 0 1 0 0 1 0 1 1 0 0 0 0 0 1 0 1 1 0 0 1 0 0 1 
0.301454 0.217310 0.217411 688.652159 425.530967 0.765245 0.000000 0
0 0 0 2 2 0 2 0 2 0 0 2 2 2 0 2 2 2 0 2 0 2 2 0 0 0 0 0 2 2 2 0 0 2 0 0 2 0 0 0 0 2 2 0 2 2 2 0 2 2 2 2 2 0 2 0 0 0 2 2 0 0 2 2 0 0 0 0 0 2 0 2 2 0 2 0 0 2 2 2 2 2 2 2 0 2 0 2 0 0 2 0 0 0 2 2 2 0 0 0 
0 0 1 0 0 0 0 0 0 0 0 1 0 0 1 0 0 1 0 0 0 0 0 1 0 1 0 0 0 0 0 0 1 0 0 1 0 0 1 
0.345406 0.244891 0.245020 683.935581 405.049236 0.722883 0.000000 0
2 2 0 2 2 0 0 0 0 0 0 2 0 0 0 0 2 0 0 2 0 0 2 0 2 2 0 2 2 2 2 2 0 0 2 2 2 0 0 2 0 0 2 0 0 2 0 0 0 0 2 0 0 2 2 2 0 2 0 0 0 2 0 0 2 0 2 2 2 0 0 0 0 2 0 2 2 0 2 0 2 2 2 2 0 0 0 2 0 0 2 0 2 2 2 0 0 2 0 2 
0 1 0 0 0 1 0 0 1 0 0 1 0 1 1 0 0 0 0 0 1 0 1 1 0 0 1 0 0 1 0 0 1 0 1 1 0 0 1 
0.279395 0.203224 0.203322 691.151406 444.813913 0.802715 0.000000 0
2 0 2 2 0 0 0 2 2 0 2 0 0 2 2 0 0 0 2 2 2 0 0 2 2 0 2 2 0 0 2 0 2 2 2 2 2 0 0 2 0 2 0 2 2 0 2 2 2 0 0 2 2 2 0 0 2 0 2 2 0 2 2 2 0 2 0 2 2 0 2 2 0 0 2 2 2 0 2 0 2 2 0 2 2 2 2 2 2 2 0 0 2 0 2 2 2 2 0 0 
0 1 0 0 0 1 0 1 1 0 0 1 0 0 1 0 0 1 0 0 1 0 1 1 0 1 1 0 0 0 0 0 1 0 0 1 0 0 1 
0.126845 0.118110 0.118134 706.632447 719.811282 0.052450 0.000000 0
0 0 0 0 0 0 0 0 0 0 0 0 0 0 0 0 0 0 0 0 0 0 0 0 0 0 0 0 0 0 0 0 0 0 0 0 0 0 0 0 0 0 0 0 0 0 0 0 0 0 0 0 0 0 0 0 0 0 0 0 0 0 0 0 0 0 0 0 0 0 0 0 0 0 0 0 0 0 0 0 0 0 0 0 0 0 0 0 0 0 0 0 0 0 0 0 0 0 0 0 
0 0 1 0 0 1 0 1 1 0 0 1 0 0 1 0 0 1 0 1 1 0 0 1 0 1 1 0 1 1 0 0 1 0 0 1 0 0 1 
0.106191 0.116262 0.116336 709.492861 724.681688 0.049429 0.000000 0
0 0 0 0 0 0 0 0 0 0 0 0 0 0 0 0 0 0 0 0 0 0 0 0 0 0 0 0 0 0 0 0 0 0 0 0 0 0 0 0 0 0 0 0 0 0 0 0 0 0 0 0 0 0 0 0 0 0 0 0 0 0 2 0 0 0 0 0 0 0 0 0 0 0 0 0 0 0 0 0 0 0 0 0 0 0 0 0 0 0 0 0 0 0 0 0 0 0 0 0 
0 0 1 0 0 1 0 0 1 0 0 1 0 0 1 0 1 1 0 0 1 0 0 1 0 0 1 0 1 1 0 0 1 0 0 1 0 0 1 
0.104065 0.103886 0.103911 710.889633 726.949698 0.054259 0.000000 0
0 0 0 0 0 0 0 0 0 0 0 0 0 0 0 0 0 0 0 0 0 0 0 0 0 0 0 0 0 0 0 0 0 0 0 0 0 0 0 0 0 0 0 0 0 0 0 0 0 0 0 0 0 0 0 0 0 0 0 0 0 0 0 0 0 0 0 0 0 0 0 0 0 0 0 0 0 0 0 0 0 0 0 0 0 0 0 0 0 0 0 0 0 0 0 0 0 0 0 0 
0 0 1 0 0 1 0 0 1 0 0 1 0 0 1 0 0 1 0 0 1 0 0 1 0 0 1 0 1 1 0 1 1 0 1 1 0 0 1 
0.109582 0.106999 0.107016 711.950841 726.850305 0.055723 0.000000 0
0 0 0 0 0 0 0 0 0 0 0 0 0 0 0 0 0 0 0 0 0 0 0 0 0 0 0 0 0 0 0 0 0 0 0 0 0 0 0 0 0 0 0 0 0 0 0 0 0 0 0 0 0 0 0 0 0 0 0 0 0 0 0 0 0 0 0 0 0 0 0 0 0 0 0 0 0 0 0 0 0 0 0 0 0 0 0 0 0 0 0 0 0 0 0 0 0 0 0 0 
0 1 1 0 0 1 0 0 1 0 0 1 0 0 1 0 0 1 0 1 1 0 0 1 0 0 1 0 0 1 0 1 1 0 0 1 0 1 1 
0.287971 0.216224 0.216381 700.322655 371.597478 0.677739 0.000000 0
2 2 2 0 2 0 0 0 2 0 0 0 0 0 0 0 0 0 0 2 2 0 0 0 0 0 0 2 0 2 0 2 2 0 0 0 0 0 2 0 0 0 2 0 2 0 0 2 2 0 2 0 0 0 2 0 2 2 0 0 0 2 2 0 0 0 0 0 2 0 2 0 0 0 0 2 2 0 2 0 0 0 0 0 0 2 2 2 2 0 2 2 0 0 2 0 0 2 2 0 
0 0 1 0 0 0 0 0 1 0 0 0 0 1 1 0 0 1 0 0 1 0 0 1 0 0 1 0 0 0 0 0 0 0 0 1 0 0 1 
0.319602 0.514436 0.516781 700.761736 349.522271 0.701605 0.000000 0
0 2 0 0 2 0 2 0 2 0 2 0 0 0 0 2 2 2 2 2 0 2 0 2 0 0 0 0 2 2 0 0 0 0 2 2 0 0 0 0 2 0 0 0 0 2 2 0 0 0 2 2 2 0 0 2 0 2 0 0 0 2 0 0 2 0 0 2 2 2 2 2 0 0 0 0 0 2 0 0 0 0 0 2 0 0 2 0 2 2 0 0 0 0 0 0 0 2 0 0 
0 0 0 0 0 1 0 0 0 0 1 1 0 0 0 0 1 0 0 0 1 0 0 1 0 0 1 0 0 1 0 0 1 0 0 1 0 0 1 
0.361222 6.540908 28.006144 702.646188 209.328926 0.421765 0.000000 1
0 1 1 0 0 0 0 0 0 1 1 1 0 0 0 1 1 1 1 0 1 1 0 1 1 1 1 0 0 1 1 1 0 0 1 0 1 0 0 1 0 0 0 1 1 0 1 1 0 1 0 0 0 0 0 1 0 0 0 1 0 0 1 1 0 0 1 0 0 0 0 1 1 0 0 1 1 1 1 1 0 1 0 1 1 1 0 1 0 0 1 1 0 0 0 0 0 0 0 0 
0 0 0 0 0 0 0 1 0 0 0 0 0 1 1 0 1 0 0 1 0 0 0 0 0 0 0 0 0 1 0 1 0 0 0 1 0 0 0 
0.107739 0.387533 0.389654 725.118409 739.928769 0.049982 0.000000 0
0 0 0 0 0 0 0 0 0 0 0 0 0 0 0 0 0 0 0 0 0 0 0 0 0 0 0 0 0 0 0 0 0 0 0 2 0 0 0 0 0 0 0 0 0 0 0 0 0 0 0 0 0 0 0 0 0 0 0 0 0 0 0 0 0 0 0 0 0 0 0 0 0 0 0 0 0 0 0 0 0 0 0 0 0 0 0 0 0 0 0 0 0 0 0 0 0 0 0 0 
0 0 1 0 0 1 0 0 1 0 0 1 0 1 0 0 0 1 0 0 1 0 0 1 0 0 1 0 1 1 0 0 1 0 0 1 0 1 1 
0.088506 0.100758 0.100806 732.290917 744.639948 0.023845 0.000000 0
0 0 0 0 0 0 0 0 0 0 0 0 0 0 0 0 0 0 0 0 0 0 0 0 0 0 0 0 0 0 0 0 0 0 0 0 0 0 0 0 0 0 0 0 0 0 0 0 0 0 0 0 0 0 0 0 0 0 0 0 0 0 0 0 0 0 0 0 0 0 0 0 0 0 0 0 0 0 0 0 0 0 0 0 0 0 0 0 0 0 0 0 0 0 0 0 0 0 0 0 
0 1 1 0 0 1 0 0 1 0 0 1 0 0 1 0 0 1 0 0 1 0 1 1 0 0 1 0 0 1 0 0 1 0 1 1 0 1 1 
0.119016 0.139411 0.139530 709.933758 716.273459 0.095152 0.000000 0
0 0 0 0 0 0 0 0 0 2 0 0 0 0 0 0 0 0 0 0 0 0 0 0 0 0 0 0 0 0 0 0 0 0 0 0 0 0 0 0 0 0 2 0 0 0 0 0 0 0 0 0 0 0 0 0 0 0 0 0 0 0 0 0 0 0 0 0 0 0 0 0 0 0 0 0 0 0 0 2 0 0 0 0 0 0 0 0 0 0 0 0 0 0 0 0 0 0 0 0 
0 0 1 0 1 1 0 0 1 0 1 1 0 0 1 0 0 1 0 0 1 0 0 1 0 0 1 0 1 1 0 1 1 0 0 1 0 1 1 
0.227540 0.174198 0.174272 701.270615 535.332316 0.787873 0.000000 0
2 2 2 0 2 2 0 2 2 0 2 0 2 2 2 2 2 2 0 2 0 0 2 0 2 2 2 2 2 0 2 0 2 2 2 2 0 0 2 0 0 2 0 0 0 2 2 2 2 2 2 2 2 2 2 0 0 2 2 2 2 0 2 0 2 2 2 0 2 2 0 2 2 2 2 0 2 2 2 2 0 2 2 2 2 2 0 2 2 0 2 2 2 2 2 0 2 2 0 0 
0 0 1 0 0 1 0 0 1 0 0 1 0 0 1 0 0 1 0 0 1 0 0 1 0 0 1 0 0 1 0 0 1 0 1 1 0 1 1 
0.304000 0.221416 0.221513 694.271495 540.702813 0.793231 0.000000 0
2 2 2 2 0 0 0 2 2 2 2 0 2 0 0 2 2 2 2 2 2 0 2 2 2 2 2 2 2 0 0 2 2 0 2 2 2 0 2 2 2 2 0 0 2 2 2 2 2 2 2 0 2 2 2 2 2 2 0 2 2 2 0 2 2 2 2 2 2 0 2 0 2 0 0 2 2 2 2 2 2 0 0 2 2 2 2 2 0 2 2 0 2 2 2 2 2 2 0 2 
0 0 0 0 0 1 0 1 1 0 0 1 0 0 1 0 1 1 0 0 1 0 0 1 0 1 0 0 0 1 0 0 1 0 0 1 0 1 0 
0.305431 0.225604 0.225699 692.222201 596.102027 0.746204 0.000000 0
2 2 2 2 2 2 2 2 2 2 2 2 0 2 2 0 2 2 0 2 2 2 2 2 0 2 0 0 2 2 2 2 2 2 2 2 0 2 2 2 2 2 2 2 2 2 2 0 2 2 2 2 0 2 0 2 0 2 2 2 2 2 2 0 0 2 2 2 2 2 2 2 0 2 2 0 0 2 2 2 2 2 2 2 2 2 2 2 0 2 0 2 2 2 2 2 2 2 0 2 
0 1 1 0 0 1 0 0 1 0 0 1 0 0 1 0 0 1 0 1 1 0 1 1 0 0 1 0 0 1 0 0 1 0 0 1 0 1 0 
0.352454 0.248797 0.248947 686.152897 382.433191 0.747613 0.000000 0
0 0 2 2 0 2 0 2 2 0 2 0 2 0 0 0 0 2 2 0 0 0 2 2 2 2 2 0 0 2 2 2 2 0 0 0 2 2 2 0 0 0 2 2 2 2 2 0 0 0 0 0 2 2 2 2 2 0 0 2 0 2 0 2 0 0 2 0 2 2 0 2 0 2 0 0 2 0 2 0 0 0 0 0 0 0 0 2 2 0 0 0 0 0 0 2 2 0 0 0 
0 0 0 0 0 1 0 0 1 0 1 1 0 1 1 0 0 1 0 0 1 0 0 1 0 0 0 0 0 1 0 0 1 0 0 0 0 0 1 
0.139626 0.145047 0.145160 701.884459 714.802793 0.249692 0.000000 0
0 0 0 0 0 0 0 0 2 0 2 2 0 0 2 0 0 2 0 0 0 0 0 0 0 0 0 0 2 0 0 0 0 0 2 0 2 0 0 2 2 0 0 2 0 0 0 0 0 2 0 0 2 0 0 0 2 2 0 0 2 0 0 2 0 2 0 2 0 0 0 0 0 0 0 0 0 2 0 0 0 0 0 0 0 0 0 2 0 0 2 0 2 0 2 0 2 0 0 0 
0 0 1 0 0 1 0 0 1 0 0 1 0 0 1 0 0 1 0 0 1 0 0 1 0 0 1 0 0 1 0 1 1 0 1 1 0 1 1 
0.104112 0.116659 0.116744 710.059135 725.168940 0.048643 0.000000 0
0 0 0 0 0 0 0 0 0 0 0 0 0 0 0 0 0 0 0 0 0 0 0 0 0 0 0 0 0 0 0 0 0 0 0 0 0 0 0 0 0 0 0 0 0 0 0 0 0 0 0 0 0 0 0 0 0 0 0 0 0 0 0 0 0 0 0 0 0 0 0 0 0 0 0 0 0 0 0 0 0 0 0 0 0 0 0 0 0 0 0 0 0 0 0 0 0 2 0 0 
0 0 1 0 0 1 0 0 1 0 1 1 0 0 1 0 0 1 0 0 1 0 0 1 0 1 1 0 0 1 0 0 1 0 0 1 0 0 1 
0.119692 0.251321 0.252467 709.069952 726.241592 0.054303 0.000000 0
0 0 0 0 0 0 0 0 0 0 0 0 0 0 0 0 0 0 0 0 0 0 0 0 0 0 0 0 0 0 0 0 0 0 0 0 0 0 0 0 0 0 0 0 0 0 0 0 0 0 0 0 0 0 0 0 0 0 0 0 0 0 0 0 0 0 0 0 0 0 0 0 0 0 0 0 0 0 0 0 0 0 0 0 0 0 0 0 0 0 0 0 0 0 0 0 0 0 0 0 
0 0 1 0 0 1 0 0 1 0 1 1 0 1 1 0 0 1 0 0 1 0 0 1 0 0 1 0 0 0 0 0 1 0 0 1 0 1 1 
0.292128 0.213525 0.213705 697.388699 294.584597 0.566320 0.000000 0
0 0 0 0 0 0 0 0 0 0 2 0 0 0 0 0 0 0 0 0 2 0 0 0 0 0 2 0 0 0 0 0 0 0 0 0 0 0 2 0 0 0 0 0 2 0 2 0 0 0 0 0 0 0 2 0 0 0 2 0 0 0 2 0 0 0 0 2 0 0 0 0 2 2 0 0 0 0 0 0 0 0 0 0 0 0 0 0 2 2 0 0 2 0 0 0 0 0 0 2 
0 0 1 0 1 1 0 0 1 0 0 0 0 1 0 0 0 1 0 0 0 0 0 0 0 1 1 0 0 1 0 0 0 0 1 0 0 0 1 
0.140578 0.128792 0.128819 710.183222 723.269393 0.055577 0.000000 0
0 0 0 0 0 0 0 0 0 0 0 0 0 0 0 0 0 0 0 0 0 0 0 0 0 0 0 0 0 0 0 0 0 0 0 0 0 0 0 0 0 0 0 0 0 0 0 0 0 0 0 0 0 0 0 0 0 0 0 0 0 0 0 0 0 0 0 0 0 0 0 0 0 0 0 0 0 0 0 0 0 0 0 0 0 0 0 0 0 0 0 0 0 0 0 0 0 0 0 0 
0 0 1 0 0 1 0 0 1 0 0 1 0 1 1 0 1 1 0 0 1 0 0 1 0 1 1 0 0 1 0 1 1 0 0 1 0 1 1 
0.136346 0.125545 0.125569 713.966161 726.000468 0.054950 0.000000 0
0 0 0 0 0 0 0 0 0 0 0 0 0 0 0 0 0 0 0 0 0 0 0 0 0 0 0 0 0 0 0 0 0 0 0 0 0 0 0 0 0 0 0 0 0 0 0 0 0 0 0 0 0 0 0 0 0 0 0 0 0 0 0 0 0 0 0 0 0 0 0 0 0 0 0 0 0 0 0 0 0 0 0 0 0 0 0 0 0 0 0 0 0 0 0 0 0 0 0 0 
0 0 1 0 0 1 0 1 1 0 1 1 0 0 1 0 0 1 0 0 1 0 0 1 0 0 1 0 0 1 0 1 1 0 1 1 0 0 1 
0.203063 0.180646 0.180800 713.374772 572.594207 0.757825 0.000000 0
2 2 2 2 2 2 0 2 2 2 2 2 0 2 0 2 2 2 2 2 2 0 0 2 2 0 2 2 2 0 2 0 2 2 2 2 2 0 2 2 2 2 2 2 2 2 2 2 2 0 2 2 0 2 2 2 2 0 2 2 2 2 2 0 2 0 2 2 2 2 2 2 2 0 2 2 0 2 2 2 2 0 0 2 0 2 2 0 2 0 2 2 0 0 2 2 2 2 0 2 
0 0 0 0 0 1 0 0 1 0 0 1 0 0 1 0 0 1 0 0 1 0 0 1 0 0 1 0 1 1 0 1 1 0 0 1 0 0 1 
0.128732 0.403710 0.405856 719.540382 722.299106 0.054761 0.000000 0
0 0 0 0 0 0 0 0 0 0 0 0 0 0 0 0 0 0 0 0 0 0 0 0 0 0 0 0 0 0 0 0 0 0 0 0 0 0 0 0 0 0 0 0 0 0 0 0 0 0 0 0 0 0 0 0 0 0 0 0 0 0 0 0 0 0 0 0 0 0 0 0 0 0 0 0 0 0 0 0 0 0 0 0 0 0 0 0 0 0 0 0 0 0 0 0 0 0 0 0 
0 0 1 0 1 1 0 0 0 0 1 1 0 0 1 0 0 1 0 0 1 0 0 1 0 1 1 0 0 1 0 0 1 0 0 0 0 0 1 
0.091430 0.115707 0.115798 729.359688 742.065387 0.024173 0.000000 0
0 0 0 0 0 0 0 0 0 0 0 0 0 0 0 0 0 0 0 0 0 0 0 0 0 0 0 0 0 0 0 0 0 0 0 0 0 0 0 0 0 0 0 0 0 0 0 0 0 0 0 0 0 0 0 0 0 0 0 0 0 0 0 0 0 0 0 0 0 0 0 0 0 0 0 0 0 0 0 0 0 0 0 0 0 0 0 0 0 0 0 0 0 0 0 0 0 0 0 0 
0 0 1 0 1 1 0 0 1 0 0 1 0 1 1 0 0 1 0 1 1 0 0 1 0 0 1 0 0 1 0 0 1 0 0 1 0 0 1 
0.087631 0.087935 0.087943 734.036356 745.270718 0.024048 0.000000 0
0 0 0 0 0 0 0 0 0 0 0 0 0 0 0 0 0 0 0 0 0 0 0 0 0 0 0 0 0 0 0 0 0 0 0 0 0 0 0 0 0 0 0 0 0 0 0 0 0 0 0 0 0 0 0 0 0 0 0 0 0 0 0 0 0 0 0 0 0 0 0 0 0 0 0 0 2 0 0 0 0 0 0 0 0 0 0 0 0 0 0 0 0 0 0 0 0 0 0 0 
0 1 1 0 0 1 0 0 1 0 1 1 0 0 1 0 0 1 0 0 1 0 0 1 0 0 1 0 0 1 0 0 1 0 0 1 0 0 1 
0.093133 0.093692 0.093705 713.789693 721.941681 0.026251 0.000000 0
0 0 0 0 0 0 0 0 0 0 0 0 0 0 0 0 0 0 0 0 0 0 0 0 0 0 0 0 0 0 0 0 0 0 0 0 0 0 0 0 0 0 0 0 0 0 0 0 0 0 0 0 0 0 0 0 0 0 0 0 0 0 0 0 0 0 0 0 0 0 0 0 0 0 0 0 0 0 0 0 0 0 0 0 0 0 0 0 0 0 0 0 0 0 0 0 0 0 0 0 
0 1 1 0 0 1 0 0 1 0 0 1 0 1 1 0 0 1 0 1 1 0 1 1 0 0 1 0 1 1 0 1 1 0 0 1 0 0 1 
0.123439 0.114651 0.114667 708.315100 713.950737 0.056584 0.000000 0
0 0 0 0 0 0 0 0 0 0 2 0 0 0 0 0 0 0 0 0 0 0 0 0 0 0 0 0 0 0 0 0 0 0 0 0 0 0 0 0 0 0 0 0 0 0 0 0 0 0 0 0 0 0 0 0 0 0 0 0 0 0 0 0 0 0 0 0 0 0 0 0 0 0 0 0 0 0 0 0 0 0 0 0 0 0 0 0 0 0 0 0 0 0 0 0 0 0 0 0 
0 0 1 0 0 1 0 1 1 0 0 1 0 0 1 0 0 1 0 0 1 0 0 1 0 0 1 0 0 1 0 1 1 0 0 1 0 0 1 
0.292250 0.209362 0.209460 694.311547 443.566526 0.813565 0.000000 0
0 2 0 2 2 0 2 2 2 0 2 2 2 2 2 0 2 2 2 0 2 2 0 0 2 0 0 2 2 2 2 2 2 2 2 0 0 2 2 0 0 0 0 0 0 0 0 2 2 2 2 2 2 0 2 0 2 0 0 0 2 2 2 2 0 0 0 0 0 2 2 0 2 0 2 2 0 2 0 0 2 2 2 2 2 0 2 0 2 0 0 2 0 2 2 0 2 2 2 2 
0 0 1 0 0 1 0 0 1 0 1 1 0 1 1 0 0 1 0 0 1 0 0 0 0 1 1 0 0 1 0 0 1 0 0 1 0 1 1 
0.252386 0.191264 0.191341 697.669022 590.861108 0.749911 0.000000 0
0 2 0 2 2 0 2 2 2 2 2 2 2 2 2 0 2 0 2 0 2 2 2 2 2 2 2 0 0 2 0 2 2 2 0 2 2 2 2 2 2 2 2 2 2 2 2 0 2 0 0 2 0 2 0 2 2 2 2 2 2 2 2 2 2 0 2 2 2 2 0 2 2 2 2 2 2 2 0 2 2 2 2 2 2 2 2 2 2 0 2 2 2 0 2 2 2 2 2 2 
0 0 1 0 0 1 0 0 1 0 0 1 0 0 1 0 0 1 0 0 1 0 0 1 0 0 1 0 1 1 0 0 1 0 1 1 0 0 1 
0.232796 0.194561 0.194713 699.562871 617.031829 0.657599 0.000000 0
2 2 2 2 2 2 2 2 2 2 2 2 2 2 2 2 2 2 2 2 2 2 2 2 2 0 2 0 2 2 2 2 2 2 2 2 2 0 2 2 2 2 2 2 2 2 2 2 0 2 0 2 0 0 2 2 2 2 2 2 2 2 2 2 0 2 2 2 2 2 2 2 2 0 2 2 2 2 2 2 2 2 2 2 2 2 2 2 2 2 2 0 2 2 2 2 2 2 2 0 
0 1 1 0 1 1 0 0 1 0 1 1 0 0 1 0 0 0 0 0 1 0 1 1 0 0 1 0 1 1 0 1 1 0 0 0 0 0 1 
0.124968 0.311647 0.311971 706.505977 722.283638 0.046604 0.000000 0
0 0 0 0 0 0 0 0 0 0 0 0 0 0 0 0 0 0 0 0 0 0 0 0 0 0 0 0 0 0 0 0 0 0 0 0 0 0 0 0 0 0 0 0 0 0 0 0 0 0 0 0 0 0 0 0 0 0 0 0 0 0 0 0 0 0 0 0 0 0 0 0 0 0 0 0 0 0 0 0 0 0 0 0 0 0 0 0 0 0 0 0 0 0 0 0 0 0 0 0 
0 0 1 0 0 1 0 0 1 0 1 1 0 0 1 0 0 1 0 0 1 0 0 1 0 0 1 0 0 1 0 0 1 0 0 1 0 0 1 
0.097136 0.136795 0.136919 714.251735 730.465884 0.094948 0.000000 0
0 0 0 0 0 0 0 0 0 0 0 0 0 0 0 0 0 0 0 0 0 0 0 0 0 0 0 0 0 0 0 0 0 0 0 0 0 0 0 0 0 0 0 0 0 0 0 0 0 0 0 0 0 0 0 0 0 0 0 0 0 0 0 0 0 0 0 0 0 0 0 0 0 0 0 0 0 0 0 0 0 0 0 0 0 0 0 0 0 0 0 0 0 0 0 0 0 0 0 0 
0 0 1 0 0 1 0 0 1 0 1 1 0 0 1 0 0 1 0 0 1 0 0 1 0 1 1 0 0 1 0 0 1 0 0 1 0 0 1 
0.096138 0.111762 0.111844 716.366662 731.535814 0.046981 0.000000 0
0 0 0 0 0 0 0 0 0 0 0 0 0 0 0 0 0 0 0 0 0 0 0 0 0 0 0 0 0 0 0 0 0 0 0 0 0 0 0 0 0 0 0 0 0 0 0 0 0 0 0 0 0 0 0 0 0 0 0 0 0 0 0 0 0 0 0 0 0 0 0 0 0 0 0 0 0 0 0 0 0 0 0 0 0 0 0 0 0 0 0 0 0 0 0 0 0 0 0 0 
0 0 1 0 0 1 0 1 1 0 0 1 0 0 1 0 0 1 0 1 1 0 0 1 0 0 1 0 0 1 0 0 1 0 0 1 0 0 1 
0.123039 0.117409 0.117437 714.354685 728.126755 0.087561 0.000000 0
0 0 0 0 0 0 0 0 0 0 0 0 0 0 0 0 0 0 0 0 0 0 0 0 0 0 0 0 0 0 0 2 0 0 0 0 0 0 0 0 0 0 0 0 0 0 0 0 0 0 0 0 0 0 0 0 0 0 0 0 0 0 0 0 0 0 0 0 0 0 0 0 0 0 0 0 0 0 0 0 0 0 0 0 0 0 0 0 2 0 0 0 0 0 0 0 0 0 0 0 
0 0 1 0 1 1 0 0 1 0 0 1 0 0 1 0 1 1 0 0 1 0 1 1 0 1 1 0 0 1 0 0 1 0 0 1 0 0 1 
0.272174 0.194005 0.194093 707.622303 474.989965 0.856573 0.000000 0
0 0 0 2 2 2 2 0 2 2 2 2 0 2 2 0 2 2 2 2 2 0 2 0 0 0 2 2 2 0 0 2 0 0 0 2 2 2 2 2 0 2 2 2 0 2 2 0 2 0 0 2 0 0 0 2 0 2 2 2 2 2 0 2 0 0 2 2 2 0 0 2 2 2 0 2 2 0 2 0 0 2 0 0 2 2 2 2 2 2 2 2 2 2 2 2 2 0 2 2 
0 0 1 0 0 1 0 0 1 0 0 1 0 0 1 0 0 1 0 1 1 0 0 1 0 0 0 0 0 1 0 0 1 0 0 1 0 0 1 
0.211295 0.159294 0.159348 714.443871 552.181067 0.766178 0.000000 0
2 2 2 0 0 2 0 2 2 2 2 2 2 0 2 2 2 2 2 0 2 0 2 2 2 2 2 0 0 0 2 2 0 2 2 2 2 2 0 2 0 0 2 0 2 2 2 2 0 2 0 2 2 0 2 2 0 0 0 2 2 0 0 2 0 2 2 2 0 2 2 2 2 0 2 2 2 2 2 0 2 2 2 2 2 0 2 2 2 0 2 2 0 2 2 2 2 2 2 2 
0 0 1 0 1 1 0 0 1 0 0 1 0 1 1 0 0 1 0 0 1 0 1 1 0 1 1 0 0 1 0 0 1 0 0 1 0 0 1 
0.131181 0.119987 0.120008 721.944562 732.996798 0.051479 0.000000 0
0 0 0 0 0 0 0 0 0 0 0 0 0 0 0 0 0 0 0 0 0 0 0 0 0 0 2 0 0 0 0 0 0 0 0 0 0 0 0 0 0 0 0 0 0 0 0 0 0 0 0 0 0 0 0 0 0 0 0 0 0 0 0 0 0 0 0 0 0 0 0 0 0 0 0 0 0 0 0 0 2 0 0 0 0 0 0 0 0 0 0 0 0 0 0 0 0 0 0 0 
0 0 1 0 1 1 0 0 1 0 0 1 0 0 1 0 0 1 0 0 1 0 1 1 0 0 1 0 1 1 0 0 1 0 0 1 0 1 1 
0.248160 0.186610 0.186743 714.428915 368.050700 0.699477 0.000000 0
0 0 0 0 0 0 0 0 0 0 0 0 2 0 0 2 2 2 0 0 2 0 0 2 2 0 0 0 0 0 2 0 0 2 0 0 0 0 0 0 2 0 2 2 2 2 2 0 2 2 0 0 0 2 0 0 0 0 2 0 0 0 2 2 0 2 0 0 0 0 0 0 2 0 2 0 0 0 2 2 0 2 0 0 2 0 0 0 2 0 0 0 0 0 2 0 0 2 2 0 
0 0 1 0 1 1 0 0 0 0 1 0 0 1 0 0 1 1 0 0 1 0 0 1 0 0 1 0 0 1 0 1 1 0 0 1 0 0 1 
0.100736 0.098878 0.098890 729.555693 741.637120 0.023860 0.000000 0
0 0 0 0 0 0 0 0 0 0 0 0 0 0 0 0 0 0 0 0 0 0 0 0 0 0 0 0 0 0 0 0 0 0 0 0 0 0 0 0 0 0 0 0 0 0 0 0 0 0 0 0 0 0 0 0 0 0 0 0 0 0 0 0 0 0 0 0 0 0 0 0 0 0 0 0 0 0 0 0 0 0 0 0 0 0 0 0 0 0 0 0 0 0 0 0 0 0 0 0 
0 0 1 0 1 1 0 0 1 0 0 1 0 1 1 0 0 1 0 0 1 0 0 1 0 1 1 0 0 1 0 1 1 0 0 1 0 1 1 
0.089230 0.087577 0.087583 734.092185 744.886966 0.049169 0.000000 0
0 0 0 0 0 0 0 0 0 0 0 0 0 0 0 0 0 0 0 0 0 0 0 0 0 0 0 0 0 0 0 0 0 0 0 0 0 0 0 0 0 0 0 0 0 0 0 0 0 0 0 0 0 0 0 0 0 0 0 0 0 0 0 0 0 0 0 0 0 0 0 0 0 0 0 0 0 0 0 0 0 0 0 0 0 0 0 0 0 0 0 0 0 0 0 0 0 0 0 0 
0 1 1 0 0 1 0 0 1 0 0 1 0 0 1 0 0 1 0 0 1 0 0 1 0 0 1 0 1 1 0 1 1 0 1 1 0 0 1 
0.091805 0.089739 0.089746 715.598210 726.753172 0.059922 0.000000 0
0 0 0 0 0 0 0 0 0 0 0 0 0 0 0 0 0 0 0 0 0 0 0 0 0 0 0 0 0 0 0 0 0 0 0 0 0 0 0 0 0 0 0 0 0 0 0 0 0 0 0 0 0 0 0 0 0 0 0 0 0 0 0 0 0 0 0 0 0 0 0 0 0 0 0 2 0 0 0 0 0 0 0 0 0 0 0 0 0 0 0 0 0 0 0 0 0 0 0 0 
0 0 1 0 1 1 0 0 1 0 0 1 0 1 1 0 0 1 0 0 1 0 0 1 0 0 1 0 0 1 0 0 1 0 1 1 0 1 1 
0.106643 0.101920 0.101931 711.769034 720.904247 0.040849 0.000000 0
0 0 0 0 0 0 0 0 0 0 0 0 0 0 0 0 2 0 0 0 0 0 0 0 0 0 0 0 0 0 0 0 0 0 0 0 0 0 0 0 0 0 0 0 0 0 0 0 0 0 0 0 0 0 0 0 0 0 0 0 0 0 0 0 0 0 0 0 0 0 0 0 0 0 0 0 0 0 0 0 0 0 0 0 0 0 0 0 0 0 0 0 0 0 0 0 0 0 0 0 
0 0 1 0 0 1 0 0 1 0 1 1 0 0 1 0 0 1 0 1 1 0 0 1 0 0 1 0 0 1 0 0 1 0 0 1 0 1 1 
0.257534 0.185942 0.186022 699.283181 463.411768 0.815003 0.000000 0
2 2 2 0 2 2 2 2 2 0 2 2 0 2 2 2 0 2 0 2 2 0 2 2 2 0 0 0 2 0 0 2 2 2 0 2 2 2 2 2 2 0 2 0 0 2 0 2 2 2 0 0 0 2 0 2 2 2 2 2 2 2 2 0 0 2 0 2 2 2 2 2 0 2 2 2 2 2 0 0 0 2 0 0 2 2 2 0 0 2 0 2 2 2 0 2 2 2 0 2 
0 0 1 0 0 1 0 1 1 0 0 1 0 0 0 0 0 1 0 0 1 0 0 1 0 1 1 0 0 1 0 0 1 0 0 0 0 0 1 
0.144770 0.129805 0.129828 706.653065 714.033041 0.052739 0.000000 0
0 0 0 2 0 0 0 0 0 0 0 0 0 0 0 0 0 0 0 0 0 0 0 0 0 0 0 0 0 0 0 0 0 0 0 0 0 0 0 0 0 0 0 0 0 0 0 0 0 0 0 0 0 0 0 0 0 0 0 0 0 0 0 0 0 0 0 0 0 0 0 0 0 0 0 0 0 0 0 0 0 0 0 0 0 0 0 0 0 0 0 0 0 0 0 0 0 0 0 0 
0 0 1 0 0 1 0 0 1 0 1 1 0 1 1 0 0 1 0 1 1 0 0 1 0 1 1 0 1 1 0 0 1 0 0 1 0 0 1 
0.145482 0.132994 0.133042 708.381107 717.406963 0.025753 0.000000 0
0 0 0 0 0 0 0 0 0 0 0 0 0 0 0 0 0 0 0 0 0 0 0 0 0 0 0 0 0 0 0 0 0 0 0 0 0 0 0 0 0 0 0 0 0 0 0 0 0 0 0 0 0 0 0 0 0 0 0 0 0 0 0 0 0 0 0 0 0 0 0 0 0 0 0 0 0 0 0 0 0 0 0 0 0 0 0 0 0 0 0 0 0 0 0 0 0 0 0 0 
0 0 1 0 0 1 0 0 1 0 0 1 0 0 1 0 0 1 0 0 1 0 0 1 0 0 1 0 1 1 0 1 1 0 1 1 0 1 1 
0.109525 0.148989 0.149162 712.367599 728.041985 0.054352 0.000000 0
0 0 0 0 0 0 0 0 0 0 0 0 0 0 0 0 0 0 0 0 0 0 0 0 0 0 0 0 0 0 0 0 0 0 0 0 0 0 0 0 0 0 0 0 0 0 0 0 0 0 0 0 0 0 0 0 0 0 0 0 0 0 0 0 0 0 0 0 0 0 0 0 0 0 0 0 0 0 0 0 0 0 0 0 0 0 0 0 0 0 0 0 0 0 0 0 0 0 0 0 
0 1 1 0 1 1 0 0 1 0 1 1 0 1 1 0 0 1 0 0 1 0 0 1 0 0 1 0 0 1 0 1 1 0 0 1 0 0 1 
0.098687 0.390233 0.391312 718.017932 734.805253 0.059703 0.000000 0
0 0 0 0 0 0 0 0 0 0 0 0 0 0 0 0 0 0 0 0 0 0 0 0 0 0 0 0 0 0 0 0 0 0 0 0 0 0 0 0 0 0 0 0 0 0 0 0 0 0 0 0 0 0 0 0 0 0 0 0 0 0 0 0 0 0 0 0 0 0 0 0 0 0 0 0 0 0 0 0 0 0 0 0 0 0 0 0 0 0 0 0 0 0 0 0 0 0 0 0 
0 1 1 0 0 1 0 0 1 0 0 1 0 0 1 0 0 1 0 0 1 0 0 1 0 0 1 0 0 1 0 0 1 0 0 1 0 0 1 
0.109692 0.127885 0.127925 721.615587 735.187047 0.052270 0.000000 0
0 0 0 0 0 0 0 0 0 0 0 0 0 0 0 0 0 0 0 0 0 0 0 0 0 0 0 0 0 0 0 0 0 0 0 0 0 0 0 0 0 0 0 0 0 0 0 0 0 0 0 0 0 0 0 0 0 0 0 0 0 0 0 0 0 0 0 0 0 0 0 0 0 0 0 0 0 0 0 0 0 0 0 0 0 0 0 0 0 0 0 0 0 0 0 0 0 0 0 0 
0 0 1 0 0 1 0 1 1 0 1 1 0 0 1 0 0 1 0 0 1 0 0 1 0 0 1 0 1 1 0 0 1 0 0 1 0 0 1 
0.104980 0.101799 0.101815 724.157396 735.914874 0.024626 0.000000 0
0 0 0 0 0 0 0 0 0 0 0 0 0 0 0 0 0 0 0 0 0 0 0 0 0 0 0 0 0 0 0 0 0 0 0 0 0 0 0 0 0 0 0 0 0 0 0 0 0 0 0 0 0 0 0 0 0 0 0 0 0 0 0 0 0 0 0 0 0 0 0 0 0 0 0 0 0 0 0 0 0 0 0 0 0 0 0 0 0 0 0 0 0 0 0 0 0 0 0 0 
0 0 1 0 0 1 0 0 1 0 0 1 0 0 1 0 0 1 0 0 1 0 0 1 0 0 1 0 0 1 0 0 1 0 0 1 0 1 1 
0.118338 0.110943 0.110958 723.022875 734.223190 0.048166 0.000000 0
0 0 0 0 0 0 0 0 0 0 0 0 0 0 0 0 0 0 0 0 0 0 0 0 0 0 0 0 0 0 0 0 0 0 0 0 0 0 0 0 0 0 0 0 0 0 0 0 0 0 0 0 0 0 0 0 0 0 0 0 0 0 0 0 0 0 0 0 0 0 0 0 0 0 0 0 0 0 0 0 0 0 0 0 0 0 0 0 0 0 0 0 0 0 0 0 0 0 0 0 
0 0 1 0 0 1 0 1 1 0 1 1 0 0 1 0 0 1 0 0 1 0 0 1 0 0 1 0 0 1 0 0 1 0 0 1 0 0 1 
0.105836 0.100882 0.100893 726.338405 737.376340 0.060813 0.000000 0
0 0 0 0 0 0 0 0 0 0 0 0 0 0 0 0 0 0 0 0 0 0 0 0 0 0 0 0 0 0 0 0 0 0 0 0 0 0 0 0 0 0 0 0 0 0 0 0 0 0 0 0 0 0 0 0 0 0 0 0 0 0 0 0 0 0 0 0 0 0 0 0 0 0 0 0 0 0 0 0 0 0 0 0 0 0 0 0 0 0 0 0 0 0 0 0 0 0 0 0 
0 1 1 0 0 1 0 0 1 0 0 1 0 0 1 0 0 1 0 1 1 0 0 1 0 0 1 0 0 1 0 0 1 0 0 1 0 1 1 
0.096287 0.093542 0.093550 728.777314 740.602352 0.057294 0.000000 0
0 0 0 0 0 0 0 0 0 0 0 0 0 0 0 0 0 0 0 0 0 0 0 0 0 0 0 0 0 0 0 0 0 0 0 0 0 0 0 0 0 0 0 0 0 0 0 0 0 0 0 0 0 0 0 0 0 0 0 0 0 0 0 0 0 0 0 0 0 0 0 0 0 0 0 0 0 0 0 0 0 0 0 0 0 0 0 0 0 0 0 0 0 0 0 0 0 0 0 0 
0 0 1 0 1 1 0 0 1 0 1 1 0 0 1 0 1 1 0 0 1 0 0 1 0 0 1 0 0 1 0 0 1 0 0 1 0 1 1 
0.107652 0.103063 0.103076 726.956904 735.369130 0.047739 0.000000 0
0 0 0 0 0 0 0 0 0 0 0 0 0 0 0 0 0 0 0 0 0 0 0 0 0 0 0 0 0 0 0 0 0 0 0 0 0 0 0 0 0 0 0 0 0 0 0 0 0 0 0 0 0 0 0 0 0 0 0 0 0 0 0 0 0 0 0 0 0 0 0 0 0 0 0 0 0 0 0 0 0 0 0 0 0 0 0 0 0 0 0 0 0 0 0 0 0 0 0 0 
0 1 1 0 0 1 0 0 1 0 1 1 0 0 1 0 0 1 0 0 1 0 0 1 0 1 1 0 0 1 0 0 1 0 0 1 0 0 1 
0.104390 0.099638 0.099648 729.320626 740.364370 0.047931 0.000000 0
0 0 0 0 0 0 0 0 0 0 0 0 0 0 0 0 0 0 0 0 0 0 0 0 0 0 0 0 0 0 0 0 0 0 0 0 0 0 0 0 0 0 0 0 0 0 0 0 0 0 0 0 0 0 0 0 0 0 0 0 0 0 0 0 0 0 0 0 0 0 0 0 0 0 0 0 0 0 0 0 0 0 0 0 0 0 0 0 0 0 0 0 0 0 0 0 0 0 0 0 
0 0 1 0 0 1 0 0 1 0 0 1 0 1 1 0 0 1 0 1 1 0 1 1 0 0 1 0 1 1 0 1 1 0 0 1 0 0 1 
0.092128 0.090267 0.090273 732.395110 742.366249 0.052016 0.000000 0
0 0 0 0 0 0 0 0 0 0 0 0 0 0 0 0 0 0 0 0 0 0 0 0 0 0 0 0 0 0 0 0 0 0 0 0 0 0 0 0 0 0 0 0 0 0 0 0 0 0 0 0 0 0 0 0 0 0 0 0 0 0 0 0 0 0 0 0 0 0 0 0 0 0 0 0 0 0 0 0 0 0 0 0 0 0 0 0 0 0 0 0 0 0 0 0 0 0 0 0 
0 0 1 0 0 1 0 0 1 0 0 1 0 0 1 0 0 1 0 0 1 0 0 1 0 0 1 0 0 1 0 1 1 0 0 1 0 0 1 
0.101328 0.099602 0.099613 711.124324 726.555154 0.048990 0.000000 0
0 0 0 0 0 0 0 0 0 0 0 0 0 0 0 0 0 0 0 0 0 0 0 0 0 0 0 0 0 0 0 0 0 0 0 0 0 0 0 0 0 0 0 0 0 0 0 0 0 0 0 0 0 0 0 0 0 0 0 0 0 0 0 0 0 0 0 0 0 0 0 0 0 0 0 0 0 0 0 0 0 0 0 0 0 0 0 0 0 0 0 0 0 0 0 0 0 0 0 0 
0 0 1 0 1 1 0 0 0 0 0 1 0 0 1 0 0 1 0 1 1 0 0 1 0 1 1 0 0 1 0 0 1 0 0 1 0 0 1 
0.103407 0.099713 0.099724 712.163512 724.541095 0.048864 0.000000 0
0 0 0 0 0 0 0 0 0 0 0 0 0 0 0 0 0 0 0 0 0 0 0 0 0 0 0 0 0 0 0 0 0 0 0 0 0 0 0 0 0 0 0 0 0 0 0 0 0 0 0 0 0 0 0 0 0 0 0 0 0 0 0 0 0 0 0 0 0 0 0 0 0 0 0 0 0 0 0 0 0 0 0 0 0 0 0 0 0 0 0 0 0 0 0 0 0 0 0 0 
0 0 1 0 0 1 0 0 1 0 0 1 0 0 1 0 0 1 0 0 1 0 0 1 0 0 1 0 1 1 0 0 1 0 0 1 0 1 1 
0.220217 0.161952 0.162012 705.441205 489.014863 0.779572 0.000000 0
2 0 2 2 2 0 2 0 0 2 2 2 2 2 2 2 0 2 0 0 0 0 2 0 2 2 2 2 0 2 0 2 2 2 2 0 2 2 2 2 2 2 0 2 2 2 0 0 0 0 2 0 0 0 0 0 2 0 2 0 2 0 2 2 2 2 2 2 0 0 2 0 0 2 2 0 0 2 0 0 2 2 2 0 2 0 2 2 2 2 0 0 2 2 0 2 0 2 2 2 
0 0 1 0 0 1 0 0 1 0 0 0 0 1 1 0 1 1 0 1 1 0 0 1 0 0 1 0 0 1 0 0 1 0 0 1 0 0 1 
0.121730 0.112088 0.112104 714.741613 723.950239 0.032338 0.000000 0
0 0 0 0 0 0 0 0 0 0 0 0 0 0 0 0 0 0 0 0 0 0 0 0 0 0 0 0 0 0 0 0 0 0 0 0 0 0 0 0 0 0 0 0 0 0 0 0 0 0 0 0 0 0 0 0 0 0 0 0 0 0 0 0 0 0 0 0 0 0 0 0 0 0 0 0 0 0 0 0 0 0 0 0 0 0 0 0 0 0 0 0 0 0 0 0 0 0 0 0 
0 0 1 0 0 1 0 1 1 0 0 1 0 1 1 0 1 1 0 1 1 0 0 1 0 0 1 0 0 1 0 1 1 0 0 1 0 0 1 
0.160253 0.132425 0.132469 715.727864 653.053722 0.666769 0.000000 0
2 2 2 2 2 2 2 2 2 2 2 2 2 2 2 2 2 0 2 0 2 2 2 2 2 2 2 0 2 2 2 2 0 2 2 2 2 2 2 0 2 2 2 2 0 2 2 2 2 2 2 2 2 2 0 2 2 2 2 2 2 2 2 2 2 2 2 2 2 2 0 0 0 2 0 2 2 2 2 2 2 2 0 0 0 2 2 2 2 2 2 2 2 2 2 0 2 2 2 2 
0 0 1 0 0 1 0 1 1 0 0 1 0 1 1 0 0 1 0 1 1 0 1 1 0 1 1 0 0 1 0 1 1 0 0 1 0 0 1 
0.111877 0.128229 0.128325 719.771904 735.427939 0.244274 0.000000 0
0 0 0 0 0 0 0 0 0 0 0 0 2 0 0 2 0 0 0 0 0 2 0 2 0 0 0 0 0 0 0 0 0 0 0 2 2 0 0 2 0 0 0 0 0 2 0 2 0 0 0 0 0 0 2 0 0 0 0 0 2 0 0 0 0 0 0 0 0 2 2 0 0 0 2 0 0 2 0 0 0 2 2 0 0 0 0 0 0 0 0 0 0 0 0 0 2 0 0 0 
0 0 1 0 0 1 0 1 1 0 0 1 0 0 1 0 0 1 0 1 1 0 0 1 0 0 1 0 1 1 0 0 1 0 0 1 0 0 1 
0.098554 0.121873 0.121925 725.043661 740.513919 0.062285 0.000000 0
0 0 0 0 0 0 0 0 0 0 0 0 0 0 0 0 0 0 0 0 0 0 0 0 0 0 0 0 0 0 0 0 0 0 0 0 0 0 0 0 0 0 0 0 0 0 0 0 0 0 0 0 0 0 0 0 0 0 0 0 0 0 0 0 0 0 0 0 0 0 0 0 0 0 0 0 0 0 0 0 0 0 0 0 0 0 0 0 0 0 0 0 0 0 0 0 0 0 0 0 
0 0 1 0 0 1 0 0 1 0 0 1 0 0 1 0 0 1 0 0 1 0 1 1 0 0 1 0 0 1 0 1 1 0 0 1 0 1 1 
0.107180 0.103251 0.103273 729.894749 742.076385 0.052673 0.000000 0
0 0 0 0 0 0 0 0 0 0 0 0 0 0 0 0 0 0 0 0 0 0 0 0 0 0 0 0 0 0 0 0 0 0 0 0 0 0 0 0 0 0 0 0 0 0 0 0 0 0 0 0 0 0 0 0 0 0 0 0 0 0 0 0 0 0 0 0 0 0 0 0 0 0 0 0 0 0 0 0 0 0 0 0 0 0 0 0 0 0 0 0 0 0 0 0 0 0 0 0 
0 1 1 0 0 1 0 1 1 0 0 1 0 0 1 0 1 1 0 0 1 0 1 1 0 0 1 0 1 1 0 0 1 0 0 1 0 1 1 
0.143706 0.118302 0.118326 731.493837 691.497146 0.651573 0.000000 0
2 2 2 2 2 2 2 0 2 2 2 2 2 2 2 2 2 2 2 2 2 2 2 2 0 2 2 2 2 2 2 2 2 2 2 2 2 2 0 0 2 2 0 2 2 2 2 2 2 2 2 2 2 2 2 2 2 2 2 2 2 2 0 2 2 2 2 2 2 2 2 2 2 2 2 2 2 2 2 2 2 2 2 2 0 2 2 2 2 2 0 2 2 2 2 0 2 2 2 2 
0 0 1 0 0 1 0 0 1 0 0 1 0 0 1 0 1 1 0 1 1 0 0 1 0 0 1 0 0 1 0 1 1 0 0 1 0 0 1 
0.102252 0.097097 0.097106 732.393283 742.621290 0.060767 0.000000 0
0 0 0 0 0 0 0 0 0 0 0 0 0 0 0 0 0 0 0 0 0 0 0 0 0 0 0 0 0 0 0 0 0 0 0 0 0 0 0 0 0 0 0 0 0 0 0 0 0 0 0 0 0 0 0 0 0 0 0 0 0 0 0 0 0 0 0 0 0 0 0 0 0 0 0 0 0 0 0 0 0 0 0 0 0 0 0 0 0 0 0 0 0 0 0 0 0 0 0 0 
0 1 1 0 0 1 0 1 1 0 0 1 0 1 1 0 0 1 0 0 1 0 0 1 0 0 1 0 0 1 0 0 1 0 0 1 0 0 1 
0.100442 0.095997 0.096005 731.907318 742.578419 0.056002 0.000000 0
0 0 0 0 0 0 0 0 0 0 0 0 0 0 0 0 0 0 0 0 0 0 0 0 0 0 0 0 0 0 0 0 0 0 0 0 0 0 0 0 0 0 0 0 0 0 0 0 0 0 0 0 0 2 0 0 0 0 0 0 0 0 0 0 0 0 2 0 0 0 0 0 0 0 0 0 0 0 0 0 0 0 0 0 0 0 0 0 0 0 0 0 0 0 0 0 0 0 0 0 
0 1 1 0 0 1 0 1 1 0 0 1 0 0 1 0 0 1 0 0 1 0 0 1 0 0 1 0 1 1 0 1 1 0 0 1 0 0 1 
0.095309 0.092587 0.092595 731.429257 743.627279 0.045790 0.000000 0
0 0 0 0 0 0 0 0 0 0 0 0 0 0 0 0 0 0 0 0 0 0 0 0 0 0 0 0 0 0 0 0 0 0 0 0 0 0 0 0 0 0 0 0 0 0 0 0 0 0 0 0 0 0 0 0 0 0 0 0 0 0 0 0 0 0 0 0 0 0 0 0 0 0 0 0 0 0 0 0 0 0 0 0 0 0 0 0 0 0 0 0 0 0 0 0 0 0 0 0 
0 0 1 0 0 1 0 0 1 0 0 1 0 0 1 0 1 1 0 0 1 0 0 1 0 0 1 0 1 1 0 0 1 0 1 1 0 0 1 
0.121853 0.112816 0.112832 725.996239 738.062595 0.059621 0.000000 0
0 0 0 0 0 0 0 0 0 0 0 0 0 0 0 0 0 0 0 0 0 0 0 0 0 0 0 0 0 0 0 0 0 0 0 0 0 0 0 0 0 0 0 0 0 0 0 0 0 0 0 0 0 0 0 0 0 0 0 0 0 0 0 0 0 0 0 0 0 0 0 0 0 0 0 0 0 0 0 0 0 0 0 0 0 0 0 0 0 0 0 0 0 0 0 0 0 0 0 0 
0 0 1 0 0 1 0 1 1 0 0 1 0 0 1 0 0 1 0 0 1 0 0 1 0 0 1 0 1 1 0 1 1 0 1 1 0 0 1 
0.228455 0.166324 0.166389 718.496941 465.967175 0.753648 0.000000 0
2 0 0 2 2 2 2 0 0 2 0 2 0 2 2 0 0 0 2 2 2 2 2 0 0 0 2 0 0 0 0 0 0 2 2 2 2 0 0 2 0 0 2 2 2 0 2 2 2 2 0 2 2 2 2 0 2 2 2 0 0 0 0 2 2 0 2 0 0 0 0 0 2 2 2 0 0 2 0 0 2 0 2 0 0 0 2 2 2 0 2 0 2 2 2 2 2 0 2 2 
0 0 1 0 0 1 0 0 1 0 0 1 0 0 0 0 0 1 0 0 0 0 0 1 0 0 1 0 1 1 0 1 1 0 0 1 0 1 1 
0.117836 0.109543 0.109556 727.624786 735.099814 0.024100 0.000000 0
0 0 0 0 0 0 0 0 0 0 0 0 0 0 0 0 0 0 0 0 0 0 0 0 0 0 0 0 0 0 0 0 0 0 0 0 0 0 0 0 0 0 0 0 0 0 0 0 0 0 0 0 0 0 0 0 0 0 0 0 0 0 0 0 0 0 0 0 0 0 0 0 0 0 0 0 0 0 0 0 0 0 0 0 0 0 0 0 0 0 0 0 0 0 0 0 0 0 0 0 
0 0 1 0 0 1 0 0 1 0 0 1 0 0 1 0 0 1 0 0 1 0 0 1 0 1 1 0 1 1 0 1 1 0 1 1 0 0 1 
0.308194 0.214434 0.214550 690.043348 302.516662 0.635176 0.000000 0
0 0 0 0 0 2 0 0 0 0 0 0 0 0 0 2 0 0 0 2 0 0 0 0 0 0 0 0 2 0 0 0 0 0 0 2 0 0 2 0 2 0 0 0 0 2 2 0 2 0 0 2 2 0 0 0 0 0 2 0 0 0 2 2 0 0 2 0 0 0 2 0 0 0 2 0 0 0 0 0 0 0 0 0 0 0 0 0 0 2 2 0 0 0 0 0 0 0 0 0 
0 1 1 0 0 1 0 0 1 0 0 1 0 0 0 0 0 0 0 0 1 0 1 1 0 0 0 0 0 1 0 0 1 0 0 0 0 0 1 
0.112649 0.109207 0.109220 708.359381 724.424277 0.050048 0.000000 0
0 0 0 0 0 0 0 0 0 0 0 0 0 0 0 0 0 0 0 0 0 0 0 0 0 0 0 0 0 0 0 0 0 0 0 0 0 0 0 0 0 0 0 0 0 0 0 0 0 0 0 0 0 0 0 0 0 0 0 0 0 0 0 0 0 0 0 0 0 0 0 0 0 0 0 0 0 0 0 0 0 0 0 0 0 0 0 0 0 0 0 0 0 0 0 0 0 0 0 0 
0 0 1 0 0 1 0 0 1 0 0 1 0 0 1 0 1 1 0 0 1 0 0 1 0 0 1 0 0 1 0 0 1 0 0 1 0 0 1 
0.108888 0.103236 0.103248 714.989573 726.737767 0.042766 0.000000 0
0 0 0 0 0 0 0 0 0 0 0 0 0 0 0 0 0 0 0 0 0 0 0 0 0 0 0 0 0 0 0 0 0 0 0 0 0 0 0 0 0 0 0 0 0 0 0 0 0 0 0 0 0 0 0 0 0 0 0 0 0 0 0 0 0 0 0 0 0 0 0 0 0 0 0 0 0 0 0 0 0 0 0 0 0 0 0 0 0 0 0 0 0 0 0 0 0 0 0 0 
0 0 1 0 0 1 0 0 1 0 1 1 0 1 1 0 1 1 0 1 1 0 1 1 0 0 1 0 0 1 0 0 1 0 0 1 0 0 1 
0.111084 0.104490 0.104508 719.934417 730.755938 0.243543 0.000000 0
0 2 0 0 0 0 0 0 0 0 0 2 0 0 0 2 0 0 0 0 0 0 0 2 0 0 0 0 0 2 0 0 0 0 0 0 0 0 0 0 0 0 2 0 0 0 2 0 0 2 0 0 0 0 0 2 0 0 2 0 0 0 0 0 0 0 0 0 2 0 0 2 0 0 0 0 0 0 2 0 0 0 2 0 2 2 0 2 0 0 0 0 0 0 2 0 0 0 2 0 
0 1 1 0 0 1 0 1 1 0 0 1 0 0 1 0 0 1 0 0 1 0 1 1 0 1 1 0 1 1 0 0 1 0 0 1 0 0 1 
0.110806 0.124588 0.124667 721.036874 734.489554 0.054152 0.000000 0
0 0 0 0 0 0 0 0 0 0 0 0 0 0 0 0 0 0 0 0 0 0 0 0 0 0 0 0 0 0 0 0 0 0 0 0 0 0 0 0 0 0 0 0 0 0 0 0 0 0 0 0 0 0 0 0 0 0 0 0 0 0 0 0 0 0 0 0 0 0 0 0 0 0 0 0 0 0 0 0 0 0 0 0 0 0 0 0 0 0 0 0 0 0 0 0 0 0 0 0 
0 0 1 0 1 1 0 0 1 0 0 1 0 1 1 0 1 1 0 0 1 0 0 1 0 0 1 0 0 1 0 0 1 0 1 1 0 0 1 
0.116818 0.348759 0.349400 719.272865 737.803868 0.055386 0.000000 0
0 0 0 0 0 0 0 0 0 0 0 0 0 0 0 0 0 0 0 0 0 0 0 0 0 0 0 0 0 0 0 0 0 0 0 0 0 0 0 0 0 0 0 0 0 0 0 0 0 0 0 0 0 0 0 0 0 0 0 0 0 0 0 0 0 0 0 0 0 0 0 0 0 0 0 0 0 0 0 0 0 0 0 0 0 0 0 0 0 0 0 0 0 0 0 0 0 0 0 0 
0 1 1 0 1 1 0 0 1 0 0 1 0 1 1 0 0 1 0 0 1 0 0 1 0 0 1 0 0 1 0 1 1 0 1 1 0 0 1 
0.110011 0.128301 0.128411 725.712679 742.631721 0.046913 0.000000 0
0 0 0 0 0 0 0 0 0 0 0 0 0 0 0 0 0 0 0 0 0 0 0 0 0 0 0 0 0 0 0 0 0 0 0 0 0 0 0 0 0 0 0 0 0 0 0 0 0 0 0 0 0 0 0 0 0 0 0 0 0 0 0 0 0 0 0 0 0 0 0 0 0 0 0 0 0 0 0 0 0 0 0 0 0 0 0 0 0 0 0 0 0 0 0 0 0 0 0 0 
0 0 1 0 0 1 0 0 1 0 0 1 0 0 1 0 0 1 0 0 1 0 0 1 0 1 1 0 0 1 0 0 1 0 0 1 0 0 1 
0.104312 0.100051 0.100077 733.585845 746.342044 0.258406 0.000000 0
0 0 0 0 2 0 2 0 0 0 0 0 0 0 0 2 0 0 0 0 0 0 0 0 0 0 2 0 0 0 0 2 0 2 0 0 0 0 0 0 0 0 2 0 0 2 0 2 0 2 2 0 0 0 0 2 0 0 0 0 0 2 0 2 2 0 0 0 0 0 0 0 0 0 0 0 0 0 0 2 0 0 0 0 0 2 2 0 0 0 0 0 0 2 0 0 2 0 2 0 
0 1 1 0 0 1 0 0 1 0 0 1 0 0 1 0 0 1 0 0 1 0 0 1 0 0 1 0 0 1 0 1 1 0 1 1 0 0 1 
0.106160 0.098486 0.098497 737.151810 747.057816 0.045259 0.000000 0
0 0 0 0 0 0 0 0 0 0 0 0 0 0 0 0 0 0 0 0 0 0 0 0 0 0 0 0 0 0 0 0 0 0 0 0 0 0 0 0 0 0 0 0 0 0 0 0 0 0 0 0 0 0 0 0 0 0 0 0 0 0 0 0 0 0 0 0 0 0 0 0 0 0 0 0 0 0 0 0 0 0 0 0 0 0 0 0 0 0 0 0 0 0 0 0 0 0 0 0 
0 0 1 0 1 1 0 0 1 0 1 1 0 1 1 0 0 1 0 0 1 0 1 1 0 1 1 0 0 1 0 0 1 0 0 1 0 0 1 
0.091830 0.089161 0.089167 737.531800 747.628785 0.086836 0.000000 0
0 0 0 0 0 0 0 0 0 0 0 0 0 0 0 0 0 0 0 0 0 0 0 0 0 0 0 0 0 0 0 0 0 0 0 0 0 0 0 0 0 0 0 0 0 0 0 0 0 0 0 0 0 0 0 0 0 0 0 0 0 0 0 0 0 0 0 0 0 0 0 0 0 0 0 0 0 0 0 0 0 0 0 0 0 0 0 0 0 0 0 0 0 0 0 0 0 0 0 0 
0 1 1 0 0 1 0 1 1 0 1 1 0 0 1 0 1 1 0 0 1 0 0 1 0 0 1 0 0 1 0 0 1 0 1 1 0 0 1 
0.090244 0.088020 0.088026 736.425958 747.372619 0.054163 0.000000 0
0 0 0 0 0 0 0 0 0 0 0 0 0 0 0 0 0 0 0 0 0 0 0 0 0 0 0 0 0 0 0 0 0 0 0 0 0 0 0 0 0 0 0 0 0 0 0 0 0 0 0 0 0 0 0 0 0 0 0 0 0 0 0 0 0 0 0 0 0 0 0 0 0 0 0 0 0 0 0 0 0 0 0 0 0 0 0 0 0 0 0 0 0 0 0 0 0 0 0 0 
0 1 1 0 0 1 0 0 1 0 0 1 0 0 1 0 0 1 0 0 1 0 0 1 0 0 1 0 1 1 0 0 1 0 0 1 0 1 1 
0.091469 0.089071 0.089078 734.206365 745.844693 0.071771 0.000000 0
0 0 0 0 0 0 0 0 0 0 0 0 0 0 0 0 0 0 0 0 0 0 0 0 0 0 0 0 0 0 0 0 0 0 0 0 0 0 0 0 0 0 0 0 0 0 0 0 0 0 0 0 0 0 0 0 0 0 0 0 0 0 0 0 0 0 0 0 0 0 0 0 0 0 0 0 0 0 0 0 0 0 0 0 0 0 0 0 0 0 0 0 0 0 0 0 0 0 0 0 
0 0 1 0 0 1 0 0 1 0 0 1 0 0 1 0 0 1 0 0 1 0 1 1 0 1 1 0 1 1 0 0 1 0 0 1 0 0 1 
0.108166 0.102392 0.102404 729.010469 739.600954 0.046935 0.000000 0
0 0 0 0 0 0 0 0 0 0 0 0 0 0 0 0 0 0 0 0 0 0 0 0 0 0 0 0 0 0 0 0 0 0 0 0 0 0 0 0 0 0 0 0 0 0 0 0 0 0 0 0 0 0 0 0 0 0 0 0 0 0 0 0 0 0 0 0 0 0 0 0 0 0 0 0 0 0 0 0 0 0 0 0 0 0 0 0 0 0 0 0 0 0 0 0 0 0 0 0 
0 1 1 0 0 1 0 0 1 0 1 1 0 0 1 0 1 1 0 0 1 0 0 1 0 1 1 0 0 1 0 1 1 0 1 1 0 0 1 
0.212140 0.159728 0.159781 721.549773 585.337432 0.756441 0.000000 0
2 0 2 2 2 2 0 2 2 2 2 0 2 2 2 0 0 2 2 2 2 2 2 2 2 2 0 0 2 2 2 2 2 0 2 2 2 2 2 2 2 2 2 2 0 2 0 2 2 2 2 2 2 0 0 2 2 2 2 2 0 2 2 2 2 0 2 0 2 0 2 2 0 0 2 0 2 2 0 2 2 2 2 2 0 2 2 2 2 2 2 2 2 2 2 0 2 2 2 2 
0 1 1 0 0 1 0 0 1 0 0 1 0 0 1 0 0 1 0 0 1 0 0 1 0 1 0 0 0 1 0 1 1 0 1 1 0 0 1 
0.123761 0.113612 0.113626 726.862978 732.819817 0.057956 0.000000 0
0 0 0 0 0 0 0 0 0 0 0 0 0 0 0 0 0 0 0 0 0 0 0 0 0 0 0 0 0 0 0 0 0 0 0 0 0 0 0 0 0 0 0 0 0 0 0 0 0 0 0 0 0 0 0 0 0 0 0 0 0 0 0 0 0 0 0 0 0 0 0 0 0 0 0 0 0 0 0 0 0 0 0 0 0 0 0 0 0 0 0 0 0 0 0 0 0 0 0 0 
0 1 1 0 0 1 0 1 1 0 1 1 0 0 1 0 1 1 0 1 1 0 1 1 0 0 1 0 1 1 0 1 1 0 0 1 0 0 1 
0.244865 0.183379 0.183445 728.601323 641.425432 0.708671 0.000000 0
2 2 2 2 2 2 2 2 2 2 2 2 2 2 2 0 2 2 2 2 2 0 0 0 2 2 2 2 2 2 2 2 2 2 2 0 2 2 0 2 2 2 2 2 2 2 2 2 2 2 2 2 2 2 2 2 2 2 0 2 2 2 2 2 2 2 2 2 2 2 2 2 2 2 0 2 2 2 0 2 2 2 2 0 2 2 0 2 2 2 2 2 2 2 0 0 2 2 2 2 
0 0 1 0 0 1 0 0 1 0 0 1 0 1 1 0 0 1 0 1 1 0 0 1 0 0 1 0 1 1 0 0 1 0 0 1 0 1 1 
0.151142 0.128068 0.128092 735.631179 727.812183 0.506481 0.000000 0
0 0 2 2 2 2 0 2 0 2 2 2 2 2 2 2 2 2 2 2 2 0 2 0 2 2 2 2 2 0 0 2 2 2 2 2 0 2 2 2 2 2 2 2 2 2 2 2 2 2 2 2 0 2 2 2 2 2 2 2 2 2 2 2 2 2 2 2 2 2 2 2 0 2 2 0 2 2 2 2 0 2 2 0 2 2 2 2 2 2 2 2 2 0 2 2 2 2 0 2 
0 1 1 0 0 1 0 0 1 0 0 1 0 1 1 0 1 1 0 1 1 0 0 1 0 1 1 0 0 1 0 1 1 0 0 1 0 0 1 
0.115704 0.106351 0.106363 738.351072 739.672859 0.055590 0.000000 0
0 0 0 0 0 0 0 0 0 0 0 0 0 0 0 0 0 0 0 0 0 0 0 0 0 0 0 0 0 0 0 0 0 0 0 0 0 0 0 0 0 0 0 0 0 0 0 0 0 0 0 0 0 0 0 0 0 0 0 0 0 0 0 0 0 0 0 0 0 0 0 0 0 0 0 0 0 0 0 0 0 0 0 0 0 0 0 0 0 0 0 0 0 0 0 0 0 0 0 0 
0 1 1 0 0 1 0 0 1 0 1 1 0 1 1 0 0 1 0 1 1 0 0 1 0 1 1 0 0 1 0 0 1 0 1 1 0 0 1 
0.095244 0.092444 0.092455 739.958989 744.843560 0.057446 0.000000 0
0 0 0 0 0 0 0 0 0 0 0 0 0 0 0 0 0 0 0 0 0 0 0 0 0 0 0 0 0 0 0 0 0 0 0 0 0 0 0 0 0 0 0 0 0 0 0 0 0 0 0 0 0 0 0 0 0 0 0 0 0 0 0 0 0 0 0 0 0 0 0 0 0 0 0 0 0 0 0 0 0 0 0 0 0 0 0 0 0 0 0 0 0 0 0 0 0 0 0 0 
0 0 1 0 1 1 0 0 1 0 0 1 0 0 1 0 0 1 0 1 1 0 0 1 0 0 1 0 0 1 0 0 1 0 0 1 0 0 1 
0.097234 0.096139 0.096175 735.564266 744.838328 0.051531 0.000000 0
0 0 0 0 0 0 0 0 0 0 0 0 0 0 0 0 0 0 0 0 0 0 0 0 0 0 0 0 0 0 0 0 0 0 0 0 0 0 0 0 0 0 0 0 0 0 0 0 0 0 0 0 0 0 0 0 0 0 0 0 0 0 0 0 0 0 0 0 0 0 0 0 0 0 0 0 0 0 0 0 0 0 0 0 0 0 0 0 0 0 0 0 0 0 0 0 0 0 0 0 
0 0 1 0 0 1 0 0 1 0 0 1 0 0 1 0 1 1 0 0 1 0 0 1 0 0 1 0 0 1 0 0 1 0 0 1 0 0 1 
0.128148 0.123829 0.123927 724.294645 737.551277 0.050073 0.000000 0
0 0 0 0 0 0 0 0 0 0 0 0 0 0 0 0 0 0 0 0 0 0 0 0 0 0 0 0 0 0 0 0 0 0 0 0 0 0 0 0 0 0 0 0 0 0 0 0 0 0 0 0 0 0 0 0 0 0 0 0 0 0 0 0 0 0 0 0 0 0 0 0 0 0 0 0 0 0 0 0 0 0 0 0 0 0 0 0 0 0 0 0 0 0 0 0 0 0 0 0 
0 0 1 0 0 1 0 0 1 0 0 1 0 0 1 0 0 1 0 0 1 0 0 1 0 0 1 0 0 1 0 1 1 0 0 1 0 0 1 
0.100604 0.099593 0.099632 724.547535 737.847714 0.026119 0.000000 0
0 0 0 0 0 0 0 0 0 0 0 0 0 0 0 0 0 0 0 0 0 0 0 0 0 0 0 0 0 0 0 0 0 0 0 0 0 0 0 0 0 0 0 0 0 0 0 0 0 0 0 0 0 0 0 0 0 0 0 0 0 0 0 0 0 0 0 0 0 0 0 0 0 0 0 0 0 0 0 0 0 0 0 0 0 0 0 0 0 0 0 0 0 0 0 0 0 0 0 0 
0 0 1 0 1 1 0 0 1 0 0 1 0 0 1 0 0 1 0 0 1 0 0 1 0 0 1 0 0 1 0 0 1 0 0 1 0 0 1 
0.116989 0.110256 0.110274 718.388972 729.650651 0.049119 0.000000 0
0 0 0 0 0 0 0 0 0 0 0 0 0 0 0 0 0 0 0 0 0 0 0 0 0 0 0 0 0 0 0 0 0 0 0 0 0 0 0 0 0 0 0 0 0 0 0 0 0 0 0 0 0 0 0 0 0 0 0 0 0 0 0 0 0 0 0 0 0 0 0 0 0 0 0 0 0 0 0 0 0 0 0 0 0 0 0 0 0 0 0 0 0 0 0 0 0 0 0 0 
0 0 1 0 0 1 0 0 1 0 0 1 0 1 1 0 1 1 0 0 1 0 0 1 0 1 1 0 0 1 0 0 1 0 0 1 0 0 1 
0.276368 0.199499 0.199589 702.557546 475.604088 0.787176 0.000000 0
0 0 2 2 2 2 2 2 0 2 2 2 2 0 2 0 2 2 2 2 0 2 2 2 0 2 2 2 0 0 2 2 2 0 2 0 2 0 2 0 2 0 2 2 2 2 2 0 2 0 0 2 2 0 2 0 0 2 0 0 0 0 2 0 0 0 0 2 2 0 2 2 2 2 2 2 2 2 2 0 0 0 2 0 0 2 2 2 2 0 0 2 2 2 0 2 0 2 2 2 
0 0 1 0 1 1 0 0 1 0 0 1 0 0 1 0 1 1 0 1 1 0 1 1 0 1 1 0 0 1 0 0 0 0 0 1 0 1 1 
0.142690 0.127539 0.127560 710.791827 718.334393 0.056299 0.000000 0
0 0 0 0 0 0 0 0 0 0 0 0 0 0 0 0 0 0 0 0 0 0 0 0 0 0 0 0 0 0 0 0 0 0 0 0 0 0 0 0 0 0 0 0 0 0 0 0 0 0 0 0 0 0 0 0 0 0 0 0 0 0 0 0 0 0 0 0 0 0 0 0 0 0 0 0 0 0 0 0 0 0 0 0 0 0 0 0 0 0 0 0 0 0 0 0 0 0 0 0 
0 0 1 0 0 1 0 0 1 0 0 1 0 0 1 0 1 1 0 0 1 0 1 1 0 1 1 0 0 1 0 0 1 0 1 1 0 0 1 
0.115448 0.107543 0.107556 716.668421 724.813747 0.053747 0.000000 0
0 0 0 0 0 0 0 0 0 0 0 0 0 0 0 0 0 0 0 0 0 0 0 0 0 0 0 0 0 0 0 0 0 0 0 0 0 0 0 0 0 0 0 0 0 0 0 0 0 0 0 0 0 0 0 0 0 0 0 0 0 0 0 0 0 0 0 0 0 0 0 0 0 0 0 0 0 0 0 0 0 0 0 0 0 0 0 0 0 0 0 0 0 0 0 0 0 0 0 0 
0 0 1 0 0 1 0 0 1 0 0 1 0 0 1 0 1 1 0 0 1 0 0 1 0 0 1 0 0 1 0 0 1 0 0 1 0 1 1 
0.104286 0.098912 0.098925 723.586128 733.415094 0.279892 0.000000 0
0 0 0 0 0 0 2 0 0 2 0 0 2 2 0 2 2 0 0 2 2 0 2 2 0 0 2 0 0 0 2 0 0 0 0 0 0 0 0 2 0 0 2 0 2 0 2 0 0 0 0 0 0 0 0 2 0 0 0 2 0 0 0 0 0 0 2 0 0 0 0 0 2 2 2 0 0 0 0 0 0 2 0 2 0 0 0 0 0 0 0 0 0 0 0 0 2 2 0 0 
0 0 1 0 0 1 0 0 1 0 0 1 0 0 1 0 0 1 0 0 1 0 1 1 0 0 1 0 1 1 0 1 1 0 0 1 0 1 1 
0.094387 0.115101 0.115172 725.955265 738.306237 0.025217 0.000000 0
0 0 0 0 0 0 0 0 0 0 0 0 0 0 0 0 0 0 0 0 0 0 0 0 0 0 0 0 0 0 0 0 0 0 0 0 0 0 0 0 0 0 0 0 0 0 0 0 0 0 0 0 0 0 0 0 0 0 0 0 0 0 0 0 0 0 0 0 0 0 0 0 0 0 0 0 0 0 0 0 0 0 0 0 0 0 0 0 0 0 0 0 0 0 0 0 0 0 0 0 
0 1 1 0 0 1 0 1 1 0 0 1 0 0 1 0 1 1 0 1 1 0 0 1 0 0 1 0 0 1 0 0 1 0 0 1 0 0 1 
0.095853 0.640815 0.641066 720.309275 738.573310 0.025076 0.000000 0
0 0 0 0 0 0 0 0 0 0 0 0 0 0 0 0 0 0 0 0 0 0 0 0 0 0 0 0 0 0 0 0 0 0 0 0 0 0 0 0 0 0 0 0 0 0 0 0 0 0 0 0 0 0 0 0 0 0 0 0 0 0 0 0 0 0 0 0 0 0 0 0 0 0 0 0 0 0 0 0 0 0 0 0 0 0 0 0 0 0 0 0 0 0 0 0 0 0 0 0 
0 0 1 0 0 1 0 0 1 0 0 1 0 0 1 0 0 1 0 0 1 0 0 1 0 0 1 0 0 1 0 0 1 0 0 1 0 1 1 
0.321353 12.809259 49.641656 695.324002 231.157462 0.306594 0.000000 1
0 1 0 1 1 0 1 0 1 1 1 1 1 1 1 0 1 1 1 1 0 1 1 1 1 1 1 1 1 1 1 1 1 1 1 0 0 1 0 1 1 1 1 1 1 0 1 1 1 0 1 0 1 0 1 1 1 1 1 1 1 1 0 0 1 1 1 1 3 1 0 1 1 0 1 1 1 1 1 0 1 1 0 0 1 0 0 1 1 1 1 1 1 1 1 1 1 1 1 1 
0 0 1 0 1 0 0 0 0 0 0 0 0 0 1 0 0 1 0 0 0 0 0 0 0 1 0 0 0 0 0 0 1 0 0 1 0 0 0 
0.257414 0.185676 0.185755 721.836231 480.247675 0.770159 0.000000 0
0 2 0 0 2 2 2 2 2 0 2 2 0 2 0 0 2 0 0 2 2 2 2 0 2 2 0 2 0 0 2 2 0 2 2 0 2 2 2 2 0 0 2 2 2 0 2 2 0 0 2 0 0 2 0 0 0 0 0 2 0 0 0 2 2 2 0 0 2 0 0 2 2 0 2 2 0 2 2 0 2 2 0 2 2 2 2 2 0 2 0 2 2 2 0 2 0 2 2 2 
0 0 1 0 0 1 0 0 0 0 1 1 0 0 1 0 0 1 0 0 1 0 0 1 0 0 0 0 0 1 0 0 1 0 0 1 0 0 1 
0.130318 0.116532 0.116548 734.044073 733.822771 0.077828 0.000000 0
0 0 0 0 0 0 0 0 0 0 0 0 0 0 0 0 0 0 0 0 0 0 0 0 0 0 0 0 0 0 0 0 0 0 0 0 0 0 0 0 0 0 0 0 0 0 0 0 0 0 0 0 0 0 0 0 0 0 0 0 0 0 0 0 0 0 0 0 0 0 0 0 0 0 0 0 0 0 0 0 0 0 0 0 0 0 0 0 0 0 0 0 0 0 0 0 0 0 0 0 
0 0 1 0 0 1 0 0 1 0 1 1 0 1 1 0 0 1 0 0 1 0 0 1 0 0 1 0 0 0 0 0 1 0 1 1 0 1 1 
0.103445 0.097899 0.097908 739.612619 742.111441 0.256975 0.000000 0
0 0 0 0 0 0 0 2 0 2 0 0 0 0 0 0 2 0 0 0 0 0 0 0 0 0 2 2 0 0 0 0 2 0 0 0 0 0 0 0 0 2 0 0 0 0 2 2 0 0 0 0 0 0 0 0 0 0 0 0 2 0 0 0 0 0 0 0 0 2 0 2 0 0 2 0 0 0 0 0 0 0 2 2 0 0 0 0 0 0 0 0 0 0 0 0 0 0 0 2 
0 0 1 0 0 1 0 0 1 0 0 1 0 1 1 0 0 1 0 1 1 0 0 1 0 1 1 0 1 1 0 0 1 0 1 1 0 0 1 
0.100733 0.095734 0.095748 741.682012 746.851602 0.056166 0.000000 0
0 0 0 0 0 0 0 0 0 0 0 0 0 0 0 0 0 0 0 0 0 0 0 0 0 0 0 0 0 0 0 0 0 0 0 0 0 0 0 0 0 0 0 0 0 0 0 0 0 0 0 0 0 0 0 0 0 0 0 0 0 0 0 0 0 0 0 0 0 0 0 0 0 0 0 0 0 0 0 0 0 0 0 0 0 0 0 0 0 0 0 0 0 0 0 0 0 0 0 0 
0 0 1 0 0 1 0 1 1 0 0 1 0 1 1 0 0 1 0 0 1 0 0 1 0 0 1 0 1 1 0 0 1 0 0 1 0 1 1 
0.115886 0.109169 0.109216 737.512211 745.888604 0.026974 0.000000 0
0 0 0 0 0 0 0 0 0 0 0 0 0 0 0 0 0 0 0 0 0 0 0 0 0 0 0 0 0 0 0 0 0 0 0 0 0 0 0 0 0 0 0 0 0 0 0 0 0 0 0 0 0 0 0 0 0 0 0 0 0 0 0 0 0 0 0 0 0 0 0 0 0 0 0 0 0 0 0 0 0 0 0 0 0 0 0 0 0 0 0 0 0 0 0 0 0 0 0 0 
0 0 1 0 0 1 0 0 1 0 0 1 0 0 1 0 0 1 0 1 1 0 0 1 0 0 1 0 0 1 0 1 1 0 0 1 0 1 1 
0.301011 0.207073 0.207235 718.690874 336.072659 0.670918 0.000000 0
2 2 0 0 0 0 0 0 2 0 0 0 0 2 2 0 0 0 0 0 2 0 0 0 2 0 0 0 0 0 2 0 0 0 0 0 2 2 2 2 0 0 0 0 0 0 2 0 0 0 0 0 2 0 2 2 0 2 2 2 2 2 0 0 2 0 0 2 2 0 0 0 2 0 2 0 0 0 2 2 2 0 0 0 2 2 2 2 0 0 0 2 2 2 0 0 2 2 0 0 
0 1 1 0 0 0 0 0 1 0 0 0 0 0 1 0 0 0 0 0 1 0 1 1 0 0 1 0 0 0 0 1 1 0 1 1 0 0 1 
0.123616 0.115732 0.115778 726.053397 739.285253 0.062749 0.000000 0
0 0 0 0 0 0 0 0 0 0 0 0 0 0 0 0 0 0 0 0 0 0 0 0 0 0 0 0 0 0 0 0 0 0 0 0 0 0 0 0 0 0 0 0 0 0 0 0 0 0 0 0 0 0 0 0 0 0 0 0 0 0 0 0 0 0 0 0 0 0 0 0 0 0 0 0 0 0 0 0 0 0 0 0 0 0 0 0 0 0 0 0 0 0 0 0 0 0 0 0 
0 0 1 0 0 1 0 0 1 0 0 1 0 0 1 0 1 1 0 1 1 0 0 1 0 0 1 0 0 1 0 0 1 0 0 1 0 0 1 
0.145977 0.130621 0.130651 717.344497 729.604316 0.053388 0.000000 0
0 0 0 0 0 0 0 0 0 0 0 0 0 0 0 0 0 0 0 0 0 0 0 0 0 0 0 0 0 0 0 0 0 0 0 0 0 0 0 0 0 0 0 0 0 0 0 0 0 0 0 0 0 0 0 0 0 0 0 0 0 0 0 0 0 0 0 0 0 0 0 0 0 0 0 0 0 0 0 0 0 0 0 0 0 0 0 0 0 0 0 0 0 0 0 0 0 0 0 0 
0 0 1 0 0 1 0 0 1 0 0 1 0 0 1 0 0 1 0 0 1 0 0 1 0 0 1 0 0 1 0 0 1 0 1 1 0 0 1 
0.300823 0.216948 0.217058 700.104558 453.851159 0.768376 0.000000 0
0 0 0 0 0 0 2 2 2 0 0 0 0 0 0 0 2 2 2 0 0 0 2 2 0 2 0 0 2 2 0 2 2 0 0 2 0 0 2 0 2 0 0 0 0 2 0 0 2 2 2 0 0 2 0 2 0 0 0 0 2 0 0 0 2 0 2 2 0 2 2 0 0 0 2 0 0 0 2 2 2 2 0 0 0 2 0 2 0 2 0 0 0 0 2 0 0 2 2 2 
0 0 1 0 0 1 0 0 1 0 0 1 0 0 1 0 0 0 0 1 1 0 0 1 0 1 0 0 0 0 0 0 1 0 0 0 0 0 0 
0.259926 0.193348 0.193426 702.488217 553.075916 0.779079 0.000000 0
2 2 2 0 2 2 0 0 0 0 2 2 0 2 2 2 2 2 2 2 2 2 0 2 2 2 2 0 2 2 0 2 2 0 0 2 2 0 2 2 2 0 2 2 2 2 2 2 0 2 0 2 2 2 2 2 2 0 0 2 2 2 2 2 2 0 2 0 2 0 0 2 2 0 2 2 2 0 2 0 2 2 0 2 2 0 0 2 2 0 2 2 2 2 2 2 2 2 2 2 
0 1 1 0 1 1 0 0 0 0 0 1 0 0 1 0 0 1 0 0 0 0 1 1 0 0 1 0 0 1 0 0 1 0 1 1 0 1 1 
0.226636 0.167272 0.167335 708.359796 510.032262 0.796746 0.000000 0
2 0 2 2 2 2 2 2 2 0 2 0 0 2 2 2 2 2 2 0 2 0 2 0 0 0 0 2 2 0 2 2 0 2 2 2 0 2 2 0 0 2 2 2 2 0 2 0 0 2 2 0 2 2 2 2 0 0 0 2 2 2 2 0 2 0 0 0 0 0 0 0 2 2 2 0 2 2 0 2 0 0 2 2 0 2 2 0 2 2 2 2 0 2 0 2 2 2 2 2 
0 1 1 0 0 0 0 0 1 0 0 1 0 0 1 0 0 1 0 1 1 0 0 1 0 0 1 0 0 1 0 0 1 0 0 1 0 0 1 
0.126550 0.112759 0.112775 721.763384 730.748141 0.283440 0.000000 0
0 0 0 0 2 0 0 2 2 0 0 2 0 0 0 2 0 2 2 0 0 2 0 2 2 2 0 0 0 0 0 0 0 0 0 0 0 0 2 2 2 2 2 0 2 2 0 0 2 0 0 2 2 0 0 0 2 0 0 0 0 0 2 2 0 0 0 0 0 0 0 2 2 0 0 0 2 0 2 0 0 0 0 0 2 0 0 0 0 0 0 0 0 2 0 0 2 0 0 2 
0 0 1 0 0 1 0 0 1 0 0 1 0 0 1 0 0 1 0 0 1 0 0 1 0 0 1 0 1 1 0 0 1 0 0 1 0 0 1 
0.096992 0.096057 0.096075 726.307130 737.868709 0.059798 0.000000 0
0 0 0 0 0 0 0 0 0 0 0 0 0 0 0 0 0 0 0 0 0 0 0 0 0 0 0 0 0 0 0 0 0 0 0 0 0 0 0 0 0 0 0 0 0 0 0 0 0 0 0 0 0 0 0 0 0 0 0 0 0 0 0 0 0 0 0 0 0 0 0 0 2 0 0 0 0 0 0 0 0 0 0 0 0 0 0 0 0 0 0 0 0 0 0 0 0 0 0 0 
0 0 1 0 0 1 0 0 1 0 0 1 0 1 1 0 0 1 0 1 1 0 0 1 0 1 1 0 0 1 0 0 1 0 0 1 0 0 1 
0.090993 0.134108 0.134228 725.395930 740.083627 0.051721 0.000000 0
0 0 0 0 0 0 0 0 0 0 0 0 0 0 0 0 0 0 0 0 0 0 0 0 0 0 0 0 0 0 0 0 0 0 0 0 0 0 0 0 0 0 0 0 0 0 0 0 0 0 0 0 0 0 0 0 0 0 0 0 0 0 0 0 0 0 0 0 0 0 0 0 0 0 0 0 0 0 0 0 0 0 0 0 0 0 0 0 0 0 0 0 0 0 0 0 0 0 0 0 
0 0 1 0 0 1 0 0 1 0 1 1 0 0 1 0 0 1 0 0 1 0 0 1 0 0 1 0 1 1 0 0 1 0 1 1 0 0 1 
0.096035 0.640855 0.641106 719.816175 739.044918 0.032790 0.000000 0
0 0 0 0 0 0 0 0 0 0 0 0 0 0 0 0 0 0 0 0 0 0 0 0 0 0 0 0 0 0 0 0 0 0 0 0 0 0 0 0 0 0 0 0 0 0 0 0 0 0 0 0 0 0 0 0 0 0 0 0 0 0 0 0 0 0 0 0 0 0 0 0 0 0 0 0 0 0 0 0 0 0 0 0 0 0 0 0 0 0 0 0 0 0 0 0 0 0 0 0 
0 1 1 0 0 1 0 0 1 0 0 1 0 0 1 0 0 1 0 0 1 0 1 1 0 1 1 0 1 1 0 0 1 0 0 1 0 0 1 
0.108419 0.103004 0.103015 729.259281 731.725855 0.026493 0.000000 0
0 0 0 0 0 0 0 0 0 0 0 0 0 0 0 0 0 0 0 0 0 0 0 0 0 0 0 0 0 0 0 0 0 0 0 0 0 0 0 0 0 0 0 0 0 0 0 0 0 0 0 0 0 0 0 0 0 0 0 0 0 0 0 0 0 0 0 0 0 0 0 0 0 0 0 0 0 0 0 0 0 0 0 0 0 0 0 0 0 0 0 0 0 0 0 0 0 0 0 0 
0 0 1 0 1 1 0 0 1 0 1 1 0 0 1 0 0 1 0 0 1 0 1 1 0 1 1 0 0 1 0 0 1 0 0 1 0 0 1 
0.096985 0.094201 0.094208 734.970943 737.901032 0.056168 0.000000 0
0 0 0 0 0 0 0 0 0 0 0 0 0 0 0 0 0 0 0 0 0 0 0 0 0 0 0 0 0 0 0 0 0 0 0 0 0 0 0 0 0 0 0 0 0 0 0 0 0 0 0 0 0 0 0 0 0 0 0 0 0 0 0 0 0 0 0 0 0 0 0 0 0 0 0 0 0 0 0 0 0 0 0 0 0 0 0 0 0 0 0 0 0 0 0 0 0 0 0 0 
0 0 1 0 0 1 0 0 1 0 0 1 0 0 1 0 0 1 0 0 1 0 0 1 0 0 1 0 0 1 0 0 1 0 0 1 0 0 1 
0.098914 0.094147 0.094155 740.580884 744.562039 0.054341 0.000000 0
0 0 0 0 0 0 0 0 0 0 0 0 0 0 0 0 0 0 0 0 0 0 0 0 0 0 0 0 0 0 0 0 0 0 0 0 0 0 0 0 0 0 0 0 0 0 0 0 0 0 0 0 0 0 0 0 0 0 0 0 0 0 0 0 0 0 0 0 0 0 0 0 0 0 0 0 0 0 0 0 0 0 0 0 0 0 0 0 0 0 0 0 0 0 0 0 0 0 0 0 
0 0 1 0 1 1 0 0 1 0 0 1 0 0 1 0 0 1 0 0 1 0 1 1 0 0 1 0 0 1 0 0 1 0 0 1 0 0 1 
0.105880 0.098924 0.098935 743.641887 749.197721 0.050827 0.000000 0
0 0 0 0 0 0 0 0 0 0 0 0 0 0 0 0 0 0 0 0 0 0 0 0 0 0 0 0 0 0 0 0 0 0 0 0 0 0 0 0 0 0 0 0 0 0 0 0 0 0 0 0 0 0 0 0 0 0 0 0 0 0 0 0 0 0 0 0 0 0 0 0 0 0 0 0 0 0 0 0 0 0 0 0 0 0 0 0 0 0 0 0 0 0 0 0 0 0 0 0 
0 0 1 0 0 1 0 0 1 0 0 1 0 0 1 0 0 1 0 0 1 0 1 1 0 1 1 0 0 1 0 0 1 0 0 1 0 0 1 
0.115858 0.105791 0.105813 743.466967 751.159056 0.282899 0.000000 0
0 0 0 0 0 0 2 0 0 0 0 0 0 0 2 0 2 2 0 0 0 2 0 0 0 0 0 0 0 0 0 0 0 0 0 2 0 0 0 0 2 0 2 0 2 0 0 0 2 0 0 0 0 0 0 0 0 2 0 0 0 0 2 0 2 2 0 0 2 0 0 0 0 0 0 0 0 2 2 0 2 0 2 2 2 0 0 2 0 0 0 0 2 0 2 0 2 0 2 2 
0 0 1 0 1 1 0 0 1 0 1 1 0 1 1 0 0 1 0 0 1 0 0 1 0 1 1 0 0 1 0 1 1 0 0 1 0 0 1 
0.133574 0.120339 0.120384 737.502722 748.237593 0.303454 0.000000 0
0 2 0 0 0 0 0 0 2 2 2 0 0 2 0 2 0 0 0 2 0 2 0 2 0 0 2 0 0 0 0 0 0 2 0 2 0 0 0 0 0 0 2 2 0 2 0 2 0 0 0 0 0 0 2 0 0 0 2 0 0 0 0 0 0 0 0 2 0 0 0 0 0 0 0 2 0 0 0 2 2 0 0 0 2 2 0 2 0 2 2 2 0 0 0 0 2 0 0 2 
0 1 1 0 0 1 0 0 1 0 0 1 0 0 1 0 0 1 0 1 1 0 0 1 0 0 1 0 0 1 0 0 1 0 0 1 0 0 1 
0.138621 0.123211 0.123241 731.041336 743.275553 0.287387 0.000000 0
0 0 2 0 0 2 0 0 2 0 0 2 2 2 0 2 2 0 2 0 2 0 0 0 2 2 2 0 0 0 0 0 0 0 0 0 0 2 0 0 0 2 0 0 2 2 0 0 0 0 0 0 0 2 2 2 2 0 0 0 2 2 2 0 2 2 2 0 0 0 0 2 0 2 2 0 0 2 0 2 0 2 0 2 0 0 0 0 2 0 0 2 0 0 0 0 0 0 0 2 
0 1 1 0 0 1 0 0 1 0 0 1 0 0 1 0 0 1 0 0 1 0 0 1 0 0 1 0 0 1 0 0 1 0 0 1 0 0 1 
0.291038 0.206067 0.206179 710.459056 396.875567 0.714056 0.000000 0
2 2 0 2 2 0 0 2 2 0 2 2 2 2 2 2 2 2 2 0 2 2 2 2 2 0 0 0 0 2 2 0 0 2 0 2 2 2 2 2 0 0 2 2 2 0 0 0 0 0 0 2 0 2 2 2 2 2 0 0 0 2 0 2 2 0 2 2 2 2 0 2 0 0 0 2 2 0 0 2 2 2 2 0 0 0 2 0 0 0 0 0 2 0 2 2 0 0 0 2 
0 1 1 0 0 1 0 0 1 0 0 0 0 0 0 0 0 1 0 0 1 0 0 1 0 1 1 0 0 1 0 0 1 0 1 1 0 0 1 
0.377514 0.259498 0.259683 697.342823 328.178846 0.680501 0.000000 0
0 0 0 2 0 0 2 0 2 0 2 2 2 2 2 0 0 0 2 0 0 2 2 2 2 0 0 2 0 0 2 2 0 0 0 2 2 0 0 0 2 0 2 2 2 2 0 2 2 2 0 2 0 2 2 2 0 0 2 2 2 0 0 2 2 2 2 0 2 0 0 0 0 0 2 0 0 0 0 0 2 2 0 0 0 0 2 2 2 0 2 2 2 0 0 0 2 0 2 0 
0 1 0 0 0 1 0 0 1 0 1 1 0 0 0 0 1 1 0 0 1 0 0 1 0 1 0 0 1 0 0 0 0 0 1 0 0 0 0 
0.319169 0.227803 0.227921 698.558151 447.189933 0.769568 0.000000 0
2 0 0 2 2 2 2 2 2 2 2 2 2 2 0 2 2 2 2 2 2 2 0 2 2 2 2 2 2 2 2 0 2 2 2 2 0 2 2 2 2 2 0 2 0 2 2 2 0 2 2 2 2 2 2 0 2 2 0 2 0 2 0 2 0 2 0 0 0 2 2 2 0 2 0 2 2 0 2 2 0 2 2 2 2 2 0 0 2 2 2 2 2 2 2 0 2 0 2 0 
0 0 0 0 1 1 0 0 0 0 0 1 0 0 1 0 0 1 0 0 1 0 0 0 0 0 1 0 0 1 0 0 1 0 0 1 0 1 1 
0.132562 0.121192 0.121212 713.467028 723.113506 0.052951 0.000000 0
0 0 0 0 0 0 0 0 0 0 0 0 0 0 0 0 0 0 0 0 0 0 0 0 0 0 0 0 0 0 0 0 0 0 0 0 0 0 0 0 0 0 0 0 0 0 0 0 0 0 0 0 0 0 0 0 0 0 0 0 0 0 0 0 0 0 0 0 0 0 0 0 0 0 0 0 0 0 0 0 0 0 0 0 0 0 0 0 0 0 0 0 0 0 0 0 0 0 0 0 
0 0 1 0 0 1 0 0 1 0 1 1 0 0 1 0 1 1 0 0 1 0 1 1 0 0 1 0 1 1 0 0 1 0 1 1 0 1 1 
0.114668 0.106271 0.106283 720.777005 730.670030 0.056315 0.000000 0
0 0 0 0 0 0 0 0 0 0 0 0 0 0 0 0 0 0 0 0 0 0 0 0 0 0 0 0 0 0 0 0 0 0 0 0 0 0 0 0 0 0 0 0 0 0 0 0 0 0 0 0 0 0 0 0 0 0 0 0 0 0 0 0 0 0 0 0 0 0 0 0 0 0 0 0 0 0 0 0 0 0 0 0 0 0 0 0 0 0 0 0 0 0 0 0 0 0 0 0 
0 0 1 0 0 1 0 0 1 0 0 1 0 0 1 0 0 1 0 0 1 0 1 1 0 0 1 0 1 1 0 1 1 0 0 1 0 0 1 
0.100050 0.095678 0.095687 725.097717 737.099560 0.050838 0.000000 0
0 0 0 0 0 0 0 0 0 0 0 0 0 0 0 0 0 0 0 0 0 0 0 0 0 0 0 0 0 0 0 0 0 0 0 0 0 0 0 0 0 0 0 0 0 0 0 0 0 0 0 0 0 0 0 0 0 0 0 0 0 0 0 0 0 0 0 0 0 0 0 0 0 0 0 0 0 0 0 0 0 0 0 0 0 0 0 0 0 0 0 0 0 0 0 0 0 0 0 0 
0 1 1 0 0 1 0 0 1 0 0 1 0 1 1 0 0 1 0 0 1 0 0 1 0 0 1 0 0 1 0 0 1 0 1 1 0 0 1 
0.094815 0.094205 0.094224 725.984682 740.120083 0.051577 0.000000 0
0 0 0 0 0 0 0 0 0 0 0 0 0 0 0 0 0 0 0 0 0 0 0 0 0 0 0 0 0 0 0 0 0 0 0 0 0 0 0 0 0 0 0 0 0 0 0 0 0 0 0 0 0 0 0 0 0 0 0 0 0 0 0 0 0 0 0 0 0 0 0 0 0 0 0 0 0 0 0 0 0 0 0 0 0 0 0 0 0 0 0 0 0 0 0 0 0 0 0 0 
0 0 1 0 0 1 0 0 1 0 0 1 0 0 1 0 0 1 0 1 1 0 1 1 0 1 1 0 1 1 0 0 1 0 0 1 0 0 1 
0.091253 0.114306 0.114379 723.913234 740.096567 0.045282 0.000000 0
0 0 0 0 0 0 0 0 0 0 0 0 0 0 0 0 0 0 0 2 0 0 0 0 0 0 0 0 0 0 0 0 0 0 0 0 0 0 0 0 0 0 0 0 0 0 0 0 0 0 0 0 0 0 0 0 0 0 0 0 0 0 0 0 0 0 0 0 0 0 0 0 0 0 0 0 0 0 0 0 0 0 0 0 0 0 0 0 0 0 0 0 0 0 0 0 0 0 0 0 
0 0 1 0 1 1 0 0 1 0 0 1 0 0 1 0 1 1 0 0 1 0 1 1 0 0 1 0 0 1 0 1 1 0 0 1 0 0 1 
0.101193 0.098417 0.098425 726.939442 732.599868 0.050613 0.000000 0
0 0 0 0 0 0 0 0 0 0 0 0 0 0 0 0 0 0 0 0 0 0 0 0 0 2 0 0 0 0 0 0 0 0 0 0 0 0 0 0 0 0 0 0 2 0 0 0 0 0 0 0 0 0 0 0 0 0 0 0 0 0 0 0 2 0 0 0 0 0 0 0 0 0 0 0 0 0 0 0 0 0 0 0 0 0 0 0 0 0 0 0 0 0 0 0 0 0 0 0 
0 0 1 0 0 1 0 0 1 0 1 1 0 0 1 0 0 1 0 0 1 0 1 1 0 0 1 0 0 1 0 1 1 0 0 1 0 0 1 
0.104360 0.098244 0.098253 733.330856 738.133953 0.068430 0.000000 0
0 0 0 0 0 0 0 0 0 0 0 0 0 0 0 0 0 0 0 0 0 0 0 0 0 0 0 0 0 0 0 0 0 0 0 0 0 0 0 0 0 0 0 0 0 2 0 0 0 0 0 0 0 0 0 0 0 0 0 0 0 0 0 0 0 0 0 0 0 0 0 0 0 0 0 0 0 0 0 0 0 0 0 0 0 0 0 0 0 0 0 0 0 0 0 0 0 0 0 0 
0 0 1 0 0 1 0 1 1 0 0 1 0 0 1 0 1 1 0 0 1 0 0 1 0 1 1 0 0 1 0 1 1 0 0 1 0 1 1 
0.103434 0.097607 0.097616 740.117231 745.444952 0.041097 0.000000 0
0 0 0 0 0 0 0 0 0 0 0 0 0 0 0 0 0 0 0 0 0 0 0 0 0 0 0 0 0 0 0 0 0 0 0 0 0 0 0 0 0 0 0 0 0 0 0 0 0 0 0 0 0 0 0 0 0 0 0 0 0 0 0 0 0 0 0 0 0 0 0 0 0 0 0 0 0 0 0 0 0 0 0 0 0 0 0 0 0 0 0 0 0 0 0 0 0 0 0 0 
0 0 1 0 0 1 0 0 1 0 0 1 0 0 1 0 1 1 0 1 1 0 1 1 0 0 1 0 1 1 0 0 1 0 0 1 0 0 1 
0.120171 0.109169 0.109183 743.726117 750.073849 0.044521 0.000000 0
0 0 0 0 0 0 0 0 0 0 0 0 0 0 0 0 0 0 0 0 0 0 0 0 0 0 0 0 0 0 0 0 0 0 0 0 0 0 0 0 0 0 0 0 0 0 0 0 0 0 0 0 0 0 0 0 0 0 0 0 0 0 0 0 0 0 0 0 0 0 0 0 0 0 0 0 0 0 0 0 0 0 0 0 0 0 0 0 0 0 0 0 0 0 0 0 0 0 0 0 
0 0 1 0 0 1 0 0 1 0 1 1 0 1 1 0 1 1 0 0 1 0 0 1 0 1 1 0 1 1 0 0 1 0 1 1 0 1 1 
0.121469 0.108810 0.108825 746.546426 753.842528 0.310778 0.000000 0
0 0 2 0 0 0 0 2 2 2 2 0 0 0 0 2 0 0 0 0 0 0 0 0 0 0 0 0 0 0 2 2 2 2 0 2 2 0 0 0 0 0 0 2 0 0 2 0 0 0 0 2 2 0 0 0 0 2 0 0 0 2 0 0 0 0 0 2 0 0 2 2 2 2 0 0 0 0 0 0 0 2 2 0 0 2 2 2 0 2 0 0 0 2 0 2 2 0 0 0 
0 0 1 0 0 1 0 0 1 0 0 1 0 1 1 0 0 1 0 0 1 0 0 1 0 0 1 0 0 1 0 0 1 0 0 1 0 0 1 
0.124978 0.111648 0.111671 744.030283 753.196527 0.312173 0.000000 0
0 0 0 0 2 2 0 0 0 0 0 0 2 0 0 0 0 0 2 0 0 2 0 2 0 0 2 0 0 0 0 0 0 0 0 2 2 0 0 0 2 2 2 0 2 2 0 0 2 2 0 0 2 0 0 0 0 2 0 0 0 2 0 2 0 0 2 0 2 0 0 0 0 0 0 0 0 0 2 0 2 0 2 0 0 0 0 2 0 0 0 0 2 2 0 2 2 2 0 0 
0 0 1 0 0 1 0 0 1 0 1 1 0 0 1 0 1 1 0 1 1 0 0 1 0 0 1 0 0 1 0 0 1 0 0 1 0 0 1 
0.125789 0.112900 0.112918 737.858917 748.995902 0.290626 0.000000 0
0 2 0 2 0 0 0 0 0 2 2 2 2 0 0 0 2 2 0 0 0 0 2 0 0 0 0 0 0 2 2 2 0 0 0 0 0 0 2 2 0 2 0 0 0 0 2 0 2 0 2 2 2 0 0 0 0 0 0 0 2 0 0 0 0 0 0 2 0 0 0 2 0 0 2 0 0 0 0 0 0 0 0 0 0 0 2 2 0 0 0 0 0 2 0 2 0 0 0 0 
0 1 1 0 0 1 0 0 1 0 0 1 0 1 1 0 0 1 0 0 1 0 0 1 0 0 1 0 0 1 0 0 1 0 0 1 0 1 1 
0.133804 0.119635 0.119660 728.549609 740.247835 0.283550 0.000000 0
0 2 2 0 2 0 0 0 0 2 0 2 0 2 0 2 0 0 0 0 0 0 2 0 2 2 2 0 2 0 0 0 0 0 2 0 2 0 0 2 2 0 0 0 0 0 0 0 2 0 0 2 0 0 0 0 0 0 0 2 0 2 2 2 2 2 0 0 0 0 0 0 0 0 0 0 0 0 0 0 0 0 0 0 0 2 0 0 2 0 0 0 0 0 2 2 0 2 0 2 
0 0 1 0 0 1 0 0 1 0 0 1 0 0 1 0 0 1 0 0 1 0 1 1 0 1 1 0 0 1 0 0 1 0 0 1 0 0 1 
0.133616 0.123449 0.123488 719.285725 733.143106 0.277848 0.000000 0
0 0 2 0 2 0 2 0 0 0 0 2 0 2 0 0 0 2 2 0 0 0 2 0 2 0 0 0 0 0 2 0 0 0 0 0 2 0 0 0 0 2 2 2 0 0 0 0 0 0 0 0 2 0 2 0 0 0 0 0 0 0 0 0 2 0 2 2 2 0 2 0 2 0 0 0 0 2 0 2 0 2 0 2 0 0 0 2 0 0 0 0 2 0 0 0 2 0 0 0 
0 0 1 0 1 1 0 1 1 0 1 1 0 1 1 0 0 1 0 1 1 0 0 1 0 0 1 0 0 1 0 0 1 0 0 1 0 0 1 
0.156528 0.136195 0.136224 714.090855 725.495477 0.272512 0.000000 0
0 0 0 0 0 0 0 2 2 0 0 0 0 0 0 0 2 0 0 0 0 2 0 0 2 0 0 2 0 0 0 2 0 0 0 0 0 0 2 0 0 0 0 0 0 0 2 0 0 0 0 0 0 2 0 0 0 2 2 0 0 2 0 0 0 0 0 0 0 0 0 2 0 0 0 2 0 0 0 0 0 0 0 0 2 0 0 0 0 2 0 0 0 2 0 0 2 0 0 2 
0 0 1 0 0 1 0 0 1 0 0 1 0 0 1 0 0 1 0 1 1 0 0 1 0 0 1 0 1 1 0 0 1 0 1 1 0 0 1 
0.118864 0.109832 0.109847 717.026493 727.617750 0.239171 0.000000 0
0 0 0 0 0 0 0 0 0 0 0 0 0 2 0 0 0 0 0 0 0 0 0 0 0 0 0 0 0 2 0 0 2 0 2 0 0 0 0 0 0 0 0 0 0 2 0 0 2 0 0 0 0 0 0 0 0 0 2 0 2 2 0 0 0 0 0 0 0 2 0 0 0 0 0 0 2 0 0 0 0 0 0 0 2 2 0 0 0 0 0 0 0 0 0 0 0 0 0 0 
0 0 1 0 0 1 0 1 1 0 0 1 0 1 1 0 0 1 0 0 1 0 0 0 0 1 1 0 0 1 0 1 1 0 0 1 0 0 1 
0.189477 0.144129 0.144173 715.059471 564.769893 0.736712 0.000000 0
2 2 2 0 2 2 2 2 2 2 2 0 2 2 2 2 2 2 2 0 0 2 0 0 2 0 2 2 2 2 2 0 2 2 2 0 0 0 2 0 2 0 2 2 2 2 2 0 0 2 0 2 0 2 2 0 0 0 0 2 0 2 2 0 2 2 0 2 2 2 2 2 2 2 2 0 2 0 2 2 2 2 2 2 2 2 2 2 0 0 2 0 2 2 2 0 2 2 2 2 
0 0 1 0 0 1 0 1 1 0 0 1 0 0 1 0 1 1 0 0 1 0 0 1 0 0 1 0 0 1 0 0 1 0 1 1 0 0 1 
0.129253 0.115722 0.115740 720.314817 733.247182 0.271769 0.000000 0
0 0 0 0 0 2 0 2 2 0 0 2 2 0 2 2 0 0 0 0 0 0 0 0 0 0 0 0 2 2 0 2 0 0 0 2 0 0 0 0 0 0 0 0 0 2 2 0 0 2 0 2 0 0 0 2 0 2 2 0 2 0 0 0 0 0 0 2 2 0 0 0 0 0 2 0 0 0 0 2 0 2 0 0 0 0 2 2 0 2 0 0 0 0 0 0 2 0 0 0 
0 1 1 0 0 1 0 0 1 0 0 1 0 0 1 0 1 1 0 0 1 0 0 1 0 0 1 0 0 1 0 0 1 0 0 1 0 0 0 
0.104606 0.099130 0.099142 722.649030 737.934059 0.268907 0.000000 0
0 0 0 0 0 0 0 0 2 0 0 0 0 2 0 0 0 0 0 0 2 0 0 0 0 0 0 0 0 0 0 2 0 0 2 0 0 0 2 0 2 0 2 0 0 0 0 0 0 0 0 2 0 2 0 0 0 0 0 0 0 0 0 0 2 0 0 0 0 0 2 0 0 0 2 0 2 2 2 0 0 2 0 0 0 2 0 0 0 2 0 0 0 0 0 0 2 0 0 0 
0 0 1 0 0 1 0 0 1 0 0 1 0 1 1 0 0 1 0 0 1 0 1 1 0 0 1 0 0 1 0 0 1 0 0 1 0 0 1 
0.101470 0.103762 0.103782 720.455564 737.813441 0.047416 0.000000 0
0 0 0 0 0 0 0 0 0 0 0 0 0 0 0 0 0 0 0 0 0 0 0 0 0 0 0 0 0 0 0 0 0 0 0 0 0 0 0 0 0 0 0 0 0 0 0 0 0 0 0 0 0 0 0 0 0 0 0 0 0 0 0 0 0 0 0 0 0 0 0 0 0 0 0 0 0 0 0 0 0 0 0 0 0 0 0 0 0 0 0 0 0 0 0 0 0 0 0 0 
0 0 1 0 0 1 0 0 1 0 0 1 0 0 1 0 0 1 0 0 1 0 0 1 0 1 1 0 1 1 0 0 1 0 1 1 0 1 1 
0.104277 0.100783 0.100792 724.648254 731.782485 0.058082 0.000000 0
0 0 0 0 0 0 0 0 0 0 0 0 0 0 0 0 0 0 0 0 0 0 0 0 0 0 0 0 0 0 0 0 0 0 0 0 0 0 0 0 0 0 0 0 0 0 0 0 0 0 0 0 0 0 0 0 0 0 0 0 0 0 0 0 0 0 0 0 0 0 0 0 0 0 0 0 0 0 0 0 0 0 0 0 0 0 0 0 0 0 0 0 0 0 0 0 0 0 0 0 
0 0 1 0 0 1 0 0 1 0 1 1 0 0 1 0 0 1 0 1 1 0 0 1 0 0 1 0 0 1 0 1 1 0 0 1 0 0 1 
0.104048 0.098682 0.098691 731.562682 738.247692 0.043556 0.000000 0
0 0 0 0 0 0 0 0 0 0 0 0 0 0 0 0 0 0 0 0 0 0 0 0 0 0 0 0 0 0 0 0 0 0 0 0 0 0 0 0 0 0 0 0 0 0 0 0 0 0 0 0 0 0 0 0 0 0 0 0 0 0 0 0 0 0 0 0 0 0 0 0 0 0 0 0 0 0 0 0 0 0 0 0 0 0 0 0 0 0 0 0 0 0 0 0 0 0 0 0 
0 0 1 0 0 1 0 0 1 0 1 1 0 0 1 0 0 1 0 0 1 0 1 1 0 0 1 0 1 1 0 1 1 0 0 1 0 1 1 
0.111081 0.101706 0.101717 739.926152 746.354749 0.274478 0.000000 0
0 0 0 0 0 0 0 0 0 0 0 2 0 0 0 2 0 2 0 0 0 0 0 0 0 2 0 0 0 0 0 0 2 0 0 2 0 0 0 0 0 0 0 2 0 2 0 0 0 0 0 0 0 0 0 0 0 0 2 2 2 2 0 2 2 2 0 0 2 0 0 0 0 2 0 0 0 0 0 0 0 0 2 0 0 0 2 0 0 2 0 0 0 2 0 0 2 0 0 0 
0 1 1 0 0 1 0 0 1 0 1 1 0 1 1 0 0 1 0 1 1 0 0 1 0 0 1 0 0 1 0 0 1 0 1 1 0 1 1 
0.119088 0.107030 0.107043 745.637861 752.159824 0.311826 0.000000 0
0 0 0 0 0 0 2 2 2 0 2 0 0 2 0 2 2 0 0 0 2 2 0 0 0 2 2 2 0 2 2 0 0 0 0 0 0 0 0 2 0 0 0 0 2 0 0 0 0 0 2 0 0 2 0 2 0 0 0 0 0 0 0 2 0 0 0 0 0 0 0 2 2 2 2 2 2 2 0 2 2 2 0 0 2 2 0 0 2 2 2 0 0 0 0 0 2 2 2 2 
0 0 1 0 1 1 0 0 1 0 1 1 0 1 1 0 0 1 0 0 1 0 0 1 0 1 1 0 0 1 0 0 1 0 1 1 0 0 1 
0.124653 0.110302 0.110318 748.374342 755.474348 0.310911 0.000000 0
2 0 0 2 0 2 0 0 0 2 2 2 0 2 0 0 0 0 2 0 2 2 2 0 2 0 2 0 2 0 2 0 0 2 0 0 0 0 2 2 0 0 2 0 2 2 0 2 2 0 0 2 0 0 0 0 2 2 2 0 0 0 0 0 2 0 2 0 2 2 2 0 0 0 0 2 2 0 2 2 0 0 2 2 0 2 2 0 0 0 0 0 0 0 2 2 2 0 2 2 
0 0 1 0 0 1 0 0 1 0 0 1 0 1 1 0 0 1 0 0 1 0 0 1 0 0 1 0 0 1 0 0 1 0 1 1 0 0 1 
0.125458 0.111792 0.111810 746.235076 754.893466 0.307476 0.000000 0
0 2 0 2 2 0 2 2 2 0 0 0 2 2 0 0 0 2 0 0 0 0 0 0 2 0 2 0 0 2 0 2 2 0 2 0 2 2 0 0 2 0 0 0 2 0 2 2 2 2 0 0 2 0 0 0 0 0 2 2 0 0 0 2 2 0 2 0 2 0 2 0 0 2 0 0 0 0 2 0 0 0 0 0 2 0 0 0 0 2 2 0 0 0 0 0 0 0 0 0 
0 0 1 0 0 1 0 0 1 0 0 1 0 1 1 0 0 1 0 0 1 0 0 1 0 1 1 0 0 1 0 0 1 0 1 1 0 0 1 
0.131475 0.118716 0.118744 739.948465 750.674582 0.244119 0.000000 0
0 0 0 0 0 0 2 2 2 0 0 0 0 0 0 0 0 0 0 0 2 0 0 2 2 0 0 0 0 0 0 0 0 0 0 0 0 0 0 0 0 0 0 0 0 0 2 0 2 0 0 0 0 2 0 0 0 0 2 0 0 0 0 0 0 0 0 0 0 0 0 0 0 2 2 2 0 0 0 0 0 0 0 0 0 0 2 2 0 0 0 0 0 0 0 0 0 0 0 2 
0 1 1 0 0 1 0 0 1 0 0 1 0 0 1 0 0 1 0 1 1 0 0 1 0 0 1 0 1 1 0 0 1 0 0 1 0 1 1 
0.118946 0.110994 0.111017 734.024414 745.775444 0.269200 0.000000 0
0 0 0 0 0 0 0 0 0 0 0 2 0 2 2 2 0 0 0 0 0 2 2 0 0 2 0 2 2 0 2 0 0 0 2 0 2 2 0 0 0 0 0 0 0 0 2 2 0 0 0 2 0 0 2 2 0 0 0 2 0 0 0 0 0 0 0 2 0 2 0 2 0 0 0 2 0 2 0 2 0 0 0 0 0 0 0 0 0 2 0 0 0 0 0 0 2 0 0 2 
0 1 1 0 1 1 0 0 1 0 0 1 0 0 1 0 1 1 0 1 1 0 1 1 0 0 1 0 1 1 0 1 1 0 0 1 0 0 1 
0.137248 0.122037 0.122060 725.064517 736.541996 0.053431 0.000000 0
0 0 0 0 0 0 0 0 0 0 0 0 0 0 0 0 0 0 0 0 0 0 0 0 0 0 0 0 0 0 0 0 0 0 0 0 0 0 0 0 0 0 0 0 0 0 0 0 0 0 0 0 0 0 0 0 0 0 0 0 0 0 0 0 0 0 0 0 0 0 0 0 0 0 2 0 0 0 0 0 0 0 0 0 0 0 0 0 0 0 0 0 0 0 0 0 0 0 0 0 
0 0 1 0 0 1 0 1 1 0 0 1 0 1 1 0 0 1 0 0 1 0 0 1 0 0 1 0 1 1 0 0 1 0 0 1 0 0 1 
0.224298 0.166513 0.166573 714.194379 542.803081 0.778850 0.000000 0
2 2 0 0 2 2 0 2 2 0 2 0 2 2 2 0 0 2 2 2 2 2 2 2 2 2 2 2 0 0 2 2 0 2 2 2 2 2 0 2 2 2 2 0 2 2 2 2 2 0 2 2 2 2 2 0 2 0 0 2 0 2 2 0 2 2 2 2 0 2 2 2 2 0 2 0 2 2 2 2 2 0 2 2 2 0 0 0 2 2 0 2 2 0 0 2 2 2 2 2 
0 1 1 0 0 1 0 0 1 0 0 1 0 0 1 0 0 1 0 0 1 0 0 1 0 0 1 0 0 1 0 0 1 0 1 1 0 0 0 
0.114562 0.106656 0.106669 718.619249 730.280613 0.025063 0.000000 0
0 0 0 0 0 0 0 0 0 0 0 0 0 0 0 0 0 0 0 0 0 0 0 0 0 0 0 0 0 0 0 0 0 0 0 0 0 0 0 0 0 0 0 0 0 0 0 0 0 0 0 0 0 0 0 0 0 0 0 0 0 0 0 0 0 0 0 0 0 0 0 0 0 0 0 0 0 0 0 0 0 0 0 0 0 0 0 0 0 0 0 0 0 0 0 0 0 0 0 0 
0 0 1 0 0 1 0 0 1 0 0 1 0 0 1 0 0 1 0 0 1 0 0 1 0 0 1 0 0 1 0 0 1 0 0 1 0 0 1 
0.122470 0.112961 0.112978 716.672950 729.583506 0.053754 0.000000 0
0 0 0 0 0 0 0 0 0 0 0 0 0 0 0 0 0 0 0 0 0 0 0 0 0 0 0 0 0 0 0 0 0 0 0 0 0 0 0 0 0 0 0 0 0 0 0 0 0 0 0 0 0 0 0 0 0 0 0 0 0 0 0 0 0 0 0 0 0 0 0 0 0 0 0 0 0 0 0 0 0 0 0 0 0 0 0 0 0 0 0 0 0 0 0 0 0 0 0 0 
0 0 1 0 0 1 0 0 1 0 0 1 0 0 1 0 0 1 0 0 1 0 0 1 0 1 1 0 1 1 0 0 1 0 0 1 0 0 1 
0.255011 0.184785 0.184870 706.683020 452.739723 0.730848 0.000000 0
2 2 2 2 2 0 2 0 2 0 2 0 0 2 0 2 2 0 2 2 2 2 0 2 0 0 2 2 0 2 2 0 2 0 2 2 0 2 0 2 2 2 2 2 0 0 2 2 2 2 0 0 2 0 2 2 2 0 2 2 0 0 0 0 0 2 2 2 0 0 2 2 0 2 2 2 2 0 2 0 0 2 0 2 2 2 2 0 2 0 2 0 0 2 0 2 2 2 0 2 
0 0 1 0 0 0 0 0 1 0 0 1 0 0 1 0 0 1 0 0 1 0 1 1 0 0 1 0 1 1 0 0 1 0 1 0 0 0 1 
0.117510 0.110151 0.110169 717.371183 732.928514 0.257205 0.000000 0
0 0 0 0 0 0 0 0 2 0 0 0 0 0 2 0 2 0 0 0 0 0 0 0 0 0 0 0 0 0 0 0 0 0 0 0 0 0 0 2 0 2 2 0 0 0 0 0 0 0 0 0 0 0 2 0 0 2 2 2 0 0 0 0 0 0 0 0 0 0 0 0 2 0 2 0 0 0 0 0 0 0 0 0 0 0 2 0 0 0 0 2 0 0 2 0 2 0 0 0 
0 0 1 0 0 1 0 1 1 0 1 1 0 0 1 0 0 1 0 0 1 0 1 1 0 1 1 0 1 1 0 0 1 0 1 1 0 1 1 
0.100418 0.097713 0.097724 718.511714 735.311227 0.057267 0.000000 0
0 0 0 0 0 0 0 0 0 0 0 0 0 0 0 0 0 0 0 0 0 0 0 0 0 0 0 0 0 0 0 0 0 0 0 0 0 0 0 0 0 0 0 0 0 0 0 0 0 0 0 0 0 0 0 0 0 0 0 0 0 0 0 0 0 0 0 0 0 0 0 0 2 0 0 0 0 0 0 0 0 0 0 0 0 0 0 0 0 0 0 0 0 0 0 0 0 0 0 0 
0 1 1 0 0 1 0 0 1 0 0 1 0 0 1 0 0 1 0 0 1 0 0 1 0 0 1 0 0 1 0 0 1 0 0 1 0 0 1 
0.110719 0.105670 0.105682 723.315309 730.552937 0.059669 0.000000 0
0 0 0 0 0 0 0 0 0 0 0 0 0 0 0 0 0 0 0 0 0 0 0 0 0 0 0 0 0 0 0 0 0 0 0 0 0 0 0 0 0 0 0 0 0 0 0 0 0 0 0 0 0 0 0 0 0 0 0 0 0 0 0 0 0 0 0 0 0 0 0 0 0 0 0 0 0 0 0 0 0 0 0 0 0 0 0 0 0 0 0 0 0 0 0 0 0 0 0 0 
0 0 1 0 0 1 0 0 1 0 0 1 0 1 1 0 0 1 0 0 1 0 0 1 0 0 1 0 1 1 0 0 1 0 1 1 0 1 1 
0.126727 0.115280 0.115298 727.119354 735.020630 0.242963 0.000000 0
0 2 2 0 0 2 2 0 0 0 0 2 0 0 0 0 0 0 0 2 0 0 2 0 0 2 0 2 0 0 0 0 2 0 0 0 0 0 0 0 0 2 2 0 2 0 0 0 2 2 0 0 0 0 2 0 0 2 0 0 2 2 0 2 0 2 0 0 0 0 0 0 2 0 0 0 2 2 0 2 0 0 0 2 0 0 0 0 0 0 0 2 2 0 0 0 2 0 2 0 
0 0 1 0 0 1 0 0 1 0 0 1 0 0 1 0 0 1 0 0 1 0 0 1 0 0 1 0 0 1 0 1 1 0 0 1 0 0 1 
0.115916 0.105806 0.105822 737.558423 745.066148 0.324255 0.000000 0
0 0 0 0 0 0 0 2 2 0 2 0 0 0 0 0 0 0 0 0 2 2 0 0 2 0 2 0 0 0 0 0 0 0 0 0 2 0 2 0 0 2 0 0 2 0 0 2 0 2 0 2 0 2 0 2 2 0 0 2 0 2 0 2 0 0 2 2 0 0 2 2 0 0 0 2 0 2 2 0 2 0 2 0 0 0 2 2 0 2 0 0 0 2 2 0 0 0 2 0 
0 1 1 0 0 1 0 0 1 0 0 1 0 1 1 0 0 1 0 0 1 0 0 1 0 1 1 0 1 1 0 0 1 0 0 1 0 0 1 
0.120507 0.107585 0.107599 744.855084 751.923769 0.322064 0.000000 0
0 0 0 0 0 0 0 2 0 2 0 2 0 0 0 2 0 0 0 2 0 0 2 0 2 2 0 2 0 2 2 0 0 2 0 2 0 0 0 0 0 0 0 0 0 0 0 2 0 0 0 0 2 0 0 0 0 2 2 0 2 2 0 0 0 0 2 0 2 0 0 2 0 2 2 0 0 0 0 0 2 0 0 2 0 2 0 2 0 2 0 0 0 2 2 0 2 0 2 2 
0 1 1 0 0 1 0 0 1 0 0 1 0 0 1 0 0 1 0 1 1 0 0 1 0 0 1 0 0 1 0 0 1 0 0 1 0 1 1 
0.123525 0.109789 0.109805 747.693396 755.074048 0.301166 0.000000 0
2 0 0 0 0 0 0 0 0 2 0 0 2 2 0 0 0 0 2 0 2 0 0 2 2 2 0 2 2 0 2 2 0 0 2 0 0 0 2 0 0 2 0 0 0 0 2 0 0 0 0 2 0 2 0 0 0 0 2 0 0 0 0 0 0 2 0 2 0 0 0 0 0 0 0 0 2 0 2 0 2 0 0 0 0 0 0 2 0 2 0 2 0 0 0 2 2 0 2 0 
0 1 1 0 0 1 0 1 1 0 0 1 0 0 1 0 0 1 0 0 1 0 0 1 0 0 1 0 0 1 0 0 1 0 0 1 0 0 1 
0.122532 0.112825 0.112854 745.852280 754.639754 0.305467 0.000000 0
2 0 0 0 2 2 0 2 0 0 2 2 0 2 0 2 2 0 2 0 0 0 2 2 0 0 0 0 2 2 2 2 2 0 0 2 0 2 0 0 0 0 2 0 2 0 0 2 0 0 2 0 0 0 0 0 0 0 2 0 0 2 0 2 0 0 0 0 0 2 0 0 0 2 2 0 2 0 2 0 0 0 0 0 2 0 2 0 0 0 0 2 0 0 2 2 2 2 0 2 
0 0 1 0 0 1 0 0 1 0 0 1 0 0 1 0 1 1 0 0 1 0 0 1 0 0 1 0 1 1 0 0 1 0 0 1 0 0 1 
0.118075 0.134954 0.135110 741.188607 751.816389 0.290974 0.000000 0
0 0 0 0 0 0 0 0 0 0 2 0 0 0 0 0 0 0 0 0 0 2 0 2 0 0 0 2 0 0 0 0 0 0 2 0 0 0 0 0 0 0 0 0 2 0 0 0 2 0 0 2 0 0 2 2 0 0 0 0 2 0 0 0 0 0 0 0 2 2 0 2 0 0 0 2 2 0 2 0 2 2 2 0 0 0 2 0 2 2 0 0 0 2 2 2 0 2 0 0 
0 0 1 0 0 1 0 0 1 0 0 1 0 0 1 0 1 1 0 1 1 0 0 1 0 0 1 0 0 1 0 0 1 0 0 1 0 1 1 
0.112936 0.139992 0.140101 736.287141 747.894373 0.283606 0.000000 0
2 0 0 2 0 0 0 0 0 2 0 0 0 0 2 0 0 2 0 0 0 0 2 0 2 0 0 0 0 0 0 0 0 0 2 0 0 0 0 0 0 2 2 0 2 0 2 2 2 2 2 0 0 0 2 2 0 2 0 2 0 0 0 0 0 2 0 0 2 0 0 0 0 0 0 0 0 0 0 2 2 0 0 0 0 0 0 0 2 0 0 0 0 0 2 2 0 0 2 2 
0 0 1 0 0 1 0 1 1 0 0 1 0 0 1 0 0 1 0 0 1 0 1 1 0 0 1 0 0 1 0 0 1 0 0 1 0 0 1 
0.110248 0.107689 0.107716 729.965144 741.458478 0.090281 0.000000 0
0 0 0 0 0 0 2 0 0 0 0 0 0 0 0 0 0 0 0 0 0 0 0 0 0 0 0 0 0 0 0 0 0 0 0 0 0 0 0 0 0 0 0 0 0 0 0 0 0 0 0 0 0 0 0 0 0 0 0 0 0 0 0 0 0 0 0 0 0 0 0 0 0 0 0 2 0 0 0 0 0 0 0 0 0 0 0 0 0 0 0 0 0 0 0 0 0 0 0 0 
0 0 1 0 1 1 0 1 1 0 0 1 0 0 1 0 0 1 0 1 1 0 0 1 0 0 1 0 0 1 0 0 1 0 0 1 0 0 1 
0.131926 0.117714 0.117732 722.655184 732.773206 0.052578 0.000000 0
0 0 0 0 0 0 0 0 0 0 0 0 0 0 0 0 0 0 0 0 0 0 0 0 0 0 0 0 0 0 0 0 0 0 0 0 0 0 0 0 0 0 0 0 0 0 0 0 0 0 0 0 0 0 0 0 0 0 0 0 0 0 0 0 0 0 0 0 0 0 0 0 0 0 0 0 0 0 0 0 0 0 0 0 0 0 0 0 0 0 0 0 0 0 0 0 0 0 0 0 
0 1 1 0 0 1 0 1 1 0 0 1 0 0 1 0 0 1 0 1 1 0 0 1 0 0 1 0 0 1 0 1 1 0 0 1 0 1 1 
0.097172 0.095385 0.095395 720.411432 733.447329 0.089213 0.000000 0
0 0 0 0 0 0 0 0 0 0 0 0 0 0 0 0 0 0 0 0 0 0 0 0 0 0 0 0 0 0 0 0 0 0 0 0 0 0 0 0 0 0 0 0 0 0 0 0 0 0 0 2 0 0 0 0 0 0 0 0 0 0 0 0 0 0 0 0 0 0 0 0 0 0 0 0 0 0 0 0 0 0 0 0 0 0 0 0 0 0 0 0 0 0 0 0 0 0 0 0 
0 1 1 0 0 1 0 0 1 0 0 1 0 0 1 0 0 1 0 0 1 0 0 1 0 0 1 0 0 1 0 0 1 0 0 1 0 0 1 
0.111285 0.108909 0.108939 715.810061 730.143596 0.024659 0.000000 0
0 0 0 0 0 0 0 0 0 0 0 0 0 0 0 0 0 0 0 0 0 0 0 0 0 0 0 0 0 0 0 0 0 0 0 0 0 0 0 0 0 0 0 0 0 0 0 0 0 0 0 0 0 0 0 0 0 0 0 0 0 0 0 0 0 0 0 0 0 0 0 0 0 0 0 0 0 0 0 0 0 0 0 0 0 0 0 0 0 0 0 0 0 0 0 0 0 0 0 0 
0 0 1 0 1 1 0 0 1 0 0 1 0 1 1 0 0 1 0 0 1 0 1 1 0 0 1 0 0 1 0 1 1 0 0 1 0 0 1 
0.284617 0.219437 0.219573 701.954806 405.794282 0.757806 0.000000 0
0 2 0 2 2 0 2 2 0 2 2 0 2 0 0 0 2 2 0 0 2 2 0 2 2 2 0 0 0 0 0 0 0 0 0 0 0 2 2 2 2 2 0 0 0 0 0 2 2 0 0 0 2 0 0 0 2 0 2 0 2 2 2 2 0 2 0 2 0 0 2 2 2 2 2 0 0 2 0 2 2 0 2 0 0 0 0 0 0 0 0 0 0 2 2 2 2 0 2 0 
0 1 1 0 0 0 0 1 1 0 0 1 0 0 1 0 0 1 0 1 1 0 1 1 0 0 1 0 0 1 0 0 0 0 0 0 0 0 0 
0.133679 0.137815 0.137819 713.195050 726.925375 0.055404 0.000000 0
0 0 0 0 0 0 0 0 0 0 0 0 0 0 0 0 0 0 0 0 0 0 0 0 0 0 0 0 0 0 0 0 0 0 0 0 0 0 0 0 0 0 0 0 0 0 0 0 0 0 0 0 0 0 0 0 0 0 0 0 0 0 0 0 0 0 0 0 0 0 0 0 0 0 0 0 0 2 0 0 0 0 0 0 0 0 0 0 0 0 0 0 0 0 0 0 0 0 0 0 
0 0 1 0 0 1 0 1 1 0 0 1 0 0 1 0 0 1 0 0 1 0 0 1 0 1 1 0 0 1 0 0 1 0 0 1 0 1 1 
0.119545 0.112940 0.112960 715.706844 731.774896 0.098715 0.000000 0
0 0 0 0 0 0 0 0 0 0 0 0 2 0 0 0 0 0 0 0 0 0 0 0 0 0 0 2 0 0 0 0 0 0 0 0 0 0 0 0 0 0 0 0 0 0 0 0 0 0 0 0 0 0 0 0 0 0 0 0 0 0 0 0 0 0 0 0 0 0 0 0 0 0 0 0 0 0 0 0 0 0 0 0 0 0 0 0 0 0 0 0 0 0 0 0 0 0 0 0 
0 0 1 0 1 1 0 0 1 0 1 1 0 1 1 0 0 1 0 0 1 0 0 1 0 0 1 0 0 1 0 0 1 0 1 1 0 0 1 
0.119632 0.112321 0.112338 722.880738 730.100777 0.059559 0.000000 0
0 0 0 0 0 0 0 0 0 0 0 0 0 0 0 0 0 0 0 0 0 0 0 0 0 0 0 0 0 0 0 0 0 0 0 0 0 0 0 0 0 0 0 0 0 0 0 0 0 0 0 0 0 0 0 0 0 0 0 0 0 0 0 0 0 0 0 0 0 0 0 0 0 0 0 0 0 0 0 0 0 0 0 0 0 0 0 0 0 0 0 0 0 0 0 0 0 0 0 0 
0 1 1 0 0 1 0 0 1 0 0 1 0 1 1 0 0 1 0 0 1 0 0 1 0 0 1 0 0 1 0 0 1 0 0 1 0 1 1 
0.274134 0.190584 0.190700 713.613499 319.666270 0.691085 0.000000 0
0 0 2 2 2 2 2 0 0 2 2 2 0 0 0 0 2 0 0 0 2 2 0 0 0 0 0 0 0 2 2 2 0 0 2 2 2 2 0 0 2 0 2 0 0 0 0 0 0 0 2 0 0 0 2 0 2 2 2 0 0 2 0 0 0 0 2 2 0 0 2 2 2 0 0 0 2 0 0 2 0 0 0 0 0 2 0 0 2 0 2 2 2 2 0 0 2 2 2 0 
0 1 1 0 0 0 0 1 0 0 0 1 0 1 0 0 0 1 0 0 0 0 0 0 0 1 1 0 0 1 0 0 0 0 0 1 0 0 1 
0.120920 0.114964 0.115027 732.349590 741.648460 0.100614 0.000000 0
0 0 2 0 0 0 0 0 0 0 0 0 2 0 0 0 0 0 0 0 0 0 0 0 0 0 0 0 0 0 0 0 0 0 0 0 0 0 0 0 0 0 0 0 2 0 0 0 0 0 0 0 0 0 0 0 0 0 0 0 0 0 0 0 0 0 0 0 0 0 0 0 0 0 0 0 0 0 0 0 0 0 0 0 0 0 0 0 0 0 0 0 0 0 0 0 0 0 0 0 
0 0 1 0 0 1 0 1 1 0 0 1 0 0 1 0 0 1 0 0 1 0 0 1 0 0 1 0 0 1 0 1 1 0 0 1 0 0 1 
0.116044 0.105917 0.105938 741.156635 749.304968 0.275148 0.000000 0
2 0 2 0 0 0 0 0 0 0 2 0 2 0 2 2 0 2 2 2 0 0 2 0 0 2 2 0 0 0 0 0 0 0 0 0 0 2 0 2 2 2 0 0 2 2 2 0 0 0 2 0 0 2 0 2 0 0 0 0 0 0 0 0 0 0 0 0 2 2 2 0 0 0 0 0 0 2 0 0 0 2 2 0 2 0 2 0 0 2 2 0 0 0 0 2 2 0 2 0 
0 0 1 0 0 1 0 1 1 0 0 1 0 0 1 0 0 1 0 1 1 0 0 1 0 0 1 0 0 1 0 0 1 0 0 1 0 0 1 
0.118943 0.109272 0.109295 743.784799 752.007635 0.294945 0.000000 0
0 0 0 0 2 0 0 0 0 0 0 0 0 0 0 0 0 0 2 2 0 2 0 0 0 2 0 0 0 0 0 2 2 0 0 0 0 2 2 0 0 0 0 0 0 2 2 2 0 2 0 0 2 0 2 0 2 2 0 0 2 2 2 0 0 0 0 0 0 0 0 0 0 2 0 2 0 2 0 0 2 2 0 0 0 2 0 0 0 0 0 0 2 0 2 0 0 0 0 2 
0 0 1 0 1 1 0 1 1 0 0 1 0 1 1 0 0 1 0 0 1 0 0 1 0 0 1 0 1 1 0 1 1 0 0 1 0 0 1 
0.121371 0.136364 0.136519 741.329362 751.194418 0.294281 0.000000 0
0 0 0 0 2 0 0 2 0 2 2 0 0 0 0 0 2 0 0 0 2 0 0 0 0 2 2 2 0 2 2 0 0 2 0 0 0 0 0 0 0 0 0 2 0 0 0 0 0 0 0 0 0 0 0 0 0 2 0 0 0 2 0 0 0 2 0 2 0 2 2 0 0 0 2 0 0 0 0 2 0 2 0 0 2 0 0 0 0 0 2 0 2 2 0 0 0 2 0 2 
0 0 1 0 0 1 0 0 1 0 1 1 0 0 1 0 0 1 0 0 1 0 0 1 0 0 1 0 0 1 0 0 1 0 0 1 0 1 1 
0.114434 0.404480 0.406278 737.212491 749.490954 0.087682 0.000000 0
0 0 0 0 0 0 0 0 0 0 0 0 0 0 0 0 0 0 0 0 0 0 0 0 0 0 0 0 0 0 0 0 0 0 0 0 0 0 0 0 0 0 0 0 0 0 0 0 0 0 0 0 0 2 0 0 0 0 0 0 0 0 0 0 0 0 0 0 0 0 0 0 0 0 0 0 0 0 0 0 0 0 0 0 0 0 0 0 0 0 0 0 0 0 0 0 0 0 0 0 
0 1 1 0 1 1 0 0 1 0 1 1 0 1 1 0 1 1 0 0 1 0 1 1 0 1 1 0 0 1 0 0 1 0 0 1 0 0 1 
0.109820 0.528959 0.529786 734.535196 747.327439 0.040961 0.000000 0
0 0 0 0 0 0 0 0 0 0 0 0 0 0 0 0 0 0 0 0 0 0 0 0 0 0 0 0 0 0 0 0 0 0 0 0 0 0 0 0 0 0 0 0 0 0 0 0 0 0 0 0 0 0 0 0 0 0 0 0 0 0 0 0 0 0 0 0 0 0 0 0 0 0 0 0 0 0 0 0 0 0 0 0 0 0 0 0 0 0 0 0 0 0 0 0 0 0 0 0 
0 0 1 0 1 1 0 0 1 0 0 1 0 0 1 0 1 1 0 0 1 0 0 1 0 1 1 0 0 1 0 0 1 0 1 1 0 0 1 
0.105118 0.133410 0.133512 731.380042 743.372443 0.264721 0.000000 0
0 2 0 0 0 0 0 0 0 0 0 2 0 0 2 0 2 2 0 0 0 0 0 0 0 0 0 0 0 0 0 2 0 2 2 2 0 2 0 0 0 0 0 0 2 0 0 0 0 2 0 0 2 2 0 0 0 0 2 0 0 0 2 0 0 0 0 0 0 2 0 0 0 2 2 2 0 2 0 0 0 2 0 0 0 2 0 0 0 0 2 0 2 2 2 0 0 0 0 2 
0 0 1 0 1 1 0 0 1 0 0 1 0 0 1 0 0 1 0 0 1 0 0 1 0 0 1 0 0 1 0 0 1 0 0 1 0 0 1 
0.099939 0.098458 0.098474 725.858178 738.143000 0.048788 0.000000 0
0 0 0 0 0 0 0 0 0 0 0 0 0 0 0 0 0 0 0 0 0 0 0 0 0 0 0 0 0 0 0 0 0 0 0 0 0 0 0 0 0 0 0 0 0 0 0 0 0 0 0 0 0 0 0 0 0 0 0 0 0 0 0 0 0 0 0 0 0 0 0 0 0 0 0 0 0 0 0 0 0 0 0 0 0 0 0 0 0 0 0 0 0 0 0 0 0 0 0 0 
0 0 1 0 0 1 0 0 1 0 0 1 0 0 1 0 0 1 0 0 1 0 0 1 0 0 1 0 1 1 0 0 1 0 0 1 0 1 1 
0.104654 0.101812 0.101829 719.902791 733.878315 0.050264 0.000000 0
0 0 0 0 0 0 0 0 0 0 0 0 0 0 0 0 0 0 0 0 0 0 0 0 0 0 0 0 0 0 0 0 0 0 0 0 0 0 0 0 0 0 0 0 0 0 0 0 0 0 0 0 0 0 0 0 0 0 0 0 0 0 0 0 0 0 0 0 0 0 0 0 0 0 0 0 0 0 0 0 0 0 0 0 0 0 0 0 0 0 0 0 0 0 0 0 0 0 0 0 
0 1 1 0 0 1 0 0 1 0 1 1 0 0 1 0 0 1 0 0 1 0 0 1 0 0 1 0 0 1 0 0 1 0 0 1 0 1 1 
0.110378 0.122352 0.122419 716.624177 732.116981 0.094626 0.000000 0
0 0 0 0 0 0 0 0 0 0 0 0 0 0 0 0 0 0 0 0 0 0 0 0 0 0 0 0 0 0 0 0 0 0 0 0 0 0 0 0 0 0 0 0 0 0 0 0 0 2 0 0 0 0 0 0 0 0 0 0 0 0 0 0 0 0 0 0 0 0 0 0 0 0 0 0 0 0 0 0 0 0 0 2 0 0 0 2 0 0 0 0 0 0 0 0 0 0 0 0 
0 0 1 0 1 1 0 0 1 0 0 1 0 0 1 0 0 1 0 1 1 0 0 1 0 1 1 0 0 1 0 0 1 0 0 1 0 1 1 
0.127588 0.333058 0.332638 712.849825 730.480176 0.272599 0.000000 0
0 0 2 0 0 0 2 0 0 0 0 2 0 0 2 0 0 0 0 0 2 2 0 2 0 0 0 0 0 0 0 0 2 2 0 2 0 2 2 0 0 0 0 0 0 0 2 0 0 0 0 0 0 2 0 0 2 2 0 2 0 0 0 0 0 0 0 0 0 0 0 2 0 0 2 0 0 0 0 0 0 0 0 0 0 0 2 0 0 0 0 0 0 0 0 0 0 0 0 2 
0 0 1 0 1 1 0 0 1 0 0 1 0 1 1 0 1 1 0 0 1 0 0 1 0 1 1 0 1 1 0 0 1 0 0 1 0 0 1 
0.119270 0.325951 0.324402 714.459727 732.687365 0.257445 0.000000 0
2 0 2 0 0 0 0 0 2 0 0 0 0 0 0 0 2 0 0 0 0 0 0 2 0 0 0 0 0 0 0 0 0 0 2 0 0 0 0 0 0 0 0 0 2 2 0 0 0 0 0 0 0 2 0 2 0 0 0 0 0 2 0 0 0 0 2 2 0 0 0 2 0 0 2 0 2 2 0 0 0 2 0 0 0 0 0 2 0 0 0 0 0 0 2 0 2 2 2 0 
0 0 1 0 0 1 0 0 1 0 1 1 0 0 1 0 0 1 0 0 1 0 1 1 0 0 1 0 0 1 0 1 1 0 0 1 0 0 1 
0.099060 0.113068 0.113069 718.967720 735.350646 0.040920 0.000000 0
0 0 0 0 0 0 0 0 0 0 0 0 0 0 0 0 0 0 0 0 0 0 0 0 0 0 0 0 0 0 0 0 0 0 0 0 0 0 0 0 0 0 0 0 0 0 0 0 0 0 0 0 0 0 0 0 0 0 0 0 0 0 0 0 0 0 0 0 0 0 0 0 0 0 0 0 0 0 0 0 0 0 0 0 0 0 0 0 0 0 0 0 0 0 0 0 0 0 0 0 
0 1 1 0 0 1 0 1 1 0 0 1 0 0 1 0 0 1 0 0 1 0 0 1 0 0 1 0 0 1 0 1 1 0 0 1 0 1 1 
0.108155 0.102804 0.102822 727.832910 734.024195 0.057845 0.000000 0
0 0 0 0 0 0 0 0 0 0 0 0 0 0 0 0 0 0 0 0 0 0 0 0 0 0 0 0 0 0 0 0 0 0 0 0 0 0 0 0 0 0 0 0 0 0 0 0 0 0 0 0 0 0 0 0 0 0 0 0 0 0 0 0 0 0 0 0 0 0 0 0 0 0 0 0 0 0 0 0 0 0 0 0 0 0 0 0 0 0 0 0 0 0 0 0 0 0 0 0 
0 0 1 0 0 1 0 0 1 0 0 1 0 0 1 0 0 1 0 0 1 0 1 1 0 0 1 0 0 1 0 0 1 0 1 1 0 1 1 
0.112427 0.113378 0.113476 726.320625 732.851822 0.052865 0.000000 0
0 0 0 0 0 0 0 0 0 0 0 0 0 0 0 0 0 0 0 0 0 0 0 0 0 0 0 0 0 0 0 0 0 0 0 0 0 0 0 0 0 0 0 0 0 0 0 0 0 0 0 0 0 0 0 0 0 0 0 0 0 0 0 0 0 0 0 0 0 0 0 0 0 0 0 0 0 0 0 0 0 0 0 0 0 0 0 0 0 0 0 0 0 0 0 0 0 0 0 0 
0 0 1 0 0 1 0 1 1 0 1 1 0 0 1 0 0 1 0 1 0 0 0 1 0 0 1 0 1 1 0 0 1 0 0 1 0 0 1 
0.123525 0.161432 0.162208 728.240950 739.371640 0.296514 0.000000 0
0 0 0 0 0 0 2 0 0 0 2 0 0 2 2 0 0 2 0 2 0 0 0 0 2 0 2 0 0 0 0 0 0 0 0 0 0 0 0 0 0 2 0 2 2 0 0 2 0 0 0 0 0 0 0 0 2 0 2 0 0 0 0 2 2 0 0 2 0 0 0 0 0 0 0 0 0 0 0 2 0 0 0 0 0 0 2 2 0 0 0 0 2 0 0 0 0 0 0 0 
0 0 1 0 0 1 0 1 1 0 1 1 0 0 1 0 1 1 0 1 1 0 1 1 0 0 1 0 0 1 0 1 1 0 1 1 0 0 1 
0.108692 0.109291 0.109387 735.642119 745.309382 0.279533 0.000000 0
0 0 0 0 0 0 0 0 0 2 0 0 0 2 0 0 0 0 0 0 0 0 0 0 0 0 0 0 0 0 0 2 0 2 0 0 0 0 2 0 0 2 2 0 0 0 0 0 0 0 0 0 0 0 2 2 2 0 0 0 0 0 2 0 0 0 0 0 2 0 0 2 2 0 0 0 2 0 0 0 2 0 0 2 0 0 0 0 2 0 0 0 2 2 0 0 0 0 2 0 
0 1 1 0 0 1 0 0 1 0 0 1 0 1 1 0 0 1 0 0 1 0 1 1 0 0 1 0 0 1 0 0 1 0 1 1 0 0 1 
0.110173 0.118407 0.118453 737.445399 746.761325 0.278464 0.000000 0
0 2 0 0 0 0 0 0 2 0 0 0 2 0 0 0 0 2 2 0 0 0 0 0 0 0 0 0 0 2 0 0 2 0 2 2 0 2 0 0 0 0 0 0 0 2 2 0 0 0 0 0 2 0 0 0 0 0 2 0 0 0 0 0 0 0 0 0 0 2 2 0 0 0 0 0 0 2 2 0 0 2 0 0 2 0 2 2 2 0 2 0 0 2 0 0 0 0 0 0 
0 0 1 0 1 1 0 0 1 0 0 1 0 0 1 0 1 1 0 0 1 0 0 1 0 0 1 0 0 1 0 0 1 0 0 1 0 1 1 
0.107679 0.121339 0.121451 736.711587 746.548350 0.057574 0.000000 0
0 0 0 0 0 0 0 0 0 0 0 0 0 0 0 0 0 0 0 0 0 0 0 0 0 0 0 0 0 0 0 0 0 0 0 0 0 0 0 0 0 0 0 0 0 0 0 0 0 0 0 0 0 0 0 0 0 0 0 0 0 0 0 0 0 0 0 0 0 0 0 0 0 0 0 0 0 0 0 0 0 0 0 0 0 0 0 0 0 0 0 0 0 0 0 0 0 0 0 0 
0 0 1 0 0 1 0 1 1 0 0 1 0 1 1 0 0 1 0 0 1 0 0 1 0 0 1 0 1 1 0 1 1 0 1 1 0 0 1 
0.109021 0.294940 0.295954 732.567900 745.026067 0.025936 0.000000 0
0 0 0 0 0 0 0 0 0 0 0 0 0 0 0 0 0 0 0 0 0 0 0 0 0 0 0 0 0 0 0 0 0 0 0 0 0 0 0 0 0 0 0 0 0 0 0 0 0 0 0 0 0 0 0 0 0 0 0 0 0 0 0 0 0 0 0 0 0 0 0 0 0 0 0 0 0 0 0 0 0 0 0 0 0 0 0 0 0 0 0 0 0 0 0 0 0 0 0 0 
0 1 1 0 0 1 0 0 1 0 0 1 0 1 1 0 1 1 0 0 1 0 0 1 0 0 1 0 0 1 0 1 1 0 0 1 0 0 1 
0.103861 0.148819 0.149008 732.774323 744.399863 0.055125 0.000000 0
0 0 0 0 0 0 0 0 0 0 0 0 0 0 0 0 0 0 0 0 0 0 0 0 0 0 0 0 0 0 0 0 0 0 0 0 0 0 0 0 0 0 0 0 0 0 0 0 0 0 0 0 0 0 0 0 0 0 0 0 0 0 0 0 0 0 0 0 0 0 0 0 0 0 0 0 0 0 0 0 0 0 0 0 0 0 0 0 0 0 0 0 0 0 0 0 0 0 0 0 
0 1 1 0 1 1 0 0 1 0 0 1 0 0 1 0 0 1 0 0 1 0 0 1 0 0 1 0 0 1 0 0 1 0 0 1 0 0 1 
0.105784 0.104787 0.104820 729.710084 741.201542 0.284072 0.000000 0
0 2 0 0 2 0 0 0 0 0 2 0 0 2 0 0 2 0 2 0 2 0 0 0 2 0 0 2 2 0 0 2 0 0 2 2 2 0 2 0 0 0 2 2 2 2 2 0 0 0 2 0 2 0 2 2 0 0 0 2 0 0 2 2 2 0 0 0 2 0 0 0 0 0 0 0 0 0 0 0 0 2 0 0 0 0 0 2 0 0 2 2 2 0 0 0 0 2 0 0 
0 1 1 0 0 1 0 1 1 0 0 1 0 0 1 0 0 1 0 0 1 0 0 1 0 0 1 0 0 1 0 0 1 0 0 1 0 0 1 
0.106738 0.101633 0.101646 724.106053 736.623994 0.055379 0.000000 0
0 0 0 0 0 0 0 0 0 0 0 0 0 0 0 0 0 0 0 0 0 0 0 0 0 0 0 0 0 0 0 0 0 0 0 0 0 0 0 0 0 0 0 0 0 0 0 0 0 0 0 0 0 0 0 0 0 0 0 0 0 0 0 0 0 0 0 0 0 0 0 0 0 0 0 0 0 0 0 0 0 0 0 0 0 0 0 0 0 0 0 0 0 0 0 0 0 0 0 0 
0 0 1 0 0 1 0 0 1 0 0 1 0 1 1 0 0 1 0 0 1 0 1 1 0 1 1 0 1 1 0 1 1 0 1 1 0 0 1 
0.225053 0.164892 0.164958 709.907099 442.021359 0.745906 0.000000 0
2 0 0 0 2 2 2 2 2 2 2 0 2 0 2 2 2 2 0 2 2 0 2 0 2 0 0 2 2 2 0 0 0 0 0 0 2 0 0 0 0 2 2 0 2 2 0 0 2 0 0 2 2 2 2 2 0 2 2 0 2 2 0 0 0 0 0 2 0 2 2 0 0 2 0 2 0 2 2 2 2 0 0 2 0 0 2 2 2 2 2 0 0 0 2 0 2 0 0 0 
0 0 0 0 0 1 0 0 1 0 0 1 0 0 1 0 0 1 0 0 1 0 0 0 0 0 1 0 1 1 0 0 1 0 0 0 0 0 1 
0.127784 0.119640 0.119675 716.038526 731.552295 0.053840 0.000000 0
0 0 0 0 0 0 0 0 0 0 0 0 0 0 2 0 0 0 0 0 0 0 0 0 0 0 0 0 0 0 0 0 0 0 0 0 0 0 0 0 0 0 0 0 0 0 0 0 0 0 0 0 0 0 0 0 0 0 0 0 0 0 0 0 0 0 0 0 0 0 0 0 0 0 0 0 0 0 0 0 0 0 0 0 0 0 0 0 0 0 0 0 0 0 0 0 0 0 0 0 
0 1 1 0 0 1 0 0 1 0 0 1 0 1 0 0 0 1 0 0 1 0 1 1 0 0 1 0 0 1 0 0 1 0 0 1 0 0 1 
0.106994 0.120629 0.120697 718.719942 734.914210 0.267473 0.000000 0
0 2 2 2 0 0 0 0 2 2 0 2 0 2 0 0 0 0 0 0 0 2 0 0 2 0 0 0 0 0 0 2 2 0 2 0 0 0 0 0 0 0 0 0 0 2 2 0 0 2 2 2 0 0 2 2 0 0 2 0 0 0 2 0 2 0 0 0 2 2 0 2 0 0 0 0 2 2 0 0 0 2 0 0 0 0 2 0 0 0 2 0 0 2 0 2 0 0 0 0 
0 0 1 0 0 1 0 0 1 0 0 1 0 0 1 0 0 1 0 0 1 0 1 1 0 0 1 0 0 1 0 0 1 0 0 1 0 0 1 
0.108387 0.118358 0.118362 721.224675 736.296314 0.024367 0.000000 0
0 0 0 0 0 0 0 0 0 0 0 0 0 0 0 0 0 0 0 0 0 0 0 0 0 0 0 0 0 0 0 0 0 0 0 0 0 0 0 0 0 0 0 0 0 0 0 0 0 0 0 0 0 0 0 0 0 0 0 0 0 0 0 0 0 0 0 0 0 0 0 0 0 0 0 0 0 0 0 0 0 0 0 0 0 0 0 0 0 0 0 0 0 0 0 0 0 0 0 0 
0 0 1 0 0 1 0 0 1 0 0 1 0 0 1 0 0 1 0 1 1 0 0 1 0 0 1 0 0 1 0 0 1 0 0 1 0 0 1 
0.093493 0.093162 0.093176 724.427542 738.769802 0.050192 0.000000 0
0 0 0 0 0 0 0 0 0 0 0 0 0 0 0 0 0 0 0 0 0 0 0 0 0 0 0 0 0 0 0 0 0 0 0 0 0 0 0 0 0 0 0 0 0 0 0 0 0 0 0 0 0 0 0 0 0 0 0 0 0 0 0 0 0 0 0 0 0 0 0 0 0 0 0 0 0 0 0 0 0 0 0 0 0 0 0 0 0 0 0 0 0 0 0 0 0 0 0 0 
0 0 1 0 0 1 0 0 1 0 1 1 0 0 1 0 1 1 0 0 1 0 0 1 0 1 1 0 0 1 0 1 1 0 0 1 0 0 1 
0.104786 0.103525 0.103585 730.516320 738.080598 0.057046 0.000000 0
0 0 0 0 0 0 0 0 0 0 0 0 0 0 0 0 0 0 0 0 0 0 0 0 0 0 0 0 0 0 0 0 0 0 0 0 0 0 0 0 0 0 0 0 0 0 0 0 0 0 0 0 0 0 0 0 0 0 0 0 0 0 0 0 0 0 0 0 0 0 0 0 0 0 0 0 0 0 0 0 0 0 0 0 0 0 0 0 0 0 0 0 0 0 0 0 0 0 0 0 
0 0 1 0 1 1 0 0 1 0 0 1 0 0 1 0 1 1 0 0 1 0 0 1 0 0 1 0 0 1 0 0 1 0 0 1 0 0 1 
0.124963 0.163122 0.163916 726.228838 736.535075 0.049858 0.000000 0
0 0 0 0 0 0 0 0 0 0 0 0 0 0 0 0 0 0 0 0 0 0 0 0 0 0 0 0 0 0 0 0 0 0 0 0 0 0 0 0 0 0 0 0 0 0 0 0 0 0 0 0 0 0 0 0 0 0 0 0 0 0 0 0 0 0 0 0 0 0 0 0 0 0 0 0 0 0 0 0 0 0 0 0 0 0 0 0 0 0 0 0 0 0 0 0 0 0 0 0 
0 0 1 0 0 1 0 0 1 0 0 1 0 0 1 0 1 1 0 0 1 0 0 1 0 0 1 0 0 1 0 0 1 0 0 1 0 0 1 
0.331102 0.963549 3.331237 710.881714 227.048766 0.530595 0.000000 0
0 0 0 0 0 0 0 0 0 0 0 0 0 0 0 0 0 0 0 0 0 0 0 0 0 0 1 0 2 0 0 1 0 0 0 0 0 0 0 0 0 0 0 2 0 2 0 0 0 0 2 0 0 0 0 0 0 0 1 0 0 0 0 2 0 0 0 0 2 0 0 0 0 0 0 0 3 0 0 0 0 0 0 0 3 0 1 0 0 0 0 0 0 0 0 0 0 0 2 2 
0 0 0 0 0 1 0 0 0 0 0 0 0 1 1 0 1 0 0 0 1 0 0 0 0 1 0 0 0 1 0 0 0 0 0 1 0 0 1 
0.110651 0.180870 0.181698 726.852751 739.986248 0.044135 0.000000 0
0 0 0 0 0 0 0 0 0 0 0 0 0 0 0 0 0 0 0 0 0 0 0 0 0 0 0 0 0 0 0 0 0 0 0 0 0 0 0 0 0 0 0 0 0 0 0 0 0 0 0 0 0 0 0 0 0 0 0 0 0 0 0 0 0 0 0 0 0 0 0 0 0 0 0 0 0 0 0 0 0 0 0 0 0 0 0 0 0 0 0 0 0 0 0 0 0 0 0 0 
0 0 1 0 0 1 0 0 1 0 0 1 0 0 1 0 0 1 0 0 1 0 0 1 0 0 1 0 0 1 0 0 1 0 1 1 0 0 1 
0.126139 0.478718 0.480409 725.466229 738.042759 0.045204 0.000000 0
0 0 0 0 0 0 0 0 0 0 0 0 0 0 0 0 0 0 0 0 0 0 0 0 0 0 0 0 0 0 0 0 0 0 0 0 0 0 0 0 0 0 0 0 0 0 0 0 0 0 0 0 0 0 0 0 0 0 0 0 0 0 0 0 0 0 0 0 0 0 0 0 0 0 0 0 0 0 0 0 0 0 0 0 0 0 0 0 0 0 0 0 0 0 0 0 0 0 0 0 
0 0 1 0 0 1 0 0 1 0 0 1 0 0 1 0 0 1 0 0 1 0 0 1 0 0 1 0 0 1 0 0 1 0 0 1 0 1 1 
0.125028 0.308290 0.309210 727.149333 739.042456 0.025658 0.000000 0
0 0 0 0 0 0 0 0 0 0 0 0 0 0 0 0 0 0 0 0 0 0 0 0 0 0 0 0 0 0 0 0 0 0 0 0 0 0 0 0 0 0 0 0 0 0 0 0 0 0 0 0 0 0 0 0 0 0 0 0 0 0 0 0 0 0 0 0 0 0 0 0 0 0 0 0 0 0 0 0 0 0 0 0 0 0 0 0 0 0 0 0 0 0 0 0 0 0 0 0 
0 0 1 0 0 1 0 0 1 0 0 1 0 0 1 0 1 1 0 0 1 0 0 1 0 0 1 0 0 1 0 1 1 0 0 1 0 0 1 
0.330599 3.996048 17.240865 711.904699 210.690028 0.463579 0.000000 1
0 0 0 1 1 0 0 0 0 1 0 0 1 0 0 0 0 1 0 0 0 0 0 0 0 1 1 0 0 1 0 1 1 1 2 0 1 0 0 0 1 0 1 0 0 0 1 0 0 1 1 0 0 0 1 0 0 0 0 1 0 0 0 0 0 0 0 1 0 0 1 0 0 1 0 0 0 0 0 0 0 0 0 0 0 0 0 0 1 1 0 0 0 0 1 0 0 0 1 0 
0 0 0 0 0 0 0 1 0 0 1 0 0 1 0 0 0 0 0 0 1 0 1 0 0 0 0 0 1 1 0 0 1 0 0 0 0 1 1 
0.114598 0.273617 0.274484 726.273358 738.373171 0.255751 0.000000 0
0 0 0 0 0 0 0 2 0 0 0 0 0 0 0 2 0 2 0 2 0 2 0 0 2 2 0 2 0 2 2 0 0 0 0 2 0 0 0 0 0 0 0 0 0 0 0 0 0 0 0 0 0 0 2 0 2 0 0 0 2 2 0 0 0 0 0 2 0 0 0 2 0 0 0 2 0 0 0 0 0 0 2 2 0 0 0 0 2 0 0 0 0 0 2 0 0 0 0 0 
0 0 1 0 1 1 0 0 1 0 0 1 0 0 1 0 0 1 0 1 1 0 1 1 0 0 1 0 0 1 0 0 1 0 0 1 0 0 1 
0.129640 0.125109 0.125174 723.944699 734.246025 0.257428 0.000000 0
0 0 0 2 0 0 0 0 0 0 0 0 0 0 0 0 0 2 0 0 2 0 0 0 0 0 0 0 0 0 2 0 0 2 2 0 2 0 0 2 0 2 2 0 2 0 0 0 0 0 0 0 0 0 0 0 2 0 0 0 0 2 0 0 2 0 2 2 0 0 0 2 0 0 0 0 2 0 0 2 2 0 0 0 0 0 0 0 0 0 0 2 0 2 0 0 0 0 0 0 
0 1 1 0 0 1 0 0 1 0 0 1 0 0 1 0 0 1 0 0 1 0 0 1 0 1 1 0 0 1 0 0 1 0 0 1 0 0 1 
0.100132 0.099574 0.099593 723.008424 734.455626 0.046902 0.000000 0
0 0 0 0 0 0 0 0 0 0 0 0 0 0 0 0 0 0 0 0 0 0 0 0 0 0 0 0 0 0 0 0 0 0 0 0 0 0 0 0 0 0 0 0 0 0 0 0 0 0 0 0 0 0 0 0 0 0 0 0 0 0 0 0 0 0 0 0 0 0 0 0 0 0 0 0 0 0 0 0 0 0 0 0 0 0 0 0 0 0 0 0 0 0 0 0 0 0 0 0 
0 0 1 0 0 1 0 0 1 0 0 1 0 1 1 0 0 1 0 0 1 0 0 1 0 0 1 0 0 1 0 0 1 0 0 1 0 0 1 
0.106497 0.118402 0.118488 719.319844 733.006908 0.046742 0.000000 0
0 0 0 0 0 0 0 0 0 0 0 0 0 0 0 0 0 0 0 0 0 0 0 0 0 0 0 0 0 0 0 0 0 0 0 0 0 0 0 0 0 0 0 0 0 0 0 0 0 0 0 0 0 0 0 0 0 0 0 0 0 0 0 0 0 0 0 0 0 0 0 0 0 0 0 0 0 0 0 0 0 0 0 0 0 0 0 0 0 0 0 0 0 0 0 0 0 0 0 0 
0 0 1 0 0 1 0 0 1 0 0 1 0 0 1 0 0 1 0 0 1 0 0 1 0 0 1 0 0 1 0 0 1 0 0 1 0 0 1 
0.103210 0.110666 0.110792 719.513917 734.696563 0.236929 0.000000 0
0 0 0 0 0 0 0 0 0 0 0 0 0 0 0 0 0 0 0 2 0 0 0 0 0 0 0 0 0 0 0 0 0 0 0 2 0 0 0 2 0 0 2 0 0 0 0 2 0 2 0 0 0 2 0 0 0 0 0 0 0 0 0 0 2 0 0 0 0 0 0 2 0 2 0 0 0 0 2 0 0 0 0 0 0 0 2 0 0 0 0 0 0 0 0 0 0 0 0 0 
0 0 1 0 0 1 0 1 1 0 0 1 0 0 1 0 0 1 0 1 1 0 0 1 0 0 1 0 1 1 0 0 1 0 0 1 0 1 1 
0.114192 0.108920 0.108953 720.152751 735.005000 0.055001 0.000000 0
0 0 2 0 0 0 0 0 0 0 0 0 0 0 0 0 0 0 0 0 0 0 0 0 0 0 0 0 0 0 0 0 0 0 0 0 0 0 0 0 0 0 0 0 0 0 0 0 0 0 0 0 0 0 0 0 0 0 0 0 0 0 0 0 0 0 0 0 0 0 0 0 0 0 0 0 0 0 0 0 0 0 0 0 0 0 0 0 0 0 0 0 0 0 0 0 0 0 0 0 
0 0 1 0 1 1 0 0 1 0 0 1 0 0 1 0 1 1 0 0 1 0 0 1 0 1 1 0 0 1 0 0 1 0 1 1 0 0 1 
0.161824 0.129257 0.129292 721.082200 624.889111 0.672941 0.000000 0
2 2 2 2 2 2 0 2 0 2 2 2 2 2 2 2 2 2 2 2 0 2 2 0 2 2 0 0 0 2 0 2 0 2 2 2 2 2 0 2 2 2 2 2 2 0 2 2 2 0 2 0 2 2 2 0 0 2 2 2 0 0 2 2 2 0 2 2 0 2 2 2 2 0 2 0 2 2 0 2 0 2 0 2 2 2 2 2 0 2 2 2 2 2 2 2 0 0 2 2 
0 0 1 0 1 1 0 0 1 0 1 1 0 0 1 0 0 1 0 0 1 0 1 1 0 0 1 0 0 1 0 0 1 0 0 1 0 0 1 
0.103078 0.097904 0.097915 726.541275 738.415190 0.056644 0.000000 0
0 0 0 0 0 0 0 0 0 0 0 0 0 0 0 0 0 0 0 0 0 0 0 0 0 0 0 0 0 0 0 0 0 0 0 0 0 0 0 0 0 0 0 0 0 0 0 0 0 0 0 0 0 0 0 0 0 0 0 0 0 0 0 0 0 0 0 0 0 0 0 0 0 0 0 0 0 0 0 0 0 0 0 0 0 0 0 0 0 0 0 0 0 0 0 0 0 0 0 0 
0 0 1 0 0 1 0 0 1 0 0 1 0 1 1 0 1 1 0 1 1 0 0 1 0 1 1 0 1 1 0 0 1 0 0 1 0 0 1 
0.133259 0.120132 0.120182 729.274687 736.689529 0.056549 0.000000 0
0 0 0 0 0 0 0 0 0 0 0 0 0 0 0 0 0 0 0 0 0 0 0 0 0 0 0 0 0 0 0 0 0 0 0 0 0 0 0 0 0 0 0 0 0 0 0 0 0 0 0 0 0 0 0 0 0 0 0 0 0 0 0 0 0 0 0 0 0 0 0 0 0 0 0 0 0 0 0 0 0 0 0 0 0 0 0 0 0 0 0 0 0 0 0 0 0 0 0 0 
0 1 1 0 1 1 0 1 1 0 0 1 0 0 1 0 1 1 0 0 1 0 0 1 0 0 1 0 0 1 0 0 1 0 0 1 0 0 1 
0.188232 0.162037 0.162319 723.657633 640.227411 0.722757 0.000000 0
2 2 2 2 0 2 0 2 2 2 0 2 2 2 2 2 2 2 2 2 2 2 2 2 2 2 2 2 2 0 0 2 2 2 2 2 2 2 2 2 2 0 2 2 2 2 2 2 2 2 2 2 2 2 2 2 2 2 2 2 2 2 2 2 2 2 2 2 2 2 2 2 2 2 2 2 2 2 2 2 0 2 0 2 2 2 0 2 2 2 2 2 2 2 2 2 2 2 2 2 
0 0 1 0 0 1 0 0 1 0 0 1 0 0 1 0 0 1 0 0 1 0 0 1 0 1 1 0 0 1 0 1 1 0 0 1 0 1 1 
0.135598 0.182763 0.183594 723.711402 736.580661 0.071888 0.000000 0
0 0 0 0 0 0 0 0 0 0 0 0 0 0 0 0 0 0 0 0 0 0 0 0 0 0 0 0 0 0 0 0 0 0 0 0 0 0 0 0 0 0 0 0 0 0 0 0 0 0 0 0 0 0 0 0 0 0 0 0 0 0 0 0 0 0 0 0 0 0 2 0 0 0 0 0 0 0 0 0 0 0 0 0 0 0 0 0 0 0 0 0 0 0 0 0 0 0 0 0 
0 0 1 0 0 1 0 0 1 0 0 1 0 0 1 0 0 1 0 1 1 0 0 1 0 0 1 0 0 1 0 0 1 0 0 1 0 1 1 
0.112248 0.465033 0.466717 721.558620 737.521779 0.025745 0.000000 0
0 0 0 0 0 0 0 0 0 0 0 0 0 0 0 0 0 0 0 0 0 0 0 0 0 0 0 0 0 0 0 0 0 0 0 0 0 0 0 0 0 0 0 0 0 0 0 0 0 0 0 0 0 0 0 0 0 0 0 0 0 0 0 0 0 0 0 0 0 0 0 0 0 0 0 0 0 0 0 0 0 0 0 0 0 0 0 0 0 0 0 0 0 0 0 0 0 0 0 0 
0 0 1 0 0 1 0 0 1 0 1 1 0 0 1 0 0 1 0 0 1 0 0 1 0 0 1 0 0 1 0 0 1 0 0 1 0 0 1 
0.336609 8.271151 33.322195 703.107202 205.966529 0.407196 0.000000 1
0 0 1 0 1 1 1 1 1 0 0 0 1 1 1 0 1 1 1 1 1 1 0 1 1 1 0 0 0 1 1 1 1 1 0 0 1 1 1 0 0 0 1 1 1 0 0 0 1 0 0 1 1 1 1 1 0 1 1 1 1 0 0 0 1 0 0 0 1 0 1 1 1 1 2 1 0 0 0 0 2 0 1 1 0 0 1 1 0 0 0 1 0 1 1 1 1 0 0 0 
0 1 0 0 0 1 0 0 0 0 0 1 0 0 0 0 1 0 0 1 1 0 1 0 0 0 1 0 1 0 0 0 0 0 0 1 0 0 1 
0.102528 0.469045 0.470753 722.258398 736.801572 0.063682 0.000000 0
0 0 0 0 0 0 0 0 0 0 2 0 0 0 0 0 0 0 0 0 0 0 0 0 0 0 0 0 0 0 0 0 0 0 0 0 0 0 0 0 0 0 0 0 0 0 0 0 0 0 0 0 0 0 0 0 0 0 0 0 0 0 0 0 0 0 0 0 0 0 0 0 0 0 0 0 0 0 0 0 0 0 0 0 0 0 0 0 0 0 0 0 0 0 0 0 0 0 0 0 
0 0 1 0 0 1 0 0 1 0 0 1 0 1 1 0 0 1 0 0 1 0 1 1 0 0 1 0 0 1 0 1 1 0 0 1 0 0 1 
0.102692 0.278561 0.279447 723.974501 735.913768 0.054982 0.000000 0
0 0 0 0 0 0 0 0 0 0 0 0 0 0 0 0 0 0 0 0 0 0 0 0 0 0 0 0 0 0 0 0 0 0 0 0 0 0 0 0 0 0 0 0 0 0 0 0 0 0 0 0 0 0 0 0 0 0 0 0 0 0 0 0 0 0 0 0 0 0 0 0 0 0 0 0 0 0 0 0 0 0 0 0 0 0 0 0 0 0 0 0 0 0 0 0 0 0 0 0 
0 1 1 0 1 1 0 1 1 0 0 1 0 0 1 0 0 1 0 0 1 0 0 1 0 0 1 0 0 1 0 1 1 0 1 1 0 0 1 
0.116406 0.123770 0.123869 724.134767 732.594857 0.054147 0.000000 0
0 0 0 0 0 0 0 0 0 0 0 0 0 0 0 0 0 0 0 0 0 0 0 0 0 0 0 0 0 0 0 0 0 0 0 0 0 0 0 0 0 0 0 0 0 0 0 0 0 0 0 0 0 0 0 0 0 0 0 0 0 0 0 0 0 0 0 0 0 0 0 0 0 0 0 0 0 0 0 0 0 0 0 0 0 0 0 0 0 0 0 0 0 0 0 0 0 0 0 0 
0 0 1 0 0 1 0 0 1 0 0 1 0 1 1 0 1 1 0 0 1 0 0 1 0 0 1 0 0 1 0 0 1 0 1 1 0 0 1 
0.256862 0.188231 0.188320 713.564422 507.962344 0.778170 0.000000 0
2 0 2 2 0 2 2 2 0 0 2 0 2 2 2 0 0 2 0 2 0 2 2 0 2 2 0 2 2 2 2 0 0 2 2 0 0 2 2 2 2 2 0 0 0 0 0 2 2 0 2 2 2 2 2 0 0 2 2 0 2 2 2 2 2 2 0 0 0 2 0 0 2 0 2 2 0 2 2 0 2 0 2 2 0 2 2 0 0 2 2 0 2 0 0 2 2 2 2 0 
0 0 1 0 0 1 0 1 1 0 1 0 0 0 1 0 0 1 0 0 1 0 0 1 0 1 0 0 0 1 0 0 1 0 1 1 0 0 1 
0.127217 0.146828 0.146980 718.610195 727.879330 0.045353 0.000000 0
0 0 0 0 0 0 0 0 0 0 0 0 0 0 0 0 0 0 0 0 0 0 0 0 0 0 0 0 0 0 0 0 0 0 0 0 0 0 0 0 0 0 0 0 0 0 0 0 0 0 0 0 0 0 0 0 0 0 0 0 0 0 0 0 0 0 0 0 0 0 0 0 0 0 0 0 0 0 0 0 0 0 0 0 0 0 0 0 0 0 0 0 0 0 0 0 0 0 0 0 
0 0 1 0 0 1 0 1 1 0 0 1 0 0 1 0 0 1 0 0 1 0 1 1 0 0 1 0 1 1 0 0 1 0 0 1 0 0 1 
0.117210 0.463207 0.465291 716.150044 727.570857 0.056247 0.000000 0
0 0 0 0 0 0 0 0 0 0 0 0 0 0 0 0 0 0 0 0 0 0 0 0 0 0 0 0 0 0 0 0 0 0 0 0 0 0 0 0 0 0 0 0 0 0 0 0 0 0 0 0 0 0 0 0 0 0 0 0 0 0 0 0 0 0 0 0 0 0 0 0 0 0 0 0 0 0 0 0 0 0 0 0 0 0 0 0 0 0 0 0 0 0 0 0 0 0 0 0 
0 1 1 0 0 1 0 1 1 0 1 1 0 0 1 0 0 1 0 0 1 0 0 1 0 1 0 0 0 1 0 0 1 0 0 1 0 0 1 
0.113721 0.215488 0.216793 717.320702 733.290139 0.229039 0.000000 0
2 0 2 0 0 0 0 0 0 2 0 0 0 0 0 0 0 0 0 2 0 0 0 0 2 0 0 0 0 0 0 0 0 0 0 0 0 0 0 0 0 0 0 0 0 0 0 0 0 0 0 2 0 0 0 0 2 0 0 0 0 0 0 0 0 0 0 0 0 0 0 0 0 0 0 0 0 0 0 0 0 0 2 0 0 0 0 0 0 2 0 2 0 0 2 0 0 0 2 2 
0 0 1 0 1 1 0 1 1 0 0 1 0 1 1 0 0 1 0 1 1 0 0 1 0 0 1 0 1 1 0 0 1 0 0 1 0 0 1 
0.108873 0.115667 0.115796 718.939602 733.960632 0.051355 0.000000 0
0 0 0 0 0 0 0 0 0 0 0 0 0 0 0 0 0 0 0 0 0 0 0 0 0 0 0 0 0 0 0 0 0 0 0 0 0 0 0 0 0 0 0 0 0 0 0 0 0 0 0 0 0 0 0 0 0 0 0 0 0 0 0 0 0 0 0 0 0 0 0 0 0 0 0 0 0 0 0 0 0 0 0 0 0 0 0 0 0 0 0 0 0 0 0 0 0 0 0 0 
0 1 1 0 0 1 0 0 1 0 0 1 0 1 1 0 1 1 0 1 1 0 0 1 0 1 1 0 0 1 0 0 1 0 0 1 0 1 1 
0.105069 0.101572 0.101593 723.044484 735.880997 0.024280 0.000000 0
0 0 0 0 0 0 0 0 0 0 0 0 0 0 0 0 0 0 0 0 0 0 0 0 0 0 0 0 0 0 0 0 0 0 0 0 0 0 0 0 0 0 0 0 0 0 0 0 0 0 0 0 0 0 0 0 0 0 0 0 0 0 0 0 0 0 0 0 0 0 0 0 0 0 0 0 0 0 0 0 0 0 0 0 0 0 0 0 0 0 0 0 0 0 0 0 0 0 0 0 
0 0 0 0 0 1 0 0 1 0 0 1 0 1 1 0 0 1 0 1 1 0 0 1 0 0 1 0 0 1 0 1 1 0 0 1 0 0 1 
0.116204 0.109251 0.109290 725.039928 736.629792 0.024455 0.000000 0
0 0 0 0 0 0 0 0 0 0 0 0 0 0 0 0 0 0 0 0 0 0 0 0 0 0 0 0 0 0 0 0 0 0 0 0 0 0 0 0 0 0 0 0 0 0 0 0 0 0 0 0 0 0 0 0 0 0 0 0 0 0 0 0 0 0 0 0 0 0 0 0 0 0 0 0 0 0 0 0 0 0 0 0 0 0 0 0 0 0 0 0 0 0 0 0 0 0 0 0 
0 0 1 0 0 1 0 0 1 0 0 1 0 1 1 0 0 1 0 0 1 0 0 1 0 0 1 0 1 1 0 0 1 0 0 1 0 0 1 
0.198260 0.154389 0.154441 724.207202 649.976887 0.681703 0.000000 0
2 2 2 0 2 2 0 2 2 2 2 2 2 2 2 2 2 2 2 2 0 2 2 2 2 0 2 2 2 2 2 2 2 2 2 2 2 2 2 2 2 2 2 2 2 2 2 2 2 2 2 2 2 2 2 2 2 2 2 0 2 2 2 2 2 2 2 2 2 2 2 0 2 2 2 0 2 2 2 0 0 0 2 2 2 2 2 2 2 2 0 2 2 2 2 2 0 2 2 2 
0 0 1 0 0 1 0 0 1 0 1 1 0 0 1 0 0 1 0 0 1 0 0 1 0 0 1 0 0 1 0 0 1 0 1 1 0 1 1 
0.147222 0.130218 0.130275 724.504008 734.957068 0.267954 0.000000 0
0 0 0 0 0 0 0 0 0 2 0 0 0 0 2 0 0 0 0 0 0 0 0 0 0 0 0 0 0 0 2 0 2 0 2 0 0 0 0 0 2 0 0 0 0 0 0 0 0 0 0 0 0 0 0 2 0 0 0 0 0 0 0 0 0 0 2 2 0 0 2 0 0 0 2 0 0 0 0 0 0 0 2 0 0 0 2 0 0 2 0 0 0 2 0 0 0 0 2 2 
0 0 1 0 1 1 0 0 1 0 0 1 0 0 1 0 0 1 0 0 1 0 0 1 0 0 1 0 0 1 0 0 1 0 0 1 0 0 1 
0.115664 0.115689 0.115801 723.940179 737.074767 0.259521 0.000000 0
0 0 0 0 0 0 0 0 0 0 0 0 2 0 0 0 2 0 2 2 0 0 0 0 0 0 0 0 0 0 0 2 0 0 0 0 0 0 2 2 0 0 0 0 0 2 0 0 0 2 2 2 0 0 2 0 0 0 0 0 0 0 0 0 0 0 0 0 0 0 2 2 0 0 0 0 0 0 0 2 2 0 0 0 2 2 2 0 0 2 2 0 2 2 0 0 2 0 2 0 
0 0 1 0 1 1 0 0 1 0 1 1 0 0 1 0 0 1 0 0 1 0 0 1 0 0 1 0 0 1 0 0 1 0 1 1 0 0 1 
0.134685 0.192158 0.193068 716.735852 727.595050 0.256556 0.000000 0
0 2 0 0 0 0 0 0 2 2 0 0 0 0 0 0 0 0 2 2 0 0 0 2 0 2 0 2 0 2 0 0 0 0 2 0 2 0 2 0 2 0 0 0 0 0 0 0 0 0 2 0 0 0 0 0 0 2 0 0 2 0 0 0 2 0 0 0 0 2 0 0 0 0 0 2 0 0 0 2 0 0 0 2 0 0 0 0 0 0 0 0 2 2 2 0 0 2 2 0 
0 0 1 0 0 1 0 0 1 0 0 1 0 0 1 0 0 1 0 0 1 0 1 1 0 0 1 0 1 1 0 0 1 0 1 1 0 0 1 
0.339887 1.158904 2.422856 699.754186 237.169479 0.478619 0.000000 0
0 0 0 0 0 0 0 0 0 0 0 0 0 1 0 0 0 0 0 0 0 1 2 0 0 0 0 0 0 0 0 0 0 0 0 0 0 0 0 2 0 0 0 0 0 0 0 0 0 0 0 0 0 2 2 0 0 0 0 0 0 0 0 0 0 0 0 0 0 0 0 0 0 0 0 0 0 0 0 0 0 0 0 0 0 0 0 0 0 0 0 0 0 0 0 0 0 0 0 0 
0 0 0 0 0 1 0 1 0 0 1 1 0 0 0 0 0 0 0 0 0 0 0 0 0 1 0 0 0 1 0 0 0 0 0 1 0 0 0 
0.105278 0.189034 0.189996 719.161031 734.542982 0.041317 0.000000 0
0 0 0 0 0 0 0 0 0 0 0 0 0 0 0 0 0 0 0 0 0 0 0 0 0 0 0 0 0 0 0 0 0 0 0 0 0 0 0 0 0 0 0 0 0 0 0 0 0 0 0 0 0 0 0 0 0 0 0 0 0 0 0 0 0 0 0 0 0 0 0 0 0 0 0 0 0 0 0 0 0 0 0 0 0 0 0 0 0 0 0 0 0 0 0 0 0 0 0 0 
0 0 1 0 0 1 0 0 1 0 1 1 0 0 1 0 0 1 0 1 1 0 1 1 0 0 1 0 0 1 0 0 0 0 0 1 0 0 1 
0.094872 0.107701 0.107810 723.697424 735.102149 0.051213 0.000000 0
0 0 0 0 0 0 0 0 0 0 0 0 0 0 0 0 0 0 0 0 0 0 0 0 0 0 0 0 0 0 0 0 0 0 0 0 0 0 0 0 0 0 0 0 0 0 0 0 0 0 0 0 0 0 0 0 0 0 0 0 0 0 0 0 0 0 0 0 0 0 0 0 0 0 0 0 0 0 0 0 0 0 0 0 0 0 0 0 0 0 0 0 0 0 0 0 0 0 0 0 
0 0 1 0 0 1 0 1 1 0 1 1 0 0 1 0 1 1 0 1 1 0 1 1 0 0 1 0 0 1 0 0 1 0 0 1 0 0 1 
0.110994 0.106357 0.106379 722.308602 730.746455 0.054763 0.000000 0
0 0 0 0 0 0 0 0 0 0 0 0 0 0 0 0 0 0 0 0 0 0 0 0 0 0 0 0 0 0 0 0 0 0 0 0 0 0 0 0 0 0 0 0 0 0 0 0 0 0 0 0 0 0 0 0 0 0 0 0 0 0 0 0 0 0 0 0 0 0 0 0 0 0 0 0 0 0 0 0 0 0 0 0 0 0 0 0 0 0 0 0 0 0 0 0 0 0 0 0 
0 0 1 0 0 1 0 0 1 0 0 1 0 1 1 0 0 1 0 0 1 0 1 1 0 0 1 0 0 1 0 0 1 0 1 1 0 0 1 
0.241583 0.190557 0.190699 712.457155 509.917971 0.846618 0.000000 0
2 2 0 2 2 0 2 2 2 2 0 0 2 0 2 2 2 2 2 2 0 2 2 2 0 0 0 2 2 2 0 2 2 0 2 2 2 2 2 2 0 2 2 2 0 2 2 2 0 2 2 2 2 2 2 2 2 2 0 0 2 0 2 2 2 2 2 2 2 0 2 2 2 2 0 2 0 0 0 2 2 0 2 0 2 2 2 0 2 2 2 2 0 2 0 2 2 2 2 0 
0 1 0 0 0 1 0 0 1 0 0 1 0 1 1 0 0 1 0 1 1 0 1 1 0 0 1 0 0 1 0 0 1 0 0 1 0 0 1 
0.142381 0.472891 0.474872 715.102784 725.121123 0.049654 0.000000 0
0 0 0 0 0 0 0 0 0 0 0 0 0 0 0 0 0 0 0 0 0 0 0 0 0 0 0 0 0 0 0 0 0 0 0 0 0 0 0 0 0 0 0 0 0 0 0 0 0 0 0 0 0 0 0 0 0 0 0 0 0 0 0 0 0 0 0 0 0 0 0 0 0 0 0 0 0 0 0 0 0 0 0 0 0 0 0 0 0 0 0 0 0 0 0 0 0 0 0 0 
0 0 1 0 1 1 0 1 1 0 0 1 0 1 1 0 1 1 0 0 1 0 0 1 0 0 1 0 0 1 0 0 1 0 0 1 0 0 1 
0.321970 7.919827 32.042376 700.641980 214.377134 0.378333 0.000000 1
1 1 0 1 0 1 0 0 1 0 0 1 1 0 1 1 0 0 1 1 1 0 0 0 1 0 0 0 1 1 1 0 1 0 0 0 1 0 0 0 1 0 0 1 0 1 0 1 1 1 1 0 1 0 1 1 0 0 0 1 0 1 1 0 1 0 1 1 1 1 1 0 0 0 0 1 0 0 1 1 0 0 1 1 1 1 0 1 0 0 0 0 1 1 0 1 1 1 0 0 
0 0 1 0 0 1 0 0 1 0 0 1 0 1 1 0 0 0 0 1 1 0 0 1 0 1 1 0 1 1 0 0 1 0 1 0 0 0 0 
0.116482 0.463771 0.465858 714.830712 728.914182 0.103985 0.000000 0
0 0 0 0 0 0 0 0 0 0 0 0 0 0 0 0 0 0 0 0 0 2 0 0 2 0 0 0 0 2 0 0 0 0 0 0 0 0 0 0 0 0 0 0 0 0 0 0 0 0 0 0 0 0 0 0 0 0 0 0 0 0 0 0 0 0 0 0 0 0 0 0 0 0 0 0 0 0 0 0 0 0 0 0 0 0 0 0 0 0 0 0 0 0 0 0 0 0 0 0 
0 0 1 0 1 1 0 0 1 0 0 1 0 1 1 0 0 0 0 0 1 0 0 1 0 1 1 0 0 1 0 0 1 0 1 1 0 0 1 
0.245487 0.192810 0.192988 707.202797 404.356634 0.739040 0.000000 0
0 0 0 2 0 0 0 2 2 0 0 2 2 0 2 2 2 0 0 0 0 0 0 2 2 0 0 0 0 0 2 0 0 2 0 2 0 2 2 2 0 0 2 0 2 0 0 0 0 2 0 0 2 2 2 0 0 2 0 2 2 0 0 2 0 0 2 0 0 2 2 2 0 2 0 2 2 0 2 2 0 2 0 2 2 0 0 2 2 2 2 0 0 2 0 0 2 0 0 2 
0 0 1 0 0 1 0 1 0 0 0 1 0 0 1 0 0 1 0 0 0 0 0 0 0 0 1 0 1 1 0 0 1 0 1 1 0 0 1 
0.127078 0.121456 0.121524 718.169844 732.465472 0.024447 0.000000 0
0 0 0 0 0 0 0 0 0 0 0 0 0 0 0 0 0 0 0 0 0 0 0 0 0 0 0 0 0 0 0 0 0 0 0 0 0 0 0 0 0 0 0 0 0 0 0 0 0 0 0 0 0 0 0 0 0 0 0 0 0 0 0 0 0 0 0 0 0 0 0 0 0 0 0 0 0 0 0 0 0 0 0 0 0 0 0 0 0 0 0 0 0 0 0 0 0 0 0 0 
0 0 1 0 0 1 0 0 1 0 0 1 0 0 1 0 0 1 0 0 1 0 1 1 0 0 1 0 1 1 0 0 0 0 0 1 0 1 1 
0.194245 0.188050 0.188638 715.835145 646.212170 0.702400 0.000000 0
2 0 0 2 2 2 2 0 2 2 2 0 2 2 0 2 2 2 0 2 0 2 2 2 2 0 2 2 2 2 2 2 2 2 2 2 2 2 0 0 2 0 2 2 2 2 2 0 2 2 2 2 2 2 2 2 2 2 2 2 2 2 2 2 2 0 2 2 2 2 2 2 0 2 2 2 2 2 2 2 2 0 2 2 0 2 2 2 0 2 2 2 2 2 2 2 2 2 2 2 
0 0 1 0 0 1 0 0 1 0 0 1 0 0 1 0 1 1 0 0 1 0 1 1 0 0 1 0 0 0 0 0 1 0 0 0 0 0 1 
0.128001 0.114868 0.114886 725.614274 734.971180 0.262546 0.000000 0
0 0 0 0 2 0 2 0 0 2 2 0 0 0 0 0 2 2 0 0 0 0 0 0 0 2 0 0 2 0 0 0 2 0 0 0 0 2 0 2 0 0 2 0 0 0 0 0 0 0 2 0 0 2 0 0 0 0 0 0 0 0 2 0 2 2 0 0 0 0 0 0 0 0 2 2 0 2 0 0 2 0 2 0 0 2 2 0 0 0 2 0 0 2 0 0 0 0 0 2 
0 1 1 0 0 1 0 0 1 0 0 1 0 0 1 0 1 1 0 0 1 0 0 1 0 0 1 0 0 1 0 0 1 0 0 1 0 0 1 
0.138549 0.122993 0.123017 721.925417 732.400185 0.264132 0.000000 0
0 0 0 0 0 2 0 0 0 0 0 0 0 2 2 2 0 0 0 0 0 0 0 0 0 0 0 0 2 0 0 0 2 0 0 0 2 0 0 2 0 0 2 0 0 0 0 0 0 2 0 0 0 0 0 2 0 0 2 0 2 0 2 0 2 0 0 0 2 0 0 0 0 0 2 0 0 0 2 0 0 0 0 0 0 2 2 0 0 2 0 0 0 0 0 0 0 0 0 0 
0 0 1 0 0 1 0 0 1 0 1 1 0 0 1 0 0 1 0 1 1 0 0 1 0 0 1 0 0 1 0 0 1 0 0 1 0 0 1 
0.113444 0.106552 0.106575 721.899932 734.010367 0.254943 0.000000 0
0 0 0 0 0 0 2 0 0 0 0 2 0 2 0 0 0 0 0 0 2 0 0 0 2 0 2 0 2 0 0 0 0 0 2 2 0 0 2 0 2 0 2 0 0 0 0 2 2 0 0 0 0 0 0 0 0 0 0 2 0 0 2 0 0 0 0 0 0 0 0 0 0 0 0 0 2 0 0 2 0 0 0 0 0 0 0 0 0 0 0 0 0 0 0 0 0 0 0 0 
0 0 1 0 1 1 0 0 1 0 1 1 0 0 1 0 0 1 0 1 1 0 1 1 0 1 1 0 0 1 0 1 1 0 0 1 0 0 1 
0.115732 0.116101 0.116219 718.784722 731.175368 0.267600 0.000000 0
2 0 0 0 0 0 0 0 0 2 2 0 0 0 0 0 0 0 0 0 0 0 0 0 0 2 0 0 0 0 0 0 0 2 0 0 0 2 2 0 0 0 0 0 0 0 0 0 2 0 2 0 0 0 0 0 0 0 0 2 0 0 0 0 2 2 0 2 0 0 2 0 2 2 0 0 0 2 0 2 0 0 0 0 0 0 0 2 0 2 0 2 2 0 0 0 0 0 0 0 
0 0 1 0 1 1 0 0 1 0 1 1 0 0 1 0 0 1 0 1 1 0 0 1 0 0 1 0 1 1 0 1 1 0 1 1 0 0 1 
0.139693 0.196169 0.197123 714.644894 729.963565 0.249493 0.000000 0
2 2 0 0 0 0 0 2 2 2 2 2 0 0 0 0 0 2 0 0 0 0 0 0 0 0 0 0 0 0 0 0 0 0 0 2 0 0 0 0 2 2 0 0 0 0 0 0 2 2 0 0 0 0 0 0 0 0 0 0 0 2 0 0 2 0 0 0 2 0 0 0 0 0 0 0 0 0 0 2 0 0 0 0 0 0 0 0 0 2 0 0 2 0 0 0 0 0 2 0 
0 0 1 0 1 1 0 0 1 0 0 1 0 1 1 0 0 1 0 0 1 0 0 1 0 0 1 0 0 1 0 0 1 0 0 1 0 1 1 
0.112207 0.313111 0.313994 717.410520 731.932351 0.255877 0.000000 0
0 2 0 0 2 2 0 0 0 0 0 2 0 0 0 0 2 2 2 0 0 0 0 0 0 0 2 0 0 0 0 0 2 0 0 0 0 2 2 2 0 2 2 0 0 0 0 0 0 0 0 0 0 2 0 0 0 0 0 2 0 0 0 0 2 0 0 2 0 2 2 2 0 2 0 0 0 2 2 0 0 0 0 0 0 2 0 0 2 0 0 2 0 0 0 0 2 0 0 0 
0 0 1 0 1 1 0 1 1 0 0 1 0 0 1 0 1 1 0 0 1 0 0 1 0 1 1 0 1 1 0 0 1 0 0 1 0 0 1 
0.101793 0.119302 0.119496 720.418607 732.316972 0.255037 0.000000 0
0 0 0 0 2 0 0 0 0 2 0 2 0 0 0 0 0 0 0 2 2 0 2 0 2 0 0 0 0 0 0 0 0 0 0 2 2 0 0 0 0 0 0 2 0 2 0 0 2 0 2 0 2 2 0 2 0 0 0 0 0 0 2 0 0 0 0 0 0 2 0 0 0 0 0 0 0 0 0 2 0 2 0 0 0 2 0 2 2 2 0 2 2 2 0 0 2 0 0 0 
0 0 1 0 0 1 0 0 1 0 0 1 0 0 1 0 0 1 0 0 1 0 1 1 0 0 1 0 1 1 0 0 1 0 1 1 0 0 1 
0.106847 0.102716 0.102731 720.095058 729.657835 0.048259 0.000000 0
0 0 0 0 0 0 0 0 0 0 0 0 0 0 0 0 0 0 0 0 0 0 0 0 0 0 0 0 0 0 0 0 0 0 0 0 0 0 0 0 0 0 0 0 0 0 0 0 0 2 0 0 0 0 0 0 0 0 0 0 0 0 0 0 0 0 0 0 0 0 0 0 0 0 0 0 0 0 0 0 0 0 0 0 0 0 0 0 0 0 0 0 0 0 0 0 0 0 0 0 
0 0 1 0 0 1 0 0 1 0 0 1 0 0 1 0 0 1 0 0 1 0 0 1 0 0 1 0 0 1 0 0 1 0 0 1 0 0 1 
0.121409 0.113211 0.113231 718.736387 727.025220 0.025277 0.000000 0
0 0 0 0 0 0 0 0 0 0 0 0 0 0 0 0 0 0 0 0 0 0 0 0 0 0 0 0 0 0 0 0 0 0 0 0 0 0 0 0 0 0 0 0 0 0 0 0 0 0 0 0 0 0 0 0 0 0 0 0 0 0 0 0 0 0 0 0 0 0 0 0 0 0 0 0 0 0 0 0 0 0 0 0 0 0 0 0 0 0 0 0 0 0 0 0 0 0 0 0 
0 0 1 0 0 1 0 0 1 0 0 1 0 0 1 0 0 1 0 0 1 0 0 1 0 0 1 0 0 1 0 0 1 0 1 1 0 0 1 
0.096002 0.125118 0.125247 719.886391 730.799496 0.058455 0.000000 0
0 0 0 0 0 0 0 0 0 0 0 0 0 0 0 0 0 0 0 0 0 0 0 0 0 0 0 0 0 0 0 0 0 0 0 0 0 0 0 0 0 0 0 0 0 0 0 0 0 0 0 0 0 0 0 0 0 0 0 0 0 0 0 0 0 0 0 0 0 0 0 0 0 0 0 0 0 0 0 0 0 0 0 0 0 0 0 0 0 0 0 0 0 0 0 0 0 0 0 0 
0 1 1 0 0 1 0 0 1 0 0 1 0 0 1 0 0 1 0 0 1 0 1 1 0 1 1 0 1 1 0 0 1 0 0 1 0 0 1 
0.098662 0.441159 0.443119 718.873630 734.066388 0.051638 0.000000 0
0 0 0 0 0 0 0 0 0 0 0 0 0 0 0 0 0 0 0 0 0 0 0 0 0 0 0 0 0 0 0 0 0 0 0 0 0 0 0 0 0 0 0 0 0 0 0 0 0 0 0 0 0 0 0 0 0 0 0 0 0 0 0 0 0 0 0 0 0 0 0 0 0 0 0 0 0 0 0 0 0 0 0 0 0 0 0 0 0 0 0 0 0 0 0 0 0 0 0 0 
0 0 1 0 0 1 0 0 1 0 0 1 0 0 1 0 0 1 0 0 1 0 0 1 0 0 1 0 0 1 0 0 1 0 1 1 0 1 0 
0.093739 0.123357 0.123496 721.804791 736.975067 0.052284 0.000000 0
0 0 0 0 0 0 0 0 0 0 0 0 0 0 0 0 0 0 0 0 0 0 0 0 0 0 0 0 0 0 0 0 0 0 0 0 0 0 0 0 0 0 0 0 0 0 0 0 0 0 0 0 0 0 0 0 0 0 0 0 0 0 0 0 0 0 0 0 0 0 0 0 0 0 0 0 0 0 0 0 0 0 0 0 0 0 0 0 0 0 0 0 0 0 0 0 0 0 0 0 
0 1 1 0 0 1 0 0 1 0 0 1 0 0 1 0 0 1 0 0 1 0 0 1 0 0 1 0 0 1 0 0 1 0 0 1 0 1 1 
0.111531 0.110084 0.110130 719.642153 731.857711 0.105657 0.000000 0
0 0 0 0 0 0 0 0 0 0 0 0 0 0 0 0 2 0 0 0 0 0 0 0 0 0 0 0 0 0 0 0 0 0 0 0 0 0 0 0 0 0 0 0 0 0 0 0 0 0 0 0 0 0 0 0 0 0 0 0 0 0 0 0 0 0 0 0 2 0 0 0 0 0 0 0 0 0 0 0 0 0 0 0 0 0 0 0 0 0 0 0 0 0 0 0 0 0 0 0 
0 0 1 0 1 1 0 1 1 0 0 1 0 0 1 0 0 1 0 1 1 0 1 1 0 1 1 0 0 1 0 0 0 0 0 1 0 1 1 
0.104467 0.139132 0.139647 718.247022 735.393926 0.024381 0.000000 0
0 0 0 0 0 0 0 0 0 0 0 0 0 0 0 0 0 0 0 0 0 0 0 0 0 0 0 0 0 0 0 0 0 0 0 0 0 0 0 0 0 0 0 0 0 0 0 0 0 0 0 0 0 0 0 0 0 0 0 0 0 0 0 0 0 0 0 0 0 0 0 0 0 0 0 0 0 0 0 0 0 0 0 0 0 0 0 0 0 0 0 0 0 0 0 0 0 0 0 0 
0 1 1 0 0 1 0 1 1 0 0 1 0 0 1 0 0 1 0 1 1 0 0 1 0 1 0 0 0 1 0 0 1 0 1 1 0 1 1 
0.379736 0.811160 2.635577 698.480943 232.934061 0.536751 0.000000 0
0 0 0 0 0 0 0 0 0 0 1 0 0 0 0 0 0 0 0 0 0 0 0 0 0 0 0 0 0 0 0 0 0 0 0 0 0 0 0 0 0 0 0 0 0 0 0 0 0 0 0 0 0 1 0 0 2 0 0 0 0 0 0 0 0 0 0 0 0 0 0 2 2 0 0 0 0 0 0 0 0 0 0 0 0 2 0 0 0 1 0 0 0 0 0 0 0 0 0 0 
0 1 0 0 0 0 0 0 0 0 1 0 0 1 1 0 0 1 0 1 0 0 0 0 0 0 1 0 0 1 0 0 1 0 0 1 0 0 0 
0.124677 0.114748 0.114767 721.442204 730.933621 0.268015 0.000000 0
0 2 0 0 0 0 0 0 0 0 0 0 0 0 2 0 0 2 0 0 2 0 0 0 0 0 0 2 0 0 0 2 2 0 0 0 0 0 2 0 0 2 0 0 0 0 2 2 0 0 0 0 0 2 0 0 2 2 0 2 0 0 0 0 0 0 0 2 0 0 0 0 0 2 0 0 2 0 2 2 2 2 0 0 2 2 2 2 0 0 0 2 0 0 0 0 0 0 2 0 
0 0 1 0 1 1 0 1 1 0 0 1 0 0 1 0 0 1 0 0 1 0 0 1 0 0 1 0 1 1 0 0 1 0 1 1 0 0 1 
0.257734 0.183892 0.183974 708.764973 423.000756 0.749193 0.000000 0
0 0 0 0 2 2 2 0 0 0 0 2 0 2 0 0 0 0 0 0 2 2 2 2 2 2 0 0 0 0 2 2 0 0 2 0 0 2 0 2 0 0 0 0 0 0 2 2 2 2 0 0 2 2 0 2 2 2 0 0 0 2 0 0 0 2 0 0 0 0 2 0 0 2 2 2 0 2 0 2 0 0 2 2 2 2 2 2 2 0 0 2 0 2 0 0 2 2 0 0 
0 0 0 0 1 0 0 0 1 0 0 1 0 0 1 0 0 1 0 1 1 0 1 1 0 0 1 0 0 1 0 0 1 0 0 1 0 1 1 
0.133860 0.120809 0.120827 715.202768 725.407575 0.025742 0.000000 0
0 0 0 0 0 0 0 0 0 0 0 0 0 0 0 0 0 0 0 0 0 0 0 0 0 0 0 0 0 0 0 0 0 0 0 0 0 0 0 0 0 0 0 0 0 0 0 0 0 0 0 0 0 0 0 0 0 0 0 0 0 0 0 0 0 0 0 0 0 0 0 0 0 0 0 0 0 0 0 0 0 0 0 0 0 0 0 0 0 0 0 0 0 0 0 0 0 0 0 0 
0 1 1 0 0 1 0 0 1 0 0 1 0 0 1 0 0 1 0 0 1 0 0 1 0 1 1 0 0 1 0 0 1 0 0 1 0 0 1 
0.115038 0.108541 0.108561 714.507855 724.791627 0.025307 0.000000 0
0 0 0 0 0 0 0 0 0 0 0 0 0 0 0 0 0 0 0 0 0 0 0 0 0 0 0 0 0 0 0 0 0 0 0 0 0 0 0 0 0 0 0 0 0 0 0 0 0 0 0 0 0 0 0 0 0 0 0 0 0 0 0 0 0 0 0 0 0 0 0 0 0 0 0 0 0 0 0 0 0 0 0 0 0 0 0 0 0 0 0 0 0 0 0 0 0 0 0 0 
0 0 1 0 0 1 0 1 1 0 0 1 0 0 1 0 0 1 0 0 1 0 0 1 0 0 1 0 0 1 0 0 1 0 0 1 0 0 1 
0.122221 0.117591 0.117661 713.456479 726.600870 0.295484 0.000000 0
0 0 2 2 0 0 0 0 0 2 0 2 0 2 0 2 0 0 2 0 0 0 0 0 2 2 2 0 0 2 0 0 2 0 0 0 0 0 0 0 0 0 0 2 2 0 0 0 2 0 2 2 2 2 0 2 0 2 2 2 2 2 2 2 0 0 0 0 0 0 2 0 0 0 0 0 0 2 0 2 0 0 2 0 0 0 0 0 0 0 0 0 0 0 0 0 2 0 0 0 
0 0 1 0 0 1 0 0 1 0 0 1 0 0 1 0 1 1 0 0 1 0 0 1 0 1 1 0 1 1 0 0 1 0 0 1 0 0 1 
0.109095 0.120920 0.120996 714.587768 728.292655 0.055231 0.000000 0
0 0 0 0 0 0 0 0 0 0 0 0 0 0 0 0 0 0 0 0 0 0 0 0 0 0 0 0 0 0 0 0 0 0 0 0 0 0 0 0 0 0 0 0 0 0 0 0 0 0 0 0 0 0 0 0 0 0 0 0 0 0 0 0 0 0 0 0 0 0 0 0 0 0 0 0 0 0 0 0 0 0 0 0 0 0 0 0 0 0 0 0 0 0 0 0 0 0 0 0 
0 0 1 0 0 1 0 0 1 0 0 1 0 0 1 0 0 1 0 1 1 0 0 1 0 1 1 0 1 1 0 0 1 0 0 1 0 0 1 
0.112076 0.108891 0.108912 714.434689 727.785975 0.025247 0.000000 0
0 0 0 0 0 0 0 0 0 0 0 0 0 0 0 0 0 0 0 0 0 0 0 0 0 0 0 0 0 0 0 0 0 0 0 0 0 0 0 0 0 0 0 0 0 0 0 0 0 0 0 0 0 0 0 0 0 0 0 0 0 0 0 0 0 0 0 0 0 0 0 0 0 0 0 0 0 0 0 0 0 0 0 0 0 0 0 0 0 0 0 0 0 0 0 0 0 0 0 0 
0 1 1 0 0 1 0 0 1 0 0 1 0 1 1 0 0 1 0 1 1 0 0 1 0 0 1 0 0 1 0 0 1 0 0 1 0 1 1 
0.115229 0.108475 0.108490 715.351707 726.824516 0.024887 0.000000 0
0 0 0 0 0 0 0 0 0 0 0 0 0 0 0 0 0 0 0 0 0 0 0 0 0 0 0 0 0 0 0 0 0 0 0 0 0 0 0 0 0 0 0 0 0 0 0 0 0 0 0 0 0 0 0 0 0 0 0 0 0 0 0 0 0 0 0 0 0 0 0 0 0 0 0 0 0 0 0 0 0 0 0 0 0 0 0 0 0 0 0 0 0 0 0 0 0 0 0 0 
0 0 1 0 0 1 0 0 0 0 1 1 0 0 1 0 0 1 0 0 1 0 1 1 0 0 1 0 0 1 0 0 1 0 0 1 0 0 1 
0.179372 0.140556 0.140594 714.262623 615.925859 0.715099 0.000000 0
2 2 2 2 2 0 2 2 2 2 2 2 2 2 2 0 2 2 2 2 2 2 0 2 0 2 2 2 2 2 0 2 0 2 2 0 0 2 0 2 2 2 2 0 2 2 2 2 0 2 2 2 2 2 2 2 2 0 2 2 0 0 2 2 2 2 2 2 2 2 2 0 2 2 0 2 2 2 2 2 2 2 2 2 0 2 2 2 0 2 2 2 2 0 2 2 2 0 2 2 
0 0 1 0 0 1 0 0 1 0 0 1 0 0 1 0 0 1 0 0 1 0 0 1 0 0 1 0 0 1 0 0 1 0 0 1 0 0 1 
0.111584 0.105862 0.105879 720.197976 731.198781 0.048294 0.000000 0
0 0 0 0 0 0 0 0 0 0 0 0 0 0 0 0 0 0 0 0 0 0 0 0 0 0 0 0 0 0 0 0 0 0 0 0 0 0 0 0 0 0 0 0 0 0 0 0 0 0 0 0 0 0 0 0 0 0 0 0 0 0 0 0 0 0 0 0 0 0 0 0 0 0 0 0 0 0 0 0 0 0 0 0 0 0 0 0 0 0 0 0 0 0 0 0 0 0 0 0 
0 0 1 0 0 1 0 0 1 0 1 1 0 0 1 0 0 1 0 1 1 0 0 1 0 0 1 0 0 1 0 1 1 0 0 1 0 0 1 
0.101531 0.113721 0.113791 722.070752 735.474634 0.048837 0.000000 0
0 0 0 0 0 0 0 0 0 0 0 0 0 0 0 0 0 0 0 0 0 0 0 0 0 0 0 0 0 0 0 0 0 0 0 0 0 0 0 0 0 0 0 0 0 0 0 0 0 0 0 0 0 0 0 0 0 0 0 0 0 0 0 0 0 0 0 0 0 0 0 0 0 0 0 0 0 0 0 0 0 0 0 0 0 0 0 0 0 0 0 0 0 0 0 0 0 0 0 0 
0 1 1 0 0 1 0 0 1 0 0 1 0 0 1 0 0 1 0 1 1 0 0 1 0 0 1 0 0 1 0 0 1 0 1 1 0 1 1 
0.093791 0.093538 0.093552 725.688623 739.678516 0.055007 0.000000 0
0 0 0 0 0 0 0 0 0 0 0 0 0 0 0 0 0 0 0 0 0 0 0 2 0 0 0 0 0 0 0 0 0 0 0 0 0 0 0 0 0 0 0 0 0 0 0 0 0 0 0 0 0 0 0 0 0 0 0 0 0 0 0 0 0 0 0 0 0 0 0 0 0 0 0 0 0 0 0 0 0 0 0 0 0 0 0 0 0 0 0 0 0 0 0 0 0 0 0 0 
0 0 1 0 0 1 0 0 1 0 0 1 0 1 1 0 0 1 0 1 1 0 1 1 0 1 1 0 0 1 0 0 1 0 0 1 0 0 1 
0.092264 0.093234 0.093251 725.658134 740.106290 0.059220 0.000000 0
0 0 0 0 0 0 0 0 0 0 0 0 0 0 0 0 0 0 0 0 0 0 0 0 0 0 0 0 0 0 0 0 0 0 0 0 0 0 0 0 0 0 0 0 0 0 0 0 0 0 0 0 0 0 0 0 0 0 0 0 0 0 0 0 0 0 0 0 0 0 0 0 0 0 0 0 0 0 0 0 0 0 0 0 0 0 0 0 0 0 0 0 0 0 0 0 0 0 0 0 
0 1 1 0 0 1 0 0 1 0 0 1 0 0 1 0 0 1 0 1 1 0 0 1 0 0 1 0 0 0 0 1 1 0 0 1 0 0 1 
0.099736 0.102025 0.102084 723.497214 738.561070 0.052360 0.000000 0
0 0 0 0 0 0 0 0 0 0 0 0 0 0 0 0 0 0 0 0 0 0 0 0 0 0 0 0 0 0 0 0 0 0 0 0 0 0 0 0 0 0 0 0 0 0 0 0 0 0 0 0 0 0 0 0 0 0 0 0 2 0 0 0 0 0 0 0 0 0 0 0 0 0 0 0 0 0 0 0 0 0 0 0 0 0 0 0 0 0 0 0 0 0 0 0 0 0 0 0 
0 0 1 0 0 1 0 0 1 0 1 1 0 1 1 0 0 1 0 0 1 0 1 1 0 0 1 0 0 1 0 1 1 0 0 1 0 0 1 
0.102052 0.138375 0.138907 721.375711 738.058988 0.024122 0.000000 0
0 0 0 0 0 0 0 0 0 0 0 0 0 0 0 0 0 0 0 0 0 0 0 0 0 0 0 0 0 0 0 0 0 0 0 0 0 0 0 0 0 0 0 0 0 0 0 0 0 0 0 0 0 0 0 0 0 0 0 0 0 0 0 0 0 0 0 0 0 0 0 0 0 0 0 0 0 0 0 0 0 0 0 0 0 0 0 0 0 0 0 0 0 0 0 0 0 0 0 0 
0 0 1 0 0 1 0 1 1 0 0 1 0 0 1 0 0 1 0 0 1 0 0 1 0 1 1 0 0 1 0 0 1 0 0 1 0 0 1 
0.123816 0.120479 0.120522 720.534430 728.054745 0.054053 0.000000 0
0 0 0 0 0 0 0 0 0 0 0 0 0 0 0 0 0 0 0 0 0 0 0 0 0 0 0 0 0 0 0 0 0 0 0 0 0 0 0 0 0 0 0 0 0 0 0 0 0 0 0 0 0 0 0 0 0 0 0 0 0 0 0 0 0 0 0 0 0 0 0 0 0 0 0 0 0 0 0 0 0 0 0 0 0 0 0 0 0 0 0 0 0 0 0 0 0 0 0 0 
0 0 1 0 1 1 0 1 1 0 1 1 0 0 1 0 1 1 0 0 1 0 0 1 0 0 1 0 0 1 0 0 1 0 0 1 0 0 1 
0.121501 0.113212 0.113229 717.143299 724.534474 0.054487 0.000000 0
0 0 0 0 0 0 0 0 0 0 0 0 0 0 0 0 0 0 0 0 0 0 0 0 0 0 0 0 0 0 0 0 0 0 0 0 0 0 0 0 0 0 0 0 0 0 0 0 0 0 0 0 0 0 0 0 0 0 0 0 0 0 0 0 0 0 0 0 0 0 0 0 0 0 0 0 0 0 0 0 0 0 0 0 0 0 0 0 0 0 0 0 0 0 0 0 0 0 0 0 
0 0 1 0 0 1 0 1 1 0 1 1 0 0 1 0 0 1 0 0 1 0 0 1 0 1 1 0 0 1 0 1 1 0 1 1 0 1 1 
0.108108 0.103171 0.103182 714.661055 723.480451 0.057518 0.000000 0
0 0 0 0 0 0 0 0 0 0 0 0 0 0 0 0 0 0 0 0 0 0 0 0 0 0 0 0 0 0 0 0 0 0 0 0 0 0 0 0 0 0 0 0 0 0 0 0 0 0 0 0 0 0 0 0 0 0 0 0 0 0 0 0 0 0 0 0 0 0 0 0 0 0 0 0 0 0 0 0 0 0 0 0 0 0 0 0 0 0 0 0 0 0 0 0 0 0 0 0 
0 0 1 0 0 1 0 1 1 0 0 1 0 0 1 0 0 1 0 0 1 0 1 1 0 0 1 0 1 1 0 1 1 0 0 1 0 1 1 
0.101727 0.099504 0.099514 711.135347 722.463667 0.062454 0.000000 0
0 0 0 0 0 0 0 0 0 0 0 0 0 0 0 0 0 0 0 0 0 0 0 0 0 0 0 0 0 0 0 0 0 0 0 0 0 0 0 0 0 0 0 0 0 0 0 0 0 0 0 0 0 0 0 0 0 0 0 0 0 0 0 0 0 0 0 0 0 0 0 0 0 0 0 0 0 0 0 0 0 0 0 0 0 0 0 0 0 0 0 0 0 0 0 0 0 0 0 0 
0 0 1 0 1 1 0 0 1 0 0 1 0 0 1 0 0 1 0 1 1 0 0 1 0 1 1 0 0 1 0 0 1 0 0 1 0 1 1 
0.132230 0.120766 0.120788 707.118185 720.619472 0.276601 0.000000 0
2 0 0 0 0 0 2 0 0 2 0 0 0 0 2 2 0 0 0 0 0 0 0 2 0 0 0 2 2 2 0 0 0 0 0 0 0 0 0 0 0 2 0 2 2 0 2 0 2 0 0 0 2 0 0 2 0 0 2 0 2 0 0 0 0 2 0 0 0 0 0 0 0 2 0 0 0 0 2 0 0 0 2 0 0 2 0 0 0 2 0 0 0 2 0 0 2 2 0 0 
0 0 1 0 1 1 0 0 1 0 1 1 0 0 1 0 0 1 0 0 1 0 0 1 0 1 1 0 1 1 0 0 1 0 0 1 0 0 1 
0.136214 0.123974 0.123997 707.764995 722.161277 0.301276 0.000000 0
0 0 0 0 0 2 2 2 2 0 0 0 0 0 2 0 0 0 0 0 0 2 0 2 0 0 0 0 2 2 0 0 2 0 0 0 2 0 0 0 0 0 2 2 0 0 0 0 0 0 0 2 0 0 2 0 2 2 0 2 0 0 2 0 0 2 0 0 0 2 0 0 2 0 2 2 2 0 0 0 0 2 0 0 0 2 0 0 2 2 2 0 2 0 0 0 0 0 0 0 
0 0 1 0 0 1 0 0 1 0 1 1 0 1 1 0 0 1 0 0 1 0 0 1 0 0 1 0 0 1 0 0 1 0 1 1 0 0 1 
0.278575 0.196437 0.196540 698.709436 366.548165 0.697934 0.000000 0
2 2 2 2 0 2 2 2 0 0 0 2 2 0 0 0 0 2 2 2 0 0 2 2 0 2 0 2 2 2 0 2 0 2 0 2 2 2 2 0 0 0 2 0 2 2 0 2 2 2 0 2 0 0 0 2 0 2 0 2 0 0 0 0 0 2 0 2 2 2 0 0 2 0 2 0 2 2 2 2 2 0 0 2 0 0 0 0 2 2 2 0 2 2 0 0 2 0 2 0 
0 0 1 0 0 1 0 0 1 0 0 1 0 0 1 0 0 0 0 1 1 0 0 1 0 1 0 0 1 1 0 0 1 0 0 1 0 1 0 
0.125661 0.129169 0.129241 709.615272 722.185373 0.066046 0.000000 0
0 0 2 0 0 0 0 0 0 0 0 0 0 0 0 0 0 0 0 0 0 0 0 0 0 0 0 0 0 0 0 0 0 0 0 0 0 0 0 0 0 0 0 2 0 0 0 0 0 0 0 0 0 0 0 0 0 0 0 0 0 0 0 0 0 0 0 0 0 0 0 0 0 0 0 0 0 0 0 0 0 0 0 0 0 0 0 0 0 0 0 0 0 0 0 0 0 0 0 0 
0 1 1 0 0 1 0 1 1 0 1 1 0 0 1 0 0 1 0 1 1 0 0 1 0 0 1 0 0 1 0 0 1 0 0 1 0 0 1 
0.107782 0.103468 0.103485 716.377194 729.501275 0.055260 0.000000 0
0 0 0 0 0 0 0 0 0 0 0 0 0 0 0 0 0 0 0 0 0 0 0 0 0 0 0 0 0 0 0 0 0 0 0 0 0 0 0 0 0 0 0 0 0 0 0 0 0 0 0 0 0 0 0 0 0 0 0 0 0 0 0 0 0 0 0 0 0 0 0 0 0 0 0 0 0 0 0 0 0 0 0 0 0 0 0 0 0 0 0 0 0 0 0 0 0 0 0 0 
0 0 1 0 0 1 0 0 1 0 0 1 0 0 1 0 0 1 0 0 1 0 0 1 0 0 1 0 1 1 0 0 1 0 0 1 0 0 1 
0.097726 0.094970 0.094978 720.593362 733.571102 0.048714 0.000000 0
0 0 0 0 0 0 0 0 0 0 0 0 0 0 0 0 0 0 0 0 0 0 0 0 0 0 0 0 0 0 0 0 0 0 0 0 0 0 0 0 0 0 0 0 0 0 0 0 0 0 0 0 0 0 0 0 0 0 0 0 0 0 0 0 0 0 0 0 0 0 0 0 0 0 0 0 0 0 0 0 0 0 0 0 0 0 0 0 0 0 0 0 0 0 0 0 0 0 0 0 
0 0 1 0 1 1 0 0 1 0 0 1 0 1 1 0 0 1 0 0 1 0 0 1 0 0 1 0 0 1 0 0 1 0 0 1 0 0 1 
0.103684 0.099853 0.099865 722.974175 736.120344 0.060183 0.000000 0
0 0 0 0 0 0 0 0 0 0 0 0 0 0 0 0 0 0 0 0 0 0 0 0 0 0 0 0 0 0 0 0 0 0 0 0 0 0 0 0 0 0 0 0 0 0 0 0 0 0 0 0 0 0 0 0 0 0 0 0 0 0 0 0 0 0 0 0 0 0 0 0 0 0 0 0 0 0 0 0 0 0 0 0 0 0 0 0 0 0 0 0 0 0 0 0 0 0 0 0 
0 1 1 0 1 1 0 1 1 0 0 1 0 1 1 0 1 1 0 0 1 0 0 1 0 1 1 0 1 1 0 0 1 0 0 1 0 0 1 
0.099892 0.099429 0.099449 725.829185 739.441654 0.061677 0.000000 0
0 0 0 0 0 0 0 0 0 0 0 0 0 0 0 0 0 0 0 0 0 0 0 0 0 0 0 0 0 0 0 0 0 0 0 0 0 0 0 0 0 0 0 0 0 0 0 0 0 0 0 0 0 0 0 0 0 0 0 0 0 0 0 0 0 0 0 0 0 0 0 0 0 0 0 0 0 0 0 0 0 0 0 0 0 0 0 0 0 0 0 0 0 0 0 0 0 0 0 0 
0 0 1 0 1 1 0 0 1 0 0 1 0 0 1 0 0 1 0 0 1 0 1 1 0 1 1 0 0 1 0 0 1 0 0 1 0 0 1 
0.103237 0.128204 0.128341 724.691423 738.996882 0.066565 0.000000 0
0 0 0 0 0 0 0 0 0 0 0 0 0 0 0 0 0 0 0 0 0 0 0 0 0 0 0 0 0 0 0 0 0 0 0 0 0 0 0 0 0 0 0 0 0 0 0 0 0 0 0 0 0 0 0 0 0 0 0 0 0 0 0 0 0 0 0 0 0 0 0 0 0 0 0 0 0 0 0 0 0 0 0 0 0 0 0 0 0 0 0 0 0 0 0 0 0 0 0 0 
0 0 1 0 0 1 0 1 1 0 1 1 0 0 1 0 1 1 0 0 1 0 1 1 0 0 1 0 1 1 0 1 1 0 1 1 0 0 1 
0.231778 0.167895 0.167983 715.010528 374.385869 0.703093 0.000000 0
0 0 0 2 0 2 2 0 2 2 0 0 0 2 0 0 2 0 0 0 2 0 2 0 2 0 0 2 2 0 2 2 0 2 0 0 2 0 0 2 0 2 0 0 0 0 0 2 0 0 0 0 0 0 2 0 0 2 0 2 0 0 0 2 2 0 0 0 0 0 0 2 2 2 2 0 0 0 2 2 2 0 0 2 0 0 2 0 2 0 0 2 2 0 0 0 2 2 2 0 
0 0 1 0 0 1 0 0 0 0 0 1 0 0 1 0 0 1 0 0 0 0 0 1 0 0 0 0 0 1 0 0 0 0 0 1 0 0 1 
0.100884 0.100416 0.100454 726.627153 739.755364 0.074324 0.000000 0
0 0 0 0 0 0 0 0 0 0 0 0 0 0 0 0 0 0 0 0 0 0 0 0 0 0 0 0 0 0 0 0 0 0 0 0 0 0 0 0 0 0 0 0 0 0 0 0 0 0 0 0 0 0 0 0 0 0 0 0 0 0 0 0 0 0 0 0 0 0 0 0 0 0 0 0 0 0 0 0 0 0 0 0 0 0 0 0 0 0 0 0 0 0 0 0 0 0 0 0 
0 0 1 0 0 1 0 0 1 0 0 1 0 0 1 0 1 1 0 0 1 0 0 1 0 0 1 0 0 1 0 1 1 0 0 1 0 0 1 
0.159823 0.138820 0.138882 720.786726 686.863740 0.599931 0.000000 0
0 2 2 0 2 2 0 2 2 2 2 2 2 2 0 2 0 2 2 2 0 2 2 2 2 2 2 2 0 2 2 2 2 2 2 0 2 2 2 2 2 2 2 2 2 2 0 2 2 2 2 2 2 2 2 2 2 2 0 2 2 2 0 2 2 2 2 2 0 2 2 2 2 2 2 2 2 2 2 2 2 2 2 0 0 0 2 2 2 2 2 0 2 2 2 2 2 2 0 2 
0 1 1 0 0 1 0 0 1 0 0 1 0 1 1 0 0 1 0 1 1 0 0 1 0 1 1 0 0 1 0 0 1 0 0 1 0 1 1 
0.156437 0.129284 0.129315 717.516763 672.170042 0.632070 0.000000 0
2 2 0 2 2 0 2 0 2 2 2 0 0 2 2 2 2 0 2 2 2 2 2 2 2 2 2 2 0 2 2 2 2 2 2 0 2 2 0 2 2 2 2 0 2 2 0 2 2 2 2 2 2 2 2 2 2 2 0 2 2 2 2 2 2 2 2 2 2 2 2 2 2 2 0 2 0 2 2 2 2 2 2 2 0 2 2 0 2 2 2 2 2 2 2 2 2 2 0 2 
0 0 1 0 0 1 0 1 1 0 0 1 0 0 1 0 0 1 0 1 1 0 0 1 0 1 1 0 0 1 0 0 1 0 0 1 0 0 1 
0.128641 0.116235 0.116252 713.394211 718.893581 0.052387 0.000000 0
0 0 0 0 0 2 0 0 0 0 0 0 0 0 0 0 0 0 0 0 0 0 0 0 0 0 0 0 0 0 0 0 0 0 0 0 0 0 0 0 0 0 0 0 0 0 0 0 0 0 0 0 0 0 0 0 0 0 0 0 0 0 0 0 0 0 0 0 0 0 0 0 0 0 0 0 0 0 0 0 0 0 0 0 0 0 0 0 0 0 0 0 0 0 0 0 0 0 0 0 
0 0 1 0 0 1 0 1 1 0 1 1 0 0 1 0 0 1 0 0 1 0 1 1 0 0 1 0 0 1 0 0 1 0 0 1 0 0 1 
0.122353 0.114239 0.114255 707.650164 716.486523 0.070405 0.000000 0
0 0 0 0 0 0 0 0 0 0 0 0 0 0 0 0 0 0 0 0 0 0 0 0 0 0 0 0 0 0 0 0 0 0 0 0 0 0 0 0 0 0 0 0 0 0 0 0 0 0 0 0 0 0 0 0 0 0 0 0 0 0 0 0 0 0 0 0 0 0 0 0 0 0 0 0 0 0 0 0 0 0 0 0 0 0 0 0 0 0 0 0 0 0 0 0 0 0 0 0 
0 0 1 0 1 1 0 1 1 0 1 1 0 0 1 0 0 1 0 1 1 0 0 1 0 0 1 0 1 1 0 0 1 0 1 1 0 0 1 
0.126677 0.119882 0.119904 703.338944 710.597707 0.025687 0.000000 0
0 0 0 0 0 0 0 0 0 0 0 0 0 0 0 0 0 0 0 0 0 0 0 0 0 0 0 0 0 0 0 0 0 0 0 0 0 0 0 0 0 0 0 0 0 0 0 0 0 0 0 0 0 0 0 0 0 0 0 0 0 0 0 0 0 0 0 0 0 0 0 0 0 0 0 0 0 0 0 0 0 0 0 0 0 0 0 0 0 0 0 0 0 0 0 0 0 0 0 0 
0 0 1 0 0 1 0 0 1 0 0 1 0 0 1 0 1 1 0 0 1 0 1 1 0 0 1 0 0 1 0 0 1 0 0 1 0 1 1 
0.134568 0.122981 0.123007 706.267713 720.182748 0.053571 0.000000 0
0 0 0 0 0 0 0 0 0 0 0 0 0 0 0 2 0 0 0 0 0 0 0 0 0 0 0 0 0 0 0 0 0 0 0 0 0 0 0 0 0 0 0 0 0 0 0 0 0 0 0 0 0 0 0 0 0 0 0 0 0 0 0 0 0 0 0 0 0 0 0 0 0 0 0 0 0 0 0 0 0 0 2 0 0 0 0 0 0 0 0 0 0 0 0 0 0 0 0 0 
0 1 1 0 0 1 0 0 1 0 0 1 0 1 1 0 0 1 0 0 1 0 0 1 0 0 1 0 1 1 0 1 1 0 0 1 0 0 1 
0.228441 0.196441 0.196618 702.651632 623.283511 0.703799 0.000000 0
2 2 0 2 2 2 2 2 2 2 2 2 2 2 2 2 2 0 2 2 2 2 2 0 2 2 2 2 2 2 2 2 2 2 2 2 2 2 2 2 2 2 2 2 2 0 0 2 2 2 2 0 2 0 2 2 2 2 2 2 2 2 2 2 2 2 2 0 2 0 2 2 2 2 2 2 2 2 2 2 2 0 2 2 2 2 2 2 2 2 2 2 2 2 2 2 0 2 2 2 
0 1 1 0 0 1 0 0 1 0 0 1 0 0 0 0 0 1 0 1 1 0 0 1 0 0 1 0 1 1 0 0 0 0 0 1 0 1 0 
0.362478 0.477188 0.479387 693.046721 289.979966 0.653060 0.000000 0
0 0 0 0 0 2 0 2 0 0 0 0 2 0 0 0 0 0 0 2 2 2 2 0 0 0 0 0 0 0 2 0 0 2 0 2 0 0 0 0 0 2 0 2 0 0 2 2 0 2 0 2 0 2 0 0 0 2 2 0 0 0 0 0 0 0 2 2 0 2 0 0 0 0 2 2 2 0 0 0 0 0 0 0 2 0 0 0 0 0 2 0 2 2 0 2 0 0 2 0 
0 0 1 0 0 1 0 0 0 0 0 0 0 0 1 0 0 0 0 1 0 0 0 0 0 1 1 0 0 1 0 1 1 0 0 0 0 0 0 
0.118971 0.133101 0.133221 712.320442 728.477794 0.255647 0.000000 0
0 0 0 0 0 0 0 0 0 2 0 0 0 2 2 0 0 0 0 0 0 0 0 2 2 0 0 2 0 0 0 0 0 0 0 0 2 0 0 0 0 0 0 0 0 0 0 0 0 0 2 0 0 0 2 0 2 0 0 0 0 0 0 0 0 0 0 0 2 2 2 2 0 0 0 0 0 0 0 0 0 0 0 0 2 0 2 0 2 0 2 0 0 0 2 2 0 0 0 0 
0 0 1 0 0 1 0 0 1 0 1 1 0 0 1 0 1 1 0 0 1 0 0 1 0 0 1 0 1 1 0 0 1 0 0 1 0 0 1 
0.110191 0.105395 0.105412 717.715535 732.338257 0.260855 0.000000 0
0 0 0 0 0 0 2 0 2 2 0 0 0 0 0 0 0 2 0 0 0 0 0 0 0 2 0 0 0 0 2 0 0 2 0 0 0 2 2 0 2 0 0 0 0 2 0 0 0 0 0 0 0 0 0 0 0 0 0 0 0 0 0 0 0 0 0 0 2 0 0 0 0 2 2 0 2 0 2 2 2 0 0 0 2 0 0 0 2 0 2 0 0 2 0 0 0 0 0 0 
0 0 1 0 0 1 0 0 1 0 0 1 0 0 1 0 1 1 0 0 1 0 0 1 0 0 1 0 0 1 0 0 1 0 0 1 0 1 1 
0.105160 0.102856 0.102872 721.444280 735.450027 0.054587 0.000000 0
2 0 0 0 0 0 0 0 0 0 0 0 0 0 0 0 0 0 0 0 0 0 0 0 0 0 0 0 0 2 0 0 0 0 0 0 0 0 0 0 0 0 0 0 0 0 0 0 0 0 0 0 0 0 0 0 0 0 0 0 0 0 0 0 0 0 0 0 0 0 0 0 0 0 0 0 0 0 0 0 0 0 0 0 0 0 0 0 0 0 0 0 0 0 0 0 0 0 0 0 
0 0 1 0 0 1 0 0 1 0 0 1 0 0 1 0 0 1 0 0 1 0 1 1 0 1 1 0 0 1 0 0 1 0 0 1 0 1 1 
0.102229 0.128582 0.128719 723.528244 737.796081 0.024486 0.000000 0
0 0 0 0 0 0 0 0 0 0 0 0 0 0 0 0 0 0 0 0 0 0 0 0 0 0 0 0 0 0 0 0 0 0 0 0 0 0 0 0 0 0 0 0 0 0 0 0 0 0 0 0 0 0 0 0 0 0 0 0 0 0 0 0 0 0 0 0 0 0 0 0 0 0 0 0 0 0 0 0 0 0 0 0 0 0 0 0 0 0 0 0 0 0 0 0 0 0 0 0 
0 0 1 0 0 1 0 0 1 0 0 1 0 0 1 0 0 1 0 0 1 0 0 1 0 0 1 0 0 1 0 0 1 0 0 1 0 0 1 
0.103257 0.430839 0.432685 723.006530 738.781538 0.024463 0.000000 0
0 0 0 0 0 0 0 0 0 0 0 0 0 0 0 0 0 0 0 0 0 0 0 0 0 0 0 0 0 0 0 0 0 0 0 0 0 0 0 0 0 0 0 0 0 0 0 0 0 0 0 0 0 0 0 0 0 0 0 0 0 0 0 0 0 0 0 0 0 0 0 0 0 0 0 0 0 0 0 0 0 0 0 0 0 0 0 0 0 0 0 0 0 0 0 0 0 0 0 0 
0 1 1 0 1 1 0 0 1 0 0 1 0 1 1 0 0 1 0 0 1 0 0 1 0 0 1 0 1 1 0 0 1 0 0 1 0 0 1 
0.100392 0.126894 0.127031 726.408584 739.384497 0.036388 0.000000 0
0 0 0 0 0 0 0 0 0 0 0 0 0 0 0 0 0 0 0 0 0 0 0 0 0 0 0 0 0 0 0 0 0 0 0 0 0 0 0 0 0 0 0 0 0 0 0 0 0 0 0 0 0 0 0 0 0 0 0 0 0 0 0 0 0 0 0 0 0 0 0 0 0 0 0 0 0 0 0 0 0 0 0 0 0 0 0 0 0 0 0 0 0 0 0 0 0 0 0 0 
0 1 1 0 0 1 0 0 1 0 0 1 0 0 1 0 0 1 0 0 1 0 0 1 0 1 1 0 0 1 0 1 1 0 0 1 0 0 1 
0.092015 0.092312 0.092326 730.540702 741.055196 0.055030 0.000000 0
0 0 0 0 0 0 0 0 0 0 0 0 0 0 0 0 0 0 0 0 0 0 0 0 0 0 0 0 0 0 0 0 0 0 0 0 0 0 0 0 0 0 0 0 0 0 0 0 0 0 0 0 0 0 0 0 0 0 0 0 0 0 0 0 0 0 0 0 0 0 0 0 0 0 0 0 0 0 0 0 0 0 0 0 0 0 0 0 0 0 0 0 0 0 0 0 0 0 0 0 
0 0 1 0 0 1 0 1 1 0 0 1 0 0 1 0 0 1 0 0 1 0 1 1 0 0 1 0 0 1 0 0 1 0 1 1 0 0 1 
0.105494 0.100842 0.100855 723.199035 728.274630 0.049728 0.000000 0
0 0 0 0 0 0 0 0 0 0 0 0 0 0 0 0 0 0 0 0 0 0 0 0 0 2 0 0 0 0 0 0 0 0 0 0 0 0 0 0 0 0 0 0 0 0 0 0 0 0 0 0 0 0 0 0 0 0 0 0 0 0 0 0 0 0 0 0 0 0 0 0 0 0 0 0 0 0 0 0 0 0 0 0 0 0 0 0 0 0 0 0 0 0 0 0 0 0 0 0 
0 1 1 0 0 1 0 0 1 0 0 1 0 1 1 0 1 1 0 0 1 0 0 1 0 1 1 0 0 1 0 0 1 0 1 1 0 1 1 
0.126362 0.113804 0.113820 719.398352 723.091854 0.055143 0.000000 0
0 0 0 0 0 0 0 0 0 0 0 0 0 0 0 0 0 0 0 2 0 0 0 0 0 0 0 0 0 0 0 0 0 0 0 0 0 0 0 0 0 0 0 0 0 0 0 0 0 0 0 0 0 0 0 0 0 0 0 0 0 0 0 0 0 0 0 0 0 0 0 0 0 0 0 0 0 0 0 0 0 0 0 0 0 0 0 0 0 0 0 0 0 0 0 0 0 0 0 0 
0 0 1 0 0 1 0 0 1 0 0 1 0 0 1 0 1 1 0 0 1 0 0 1 0 0 1 0 0 1 0 1 1 0 0 1 0 0 1 
0.197595 0.153493 0.153536 711.602361 627.215531 0.702495 0.000000 0
0 2 2 2 2 2 0 2 2 2 2 2 2 2 2 2 2 0 2 2 2 2 2 0 2 2 2 2 2 2 2 0 2 2 0 2 2 0 2 2 2 2 2 2 2 2 2 2 0 2 0 2 2 2 2 2 2 2 2 2 2 2 2 2 2 2 0 2 2 2 2 2 2 2 2 0 0 2 2 0 2 0 2 2 2 2 2 2 2 2 2 2 2 2 2 2 2 2 2 2 
0 1 1 0 0 1 0 0 1 0 1 1 0 1 1 0 0 1 0 0 1 0 0 1 0 1 1 0 0 1 0 0 1 0 0 1 0 0 1 
0.220461 0.167224 0.167280 705.376027 586.258947 0.740148 0.000000 0
2 2 2 2 2 2 2 2 2 2 2 2 2 2 2 2 2 2 2 2 0 2 2 2 2 2 2 2 2 0 2 2 2 0 2 2 2 2 2 2 2 0 2 0 2 2 0 2 2 0 0 0 2 2 2 2 2 2 2 2 2 2 2 2 2 2 2 0 0 0 2 2 2 2 0 0 0 2 2 2 0 2 2 2 2 0 2 0 2 2 0 2 2 2 0 2 0 2 2 0 
0 0 1 0 0 1 0 0 1 0 0 1 0 0 1 0 0 1 0 1 0 0 0 1 0 0 1 0 0 1 0 0 1 0 1 1 0 0 1 
0.141783 0.129018 0.129046 705.347372 715.352395 0.025728 0.000000 0
0 0 0 0 0 0 0 0 0 0 0 0 0 0 0 0 0 0 0 0 0 0 0 0 0 0 0 0 0 0 0 0 0 0 0 0 0 0 0 0 0 0 0 0 0 0 0 0 0 0 0 0 0 0 0 0 0 0 0 0 0 0 0 0 0 0 0 0 0 0 0 0 0 0 0 0 0 0 0 0 0 0 0 0 0 0 0 0 0 0 0 0 0 0 0 0 0 0 0 0 
0 0 1 0 0 1 0 0 1 0 0 1 0 0 1 0 1 1 0 1 1 0 0 1 0 0 1 0 0 1 0 0 1 0 0 1 0 1 1 
0.116815 0.123146 0.123220 708.520731 723.092481 0.267561 0.000000 0
0 0 0 0 0 0 0 0 0 2 0 0 0 0 2 2 2 0 2 0 2 2 0 0 2 0 0 0 0 0 0 2 0 0 0 0 0 0 2 0 2 2 0 0 0 0 0 0 0 0 2 0 2 0 0 2 0 0 0 0 0 0 0 0 0 0 0 0 0 2 2 2 0 0 0 0 0 0 0 0 0 0 0 0 0 0 0 0 2 0 0 0 0 2 2 2 2 0 0 0 
0 0 1 0 0 1 0 0 1 0 0 1 0 0 1 0 0 1 0 1 1 0 1 1 0 0 1 0 0 1 0 0 1 0 0 1 0 1 1 
0.141220 0.372556 0.374563 707.901249 724.745081 0.265548 0.000000 0
0 2 0 0 0 0 0 0 0 0 0 0 2 0 0 0 0 2 2 0 2 0 0 0 2 0 0 0 0 0 2 0 0 2 0 0 0 0 0 0 0 0 0 2 0 0 0 0 2 0 0 0 0 2 2 0 2 0 2 0 0 0 0 2 0 0 0 0 0 2 2 2 0 2 0 0 0 2 0 0 0 0 0 2 2 0 0 0 2 2 0 0 0 0 0 0 0 2 0 0 
0 1 1 0 0 1 0 0 1 0 0 1 0 0 1 0 0 1 0 0 1 0 0 0 0 0 1 0 1 1 0 0 1 0 1 1 0 0 1 
0.368518 5.133665 21.953212 692.211809 209.876128 0.460027 0.000000 1
0 0 0 0 1 1 0 0 0 0 0 0 1 0 0 0 1 0 1 0 0 1 0 0 1 0 0 1 0 1 0 0 0 0 0 0 0 1 1 0 0 1 0 0 1 0 1 1 1 0 0 1 0 0 0 0 1 1 0 0 1 1 0 0 0 0 1 0 1 0 1 0 0 1 0 1 0 3 0 0 1 0 0 1 0 0 1 1 0 0 0 0 0 1 0 1 0 0 1 1 
0 1 0 0 0 0 0 0 0 0 0 0 0 1 0 0 0 0 0 0 0 0 0 0 0 1 0 0 1 0 0 1 0 0 0 1 0 1 0 
0.128332 0.345348 0.347316 710.524461 728.237604 0.088182 0.000000 0
0 0 0 0 0 0 0 0 0 0 0 0 0 0 0 0 0 0 0 0 0 0 0 0 0 0 0 0 0 0 0 0 0 0 0 0 0 0 0 0 0 0 0 0 0 0 0 0 0 0 0 0 0 0 0 0 2 0 0 0 0 0 0 0 0 0 0 0 0 0 0 0 0 0 0 0 0 0 0 0 0 0 0 0 0 0 0 0 0 0 0 0 0 0 0 0 0 0 0 0 
0 1 0 0 0 1 0 0 1 0 0 1 0 0 1 0 0 1 0 0 1 0 0 1 0 0 1 0 1 0 0 0 1 0 1 1 0 0 1 
0.127006 0.127121 0.127188 715.650437 730.373609 0.253621 0.000000 0
0 2 0 0 0 0 0 0 0 2 0 0 2 0 0 0 0 0 0 0 0 0 0 0 0 0 0 0 0 2 2 2 0 0 2 0 0 2 0 0 2 0 2 0 0 0 0 0 0 0 0 0 0 0 2 0 0 0 0 0 0 0 0 0 0 2 0 0 0 0 2 0 0 0 0 0 0 0 0 0 0 2 0 2 0 0 0 0 0 0 0 0 0 0 0 0 0 0 2 0 
0 0 1 0 0 1 0 0 1 0 0 1 0 0 1 0 1 1 0 0 1 0 1 1 0 0 1 0 0 1 0 1 1 0 0 1 0 1 1 
0.106043 0.101516 0.101529 722.766717 735.980473 0.052213 0.000000 0
0 0 0 0 0 0 0 0 0 0 0 0 0 0 0 0 0 0 0 0 0 0 0 0 0 0 0 0 0 0 0 0 0 0 0 0 0 0 0 0 0 0 0 0 0 0 0 0 0 0 0 0 0 0 0 0 0 0 0 0 0 0 0 0 0 0 0 0 0 0 0 0 0 0 0 0 0 0 0 0 0 0 0 0 0 0 0 0 0 0 0 0 0 0 0 0 0 0 0 0 
0 0 1 0 0 1 0 0 1 0 0 1 0 0 1 0 1 1 0 0 1 0 0 1 0 0 1 0 1 1 0 0 1 0 0 1 0 1 1 
0.103330 0.102193 0.102214 726.129983 738.599464 0.050478 0.000000 0
0 0 0 0 0 0 0 0 0 0 0 0 0 0 0 0 0 0 0 0 0 0 0 0 0 0 0 0 0 0 0 0 0 0 0 0 0 0 0 0 0 0 0 0 0 0 0 0 0 0 0 0 0 0 0 0 0 0 0 0 0 0 0 0 0 0 0 0 0 0 0 0 0 0 0 0 0 0 0 0 0 0 0 0 0 0 0 0 0 0 0 0 0 0 0 0 0 0 0 0 
0 0 1 0 0 1 0 0 1 0 1 1 0 0 1 0 0 1 0 0 1 0 0 1 0 0 1 0 0 1 0 1 1 0 0 1 0 0 1 
0.102905 0.127713 0.127850 727.168088 739.705541 0.053387 0.000000 0
0 0 0 0 0 0 0 0 0 0 0 0 0 0 0 0 0 0 0 0 0 0 0 0 0 0 0 0 0 0 0 0 0 0 0 0 0 0 0 0 0 0 0 0 0 0 0 0 0 2 0 0 0 0 0 0 0 0 0 0 0 0 0 0 0 0 0 0 0 0 0 0 0 0 0 0 0 0 0 0 0 0 0 0 0 0 0 0 0 0 0 0 0 0 0 0 0 0 0 0 
0 0 1 0 1 1 0 0 1 0 0 1 0 1 1 0 1 1 0 0 1 0 1 1 0 0 1 0 0 1 0 1 1 0 0 1 0 0 1 
0.100300 0.100003 0.100023 729.943845 740.222777 0.050898 0.000000 0
0 0 0 0 0 0 0 0 0 0 0 0 0 0 0 0 0 0 0 0 0 0 0 0 0 0 0 0 0 0 0 0 0 0 0 0 0 0 0 0 0 0 0 0 0 0 0 0 0 0 0 0 0 0 0 0 0 0 0 0 0 0 0 0 0 0 0 0 0 2 0 0 0 0 0 0 0 0 0 0 0 0 0 0 0 0 0 0 0 0 0 0 0 0 0 0 0 0 0 0 
0 0 1 0 0 1 0 1 1 0 0 1 0 1 1 0 0 1 0 0 1 0 1 1 0 0 1 0 0 1 0 0 1 0 0 1 0 0 1 
0.101239 0.097230 0.097239 731.652736 741.067208 0.058619 0.000000 0
0 0 0 0 0 0 0 0 0 0 0 0 0 0 0 0 0 0 0 0 0 0 0 0 0 0 0 0 0 0 0 0 0 0 0 0 0 0 0 0 0 0 0 0 0 0 0 0 0 2 0 0 0 0 0 0 0 0 0 0 0 0 0 0 0 0 0 0 0 0 0 0 0 0 0 0 0 0 0 0 0 0 0 0 0 0 0 0 0 0 0 0 0 0 0 0 0 0 0 0 
0 0 1 0 0 1 0 0 1 0 1 1 0 0 1 0 0 1 0 0 1 0 1 1 0 1 1 0 0 1 0 0 1 0 0 1 0 0 1 
0.094524 0.091066 0.091073 725.742057 732.571050 0.025748 0.000000 0
0 0 0 0 0 0 0 0 0 0 0 0 0 0 0 0 0 0 0 0 0 0 0 0 0 0 0 0 0 0 0 0 0 0 0 0 0 0 0 0 0 0 0 0 0 0 0 0 0 0 0 0 0 0 0 0 0 0 0 0 0 0 0 0 0 0 0 0 0 0 0 0 0 0 0 0 0 0 0 0 0 0 0 0 0 0 0 0 0 0 0 0 0 0 0 0 0 0 0 0 
0 0 1 0 0 1 0 0 1 0 1 1 0 1 1 0 1 1 0 0 1 0 0 1 0 0 1 0 0 1 0 0 1 0 0 1 0 0 1 
0.097350 0.094645 0.094652 722.610258 728.420880 0.100015 0.000000 0
0 0 0 0 0 0 0 0 0 0 0 0 0 0 0 0 0 0 0 0 0 0 0 0 0 0 0 0 0 0 0 0 0 0 0 2 0 0 0 0 0 0 0 0 0 0 0 0 0 0 0 2 0 0 0 0 0 0 0 0 0 0 0 2 0 0 0 0 0 0 0 0 0 0 0 0 0 0 0 0 0 0 0 0 0 0 0 0 0 0 0 0 0 0 0 0 0 0 0 0 
0 0 1 0 0 1 0 0 1 0 0 1 0 1 1 0 0 1 0 0 1 0 0 1 0 0 1 0 0 1 0 0 1 0 0 1 0 0 1 
0.135911 0.120686 0.120704 717.295069 721.602269 0.072691 0.000000 0
0 0 0 0 0 0 0 0 0 0 0 0 0 0 0 0 0 0 0 0 0 0 0 0 0 0 0 0 0 0 0 0 0 0 0 0 0 0 2 0 0 0 0 0 0 0 0 0 0 0 0 0 0 0 0 0 0 0 0 0 0 0 0 0 0 0 0 0 0 0 0 0 0 0 0 0 0 0 0 0 0 0 0 0 0 0 0 0 0 0 0 0 0 0 0 0 0 0 0 0 
0 0 1 0 0 1 0 0 1 0 0 1 0 0 1 0 0 1 0 0 1 0 0 1 0 0 1 0 1 1 0 0 1 0 1 1 0 0 1 
0.199151 0.154939 0.154988 711.500357 628.005388 0.734870 0.000000 0
0 2 2 2 2 0 2 2 2 0 2 2 2 2 2 2 2 2 2 2 2 2 2 2 0 0 2 2 0 2 2 2 2 2 2 2 2 2 0 2 2 2 2 2 2 2 2 2 0 2 0 2 2 2 2 2 2 2 2 2 2 2 2 2 2 2 2 2 2 2 2 0 2 0 2 2 2 2 2 0 2 2 2 2 2 2 0 2 0 2 2 2 2 2 2 2 0 2 2 2 
0 1 1 0 0 1 0 0 1 0 0 1 0 1 1 0 0 1 0 1 1 0 1 1 0 1 1 0 0 1 0 0 1 0 0 1 0 0 1 
0.147761 0.136706 0.136762 710.512056 720.729280 0.051726 0.000000 0
0 0 0 0 0 0 0 0 0 0 0 0 0 0 0 0 0 0 0 0 0 0 0 0 0 0 0 0 0 0 0 0 0 0 0 0 0 0 0 0 0 0 0 0 0 0 0 0 0 0 0 0 0 0 0 0 0 0 0 0 0 0 0 0 0 0 0 0 0 0 0 0 0 0 0 0 0 0 0 0 0 0 0 0 0 0 0 0 0 0 0 0 0 0 0 0 0 0 0 0 
0 0 1 0 0 1 0 1 1 0 1 1 0 1 1 0 0 1 0 0 1 0 0 1 0 1 1 0 0 1 0 0 1 0 0 1 0 0 1 
0.181914 0.186746 0.186848 707.225540 526.672564 0.586694 0.000000 0
0 0 2 2 2 2 2 0 2 2 2 0 2 0 0 0 2 2 2 2 0 2 2 2 2 0 2 2 2 2 2 0 2 2 2 2 2 2 0 0 0 2 0 0 2 0 2 0 2 0 2 0 2 2 2 2 0 0 0 0 2 2 2 0 0 0 0 0 2 2 2 2 0 0 0 0 0 2 2 0 0 2 0 2 0 0 0 2 0 0 2 0 0 2 2 2 2 2 2 2 
0 1 1 0 0 1 0 0 1 0 0 1 0 1 1 0 0 1 0 0 1 0 0 1 0 1 0 0 0 1 0 0 1 0 1 1 0 0 1 
0.117069 0.617769 0.620004 712.631152 730.689181 0.252719 0.000000 0
0 0 0 0 0 0 2 0 2 0 0 2 0 0 0 0 0 0 2 0 2 0 2 2 0 0 0 0 0 0 0 0 0 0 0 0 0 0 2 2 0 2 2 0 0 0 0 0 0 0 0 0 2 2 0 0 0 0 0 0 0 0 2 0 0 2 0 0 2 0 0 2 0 2 0 2 0 0 0 0 2 0 0 0 0 0 0 0 0 0 2 0 0 0 0 0 0 0 0 0 
0 0 1 0 0 1 0 0 1 0 0 1 0 0 1 0 1 1 0 0 1 0 0 1 0 0 1 0 0 1 0 1 1 0 0 1 0 0 1 
0.117462 0.377102 0.379117 713.189933 730.630845 0.024981 0.000000 0
0 0 0 0 0 0 0 0 0 0 0 0 0 0 0 0 0 0 0 0 0 0 0 0 0 0 0 0 0 0 0 0 0 0 0 0 0 0 0 0 0 0 0 0 0 0 0 0 0 0 0 0 0 0 0 0 0 0 0 0 0 0 0 0 0 0 0 0 0 0 0 0 0 0 0 0 0 0 0 0 0 0 0 0 0 0 0 0 0 0 0 0 0 0 0 0 0 0 0 0 
0 0 1 0 0 1 0 1 1 0 0 1 0 0 1 0 0 1 0 1 1 0 1 1 0 0 1 0 0 1 0 1 1 0 0 1 0 0 1 
0.109473 0.127769 0.127886 716.662229 731.495317 0.041205 0.000000 0
0 0 0 0 0 0 0 0 0 0 0 0 0 0 0 0 0 0 0 0 0 0 0 0 0 0 0 0 0 0 0 0 0 0 0 0 0 0 0 0 0 0 0 0 0 0 0 0 0 0 0 0 0 0 0 0 0 0 0 0 0 0 0 0 0 0 0 0 0 0 0 0 0 0 0 0 0 0 0 0 0 0 0 0 0 0 0 0 0 0 0 0 2 0 0 0 0 0 0 0 
0 1 1 0 1 1 0 0 1 0 0 1 0 0 1 0 0 1 0 0 1 0 0 1 0 1 1 0 0 1 0 0 1 0 0 1 0 0 1 
0.238431 0.176572 0.176645 709.873646 497.236292 0.772323 0.000000 0
2 0 2 2 0 2 0 2 2 2 2 2 0 2 2 0 2 0 0 0 0 2 2 0 0 0 2 2 2 0 2 2 0 2 2 2 2 0 0 2 2 0 2 2 2 2 2 2 2 2 2 2 2 2 2 2 2 2 2 2 0 2 0 2 2 2 2 2 0 2 2 0 2 2 2 2 0 2 2 0 0 2 2 2 0 2 2 2 2 2 2 2 2 2 2 0 2 2 2 0 
0 1 1 0 1 1 0 0 1 0 0 1 0 0 1 0 1 0 0 0 0 0 1 0 0 0 0 0 0 1 0 0 1 0 0 1 0 0 1 
0.121139 0.111600 0.111615 722.833819 734.968015 0.058092 0.000000 0
0 0 0 0 0 0 0 0 0 0 0 0 0 0 0 0 0 0 0 0 0 0 0 0 0 0 0 0 0 0 0 0 0 0 0 0 0 0 0 0 0 0 0 0 0 0 0 0 0 0 2 0 0 0 0 0 0 0 0 0 0 0 0 0 0 0 0 0 0 0 0 0 0 0 0 0 0 0 0 0 0 0 0 0 0 0 0 0 0 0 0 0 0 0 0 0 0 0 0 0 
0 0 1 0 0 1 0 0 1 0 1 1 0 1 1 0 0 1 0 1 1 0 0 1 0 0 1 0 0 1 0 0 1 0 1 1 0 1 1 
0.098591 0.095256 0.095265 728.254120 740.013334 0.054222 0.000000 0
0 0 0 0 0 0 0 0 0 0 0 0 0 0 0 0 0 0 0 0 0 0 0 0 0 0 0 0 0 0 0 0 0 0 0 0 0 0 0 0 0 0 0 0 0 0 0 0 0 0 0 0 0 0 0 0 0 0 0 0 0 0 0 0 0 0 0 0 0 0 0 0 0 0 0 0 0 0 0 0 0 0 0 0 0 0 0 0 0 0 0 0 2 0 0 0 0 0 0 0 
0 0 1 0 0 1 0 0 1 0 0 1 0 0 1 0 1 1 0 0 1 0 0 1 0 0 1 0 0 1 0 1 1 0 0 1 0 0 1 
0.099582 0.098375 0.098390 729.003143 741.585286 0.056151 0.000000 0
0 0 0 0 0 0 0 0 0 0 0 0 0 0 0 0 0 0 0 0 0 0 0 0 0 0 0 0 0 0 0 0 0 0 0 0 0 0 0 0 0 0 0 0 0 0 0 0 0 0 0 0 0 0 0 0 0 0 0 0 0 0 0 0 0 0 0 0 0 0 0 0 0 0 0 0 0 0 0 0 0 0 0 0 0 0 0 0 0 0 0 0 0 0 0 0 0 0 0 0 
0 1 1 0 0 1 0 1 1 0 0 1 0 0 1 0 0 1 0 0 1 0 0 1 0 1 1 0 0 1 0 0 1 0 0 1 0 0 1 
0.091850 0.090768 0.090776 732.130164 743.292696 0.058151 0.000000 0
0 0 0 0 0 0 0 0 0 0 0 0 0 0 0 0 0 0 0 0 0 0 0 0 0 0 0 0 0 0 0 0 0 0 0 0 0 0 0 0 0 0 0 0 0 0 0 0 0 0 0 0 0 0 0 0 0 0 0 0 0 0 0 0 0 0 0 0 0 0 0 0 0 0 0 0 0 0 0 0 0 0 0 0 0 0 0 0 0 0 0 0 0 0 0 0 0 0 0 0 
0 0 1 0 1 1 0 0 1 0 0 1 0 0 1 0 0 1 0 0 1 0 0 1 0 1 1 0 0 1 0 1 1 0 0 1 0 1 1 
0.099564 0.095623 0.095631 733.086986 742.788789 0.051089 0.000000 0
0 0 0 0 0 0 0 0 0 0 0 0 0 0 0 0 0 0 0 0 0 0 0 0 0 0 0 0 0 0 0 0 0 0 0 0 0 0 0 0 0 0 0 0 0 0 0 0 0 0 0 0 0 0 0 0 0 0 0 0 0 0 0 0 0 0 0 0 0 0 0 0 0 0 0 0 0 0 0 0 0 0 0 0 0 0 0 0 0 0 0 0 0 0 0 0 0 0 0 0 
0 0 1 0 1 1 0 0 1 0 0 1 0 0 1 0 1 1 0 0 1 0 0 1 0 0 1 0 0 1 0 0 1 0 0 1 0 0 1 
0.096560 0.091592 0.091599 727.485825 735.950614 0.254703 0.000000 0
0 0 0 0 2 0 0 0 0 2 2 2 0 0 0 0 0 0 0 0 0 0 2 2 0 0 0 0 0 0 2 0 0 0 2 0 0 2 2 0 2 2 2 0 0 0 0 2 0 0 0 0 0 0 2 0 0 0 0 0 0 0 0 2 0 0 2 0 0 0 0 0 2 0 0 0 2 0 0 0 2 0 0 0 0 0 2 0 0 2 0 0 0 0 0 0 0 0 2 0 
0 0 1 0 0 1 0 0 1 0 0 1 0 0 1 0 0 1 0 1 1 0 1 1 0 1 1 0 0 1 0 0 1 0 0 1 0 0 1 
0.094815 0.091689 0.091696 725.437451 733.175642 0.053864 0.000000 0
0 0 0 0 0 0 0 0 0 0 0 0 0 0 0 0 0 0 0 0 0 0 0 0 0 0 0 0 0 0 0 0 0 0 0 0 0 0 0 0 0 0 0 0 0 0 0 0 0 0 0 0 0 0 0 0 0 0 0 0 0 0 0 0 0 0 0 0 0 0 0 0 0 0 0 0 0 0 0 0 0 0 0 0 0 0 0 0 0 0 0 0 0 0 0 0 0 0 0 0 
0 0 1 0 0 1 0 0 1 0 0 1 0 0 1 0 0 1 0 0 1 0 0 1 0 0 1 0 0 1 0 0 1 0 0 1 0 1 1 
0.108978 0.102958 0.102969 722.068662 729.055329 0.059060 0.000000 0
0 0 0 0 0 0 0 0 0 0 0 0 0 0 0 0 0 0 0 0 0 0 0 0 0 0 0 0 0 0 0 0 0 0 0 0 0 0 0 0 0 0 0 0 0 0 0 0 0 0 0 0 0 0 0 0 0 0 0 0 0 0 0 0 0 0 0 0 0 0 0 0 0 0 0 0 0 0 0 0 0 0 0 0 0 0 0 0 0 0 0 0 0 0 0 0 0 0 0 0 
0 0 1 0 0 1 0 1 1 0 0 1 0 1 1 0 0 1 0 0 1 0 0 1 0 1 1 0 0 1 0 0 1 0 0 1 0 0 1 
0.125541 0.115084 0.115102 719.452403 726.509570 0.059322 0.000000 0
0 0 0 0 0 0 0 0 0 0 0 0 0 0 0 0 0 0 0 0 0 0 0 0 0 0 0 0 0 0 0 0 0 0 0 0 0 0 0 0 0 0 0 0 0 0 0 0 0 0 0 0 0 0 0 0 0 0 0 0 0 0 0 0 0 0 0 0 0 0 0 0 0 0 0 0 0 0 0 0 0 0 0 0 0 0 0 0 0 2 0 0 0 0 0 0 0 0 0 0 
0 0 1 0 0 1 0 1 1 0 1 1 0 0 1 0 0 1 0 0 1 0 1 1 0 0 1 0 0 1 0 1 1 0 0 1 0 0 1 
0.227066 0.187119 0.187205 709.874085 453.564525 0.781725 0.000000 0
0 2 2 2 2 2 0 2 0 2 2 2 0 0 0 0 0 0 2 2 2 2 2 0 0 2 0 0 2 0 0 2 0 0 0 2 2 2 0 0 2 2 0 2 0 2 0 0 2 2 0 2 2 2 0 0 0 0 2 0 0 2 0 2 2 2 2 0 2 2 2 2 2 2 2 0 0 0 0 2 0 2 2 2 2 0 2 2 0 2 2 2 2 0 0 2 2 2 0 2 
0 1 1 0 1 1 0 0 1 0 1 1 0 0 1 0 1 1 0 0 1 0 0 1 0 1 1 0 0 1 0 0 1 0 1 1 0 1 0 
0.129145 0.620187 0.622294 715.391158 732.147408 0.267744 0.000000 0
0 0 0 0 0 0 2 2 2 0 0 0 0 0 2 0 0 0 0 2 0 0 0 2 0 2 0 0 2 0 2 2 0 0 2 0 0 0 2 0 0 0 0 0 0 0 2 2 2 0 0 0 0 0 2 0 2 0 0 2 2 0 0 0 0 0 2 0 0 0 0 0 0 2 2 0 0 0 0 2 0 0 0 0 2 0 2 0 0 0 0 0 2 0 0 0 0 0 0 0 
0 0 1 0 0 0 0 1 1 0 1 1 0 1 1 0 0 0 0 0 1 0 0 1 0 1 1 0 0 1 0 0 1 0 1 1 0 0 1 
0.305506 11.210266 44.876379 703.389678 243.592916 0.273067 0.000000 1
1 0 0 0 0 1 1 1 1 0 0 1 1 0 1 1 0 2 1 1 1 0 1 1 1 1 1 0 0 1 1 1 1 1 1 1 1 0 1 1 1 1 1 1 0 1 1 0 1 0 0 1 1 0 1 1 1 0 0 0 1 1 1 0 0 1 1 1 1 0 0 1 0 1 1 1 0 0 1 0 1 0 0 1 1 0 1 1 0 0 1 1 1 1 1 1 0 0 1 1 
0 0 1 0 0 0 0 0 1 0 0 0 0 1 1 0 0 0 0 0 1 0 0 1 0 0 0 0 0 1 0 0 0 0 1 0 0 0 1 
0.214254 0.660846 0.663104 712.404851 490.776005 0.793679 0.000000 0
2 2 2 2 0 2 0 0 2 2 2 2 2 2 2 2 2 2 2 2 0 2 0 2 2 2 2 2 0 2 0 2 2 0 2 2 2 2 2 2 2 2 2 2 0 0 0 2 2 2 0 2 2 0 2 0 0 0 2 2 2 2 2 2 2 2 0 2 2 2 0 0 2 2 2 2 2 2 0 2 0 0 2 2 2 2 2 2 2 2 2 0 0 2 2 0 0 0 0 2 
0 0 1 0 1 0 0 0 1 0 0 1 0 1 1 0 0 1 0 0 1 0 0 0 0 0 1 0 0 1 0 1 1 0 0 1 0 0 1 
0.114109 0.129396 0.129433 721.080762 734.669250 0.024091 0.000000 0
0 0 0 0 0 0 0 0 0 0 0 0 0 0 0 0 0 0 0 0 0 0 0 0 0 0 0 0 0 0 0 0 0 0 0 0 0 0 0 0 0 0 0 0 0 0 0 0 0 0 0 0 0 0 0 0 0 0 0 0 0 0 0 0 0 0 0 0 0 0 0 0 0 0 0 0 0 0 0 0 0 0 0 0 0 0 0 0 0 0 0 0 0 0 0 0 0 0 0 0 
0 0 1 0 0 1 0 0 1 0 0 1 0 0 1 0 0 1 0 0 1 0 0 1 0 0 1 0 0 1 0 0 1 0 0 1 0 0 1 
0.279199 0.195386 0.195487 708.409261 319.798975 0.593335 0.000000 0
2 0 0 0 0 2 0 2 0 0 0 0 0 0 0 0 2 0 0 0 0 0 0 0 0 0 2 0 0 0 0 0 0 0 0 2 0 2 0 0 0 0 2 0 0 0 0 0 0 0 0 0 2 0 0 0 0 0 0 0 0 0 0 0 0 0 2 0 0 0 0 0 0 0 0 0 0 0 0 0 0 0 0 0 0 0 2 0 0 0 2 0 0 0 2 0 0 0 0 0 
0 0 1 0 1 1 0 1 1 0 0 1 0 0 1 0 0 0 0 0 0 0 0 1 0 1 1 0 0 1 0 0 1 0 0 1 0 0 0 
0.125559 0.116425 0.116441 722.712778 735.721867 0.061017 0.000000 0
2 0 0 0 0 0 0 0 0 0 0 0 0 0 0 0 0 0 0 0 0 0 0 0 0 0 0 0 0 0 0 0 0 0 0 0 0 0 0 0 0 0 0 0 0 0 0 0 0 0 0 0 0 0 0 0 0 0 0 0 0 0 0 0 0 0 0 0 0 0 0 0 0 0 0 0 0 0 0 0 0 0 0 0 0 0 0 0 0 0 0 0 0 0 0 0 0 0 0 0 
0 0 1 0 0 1 0 0 1 0 0 1 0 0 1 0 0 1 0 0 1 0 1 1 0 0 1 0 1 1 0 0 1 0 0 1 0 0 1 
0.096634 0.094137 0.094147 729.008615 742.344338 0.061134 0.000000 0
0 0 0 0 0 0 0 0 0 0 0 0 0 0 0 0 0 0 0 0 0 0 0 0 0 0 0 0 0 0 0 0 0 0 0 0 0 0 0 0 0 0 0 0 0 0 0 0 0 0 0 0 0 0 0 0 0 0 0 0 0 0 0 0 0 0 0 0 0 0 0 0 0 0 0 0 0 0 0 0 0 2 0 0 0 0 0 0 0 0 0 0 0 0 0 0 0 0 0 0 
0 0 1 0 0 1 0 0 1 0 0 1 0 0 1 0 0 1 0 1 1 0 1 1 0 0 1 0 1 1 0 1 1 0 0 1 0 1 1 
0.101290 0.098772 0.098786 728.582573 742.900880 0.050936 0.000000 0
0 0 0 0 0 0 0 0 0 0 0 0 0 0 0 0 0 0 0 0 0 0 0 0 0 0 0 0 0 0 0 0 0 0 0 0 0 0 0 0 0 0 0 0 0 0 0 0 0 0 0 0 0 0 0 0 0 0 0 0 0 0 0 0 0 0 0 0 0 0 0 0 0 0 0 0 0 0 0 0 0 0 0 0 0 0 2 0 0 0 0 0 2 0 0 0 0 0 0 0 
0 0 1 0 0 1 0 0 1 0 0 1 0 0 1 0 0 1 0 0 1 0 0 1 0 1 1 0 0 1 0 0 0 0 0 1 0 0 1 
0.093717 0.091264 0.091273 732.748152 745.123576 0.047627 0.000000 0
0 0 0 0 0 0 0 0 0 0 0 0 0 0 0 0 0 0 0 0 0 0 0 0 0 0 0 0 0 0 0 0 0 0 0 0 0 0 0 0 0 0 0 0 0 0 0 0 0 0 0 0 0 0 0 0 0 0 0 0 0 0 0 0 0 0 0 0 0 0 0 0 0 0 0 0 0 0 0 0 0 0 0 0 0 0 0 0 0 0 0 0 0 0 0 0 0 0 0 0 
0 0 1 0 1 1 0 0 1 0 0 1 0 0 1 0 1 1 0 0 1 0 1 1 0 0 1 0 0 1 0 1 1 0 0 1 0 0 1 
0.091639 0.089344 0.089350 735.003239 745.952100 0.050855 0.000000 0
0 0 0 0 0 0 0 0 0 0 0 0 0 0 0 0 0 0 0 0 0 0 0 0 0 0 0 0 0 0 0 0 0 0 0 0 0 0 0 0 0 0 0 0 0 0 0 0 0 0 0 0 0 0 0 0 0 0 0 0 0 0 0 0 0 0 0 0 0 0 0 0 0 0 0 0 0 0 0 0 0 0 0 0 0 0 0 0 0 0 0 0 0 0 0 0 0 0 0 0 
0 0 1 0 0 1 0 1 1 0 0 1 0 0 1 0 0 1 0 1 1 0 0 1 0 1 1 0 1 1 0 0 1 0 0 1 0 0 1 
0.093175 0.090208 0.090215 726.802413 736.981433 0.048868 0.000000 0
0 0 0 0 0 0 0 0 0 0 0 0 0 0 0 0 0 0 0 0 0 0 0 0 0 0 0 0 0 0 0 0 0 0 0 0 0 0 0 0 0 0 0 0 0 0 0 0 0 0 0 0 0 0 0 0 0 0 0 0 0 0 0 0 0 0 0 0 0 0 0 0 0 0 0 0 0 0 0 0 0 0 0 0 0 0 0 0 0 0 0 0 0 0 0 0 0 0 0 0 
0 0 1 0 1 1 0 0 1 0 0 1 0 0 1 0 1 1 0 0 1 0 0 1 0 0 1 0 0 1 0 0 1 0 1 1 0 1 1 
0.093238 0.090779 0.090785 726.698098 735.790701 0.055321 0.000000 0
0 0 0 0 0 0 0 0 0 0 0 0 0 0 0 0 0 0 0 0 0 0 0 0 0 0 0 0 0 0 0 0 0 0 0 0 0 0 0 0 0 0 0 0 0 0 0 0 0 0 0 0 0 0 0 0 0 0 0 0 0 0 0 0 0 0 0 0 0 0 0 0 0 0 0 0 0 0 0 0 0 0 0 0 0 0 0 0 0 0 0 0 0 0 0 0 0 0 0 0 
0 1 1 0 1 1 0 0 1 0 0 1 0 1 1 0 0 1 0 1 1 0 0 1 0 1 1 0 0 1 0 0 1 0 0 1 0 0 1 
0.101498 0.096861 0.096869 726.217102 734.653275 0.047250 0.000000 0
0 0 0 0 0 0 0 0 0 0 0 0 0 0 0 0 0 0 0 0 0 0 0 0 0 0 0 0 0 0 0 0 0 0 0 0 0 0 0 0 0 0 0 0 0 0 0 0 0 0 0 0 0 0 0 0 0 0 0 0 0 0 2 0 0 0 0 0 0 0 0 0 0 0 0 0 0 0 0 0 0 0 0 0 0 0 0 0 0 0 0 0 0 0 0 0 0 0 0 0 
0 1 1 0 0 1 0 0 1 0 0 1 0 0 1 0 0 1 0 0 1 0 1 1 0 1 1 0 0 1 0 1 1 0 0 1 0 0 1 
0.099673 0.097931 0.097944 726.594445 736.148372 0.057051 0.000000 0
0 0 0 0 0 0 0 0 0 0 0 0 0 0 0 0 0 0 0 0 0 0 0 0 0 0 0 0 0 0 0 0 0 0 0 0 0 0 0 0 0 0 0 0 0 0 0 0 0 0 0 0 0 0 0 0 0 0 0 0 0 0 0 0 0 0 0 0 0 0 0 0 0 0 0 0 0 0 0 0 0 0 0 0 0 0 0 0 0 0 0 0 0 0 0 0 0 0 0 0 
0 1 1 0 0 1 0 0 1 0 0 1 0 0 1 0 0 1 0 0 1 0 0 1 0 0 1 0 0 1 0 0 1 0 0 1 0 0 1 
0.120835 0.140257 0.140316 723.950981 736.286193 0.061230 0.000000 0
0 0 0 0 0 0 0 0 0 0 0 0 0 0 0 0 0 0 0 0 0 0 0 0 0 0 0 0 0 0 0 0 0 0 0 0 0 0 0 0 0 0 0 0 0 0 0 0 0 0 0 0 0 0 0 0 0 0 0 0 0 0 0 0 0 0 0 0 0 0 0 0 0 0 0 0 0 0 0 0 0 0 0 0 0 0 0 0 0 0 2 0 0 0 0 0 0 0 0 0 
0 1 1 0 0 1 0 0 1 0 0 1 0 1 1 0 0 1 0 0 1 0 1 1 0 0 1 0 1 1 0 0 1 0 0 1 0 0 1 
0.115295 0.494686 0.494874 720.720975 738.863272 0.232819 0.000000 0
0 0 0 0 0 0 2 2 0 2 0 0 0 0 0 0 2 2 0 0 2 0 0 0 0 0 0 2 0 0 2 0 0 0 2 0 0 0 0 0 0 2 0 0 0 2 2 0 2 0 0 0 0 0 0 0 0 0 0 0 0 0 0 0 0 0 2 0 0 0 0 2 0 0 0 2 0 2 0 0 0 0 2 0 0 0 0 0 2 0 0 0 0 0 0 0 0 0 0 0 
0 1 1 0 0 1 0 0 1 0 0 1 0 1 1 0 0 1 0 0 1 0 0 1 0 0 1 0 0 1 0 0 1 0 0 1 0 0 1 
0.115651 0.629078 0.631219 720.113420 737.948186 0.059326 0.000000 0
0 0 0 0 0 0 0 0 0 0 0 0 0 0 0 0 0 0 0 0 0 0 0 0 0 0 0 0 0 0 0 0 0 0 0 0 0 0 0 0 0 0 0 0 0 0 0 0 0 0 0 0 0 0 0 0 0 0 0 0 0 0 0 0 0 0 0 0 0 0 0 0 0 0 0 0 0 0 0 0 0 0 0 0 0 0 0 0 0 0 0 0 0 0 0 0 0 0 0 0 
0 0 1 0 0 1 0 0 1 0 1 1 0 0 1 0 0 1 0 0 1 0 0 1 0 0 1 0 0 1 0 1 1 0 0 1 0 0 1 
0.105163 0.142110 0.142169 726.951963 740.744263 0.024272 0.000000 0
0 0 0 0 0 0 0 0 0 0 0 0 0 0 0 0 0 0 0 0 0 0 0 0 0 0 0 0 0 0 0 0 0 0 0 0 0 0 0 0 0 0 0 0 0 0 0 0 0 0 0 0 0 0 0 0 0 0 0 0 0 0 0 0 0 0 0 0 0 0 0 0 0 0 0 0 0 0 0 0 0 0 0 0 0 0 0 0 0 0 0 0 0 0 0 0 0 0 0 0 
0 0 1 0 0 1 0 1 1 0 0 1 0 0 1 0 0 1 0 0 1 0 0 1 0 0 1 0 1 1 0 0 1 0 1 1 0 0 1 
0.099889 0.098944 0.098962 730.210388 741.791122 0.052747 0.000000 0
0 0 0 0 0 0 0 0 0 0 0 0 0 0 0 0 0 0 0 0 0 0 0 0 0 0 0 0 0 0 0 0 0 0 0 0 0 0 0 0 0 0 0 0 0 0 0 0 0 0 0 0 0 0 0 0 0 0 0 0 0 0 0 0 0 0 0 0 0 0 0 0 0 0 0 0 0 0 0 0 0 0 0 0 0 0 0 0 0 0 0 0 0 0 0 0 0 0 0 0 
0 0 1 0 1 1 0 1 1 0 1 1 0 0 1 0 1 1 0 1 1 0 0 1 0 0 1 0 0 1 0 0 1 0 1 1 0 1 1 
0.122129 0.113797 0.113813 726.241581 738.235255 0.024257 0.000000 0
0 0 0 0 0 0 0 0 0 0 0 0 0 0 0 0 0 0 0 0 0 0 0 0 0 0 0 0 0 0 0 0 0 0 0 0 0 0 0 0 0 0 0 0 0 0 0 0 0 0 0 0 0 0 0 0 0 0 0 0 0 0 0 0 0 0 0 0 0 0 0 0 0 0 0 0 0 0 0 0 0 0 0 0 0 0 0 0 0 0 0 0 0 0 0 0 0 0 0 0 
0 1 1 0 0 1 0 0 0 0 0 1 0 0 1 0 0 1 0 0 1 0 0 1 0 1 1 0 0 1 0 0 1 0 0 1 0 0 1 
0.234784 0.167495 0.167567 717.886654 398.985888 0.718893 0.000000 0
2 0 0 0 0 0 0 2 0 0 0 0 2 0 2 2 0 0 0 0 2 2 0 0 0 0 0 0 0 0 0 2 0 2 2 2 2 2 2 2 2 0 0 0 2 2 0 0 0 0 2 0 0 0 0 0 2 2 0 0 0 2 0 0 0 0 0 0 0 2 0 0 0 0 0 0 0 0 0 2 0 0 0 0 0 2 0 2 2 0 0 0 0 2 2 0 2 2 0 0 
0 1 1 0 0 1 0 0 1 0 0 0 0 1 0 0 0 1 0 0 1 0 1 1 0 0 1 0 1 1 0 1 1 0 1 0 0 0 0 
0.116909 0.109414 0.109432 726.917038 741.624495 0.270527 0.000000 0
0 0 0 2 0 2 0 0 0 0 0 0 0 0 2 0 0 0 2 0 0 0 0 0 0 0 0 0 0 0 0 0 0 2 0 2 2 0 0 2 0 0 0 0 0 0 0 0 0 0 0 0 2 0 0 0 0 0 0 0 2 0 0 2 0 0 0 0 0 0 2 2 2 2 0 0 0 0 0 2 0 0 0 0 2 0 0 0 2 0 2 2 0 0 0 0 2 0 0 0 
0 0 1 0 0 1 0 1 1 0 0 1 0 0 1 0 0 1 0 0 1 0 0 1 0 1 0 0 1 1 0 0 1 0 0 1 0 1 1 
0.267212 0.184572 0.184668 713.859293 300.572800 0.584786 0.000000 0
0 0 0 0 0 0 0 0 2 2 2 0 0 2 0 0 0 0 0 0 0 0 2 0 0 0 0 2 0 0 0 0 0 0 0 2 0 0 0 0 2 0 2 0 0 0 0 0 0 0 0 0 0 0 0 0 0 0 0 2 0 2 0 0 0 0 0 0 0 0 0 2 2 0 0 2 0 0 0 0 0 0 0 0 0 0 0 0 2 0 0 0 0 0 0 0 0 0 0 0 
0 0 0 0 0 0 0 0 0 0 0 0 0 1 1 0 0 1 0 1 1 0 0 0 0 0 1 0 0 0 0 0 0 0 0 0 0 0 1 
0.113257 0.106663 0.106679 729.084673 742.243829 0.052367 0.000000 0
0 0 0 0 0 0 0 0 0 0 0 0 0 0 0 0 0 0 0 0 0 0 0 0 0 0 0 0 0 0 0 0 0 0 0 0 0 0 0 0 0 0 0 0 0 0 0 0 0 0 0 0 0 0 0 0 0 0 0 0 0 0 0 0 0 0 0 0 0 0 0 0 0 0 0 0 0 0 0 0 0 0 0 0 0 0 0 0 0 0 0 0 0 0 0 0 0 0 0 0 
0 0 1 0 0 1 0 0 1 0 0 1 0 0 1 0 1 1 0 0 1 0 0 1 0 0 1 0 0 0 0 0 1 0 1 1 0 0 1 
0.095905 0.092500 0.092509 734.363056 746.092756 0.051254 0.000000 0
0 0 0 0 0 0 0 0 0 0 0 0 0 0 0 0 0 0 0 0 0 0 0 0 0 0 0 0 0 0 0 0 0 0 0 0 0 0 0 0 0 0 0 0 0 0 0 0 0 0 0 0 0 0 0 0 0 0 0 0 0 0 0 0 0 0 0 0 0 0 0 0 0 0 0 0 0 0 0 0 0 0 0 0 0 0 0 0 0 0 0 0 0 0 0 0 0 0 0 0 
0 0 1 0 0 1 0 1 1 0 1 1 0 1 1 0 0 1 0 1 1 0 0 1 0 0 1 0 0 1 0 0 1 0 0 1 0 0 1 
0.100214 0.097490 0.097499 723.502671 735.428453 0.043085 0.000000 0
0 0 0 0 0 0 0 0 0 0 0 0 0 0 0 0 0 0 0 0 0 0 0 0 0 0 0 0 0 0 0 0 0 0 0 0 0 0 0 0 0 0 2 0 0 0 0 0 0 0 0 0 0 0 0 0 0 0 0 0 0 0 0 0 0 0 0 0 0 0 0 0 0 0 0 0 0 0 0 0 0 0 0 0 0 0 0 0 0 0 0 0 0 0 0 0 0 0 0 0 
0 0 1 0 0 1 0 1 1 0 0 1 0 0 1 0 0 1 0 0 1 0 1 1 0 0 1 0 0 1 0 1 1 0 0 1 0 1 1 
0.101369 0.096570 0.096579 726.008799 735.901852 0.046551 0.000000 0
0 0 0 0 0 0 0 0 0 0 0 0 0 0 0 0 0 0 0 0 0 0 0 0 0 0 0 0 0 0 0 0 0 0 0 0 0 0 0 0 0 0 0 0 0 0 0 0 0 0 0 0 0 0 0 0 0 0 0 0 0 0 0 0 0 0 0 0 0 0 0 0 0 0 0 0 0 0 0 0 0 0 0 0 0 0 0 0 0 0 0 0 0 0 0 0 0 0 0 0 
0 0 1 0 1 1 0 0 1 0 0 1 0 0 1 0 0 1 0 0 1 0 0 1 0 0 1 0 0 1 0 1 1 0 0 1 0 0 1 
0.095234 0.092750 0.092758 728.705671 738.206684 0.103357 0.000000 0
0 0 0 0 0 0 0 0 0 0 0 0 0 0 0 0 0 0 0 0 0 0 0 0 0 0 0 0 0 0 0 0 0 0 0 0 0 0 0 0 0 0 0 0 0 0 0 0 0 0 0 0 0 0 0 0 0 0 0 0 0 0 0 0 0 0 0 0 0 0 0 0 0 0 0 0 0 0 0 0 0 0 0 0 0 0 0 0 0 0 0 0 0 0 0 0 0 0 0 0 
0 1 1 0 0 1 0 0 1 0 0 1 0 0 1 0 0 1 0 1 1 0 0 1 0 1 1 0 0 1 0 0 1 0 0 1 0 1 1 
0.099253 0.109831 0.109863 729.725103 740.573580 0.049198 0.000000 0
0 0 0 0 0 0 0 0 0 0 0 0 0 0 0 0 0 0 0 0 0 0 0 0 0 0 0 0 0 0 0 0 0 0 0 0 0 0 0 0 0 0 0 0 0 0 0 0 0 0 0 0 0 0 0 0 0 0 0 0 0 0 0 0 0 0 0 0 0 0 0 0 0 0 0 0 0 0 0 0 0 0 0 0 0 0 0 0 0 0 0 0 0 0 0 0 0 0 0 0 
0 0 1 0 0 1 0 1 1 0 0 1 0 0 1 0 0 1 0 1 1 0 0 1 0 0 1 0 0 1 0 0 1 0 0 1 0 1 1 
0.110890 0.463317 0.463503 724.653183 740.677600 0.059228 0.000000 0
0 0 0 0 0 0 0 0 0 0 0 0 0 0 0 0 0 0 0 0 0 0 0 0 0 0 0 0 0 0 0 0 0 0 0 0 0 0 0 0 0 0 0 0 0 0 0 0 0 0 0 0 0 0 0 0 0 0 0 0 0 0 0 0 0 0 0 0 0 0 0 0 0 0 0 0 0 0 0 0 0 0 0 0 0 0 0 0 0 0 0 0 0 0 0 0 0 0 0 0 
0 0 1 0 1 1 0 0 1 0 0 1 0 1 1 0 0 1 0 0 1 0 0 1 0 0 1 0 1 1 0 0 1 0 0 1 0 0 1 
0.393378 8.633058 33.965747 701.121859 205.790443 0.422057 0.000000 1
1 1 0 1 0 0 1 1 0 0 1 0 1 1 0 1 0 0 0 1 0 1 1 1 1 0 0 1 1 0 0 1 1 0 0 1 0 1 0 1 1 0 0 1 1 0 1 0 1 0 1 1 1 1 1 0 0 0 1 0 1 0 0 1 1 0 0 1 0 0 0 1 1 1 1 1 0 1 0 1 1 1 0 1 1 1 1 0 1 0 1 1 1 1 0 0 0 1 1 0 
0 0 0 0 0 0 0 0 0 0 0 1 0 0 0 0 0 1 0 1 0 0 1 1 0 1 0 0 0 0 0 0 0 0 0 0 0 1 0 
0.348208 0.631758 0.632125 703.603873 267.018602 0.605167 0.000000 0
0 0 0 0 0 0 0 0 0 0 2 0 0 0 2 2 0 0 0 0 0 0 0 2 0 0 2 0 0 0 0 2 0 2 2 0 0 0 0 0 0 0 0 0 0 0 0 0 0 0 2 0 0 2 0 0 0 0 0 0 2 0 0 0 0 2 0 0 0 0 0 0 0 2 0 0 0 0 0 2 0 2 0 0 0 0 0 0 0 0 0 0 0 0 0 0 0 2 2 2 
0 0 1 0 1 1 0 0 1 0 0 0 0 0 1 0 1 0 0 0 1 0 1 1 0 0 1 0 0 1 0 0 1 0 0 1 0 0 0 
0.106482 0.127495 0.127619 727.905590 741.664456 0.094540 0.000000 0
0 0 0 0 0 0 0 2 0 0 0 0 0 0 0 0 0 0 0 0 0 0 0 0 0 0 0 0 0 0 0 0 0 0 0 0 0 0 0 0 0 0 0 0 0 0 0 0 0 0 0 0 0 0 0 0 0 0 0 0 0 0 0 0 0 0 0 0 0 0 0 0 0 0 0 0 2 0 0 0 0 0 0 0 0 0 0 0 0 0 0 0 0 0 0 0 0 0 0 0 
0 1 1 0 0 1 0 1 1 0 1 1 0 0 1 0 0 1 0 0 1 0 0 1 0 1 1 0 0 1 0 0 1 0 0 1 0 1 1 
0.091757 0.091700 0.091720 734.660523 746.203869 0.024371 0.000000 0
0 0 0 0 0 0 0 0 0 0 0 0 0 0 0 0 0 0 0 0 0 0 0 0 0 0 0 0 0 0 0 0 0 0 0 0 0 0 0 0 0 0 0 0 0 0 0 0 0 0 0 0 0 0 0 0 0 0 0 0 0 0 0 0 0 0 0 0 0 0 0 0 0 0 0 0 0 0 0 0 0 0 0 0 0 0 0 0 0 0 0 0 0 0 0 0 0 0 0 0 
0 1 1 0 0 1 0 0 1 0 1 1 0 1 1 0 0 1 0 1 1 0 0 1 0 1 1 0 0 1 0 1 1 0 0 1 0 0 1 
0.091208 0.089893 0.089900 734.424419 745.485926 0.042413 0.000000 0
0 0 0 0 0 0 0 0 0 0 0 0 0 0 0 0 0 0 0 0 0 0 0 0 0 0 0 0 0 0 0 0 0 0 0 0 0 0 0 0 0 0 0 0 0 0 0 0 0 0 0 0 0 0 0 0 0 0 0 0 0 0 0 0 0 0 0 0 0 0 0 0 0 0 0 0 0 0 0 0 0 0 0 0 0 0 0 0 0 0 0 0 0 0 0 0 0 0 0 0 
0 0 1 0 1 1 0 0 1 0 0 1 0 1 1 0 0 1 0 0 1 0 0 1 0 1 1 0 1 1 0 0 1 0 0 1 0 0 1 
0.100549 0.096904 0.096913 732.050709 744.221610 0.054400 0.000000 0
0 0 0 0 0 0 0 0 0 0 0 0 0 0 0 0 0 0 0 0 0 0 0 0 0 0 0 0 0 0 0 0 0 0 0 0 0 0 0 0 0 0 0 0 0 0 0 0 0 0 0 0 0 0 0 0 0 0 0 0 0 0 0 0 0 0 0 0 0 0 0 0 0 0 0 0 0 0 0 0 0 0 0 0 0 0 0 0 0 0 0 0 0 0 0 0 0 0 0 0 
0 0 1 0 0 1 0 1 1 0 1 1 0 1 1 0 0 1 0 0 1 0 0 1 0 0 1 0 0 1 0 0 1 0 0 1 0 0 1 
0.094275 0.092279 0.092290 731.349271 745.493003 0.023821 0.000000 0
0 0 0 0 0 0 0 0 0 0 0 0 0 0 0 0 0 0 0 0 0 0 0 0 0 0 0 0 0 0 0 0 0 0 0 0 0 0 0 0 0 0 0 0 0 0 0 0 0 0 0 0 0 0 0 0 0 0 0 0 0 0 0 0 0 0 0 0 0 0 0 0 0 0 0 0 0 0 0 0 0 0 0 0 0 0 0 0 0 0 0 0 0 0 0 0 0 0 0 0 
0 0 1 0 0 1 0 1 1 0 0 1 0 0 1 0 1 1 0 0 1 0 1 1 0 1 1 0 0 1 0 0 1 0 0 1 0 0 1 
0.111013 0.107594 0.107612 725.980223 742.121201 0.055324 0.000000 0
0 0 0 0 0 0 0 0 0 0 0 0 0 0 0 0 0 0 0 0 0 0 0 0 0 0 0 0 0 0 0 0 0 0 0 0 0 0 0 0 0 0 0 0 0 0 0 0 0 0 0 0 0 0 0 0 0 0 0 0 0 0 0 0 0 0 0 0 0 0 0 0 0 0 0 0 0 0 0 0 0 0 0 0 0 0 0 0 0 0 0 0 0 0 0 0 0 0 0 0 
0 0 1 0 0 1 0 1 1 0 1 1 0 0 1 0 1 1 0 0 1 0 0 1 0 0 1 0 0 1 0 0 1 0 0 1 0 0 1 
0.105745 0.100578 0.100590 730.258098 743.414753 0.056348 0.000000 0
0 0 0 0 0 0 0 0 0 0 0 0 0 0 0 2 0 0 0 0 0 0 0 0 0 0 0 0 0 0 0 0 0 0 0 0 0 0 0 0 0 0 0 0 0 0 0 0 0 0 0 0 0 0 0 0 0 0 0 0 0 0 0 0 0 0 0 0 0 0 0 0 0 0 0 0 0 0 0 0 0 0 0 0 0 0 0 0 0 0 0 0 0 0 0 0 0 0 0 0 
0 0 1 0 0 1 0 0 1 0 0 1 0 0 1 0 0 1 0 0 1 0 0 1 0 0 1 0 0 1 0 0 1 0 0 1 0 0 1 
0.096609 0.092912 0.092920 734.196627 745.932313 0.051878 0.000000 0
0 0 0 0 0 0 0 0 0 0 0 0 0 0 0 0 0 0 0 0 0 0 0 0 0 0 0 0 0 0 0 0 0 0 0 0 0 0 0 0 0 0 0 0 0 0 0 0 0 0 0 0 0 0 0 0 0 0 0 0 0 0 0 0 0 0 0 0 0 0 0 0 0 0 0 0 0 0 0 0 0 0 0 0 0 0 0 0 0 0 0 0 0 0 0 0 0 0 0 0 
0 0 1 0 0 1 0 0 1 0 1 1 0 1 1 0 0 1 0 0 1 0 0 1 0 1 1 0 0 1 0 0 1 0 0 1 0 0 1 
0.125730 0.112091 0.112105 739.368576 739.613953 0.284017 0.000000 0
0 2 0 2 2 0 0 0 0 0 2 0 0 0 0 0 0 0 0 0 0 0 0 0 2 0 0 0 0 2 2 0 2 0 0 2 0 2 0 0 2 2 2 0 0 2 0 0 0 0 0 0 0 0 2 0 0 0 2 0 2 0 0 0 0 0 2 2 2 0 0 0 2 0 0 2 0 0 0 0 0 0 0 2 0 0 0 0 0 0 0 0 0 0 0 0 0 0 0 0 
0 0 1 0 0 1 0 1 1 0 0 1 0 0 1 0 1 1 0 0 1 0 0 1 0 0 1 0 0 1 0 0 1 0 1 1 0 1 1 
0.111046 0.101824 0.101834 742.213210 743.567613 0.283020 0.000000 0
2 2 0 2 0 0 0 2 0 2 0 0 0 0 0 0 2 0 0 0 0 2 0 0 0 0 0 2 0 2 2 0 2 0 0 0 0 0 2 0 0 0 0 0 2 2 0 0 0 0 0 0 2 2 2 0 0 0 0 0 2 2 2 0 0 0 0 0 0 0 0 0 2 0 0 0 2 2 2 0 0 2 0 2 0 0 0 0 0 2 0 0 0 2 0 0 2 0 0 2 
0 1 1 0 0 1 0 1 1 0 0 1 0 0 1 0 0 1 0 1 1 0 0 1 0 0 1 0 0 1 0 0 1 0 1 1 0 0 1 
0.097312 0.092968 0.092976 744.570792 747.258099 0.026530 0.000000 0
0 0 0 0 0 0 0 0 0 0 0 0 0 0 0 0 0 0 0 0 0 0 0 0 0 0 0 0 0 0 0 0 0 0 0 0 0 0 0 0 0 0 0 0 0 0 0 0 0 0 0 0 0 0 0 0 0 0 0 0 0 0 0 0 0 0 0 0 0 0 0 0 0 0 0 0 0 0 0 0 0 0 0 0 0 0 0 0 0 0 0 0 0 0 0 0 0 0 0 0 
0 0 1 0 0 1 0 1 1 0 0 1 0 0 1 0 1 1 0 1 1 0 0 1 0 0 1 0 0 1 0 1 1 0 0 1 0 0 1 
0.093266 0.091054 0.091068 744.562798 749.420071 0.059351 0.000000 0
0 0 0 0 0 0 0 0 0 0 0 0 0 0 0 0 0 0 0 0 0 0 0 0 0 0 0 0 0 0 0 0 0 0 0 0 0 0 0 0 0 0 0 0 0 0 0 0 0 0 0 0 0 0 0 0 0 0 0 0 0 0 0 0 0 0 0 0 0 0 0 0 0 0 0 0 0 0 0 0 0 0 0 0 0 0 0 0 0 0 0 0 0 0 0 0 0 0 0 0 
0 0 1 0 0 1 0 0 1 0 0 1 0 0 1 0 0 1 0 0 1 0 1 1 0 0 1 0 0 1 0 0 1 0 0 1 0 0 1 
0.110821 0.108470 0.108554 738.207865 746.951508 0.055959 0.000000 0
0 0 0 0 0 0 0 0 0 0 0 0 0 0 0 0 0 0 0 0 0 0 0 0 0 0 0 0 0 0 0 0 0 0 0 0 0 0 0 0 0 2 0 0 0 0 0 0 0 0 0 0 0 0 0 0 0 0 0 0 0 0 0 0 0 0 0 0 0 0 0 0 0 0 0 0 0 0 0 0 0 0 0 0 0 0 0 0 0 0 0 0 0 0 0 0 0 0 0 0 
0 1 1 0 0 1 0 0 1 0 0 1 0 0 1 0 0 1 0 1 1 0 0 1 0 0 1 0 0 1 0 1 1 0 0 1 0 0 1 
0.334755 0.232384 0.232777 715.844472 283.321775 0.625782 0.000000 0
0 0 0 2 0 2 2 0 0 0 0 0 0 0 0 0 0 0 0 0 0 2 0 2 0 0 2 0 2 0 0 2 2 0 0 0 0 2 0 0 2 0 0 2 0 0 0 0 2 0 0 0 0 0 0 0 2 0 0 0 0 2 0 0 0 0 0 0 0 0 2 0 0 0 0 0 0 0 0 0 0 0 0 0 2 2 2 2 0 0 0 0 0 2 0 0 0 0 0 0 
0 0 1 0 1 0 0 0 1 0 1 0 0 0 1 0 0 0 0 1 0 0 0 0 0 1 1 0 0 0 0 0 0 0 1 0 0 0 1 
0.123575 0.117051 0.117134 728.484018 739.500242 0.057009 0.000000 0
0 0 0 0 0 0 0 0 0 0 0 0 0 0 0 0 0 0 0 0 0 0 0 0 0 0 0 0 0 0 0 0 0 0 0 0 0 0 0 0 0 0 0 0 0 0 0 0 0 0 0 0 0 0 0 0 0 0 0 0 0 0 0 0 0 0 0 0 0 0 0 0 0 0 0 0 0 0 0 0 0 0 0 0 0 0 0 0 0 0 0 0 0 0 0 0 0 0 0 0 
0 1 1 0 0 1 0 0 1 0 0 1 0 0 1 0 0 1 0 0 1 0 0 1 0 0 1 0 0 1 0 0 1 0 0 1 0 0 1 
0.100037 0.097243 0.097258 727.883497 736.415814 0.053754 0.000000 0
0 0 0 0 0 0 0 0 0 0 0 0 2 0 0 0 0 0 0 0 0 0 0 0 0 0 0 0 0 0 0 0 0 0 0 0 0 0 0 0 0 0 0 0 0 0 0 0 0 0 0 0 0 0 0 0 0 0 0 0 0 0 0 0 0 0 0 0 0 0 0 0 0 0 0 0 0 0 0 0 0 0 0 0 0 0 0 0 0 0 0 0 0 0 0 0 0 0 0 0 
0 0 1 0 1 1 0 0 1 0 1 1 0 0 1 0 0 1 0 0 1 0 0 1 0 1 1 0 0 1 0 0 1 0 0 1 0 0 1 
0.116943 0.108224 0.108237 723.183714 729.287901 0.055991 0.000000 0
0 0 0 0 0 0 0 0 0 0 0 0 0 0 0 0 0 0 0 0 0 0 0 0 0 0 0 0 0 0 0 0 0 0 0 0 0 0 0 0 0 0 0 0 0 0 0 0 0 0 0 0 0 0 0 0 0 0 0 0 0 0 0 0 0 0 0 0 0 0 0 0 0 0 0 0 2 0 0 0 0 0 0 0 0 0 0 0 0 0 0 0 0 0 0 0 0 0 0 0 
0 1 1 0 1 1 0 0 1 0 0 1 0 0 1 0 0 1 0 1 1 0 0 1 0 1 1 0 0 1 0 0 1 0 0 1 0 0 1 
0.159714 0.129315 0.129344 721.014487 666.901949 0.662494 0.000000 0
2 0 2 2 2 2 0 2 2 2 2 2 2 2 2 2 2 2 0 2 0 2 2 2 2 2 2 2 2 2 2 2 2 2 2 0 2 0 2 2 2 2 2 2 2 2 2 2 2 2 2 2 0 2 2 2 0 0 2 2 2 2 2 2 2 0 2 2 2 2 2 2 2 2 2 0 0 2 2 2 0 2 2 2 2 2 2 2 2 2 2 2 0 2 2 2 2 2 2 2 
0 0 0 0 0 0 0 1 1 0 0 1 0 0 1 0 0 1 0 0 1 0 0 1 0 0 1 0 0 1 0 1 1 0 1 1 0 0 1 
0.105287 0.099405 0.099414 724.510307 729.984128 0.054883 0.000000 0
0 0 0 0 0 0 0 0 0 0 0 0 0 0 0 0 0 0 0 0 0 0 0 0 0 0 0 0 0 0 0 0 0 0 0 0 0 0 0 0 0 0 0 0 0 0 0 0 0 0 0 0 0 0 0 0 0 0 0 0 0 0 0 0 0 0 0 0 0 0 0 0 0 0 0 0 0 0 0 0 0 0 0 0 0 0 0 0 0 0 0 0 0 0 0 0 0 0 0 0 
0 0 1 0 0 1 0 0 1 0 1 1 0 0 1 0 0 1 0 0 1 0 0 1 0 0 1 0 1 1 0 1 1 0 0 1 0 1 1 
0.105824 0.098732 0.098741 727.614064 733.997652 0.054724 0.000000 0
0 0 0 0 0 0 0 0 0 0 0 0 0 0 0 0 0 0 0 0 0 0 0 0 0 0 0 0 0 0 0 0 0 0 0 0 0 0 0 0 0 0 0 0 0 0 0 0 2 0 0 0 0 0 0 0 0 0 0 0 0 0 0 0 0 0 0 0 0 0 0 0 0 0 0 0 0 0 0 0 0 0 0 0 0 0 0 2 0 0 0 0 0 0 0 0 0 0 0 0 
0 0 1 0 0 1 0 0 1 0 0 1 0 0 1 0 0 1 0 0 1 0 0 1 0 0 1 0 1 1 0 0 1 0 0 1 0 0 1 
0.090911 0.090786 0.090799 729.599288 738.203852 0.051893 0.000000 0
0 0 0 0 0 0 0 0 0 0 0 0 0 0 0 0 0 0 0 0 0 0 0 0 0 0 0 0 0 0 0 0 0 0 0 0 0 0 0 0 0 0 0 0 0 0 0 0 0 0 0 0 0 0 0 0 0 0 0 0 0 0 0 0 0 0 0 0 0 0 0 0 0 0 0 0 0 0 0 0 0 0 0 0 0 0 0 0 0 0 0 0 0 0 0 0 0 0 0 0 
0 0 1 0 1 1 0 1 1 0 1 1 0 0 1 0 0 1 0 0 1 0 0 1 0 1 1 0 0 1 0 1 1 0 0 1 0 1 1 
0.087740 0.116553 0.116640 728.683826 739.833831 0.051394 0.000000 0
0 0 0 0 0 0 0 0 0 0 0 0 0 0 0 0 0 0 0 0 0 0 0 0 0 0 0 0 0 0 0 0 0 0 0 0 0 0 0 0 0 0 0 0 0 0 0 0 0 0 0 0 0 0 0 0 0 0 0 0 0 0 0 0 0 0 0 0 0 0 0 0 0 0 0 0 0 0 0 0 0 0 0 0 0 0 0 0 0 0 0 0 0 0 0 0 0 0 0 0 
0 0 1 0 1 1 0 0 1 0 0 1 0 1 1 0 0 1 0 0 1 0 0 1 0 0 1 0 0 1 0 0 1 0 0 1 0 0 1 
0.092024 0.433998 0.434252 724.712151 739.006933 0.056011 0.000000 0
0 0 0 0 0 0 0 0 0 0 0 0 0 0 0 0 0 0 0 0 0 0 0 0 0 0 0 0 0 0 0 0 0 0 0 0 0 0 0 0 0 0 0 0 0 0 0 0 0 0 0 0 0 0 0 0 0 0 0 0 0 0 0 0 0 0 0 0 0 0 0 0 0 0 0 0 0 0 0 0 0 0 0 0 0 0 0 0 0 0 0 0 0 0 0 0 0 0 0 0 
0 0 1 0 0 1 0 0 1 0 0 1 0 0 1 0 0 1 0 0 1 0 0 1 0 0 1 0 0 1 0 0 1 0 0 1 0 0 1 
0.118096 0.107971 0.107983 736.253968 738.423710 0.263167 0.000000 0
2 0 0 0 0 0 0 2 0 2 0 0 2 0 2 0 0 0 2 2 2 0 0 0 0 0 0 0 0 0 0 0 2 0 2 0 0 0 0 0 2 0 2 0 0 2 2 0 0 0 2 0 0 0 2 0 0 0 0 2 2 0 0 0 0 0 0 0 0 0 0 0 2 2 0 0 2 0 2 2 0 0 2 0 0 0 0 0 2 0 0 0 2 0 2 0 0 0 2 2 
0 0 1 0 1 1 0 0 1 0 0 1 0 0 1 0 0 1 0 0 1 0 1 1 0 0 1 0 0 1 0 0 1 0 1 1 0 0 1 
0.102834 0.097058 0.097067 740.661680 743.246410 0.073332 0.000000 0
0 0 0 0 0 0 0 0 0 0 0 0 0 0 0 0 0 0 0 0 0 0 0 0 0 0 0 0 0 0 0 0 0 0 0 0 0 0 0 0 0 0 0 0 0 0 0 0 0 0 0 0 0 0 2 0 0 0 0 0 0 0 0 0 0 0 0 0 0 0 0 0 0 0 0 0 0 0 0 0 0 0 0 0 0 0 0 0 0 0 0 0 0 0 0 0 0 0 0 0 
0 0 1 0 1 1 0 1 1 0 1 1 0 0 1 0 0 1 0 0 1 0 0 1 0 0 1 0 0 1 0 1 1 0 0 1 0 0 1 
0.098702 0.093677 0.093684 744.703961 748.014804 0.026851 0.000000 0
0 0 0 0 0 0 0 0 0 0 0 0 0 0 0 0 0 0 0 0 0 0 0 0 0 0 0 0 0 0 0 0 0 0 0 0 0 0 0 0 0 0 0 0 0 0 0 0 0 0 0 0 0 0 0 0 0 0 0 0 0 0 0 0 0 0 0 0 0 0 0 0 0 0 0 0 0 0 0 0 0 0 0 0 0 0 0 0 0 0 0 0 0 0 0 0 0 0 0 0 
0 1 1 0 0 1 0 1 1 0 0 1 0 1 1 0 0 1 0 1 1 0 0 1 0 0 1 0 0 1 0 0 1 0 1 1 0 0 1 
0.098817 0.094052 0.094062 746.253853 751.090562 0.060231 0.000000 0
0 0 0 0 0 0 0 0 0 0 0 0 0 0 0 0 0 0 0 0 0 0 0 0 0 0 0 0 0 0 0 0 0 0 0 0 0 0 0 0 0 0 0 0 0 0 0 0 0 0 0 0 0 0 0 0 0 0 0 0 0 0 0 0 0 0 0 0 0 0 0 0 0 0 0 0 0 0 0 0 0 0 0 0 0 0 0 0 0 0 0 0 0 0 0 0 0 0 0 0 
0 1 1 0 0 1 0 1 1 0 0 1 0 1 1 0 0 1 0 0 1 0 0 1 0 1 1 0 1 1 0 0 1 0 1 1 0 0 1 
0.107591 0.101502 0.101529 743.381187 750.900896 0.060698 0.000000 0
0 0 0 0 0 0 0 0 0 0 0 0 0 0 0 0 0 0 0 0 0 0 0 0 0 0 0 0 0 0 0 0 0 0 0 0 0 0 0 0 0 0 0 0 0 0 0 0 0 0 0 0 0 0 0 0 0 0 0 0 0 0 0 0 0 0 0 0 0 0 0 0 0 0 0 0 0 0 0 0 0 0 0 0 0 0 0 0 0 0 0 0 0 0 0 0 0 0 0 0 
0 0 1 0 0 1 0 1 1 0 1 1 0 0 1 0 0 1 0 0 1 0 0 1 0 0 1 0 0 1 0 0 1 0 0 1 0 0 1 
0.133583 0.123597 0.123688 735.287554 746.265352 0.057915 0.000000 0
0 0 0 0 0 0 0 0 0 0 0 0 0 0 0 0 0 0 0 0 0 0 0 0 0 0 0 0 0 0 0 0 0 0 0 0 0 0 0 0 0 0 0 0 0 0 0 0 0 0 0 0 0 0 0 0 0 0 0 0 0 0 0 0 0 0 0 0 0 0 0 0 0 0 0 0 0 0 0 0 0 0 0 0 0 0 0 0 0 0 0 0 0 0 0 0 0 0 0 0 
0 0 1 0 0 1 0 0 1 0 0 1 0 1 1 0 0 1 0 0 1 0 0 1 0 0 1 0 0 1 0 0 1 0 0 1 0 1 1 
0.116570 0.107818 0.107846 734.138723 743.987553 0.320163 0.000000 0
0 2 0 0 0 0 0 2 2 2 2 2 0 0 0 2 0 2 0 2 0 0 0 2 0 0 0 0 2 2 0 0 0 2 2 0 2 0 0 0 0 0 0 0 2 2 0 2 2 0 0 2 0 0 0 2 2 0 0 0 2 0 2 2 0 2 2 0 2 0 2 0 2 0 0 0 0 0 0 0 0 0 0 2 0 0 0 2 0 0 0 2 0 0 0 2 0 0 0 0 
0 1 1 0 1 1 0 0 1 0 0 1 0 0 1 0 0 1 0 0 1 0 1 1 0 1 1 0 0 1 0 0 1 0 0 1 0 0 1 
0.117597 0.107690 0.107706 729.159148 737.622927 0.026142 0.000000 0
0 0 0 0 0 0 0 0 0 0 0 0 0 0 0 0 0 0 0 0 0 0 0 0 0 2 0 0 0 0 0 0 0 0 0 0 0 0 0 0 0 0 0 0 0 0 0 0 0 0 0 0 0 0 0 0 0 0 0 0 0 0 0 0 0 0 0 0 0 0 0 0 0 0 0 0 0 0 0 0 0 0 0 0 0 0 0 0 0 0 0 0 0 0 0 0 0 0 0 0 
0 0 1 0 0 1 0 0 1 0 1 1 0 0 1 0 0 1 0 0 1 0 1 1 0 0 1 0 0 1 0 0 1 0 1 1 0 0 1 
0.117365 0.110169 0.110185 722.358551 729.612932 0.060544 0.000000 0
0 0 0 0 0 0 0 0 0 0 0 0 0 0 0 0 0 0 0 0 0 0 0 0 0 0 0 0 0 0 0 0 0 0 0 0 0 0 0 0 0 0 0 0 0 0 0 0 0 0 0 0 0 0 0 0 0 0 0 0 0 0 0 0 0 0 0 0 0 0 0 0 0 0 0 0 0 0 0 0 0 0 0 0 0 0 0 0 0 0 0 0 0 0 0 0 0 0 0 0 
0 1 1 0 0 1 0 0 1 0 0 1 0 0 1 0 0 1 0 1 1 0 0 1 0 0 1 0 1 1 0 0 1 0 0 1 0 0 1 
0.135463 0.120543 0.120562 719.508543 724.181282 0.058634 0.000000 0
0 0 0 0 0 0 0 0 0 0 0 0 0 0 0 0 0 0 0 0 0 0 0 0 0 0 0 0 0 0 0 0 0 0 0 0 0 0 0 0 0 0 0 0 0 0 0 0 0 0 0 0 0 0 0 0 0 0 0 0 0 0 0 0 0 0 0 0 0 0 0 0 0 0 0 0 0 0 0 0 0 0 0 0 0 0 0 0 0 0 0 0 0 0 0 0 0 0 0 0 
0 0 1 0 0 1 0 0 1 0 0 1 0 0 1 0 1 1 0 0 1 0 1 1 0 0 1 0 0 1 0 0 1 0 0 1 0 0 1 
0.118546 0.108725 0.108737 721.735469 726.074952 0.057900 0.000000 0
0 0 0 0 0 0 0 0 0 0 0 0 0 0 0 0 0 0 0 0 0 0 0 0 0 0 0 0 0 0 0 0 0 0 0 0 0 0 0 0 0 0 0 0 0 0 0 0 0 0 0 0 0 0 0 0 0 0 0 0 0 0 0 0 0 0 0 0 0 0 0 0 0 0 0 0 0 0 0 0 0 0 0 0 0 0 0 0 0 0 0 0 0 0 0 0 0 0 0 0 
0 0 1 0 0 1 0 0 1 0 1 1 0 0 1 0 0 1 0 0 1 0 0 1 0 1 1 0 0 1 0 0 1 0 0 1 0 0 1 
0.158498 0.127028 0.127057 723.703768 653.186261 0.696640 0.000000 0
0 0 2 0 2 2 2 2 0 2 2 2 2 2 2 0 2 2 2 2 2 0 2 2 2 2 2 2 2 2 2 2 2 2 2 2 2 2 2 2 2 0 2 2 2 2 2 0 2 2 2 2 2 2 2 2 2 2 2 0 2 2 2 2 0 2 2 2 2 2 2 2 2 2 2 2 2 2 2 0 2 2 2 2 2 2 2 2 2 0 2 0 0 2 2 2 2 0 2 2 
0 1 1 0 0 1 0 1 1 0 1 1 0 0 1 0 1 1 0 0 1 0 1 1 0 0 1 0 0 1 0 0 1 0 1 1 0 0 1 
0.102745 0.097067 0.097077 728.054334 736.252389 0.054496 0.000000 0
0 0 0 0 0 0 0 0 0 0 0 0 0 0 0 0 0 0 0 0 0 0 0 0 0 0 0 0 0 0 0 0 0 0 0 0 0 0 0 0 0 0 0 0 0 0 0 0 0 0 0 0 0 0 0 0 0 0 0 0 0 0 0 0 0 0 0 0 0 0 0 0 0 0 0 0 0 0 0 0 0 0 0 0 0 0 0 0 0 0 0 0 0 0 0 0 0 0 0 0 
0 0 1 0 0 1 0 0 1 0 0 1 0 0 1 0 1 1 0 0 1 0 1 1 0 0 1 0 1 1 0 0 1 0 0 1 0 1 1 
0.090129 0.092303 0.092323 728.099844 738.955456 0.024620 0.000000 0
0 0 0 0 0 0 0 0 0 0 0 0 0 0 0 0 0 0 0 0 0 0 0 0 0 0 0 0 0 0 0 0 0 0 0 0 0 0 0 0 0 0 0 0 0 0 0 0 0 0 0 0 0 0 0 0 0 0 0 0 0 0 0 0 0 0 0 0 0 0 0 0 0 0 0 0 0 0 0 0 0 0 0 0 0 0 0 0 0 0 0 0 0 0 0 0 0 0 0 0 
0 0 1 0 0 1 0 1 1 0 0 1 0 0 1 0 0 1 0 0 1 0 1 1 0 0 1 0 0 1 0 0 1 0 1 1 0 0 1 
0.097102 0.123056 0.123144 725.499787 737.982696 0.050156 0.000000 0
0 0 0 0 0 0 0 0 0 0 0 0 0 0 0 0 0 0 0 0 0 0 0 0 0 0 0 0 0 0 0 0 0 0 0 0 0 0 0 0 0 0 0 0 0 0 0 0 0 0 0 0 2 0 0 0 0 0 0 0 0 0 0 0 0 0 0 0 0 0 0 0 0 0 0 0 0 0 0 0 0 0 0 0 0 0 0 0 0 0 0 0 0 0 0 0 0 0 0 0 
0 1 1 0 0 1 0 0 1 0 0 1 0 1 1 0 0 1 0 0 1 0 0 1 0 0 1 0 0 1 0 1 1 0 0 1 0 1 1 
0.117371 0.108661 0.108675 731.232046 731.609230 0.244054 0.000000 0
0 0 0 0 0 2 2 0 0 0 2 0 0 0 0 0 0 0 0 0 0 2 0 0 0 0 0 2 0 2 0 0 0 0 0 0 2 0 2 0 0 0 2 2 0 0 0 0 0 0 0 0 0 0 0 0 0 0 2 0 0 0 0 2 0 0 0 0 0 2 0 0 0 0 0 0 0 0 0 0 0 0 2 0 0 0 0 0 0 2 0 0 2 0 0 0 0 0 0 0 
0 0 1 0 0 1 0 0 1 0 0 1 0 1 1 0 1 1 0 1 1 0 1 1 0 0 0 0 0 1 0 0 1 0 0 1 0 0 1 
0.100087 0.095526 0.095534 738.224935 742.636235 0.057701 0.000000 0
0 0 0 0 0 0 0 0 0 0 0 0 0 0 0 0 0 0 0 0 0 0 0 0 0 0 0 0 0 0 0 0 0 0 0 0 0 0 0 0 0 0 0 0 0 0 0 0 0 0 0 0 0 0 0 0 0 0 0 0 0 0 0 0 0 0 0 0 0 0 0 0 0 0 0 0 0 0 0 0 0 0 0 0 0 0 0 0 0 0 0 0 0 0 0 0 0 0 0 0 
0 0 1 0 0 1 0 0 1 0 0 1 0 0 1 0 1 1 0 1 1 0 0 1 0 1 1 0 1 1 0 0 1 0 0 1 0 1 1 
0.103149 0.096497 0.096505 744.393685 748.684937 0.027112 0.000000 0
0 0 0 0 0 0 0 0 0 0 0 0 0 0 0 0 0 0 0 0 0 0 0 0 0 0 0 0 0 0 0 0 0 0 0 0 0 0 0 0 0 0 0 0 0 0 0 0 0 0 0 0 0 0 0 0 0 0 0 0 0 0 0 0 0 0 0 0 0 0 0 0 0 0 0 0 0 0 0 0 0 0 0 0 0 0 0 0 0 0 0 0 0 0 0 0 0 0 0 0 
0 0 1 0 0 1 0 0 1 0 0 1 0 0 1 0 0 1 0 1 1 0 1 1 0 0 1 0 0 1 0 0 1 0 1 1 0 0 1 
0.109296 0.100480 0.100490 747.696630 752.875539 0.057839 0.000000 0
0 0 0 0 0 0 0 0 0 0 0 0 0 0 0 0 0 0 0 0 0 0 0 0 0 0 0 0 0 0 0 0 0 0 0 0 0 0 0 0 0 0 0 0 0 0 0 0 0 0 0 0 0 0 0 0 0 0 0 0 0 0 0 0 0 0 0 0 0 0 0 0 0 0 0 0 0 0 0 0 0 0 0 0 0 0 0 0 0 0 0 0 0 0 0 0 0 0 0 0 
0 0 1 0 0 1 0 0 1 0 0 1 0 1 1 0 0 1 0 0 1 0 0 1 0 1 1 0 0 1 0 0 1 0 0 1 0 0 1 
0.117739 0.106266 0.106283 747.102170 754.075299 0.307729 0.000000 0
0 0 0 0 0 2 2 2 2 0 0 2 2 0 2 2 2 0 2 0 2 2 0 2 0 2 0 2 0 2 2 0 0 0 0 0 0 0 0 2 2 0 0 0 0 2 2 0 2 0 2 0 0 2 2 0 0 2 0 0 0 2 2 0 0 2 0 0 0 2 0 2 2 2 0 2 0 0 0 0 0 0 0 0 2 0 2 2 0 0 2 2 0 0 2 0 0 2 0 0 
0 0 1 0 0 1 0 0 1 0 0 1 0 0 1 0 0 1 0 0 1 0 1 1 0 0 1 0 1 1 0 0 1 0 0 1 0 0 1 
0.123526 0.112051 0.112088 742.433586 751.558942 0.308467 0.000000 0
2 0 0 0 0 2 0 0 0 2 2 0 0 0 0 2 0 0 0 2 2 0 2 0 0 0 0 2 0 0 0 0 0 0 0 0 0 2 0 0 0 0 2 2 0 0 0 0 2 0 0 0 0 2 2 2 0 0 2 2 0 0 0 2 0 0 2 0 0 0 0 0 2 0 2 0 2 2 0 2 0 2 0 0 2 2 0 0 2 0 2 0 2 2 0 0 0 0 2 0 
0 0 1 0 0 1 0 0 1 0 1 1 0 1 1 0 0 1 0 0 1 0 1 1 0 0 1 0 0 1 0 0 1 0 0 1 0 1 1 
0.125292 0.112280 0.112301 737.336450 746.216977 0.305187 0.000000 0
0 0 0 0 0 0 0 2 0 2 2 0 2 2 0 0 0 2 2 2 0 0 0 0 0 0 0 2 2 0 0 0 0 0 0 0 0 0 0 2 0 0 2 0 0 2 0 2 0 0 2 2 0 0 2 0 0 0 0 2 0 2 0 2 0 0 0 0 0 0 0 0 0 0 0 0 0 0 2 2 0 0 0 0 0 0 2 0 0 2 0 0 2 2 0 2 2 0 0 0 
0 1 1 0 0 1 0 0 1 0 0 1 0 0 1 0 0 1 0 0 1 0 1 1 0 0 1 0 0 1 0 0 1 0 0 1 0 0 1 
0.135633 0.119970 0.119992 729.446615 738.772640 0.303854 0.000000 0
0 0 0 2 0 0 0 2 2 2 0 2 0 0 0 0 0 2 2 0 2 0 0 0 0 2 0 0 0 2 0 0 2 0 0 0 0 2 0 0 2 2 0 2 2 0 0 0 0 0 0 2 0 0 2 0 0 0 0 2 2 0 2 0 2 0 2 0 2 0 2 0 2 2 0 0 0 2 0 0 2 0 2 0 0 0 0 2 0 0 0 2 0 0 2 0 0 2 2 2 
0 0 1 0 0 1 0 0 1 0 1 1 0 0 1 0 0 1 0 1 1 0 1 1 0 0 1 0 0 1 0 1 1 0 0 1 0 0 1 
0.148205 0.130625 0.130658 720.192081 728.346205 0.289178 0.000000 0
0 0 0 0 2 0 2 0 0 0 2 0 2 0 0 2 0 0 2 0 0 0 0 0 0 0 0 0 0 2 0 0 2 0 0 0 0 0 2 0 0 0 2 0 0 2 0 0 0 2 0 2 0 0 0 2 0 0 2 0 0 0 2 0 2 2 0 0 2 0 0 0 0 0 2 2 2 0 2 2 0 0 0 0 2 0 0 0 0 0 2 0 2 0 2 0 0 0 0 0 
0 0 1 0 0 1 0 0 1 0 0 1 0 0 1 0 0 1 0 0 1 0 0 1 0 0 1 0 0 1 0 0 1 0 0 1 0 0 1 
0.224621 0.169748 0.169807 711.481999 572.884803 0.751065 0.000000 0
2 2 2 2 2 0 2 2 2 0 0 0 2 2 2 2 2 0 2 2 2 0 2 2 2 0 2 2 0 2 2 0 2 2 2 2 2 2 2 2 2 0 2 2 2 2 2 2 2 2 2 0 2 2 2 0 2 2 0 0 0 0 0 2 2 2 2 0 2 2 2 2 0 2 2 2 2 2 2 2 2 2 2 2 2 2 0 2 2 0 2 2 2 2 2 2 2 0 2 2 
0 0 1 0 0 1 0 1 1 0 0 1 0 0 1 0 0 1 0 0 1 0 0 0 0 0 1 0 0 1 0 0 1 0 0 1 0 0 1 
0.113523 0.107410 0.107422 718.511366 725.651867 0.058551 0.000000 0
0 0 0 0 0 0 0 0 0 0 0 0 0 0 0 0 0 0 0 0 0 0 0 0 0 0 0 0 0 0 0 0 0 0 0 0 0 0 0 0 0 0 0 0 0 0 0 0 0 0 0 0 0 0 0 0 0 0 0 0 0 0 0 0 0 0 0 0 0 0 0 0 0 0 0 0 0 0 0 0 0 0 0 0 0 0 0 0 0 0 0 0 0 0 0 0 0 0 0 0 
0 0 1 0 0 1 0 1 1 0 0 1 0 0 1 0 0 1 0 0 1 0 0 1 0 0 1 0 1 1 0 1 1 0 0 1 0 0 1 
0.119659 0.109179 0.109192 722.388933 729.896155 0.050398 0.000000 0
0 0 0 0 0 0 0 0 0 0 0 0 0 0 0 0 0 0 0 0 0 0 0 0 0 0 0 0 0 0 0 0 0 0 0 0 0 0 0 0 0 0 0 0 0 0 0 0 0 0 0 0 0 0 0 0 0 0 0 0 0 0 0 0 0 0 0 0 0 0 0 0 0 0 0 0 0 0 0 0 0 0 0 0 0 0 0 0 0 0 0 0 0 0 0 0 0 0 0 0 
0 0 1 0 1 1 0 0 1 0 0 1 0 1 1 0 0 1 0 1 1 0 0 1 0 0 1 0 1 1 0 0 1 0 0 1 0 1 1 
0.106614 0.099951 0.099961 725.270205 735.153446 0.024805 0.000000 0
0 0 0 0 0 0 0 0 0 0 0 0 0 0 0 0 0 0 0 0 0 0 0 0 0 0 0 0 0 0 0 0 0 0 0 0 0 0 0 0 0 0 0 0 0 0 0 0 0 0 0 0 0 0 0 0 0 0 0 0 0 0 0 0 0 0 0 0 0 0 0 0 0 0 0 0 0 0 0 0 0 0 0 0 0 0 0 0 0 0 0 0 0 0 0 0 0 0 0 0 
0 1 1 0 0 1 0 1 1 0 0 1 0 1 1 0 0 1 0 0 1 0 0 1 0 0 1 0 0 1 0 0 1 0 0 1 0 0 1 
0.092796 0.091146 0.091156 724.966420 737.750729 0.048614 0.000000 0
0 0 0 0 0 0 0 0 0 0 0 0 0 0 0 0 0 0 0 0 0 0 0 0 0 0 0 0 0 0 0 0 0 0 0 0 0 0 0 0 0 0 0 0 0 0 0 0 0 0 0 0 0 0 0 0 0 0 0 0 0 0 0 0 0 0 0 0 0 0 0 0 0 0 0 0 0 0 0 0 0 0 0 0 0 0 0 0 0 0 0 0 0 0 0 0 0 0 0 0 
0 0 1 0 0 1 0 0 1 0 1 1 0 0 1 0 1 1 0 0 1 0 1 1 0 0 1 0 1 1 0 0 1 0 0 1 0 0 1 
0.098719 0.099813 0.099833 720.303172 735.859692 0.051038 0.000000 0
0 0 0 0 0 0 0 0 0 0 0 0 0 0 0 0 0 0 0 0 0 0 0 0 0 0 0 0 0 0 0 0 0 0 0 0 0 0 0 0 0 0 0 0 0 0 0 0 0 0 0 0 0 0 0 0 0 0 0 0 0 0 0 0 0 0 0 0 0 0 0 0 0 0 0 0 0 0 0 0 0 0 0 0 0 0 0 0 0 0 0 0 0 0 0 0 0 0 0 0 
0 1 1 0 0 1 0 0 1 0 0 1 0 0 1 0 0 1 0 0 1 0 0 1 0 1 1 0 0 1 0 1 1 0 1 1 0 0 1 
0.275446 0.192491 0.192587 714.134019 363.178713 0.707407 0.000000 0
0 2 0 0 0 0 0 2 0 2 2 0 2 0 2 0 0 0 2 2 0 0 2 2 0 0 2 0 0 2 2 0 2 2 0 0 0 0 2 0 0 0 2 2 0 0 0 2 0 0 0 2 0 0 0 0 0 0 2 0 0 0 2 0 0 0 0 0 0 2 0 2 0 2 0 2 0 0 0 2 0 0 0 0 2 0 0 0 2 2 0 0 0 0 2 0 2 2 0 0 
0 0 1 0 0 1 0 0 1 0 0 1 0 1 0 0 0 1 0 0 1 0 0 0 0 0 1 0 0 0 0 0 1 0 1 0 0 0 1 
0.112652 0.105805 0.105818 733.401837 739.527128 0.053722 0.000000 0
0 0 0 0 0 0 0 0 0 0 0 0 0 0 0 0 0 0 0 0 0 0 0 0 0 0 0 0 0 0 0 0 0 0 0 0 0 0 0 0 0 0 0 0 0 0 0 0 0 0 0 0 0 0 0 0 0 0 0 0 0 0 0 0 0 0 0 0 0 0 0 0 0 0 0 0 0 0 0 0 0 0 0 0 0 0 0 0 0 0 0 0 0 0 0 0 0 0 0 0 
0 0 1 0 0 1 0 0 1 0 0 1 0 1 1 0 0 1 0 1 1 0 0 1 0 1 1 0 0 1 0 0 1 0 1 1 0 0 1 
0.109313 0.100840 0.100850 742.990256 748.363774 0.026920 0.000000 0
0 0 0 0 0 0 0 0 0 0 0 0 0 0 0 0 0 0 0 0 0 0 0 0 0 0 0 0 0 0 0 0 0 0 0 0 0 0 0 0 0 0 0 0 0 0 0 0 0 0 0 0 0 0 0 0 0 0 0 0 0 0 0 0 0 0 0 0 0 0 0 0 0 0 0 0 0 0 0 0 0 0 0 0 0 0 0 0 0 0 0 0 0 0 0 0 0 0 0 0 
0 0 1 0 0 1 0 0 1 0 0 1 0 1 1 0 1 1 0 1 1 0 0 1 0 1 1 0 0 1 0 0 1 0 0 1 0 1 1 
0.117989 0.106195 0.106209 747.820711 753.546314 0.313696 0.000000 0
0 0 0 0 2 2 2 2 0 0 0 2 0 0 0 0 0 0 0 0 0 0 0 2 0 0 2 2 2 2 0 0 0 0 0 0 2 0 2 0 0 2 0 0 0 0 0 0 2 0 2 2 0 2 2 2 0 0 0 0 0 2 0 0 0 0 0 2 2 0 0 0 0 2 2 2 0 0 2 0 2 2 0 2 0 0 0 0 0 0 0 0 0 0 0 0 0 0 0 2 
0 0 1 0 0 1 0 0 1 0 0 1 0 0 1 0 0 1 0 0 1 0 0 1 0 0 1 0 0 1 0 0 1 0 0 1 0 0 1 
0.124912 0.111714 0.111742 748.071449 755.203034 0.309167 0.000000 0
0 2 2 0 2 0 0 2 0 0 2 2 2 0 0 0 2 0 0 0 0 0 0 2 0 0 0 0 2 0 2 0 0 0 2 0 0 0 0 2 0 0 0 0 2 0 2 2 0 0 2 2 0 2 2 0 2 2 0 0 2 2 0 0 0 0 0 0 0 0 0 0 0 0 2 0 0 0 0 0 0 0 0 0 2 0 2 0 0 0 0 0 0 0 0 2 0 0 0 2 
0 0 1 0 0 1 0 0 1 0 0 1 0 1 1 0 1 1 0 1 1 0 0 1 0 1 1 0 1 1 0 0 1 0 0 1 0 1 1 
0.132231 0.123287 0.123439 743.063474 752.408828 0.319046 0.000000 0
0 0 2 0 2 2 2 0 0 0 0 0 0 2 0 2 0 0 0 0 2 2 0 2 2 0 2 2 0 0 0 0 0 0 0 0 2 2 0 0 2 0 2 2 0 0 0 0 0 0 0 0 0 0 0 0 0 2 2 0 0 0 2 0 0 2 0 2 0 2 2 2 2 0 0 0 0 0 0 2 0 0 2 0 2 2 2 0 2 0 0 0 0 2 0 0 0 0 0 2 
0 0 1 0 1 1 0 0 1 0 0 1 0 0 1 0 1 1 0 1 1 0 0 1 0 0 1 0 1 1 0 0 1 0 1 1 0 0 1 
0.138461 0.123889 0.123924 736.158473 746.518031 0.308752 0.000000 0
0 0 0 0 0 0 0 0 0 2 2 0 2 2 0 2 0 0 0 0 0 0 2 0 2 2 2 0 0 0 0 0 2 0 2 0 2 0 0 2 0 2 0 2 2 0 0 2 0 0 0 0 2 0 2 0 2 2 0 0 0 0 2 0 2 0 0 0 0 2 0 0 0 0 2 0 2 0 0 0 2 0 2 0 0 0 0 0 0 0 0 0 0 2 0 0 0 0 0 2 
0 0 1 0 1 1 0 0 1 0 0 1 0 0 1 0 0 1 0 0 1 0 0 1 0 0 1 0 1 1 0 1 1 0 0 1 0 0 1 
0.120587 0.110954 0.110971 730.408481 740.549577 0.295515 0.000000 0
0 2 0 2 2 0 0 2 0 2 0 0 0 0 0 0 2 0 2 0 2 0 0 0 0 0 2 0 0 2 0 0 0 2 2 0 2 0 2 2 2 2 0 0 0 2 0 0 0 2 0 2 0 0 0 0 0 0 0 2 2 2 0 0 0 0 0 2 0 2 0 0 0 2 2 0 0 0 0 0 0 0 2 2 2 0 2 2 0 0 0 0 0 0 0 0 2 2 2 2 
0 1 1 0 0 1 0 0 1 0 1 1 0 0 1 0 0 1 0 0 1 0 0 1 0 0 1 0 0 1 0 0 1 0 1 1 0 1 1 
0.145805 0.129991 0.130017 719.487483 728.114982 0.063156 0.000000 0
0 0 0 0 0 0 0 0 0 0 0 0 0 0 0 0 0 0 0 0 0 0 0 0 0 0 0 0 0 0 0 0 0 0 0 0 0 0 0 0 0 0 0 0 0 0 0 0 0 0 0 0 0 0 0 0 0 0 0 0 0 0 0 0 0 0 0 0 0 0 0 0 0 0 0 0 0 0 0 0 0 0 0 0 0 0 0 0 0 0 0 0 0 0 0 0 0 0 0 0 
0 0 1 0 0 1 0 0 1 0 0 1 0 0 1 0 0 1 0 1 1 0 0 1 0 0 1 0 0 1 0 1 1 0 0 1 0 0 1 
0.268093 0.195245 0.195327 707.072633 505.684351 0.782973 0.000000 0
0 0 2 2 2 2 2 0 2 2 0 2 2 2 2 0 2 2 0 2 0 2 2 2 2 2 0 2 2 2 0 2 2 0 2 2 2 2 0 2 2 2 2 2 2 2 2 2 0 2 2 2 2 2 2 2 2 2 2 2 0 0 0 0 2 2 2 0 2 2 0 0 2 2 0 2 0 2 0 2 2 2 0 0 0 2 0 2 2 0 0 2 0 0 2 2 2 2 0 2 
0 1 0 0 1 1 0 1 1 0 0 1 0 0 1 0 0 1 0 0 1 0 0 1 0 0 1 0 0 1 0 1 1 0 0 1 0 0 1 
0.126490 0.116898 0.116915 715.245914 724.198014 0.042935 0.000000 0
0 0 0 0 0 0 0 0 0 0 0 0 0 0 0 0 0 0 0 0 0 0 0 0 0 0 0 0 0 0 0 0 0 0 0 0 0 0 0 0 0 0 0 0 0 0 0 0 0 0 0 0 0 0 0 0 0 0 0 0 0 0 0 0 0 0 0 0 0 0 0 0 0 0 0 0 0 0 0 0 0 0 0 0 0 0 0 0 0 0 0 0 0 0 0 0 0 0 0 0 
0 0 1 0 0 1 0 1 1 0 0 1 0 0 1 0 0 1 0 0 1 0 0 1 0 0 1 0 0 1 0 0 1 0 0 1 0 0 1 
0.121222 0.110638 0.110654 719.512065 729.800984 0.046962 0.000000 0
0 0 0 0 0 0 0 0 0 0 0 0 0 0 0 0 0 0 0 0 0 0 0 0 0 0 0 0 0 0 0 0 0 0 0 0 0 0 0 0 0 0 0 0 0 0 0 0 0 0 0 0 0 0 0 0 0 0 0 0 0 0 0 0 0 0 0 0 0 0 0 0 0 0 0 0 0 0 0 0 0 0 0 0 0 0 0 0 0 0 0 0 0 0 0 0 0 0 0 0 
0 1 1 0 0 1 0 1 1 0 0 1 0 1 1 0 0 1 0 0 1 0 0 1 0 1 1 0 0 1 0 0 1 0 0 1 0 0 1 
0.107972 0.101168 0.101179 722.261163 735.069966 0.268347 0.000000 0
0 0 0 2 0 0 0 0 2 0 0 0 0 0 2 0 0 0 0 2 2 0 0 2 0 2 0 2 0 0 0 0 0 2 0 0 0 0 0 0 2 0 0 0 2 2 0 0 0 0 0 0 0 0 2 0 2 0 0 2 0 0 0 2 0 0 0 0 0 0 0 0 0 0 0 0 0 0 2 0 0 0 0 0 0 0 0 0 0 0 0 2 2 0 0 0 2 2 0 0 
0 0 1 0 0 1 0 0 1 0 0 1 0 0 1 0 1 1 0 0 1 0 0 1 0 0 1 0 0 1 0 1 1 0 0 1 0 0 1 
0.108233 0.103501 0.103516 718.892567 735.085456 0.024806 0.000000 0
0 0 0 0 0 0 0 0 0 0 0 0 0 0 0 0 0 0 0 0 0 0 0 0 0 0 0 0 0 0 0 0 0 0 0 0 0 0 0 0 0 0 0 0 0 0 0 0 0 0 0 0 0 0 0 0 0 0 0 0 0 0 0 0 0 0 0 0 0 0 0 0 0 0 0 0 0 0 0 0 0 0 0 0 0 0 0 0 0 0 0 0 0 0 0 0 0 0 0 0 
0 0 1 0 0 1 0 0 1 0 1 1 0 1 1 0 0 1 0 0 1 0 0 1 0 0 1 0 0 1 0 1 1 0 1 1 0 0 1 
0.284414 0.197478 0.197583 699.662235 290.967519 0.573949 0.000000 0
0 0 0 0 0 0 0 0 0 0 0 0 0 0 0 0 0 0 0 2 0 0 0 0 0 0 0 0 0 2 2 0 0 2 0 0 0 0 0 0 2 0 0 0 0 0 0 0 0 0 0 0 0 0 2 0 2 0 0 2 0 0 0 0 0 0 0 2 0 0 0 0 0 2 0 0 2 0 0 2 0 0 0 0 2 0 0 0 0 2 0 0 0 0 0 0 0 0 0 0 
0 1 0 0 1 1 0 0 1 0 0 0 0 0 0 0 0 1 0 0 0 0 0 1 0 1 1 0 1 1 0 1 1 0 0 0 0 0 1 
0.117389 0.111865 0.111880 723.339678 731.504826 0.050248 0.000000 0
0 0 0 0 0 0 0 0 0 0 0 0 0 0 0 0 0 0 0 0 0 0 0 0 0 0 0 0 0 0 0 0 0 0 0 0 0 0 0 0 0 0 0 0 0 0 0 0 0 0 0 0 0 0 0 0 0 0 0 0 0 0 0 0 0 0 0 0 0 0 0 0 0 0 0 0 0 0 0 0 0 0 0 0 0 0 0 0 0 0 0 0 0 0 0 0 0 0 0 0 
0 0 1 0 1 1 0 0 1 0 1 1 0 0 1 0 0 1 0 0 1 0 0 1 0 1 1 0 1 1 0 0 1 0 1 1 0 0 1 
0.115315 0.107059 0.107072 731.578815 737.941268 0.056622 0.000000 0
0 0 0 0 0 0 0 0 0 0 0 0 0 0 0 0 0 0 0 0 0 0 0 0 0 0 0 0 0 0 0 0 0 0 0 0 0 0 0 0 0 0 0 0 0 0 0 0 0 0 0 0 0 0 0 0 0 0 0 0 0 0 0 0 0 0 0 0 0 0 0 0 0 0 0 0 0 0 0 0 0 0 0 0 0 0 0 0 0 0 0 0 0 0 0 0 0 0 0 0 
0 0 1 0 0 1 0 0 1 0 0 1 0 0 1 0 0 1 0 0 1 0 0 1 0 0 1 0 0 1 0 0 1 0 0 1 0 0 1 
0.116010 0.105161 0.105173 741.505889 747.283629 0.296273 0.000000 0
2 0 0 0 0 0 0 2 2 0 0 2 0 0 0 0 0 0 2 2 0 2 2 0 2 2 0 0 0 0 0 0 0 0 0 0 0 0 0 2 0 0 2 0 0 2 0 0 0 0 2 0 0 0 2 0 0 0 2 2 2 0 0 0 0 2 0 2 0 0 0 0 0 0 0 2 0 0 0 0 2 0 0 2 0 0 0 0 0 0 2 0 2 0 0 0 0 0 0 0 
0 0 1 0 0 1 0 0 1 0 0 1 0 0 1 0 0 1 0 0 1 0 0 1 0 1 1 0 1 1 0 0 1 0 0 1 0 0 1 
0.122458 0.108892 0.108906 747.413237 753.351179 0.296210 0.000000 0
0 0 0 0 0 0 2 2 2 0 0 2 2 0 0 0 2 2 0 0 0 0 0 0 0 0 0 0 2 0 0 2 0 0 0 2 0 0 0 2 0 2 0 0 0 2 0 2 0 0 2 0 0 0 0 0 0 0 0 2 0 0 0 0 0 0 0 0 0 2 0 0 2 0 2 0 0 0 2 0 0 2 2 2 2 2 2 2 2 0 0 0 0 0 2 0 0 2 0 0 
0 0 1 0 0 1 0 0 1 0 0 1 0 1 1 0 0 1 0 0 1 0 1 1 0 0 1 0 0 1 0 0 1 0 1 1 0 1 1 
0.127461 0.112755 0.112773 748.250625 755.129605 0.311100 0.000000 0
2 0 2 0 0 0 0 0 0 2 0 2 0 2 0 0 0 2 0 0 0 0 2 2 2 0 0 0 2 0 0 2 2 2 0 2 2 0 0 0 2 0 2 0 0 0 2 0 0 0 2 0 0 0 0 2 2 0 2 2 0 0 0 2 2 0 0 0 0 0 2 0 0 2 0 2 0 0 2 0 0 0 0 0 0 0 0 0 2 2 0 0 2 0 0 0 0 2 0 0 
0 0 1 0 0 1 0 0 1 0 0 1 0 0 1 0 0 1 0 1 1 0 0 1 0 0 1 0 0 1 0 0 1 0 1 1 0 0 1 
0.144150 0.126976 0.127012 742.242689 745.462775 0.300632 0.000000 0
0 0 0 0 0 0 0 2 0 2 0 0 0 0 2 2 0 0 0 0 0 0 0 0 2 2 0 0 2 0 0 0 0 2 2 0 0 2 0 0 0 0 0 0 0 0 0 0 0 2 0 0 2 2 0 2 2 0 0 0 0 0 2 2 0 2 0 0 2 0 0 2 0 0 2 0 0 0 0 2 0 0 2 0 0 0 0 2 0 0 0 2 0 2 0 0 0 0 0 0 
0 0 1 0 0 1 0 0 1 0 0 1 0 0 1 0 0 1 0 0 1 0 0 1 0 0 1 0 0 1 0 0 1 0 0 1 0 0 1 
0.345634 0.231641 0.231793 722.152006 301.322294 0.645201 0.000000 0
0 0 0 0 2 0 0 2 0 2 0 0 0 2 0 0 0 0 0 2 0 2 2 0 2 0 2 2 0 2 0 0 2 0 2 0 2 2 0 0 0 0 0 0 0 0 2 0 0 0 2 0 0 0 0 0 0 0 0 2 2 2 0 2 2 0 0 0 0 2 2 2 0 0 0 0 2 0 0 0 0 0 0 0 2 0 0 0 2 0 2 0 0 0 0 0 0 0 0 0 
0 1 1 0 0 1 0 0 0 0 0 1 0 0 1 0 0 1 0 1 1 0 1 0 0 0 1 0 0 1 0 0 1 0 0 1 0 0 1 
0.141546 0.127788 0.127814 727.702575 738.786214 0.086307 0.000000 0
0 0 0 0 0 0 0 0 0 0 0 0 0 0 0 0 0 0 0 0 0 0 0 0 0 0 0 0 0 0 0 0 0 0 0 0 0 0 0 0 0 0 0 0 0 0 0 0 0 0 0 0 0 0 0 0 0 0 0 0 0 0 0 0 0 0 0 0 0 0 0 0 0 0 0 0 0 0 0 0 0 0 0 0 0 0 0 0 0 0 0 0 0 0 0 0 0 0 0 0 
0 0 1 0 0 1 0 0 1 0 0 1 0 0 1 0 0 1 0 0 1 0 0 1 0 0 1 0 0 1 0 0 1 0 0 1 0 0 1 
0.308720 0.213877 0.213997 708.796919 350.163801 0.704534 0.000000 0
2 0 0 2 0 0 0 0 0 2 2 2 0 2 2 2 0 0 0 2 0 2 0 0 0 0 0 0 2 2 0 2 2 0 0 2 2 2 0 0 2 0 0 0 0 0 0 2 0 0 0 2 0 0 0 2 0 0 0 2 0 2 0 0 0 0 2 0 0 0 0 2 2 2 2 0 0 0 0 0 2 2 0 2 2 0 2 2 0 2 2 0 2 2 2 2 0 0 0 0 
0 0 1 0 0 0 0 0 1 0 0 0 0 1 1 0 0 1 0 0 1 0 0 1 0 0 1 0 0 1 0 1 1 0 0 1 0 0 0 
0.290722 0.210409 0.210503 706.448039 529.803572 0.770478 0.000000 0
2 0 2 0 0 2 0 2 2 2 0 2 2 2 0 2 2 0 0 2 0 2 0 0 2 2 0 2 2 2 0 2 2 2 0 2 0 2 2 2 2 2 0 2 0 2 2 2 2 2 2 2 2 2 2 2 0 2 2 2 2 2 0 0 0 0 0 0 2 0 0 2 2 2 2 2 2 2 2 2 2 2 2 0 2 2 0 0 2 2 2 0 0 0 2 0 0 2 2 2 
0 0 1 0 1 1 0 0 0 0 0 1 0 0 1 0 0 1 0 0 1 0 0 1 0 0 1 0 0 1 0 0 0 0 0 1 0 1 1 
0.123647 0.116712 0.116735 714.054503 721.772801 0.024701 0.000000 0
0 0 0 0 0 0 0 0 0 0 0 0 0 0 0 0 0 0 0 0 0 0 0 0 0 0 0 0 0 0 0 0 0 0 0 0 0 0 0 0 0 0 0 0 0 0 0 0 0 0 0 0 0 0 0 0 0 0 0 0 0 0 0 0 0 0 0 0 0 0 0 0 0 0 0 0 0 0 0 0 0 0 0 0 0 0 0 0 0 0 0 0 0 0 0 0 0 0 0 0 
0 1 1 0 0 1 0 0 1 0 0 1 0 0 1 0 0 1 0 0 1 0 0 1 0 1 1 0 1 1 0 0 1 0 0 1 0 0 1 
0.103825 0.101136 0.101166 717.932374 731.726918 0.072061 0.000000 0
0 0 0 0 0 0 0 0 0 0 0 0 0 0 0 0 0 0 0 0 0 0 0 0 0 0 0 0 0 0 0 0 0 0 0 0 0 0 0 0 0 0 0 0 0 0 0 0 0 0 0 0 0 0 0 0 0 0 0 0 0 0 0 0 0 0 0 0 0 0 0 0 0 0 0 0 0 0 0 0 0 0 0 0 0 0 0 0 0 0 0 0 0 0 0 0 0 0 0 0 
0 1 0 0 1 1 0 0 1 0 0 1 0 0 1 0 0 1 0 0 1 0 1 1 0 0 1 0 0 1 0 0 1 0 1 1 0 0 1 
0.114938 0.106690 0.106707 718.766832 733.738272 0.270879 0.000000 0
2 0 0 0 0 0 0 2 0 0 0 0 0 0 2 2 0 0 0 0 0 0 2 0 0 0 2 0 0 0 0 0 0 0 0 0 2 2 0 2 0 0 2 0 2 0 2 0 0 0 0 0 0 0 0 0 0 2 0 0 2 0 2 0 0 0 2 0 0 2 2 2 0 2 0 0 0 0 0 0 0 2 0 2 0 0 0 0 0 0 0 0 0 2 0 2 0 0 0 0 
0 0 1 0 0 1 0 0 1 0 0 1 0 0 1 0 0 1 0 1 1 0 0 1 0 1 1 0 0 1 0 0 1 0 1 1 0 0 1 
0.116904 0.109027 0.109041 715.884328 732.129213 0.024650 0.000000 0
0 0 0 0 0 0 0 0 0 0 0 0 0 0 0 0 0 0 0 0 0 0 0 0 0 0 0 0 0 0 0 0 0 0 0 0 0 0 0 0 0 0 0 0 0 0 0 0 0 0 0 0 0 0 0 0 0 0 0 0 0 0 0 0 0 0 0 0 0 0 0 0 0 0 0 0 0 0 0 0 0 0 0 0 0 0 0 0 0 0 0 0 0 0 0 0 0 0 0 0 
0 1 1 0 0 1 0 1 1 0 1 1 0 0 1 0 0 1 0 0 1 0 0 1 0 1 1 0 1 1 0 1 1 0 0 1 0 0 1 
0.134722 0.125096 0.125116 708.297162 720.389920 0.051019 0.000000 0
0 0 0 0 0 0 0 0 0 0 0 0 0 0 0 0 0 0 0 0 0 0 0 0 0 0 0 0 0 0 0 0 0 0 0 0 0 0 0 0 0 0 0 0 0 0 0 0 0 0 0 0 0 0 0 0 0 0 0 0 0 0 0 0 0 0 0 0 0 0 0 0 0 0 0 0 0 0 0 0 0 0 0 0 0 0 0 0 0 0 0 0 0 0 0 0 0 0 0 0 
0 1 1 0 1 1 0 0 1 0 1 1 0 0 1 0 0 1 0 0 1 0 0 1 0 0 1 0 0 1 0 0 1 0 1 1 0 0 1 
0.105539 0.100975 0.100985 726.312114 732.912793 0.055639 0.000000 0
0 0 0 0 0 0 0 0 0 0 0 0 0 0 0 0 0 0 0 0 0 0 0 0 0 0 0 0 0 0 0 0 0 0 0 0 0 0 0 0 0 0 0 0 0 0 0 0 0 0 0 0 0 0 0 0 0 0 0 0 0 0 0 0 0 0 0 0 0 0 0 0 0 0 0 0 0 0 0 0 0 0 0 0 0 0 0 0 0 0 0 0 0 0 0 0 0 0 0 0 
0 0 1 0 0 1 0 0 1 0 0 1 0 0 1 0 0 1 0 0 1 0 0 1 0 1 1 0 0 1 0 1 1 0 0 1 0 1 1 
0.220091 0.159843 0.159904 723.016203 469.642697 0.784102 0.000000 0
0 2 0 0 0 2 2 2 0 2 2 0 2 2 2 2 0 2 2 2 2 2 0 2 0 0 0 2 2 0 2 0 2 2 0 2 0 0 0 0 0 0 0 2 2 2 2 0 2 2 0 0 0 2 0 2 2 0 0 2 2 0 2 2 2 2 0 0 0 0 0 2 0 0 0 2 0 0 2 2 2 0 0 2 2 2 0 0 2 0 0 0 2 2 2 2 0 2 2 0 
0 1 1 0 0 1 0 1 1 0 0 1 0 0 1 0 0 1 0 0 1 0 0 1 0 0 1 0 1 1 0 0 1 0 0 1 0 1 1 
0.127457 0.113280 0.113296 738.244990 744.183593 0.273174 0.000000 0
0 0 0 0 2 0 0 0 0 2 2 2 2 0 0 0 0 0 2 2 0 0 2 0 0 0 0 0 0 2 0 2 0 2 0 0 0 0 0 2 0 2 0 0 0 0 0 0 2 0 0 0 2 0 0 0 0 0 0 2 0 0 0 0 2 2 0 0 2 0 0 0 0 2 0 0 0 0 0 0 0 0 2 0 0 0 0 0 0 0 0 0 2 0 0 0 0 0 0 0 
0 0 1 0 1 1 0 1 1 0 1 1 0 0 1 0 0 1 0 0 1 0 0 1 0 0 1 0 0 0 0 1 1 0 0 1 0 0 1 
0.122460 0.109091 0.109105 745.465898 751.593376 0.288334 0.000000 0
0 2 0 2 2 0 0 0 0 2 0 0 0 0 0 0 0 2 0 0 0 2 0 2 0 0 0 2 2 2 0 0 2 0 2 2 0 2 2 0 0 2 0 2 2 2 0 0 2 0 0 0 0 2 0 0 2 0 0 2 0 0 2 2 2 2 0 0 2 2 0 0 2 0 2 0 2 2 0 0 0 0 0 0 2 0 0 2 0 0 2 2 0 0 0 0 0 0 2 0 
0 0 1 0 0 1 0 0 1 0 1 1 0 0 1 0 0 1 0 1 1 0 1 1 0 0 1 0 0 1 0 0 1 0 1 1 0 0 1 
0.124431 0.110322 0.110337 747.436072 754.086814 0.291393 0.000000 0
0 0 2 2 0 2 0 2 0 0 0 0 0 0 0 0 0 0 0 0 2 0 0 2 2 2 0 0 2 0 2 0 2 2 2 2 0 0 0 0 0 0 0 0 0 0 2 2 0 0 2 0 0 2 0 0 0 0 0 2 0 0 0 0 2 2 0 0 0 0 0 2 0 0 0 0 0 0 0 0 0 0 0 0 0 0 2 0 0 0 0 0 2 0 2 0 0 0 2 0 
0 1 1 0 0 1 0 0 1 0 0 1 0 0 1 0 0 1 0 0 1 0 0 1 0 0 1 0 0 1 0 1 1 0 0 1 0 0 1 
0.122211 0.110058 0.110075 744.780559 752.624172 0.291715 0.000000 0
0 0 2 0 0 0 2 0 2 2 2 2 0 0 0 0 0 0 0 0 0 2 0 0 0 0 0 0 2 0 0 2 2 2 0 0 0 2 0 2 0 0 0 0 2 0 0 2 0 0 0 0 0 0 2 2 0 2 0 2 0 0 0 0 2 2 0 0 2 0 0 0 0 0 0 0 2 0 0 0 0 2 2 0 0 0 0 2 0 2 2 0 0 0 0 0 2 0 0 0 
0 0 1 0 1 1 0 0 1 0 0 1 0 0 1 0 0 1 0 0 1 0 1 1 0 1 1 0 1 1 0 0 1 0 1 1 0 0 1 
0.127121 0.117060 0.117086 737.890315 747.575923 0.026504 0.000000 0
0 0 0 0 0 0 0 0 0 0 0 0 0 0 0 0 0 0 0 0 0 0 0 0 0 0 0 0 0 0 0 0 0 0 0 0 0 0 0 0 0 0 0 0 0 0 0 0 0 0 0 0 0 0 0 0 0 0 0 0 0 0 0 0 0 0 0 0 0 0 0 0 0 0 0 0 0 0 0 0 0 0 0 0 0 0 0 0 0 0 0 0 0 0 0 0 0 0 0 0 
0 1 1 0 0 1 0 1 1 0 1 1 0 0 0 0 1 1 0 0 1 0 0 1 0 0 1 0 0 1 0 1 1 0 0 1 0 0 1 
0.112009 0.106122 0.106142 733.363766 741.878570 0.270596 0.000000 0
2 0 0 0 0 0 0 0 0 2 0 2 0 2 0 2 0 0 0 2 0 0 0 0 2 0 2 2 0 0 2 2 2 0 0 0 0 0 2 0 0 0 0 0 0 0 2 0 0 0 0 2 0 0 0 0 0 2 2 2 0 2 0 0 0 2 0 0 0 0 0 0 0 0 0 2 2 0 0 2 0 0 0 0 0 0 0 0 2 0 0 2 0 0 0 2 0 2 0 0 
0 0 1 0 0 1 0 0 1 0 0 1 0 0 1 0 1 1 0 1 1 0 1 1 0 0 1 0 0 1 0 1 1 0 1 1 0 0 1 
0.133251 0.122345 0.122385 723.654969 734.541620 0.052915 0.000000 0
0 0 0 0 0 0 0 0 0 0 0 0 0 0 0 0 0 0 0 0 0 0 0 0 0 0 0 0 0 0 0 0 0 0 0 0 0 0 0 0 0 0 0 0 0 0 0 0 0 0 0 0 0 0 0 0 0 0 0 0 0 0 0 0 0 0 0 0 0 0 0 0 0 0 0 0 2 0 0 0 0 0 0 0 0 0 0 0 0 0 0 0 0 0 0 0 0 0 0 0 
0 0 1 0 0 1 0 0 1 0 0 1 0 1 1 0 0 1 0 1 1 0 0 1 0 0 1 0 0 1 0 0 0 0 0 1 0 0 1 
0.228308 0.168834 0.168903 711.936228 495.443658 0.789584 0.000000 0
2 0 2 2 2 0 0 0 2 0 2 0 2 0 2 2 0 2 0 0 2 2 2 2 2 0 2 2 0 2 0 0 2 0 2 0 0 2 2 2 0 0 0 2 0 0 2 2 2 2 2 2 0 2 2 0 2 0 0 0 2 2 2 0 2 0 0 0 2 0 0 2 0 2 0 0 2 2 0 2 2 2 0 2 0 0 0 2 2 0 0 2 0 2 2 2 0 2 0 2 
0 0 1 0 0 1 0 0 1 0 0 1 0 0 1 0 0 1 0 0 1 0 0 1 0 0 1 0 1 1 0 0 1 0 1 1 0 0 1 
0.108364 0.105229 0.105260 716.753243 729.606023 0.054200 0.000000 0
0 0 0 0 0 0 0 0 0 0 0 0 0 0 0 0 0 0 0 0 0 0 0 0 0 0 0 0 0 0 0 0 0 0 0 0 0 0 0 0 0 0 0 0 0 0 0 0 0 0 0 0 0 0 0 0 0 0 0 0 0 0 0 0 0 0 0 0 0 0 0 0 0 0 0 0 0 0 0 0 0 0 0 0 0 0 0 0 0 0 0 0 0 0 0 0 0 0 0 0 
0 1 1 0 0 1 0 0 1 0 0 1 0 1 1 0 0 1 0 0 1 0 0 1 0 0 1 0 0 1 0 0 1 0 0 1 0 1 1 
0.119524 0.115801 0.115930 715.400941 730.701261 0.050234 0.000000 0
0 0 0 0 0 0 2 0 0 0 0 0 0 0 0 0 0 0 0 0 0 0 0 0 0 0 0 0 0 0 0 0 0 0 0 0 0 0 0 0 0 0 0 0 0 0 0 0 0 0 0 0 0 0 0 0 0 0 0 0 0 0 0 0 0 0 0 0 0 0 0 0 0 0 0 0 0 0 0 0 0 0 0 0 0 0 0 0 0 0 0 0 0 0 0 0 0 0 0 0 
0 1 1 0 0 1 0 0 1 0 0 1 0 0 1 0 1 1 0 0 1 0 0 1 0 0 1 0 0 1 0 0 1 0 0 1 0 0 1 
0.131109 0.120187 0.120225 715.351279 730.902602 0.048216 0.000000 0
0 0 0 0 0 0 0 0 0 0 0 0 0 0 0 0 0 0 0 0 0 0 0 0 0 0 0 0 0 0 0 0 0 0 0 0 0 0 0 0 0 0 0 0 0 0 0 0 0 0 0 0 0 0 0 0 0 0 0 0 0 0 0 0 0 0 0 0 0 0 0 0 0 0 0 0 0 0 0 0 0 0 0 0 0 0 0 0 0 0 0 0 0 0 0 0 0 0 0 0 
0 0 1 0 0 1 0 1 1 0 1 1 0 0 1 0 1 1 0 0 1 0 0 1 0 0 1 0 0 1 0 1 1 0 1 1 0 0 1 
0.234966 0.176498 0.176566 705.884211 544.108953 0.756803 0.000000 0
2 0 0 2 2 2 0 0 2 2 0 2 0 2 2 2 0 0 2 0 2 2 0 2 0 2 2 2 2 0 2 0 2 0 0 0 0 0 2 0 2 2 2 0 2 0 2 0 0 2 2 0 2 0 2 2 2 2 2 2 2 2 2 2 2 2 2 2 2 0 2 2 2 2 2 0 2 2 2 2 2 2 2 0 2 2 2 2 2 2 2 2 2 0 2 2 2 2 2 2 
0 0 1 0 1 1 0 0 1 0 0 1 0 0 1 0 0 1 0 0 0 0 0 1 0 0 1 0 0 1 0 0 1 0 0 1 0 0 1 
0.296187 0.210267 0.210369 698.203857 409.007124 0.743427 0.000000 0
2 2 2 2 2 2 0 2 2 2 2 0 2 2 2 2 0 0 2 0 2 2 0 2 2 0 2 2 0 2 2 2 0 2 2 0 0 2 2 0 2 0 0 2 2 2 2 2 0 2 2 2 0 0 2 0 2 2 0 2 0 0 0 0 2 2 2 0 2 0 2 0 2 2 0 2 0 0 2 2 2 0 2 2 2 0 2 0 2 0 2 0 2 2 2 2 0 0 0 2 
0 0 1 0 0 1 0 0 1 0 1 1 0 1 1 0 0 1 0 0 1 0 0 1 0 0 1 0 0 0 0 1 1 0 0 0 0 0 0 
0.092108 0.090696 0.090702 729.795316 736.421769 0.060032 0.000000 0
0 0 0 0 0 0 0 0 0 0 0 0 0 0 0 0 0 0 0 0 0 0 0 0 0 0 0 0 0 0 0 0 0 0 0 0 0 0 0 0 0 0 0 0 0 0 0 0 0 0 0 0 0 0 0 0 0 0 0 0 0 0 0 0 0 0 0 0 0 0 0 0 0 0 0 0 0 0 0 0 0 0 0 0 0 0 0 0 0 0 0 0 0 0 0 0 0 0 0 0 
0 1 1 0 0 1 0 0 1 0 0 1 0 0 1 0 1 1 0 0 1 0 0 1 0 0 1 0 0 1 0 0 1 0 1 1 0 0 1 
0.115888 0.108208 0.108224 729.243105 735.950165 0.049390 0.000000 0
0 0 0 0 0 0 0 0 0 0 0 0 0 0 0 0 0 0 0 0 0 0 0 0 0 0 0 0 0 0 0 2 0 0 0 0 0 0 0 0 0 0 0 0 0 0 0 0 0 0 0 0 0 0 0 0 0 0 0 0 0 0 0 0 0 0 0 0 0 0 0 0 0 0 0 0 0 0 0 0 0 0 0 0 0 0 0 0 0 0 0 0 0 0 0 0 0 0 0 0 
0 1 1 0 1 1 0 0 1 0 0 1 0 0 1 0 1 1 0 0 1 0 1 1 0 1 1 0 1 1 0 0 1 0 0 1 0 0 1 
0.118192 0.109137 0.109155 734.411750 741.577562 0.092219 0.000000 0
0 0 0 0 0 0 0 0 0 0 0 0 0 0 0 0 0 0 0 0 0 0 0 2 0 2 0 0 0 0 0 0 0 0 0 0 0 0 0 0 0 0 2 0 0 0 0 0 0 0 0 0 0 0 0 0 0 0 0 0 0 0 0 0 0 0 0 0 0 0 0 0 0 0 0 0 0 0 0 0 2 0 0 0 0 0 0 0 0 0 0 0 0 0 0 0 0 0 0 0 
0 0 1 0 0 1 0 1 1 0 0 1 0 0 1 0 0 1 0 0 1 0 0 1 0 1 1 0 0 1 0 0 1 0 1 1 0 0 1 
0.115191 0.104878 0.104891 741.191336 748.140420 0.283546 0.000000 0
0 0 2 0 0 0 0 0 0 2 0 0 0 0 2 0 0 0 0 2 0 0 2 0 0 0 0 0 0 2 0 0 0 0 2 0 2 0 0 0 0 2 0 0 0 0 0 0 2 0 0 2 0 0 0 0 0 0 0 0 0 0 0 0 0 0 0 0 0 0 0 0 2 0 2 0 0 0 0 0 0 0 0 0 0 0 2 0 0 0 2 0 0 0 0 2 2 0 0 0 
0 0 1 0 0 1 0 0 1 0 0 1 0 0 1 0 0 1 0 1 1 0 1 1 0 0 1 0 1 1 0 0 1 0 0 1 0 0 1 
0.118137 0.106793 0.106810 743.474304 750.547482 0.285703 0.000000 0
2 2 0 2 0 0 0 0 2 2 0 0 0 0 2 0 0 0 2 0 0 0 0 0 2 0 0 0 0 0 0 0 0 0 0 2 0 0 2 0 2 0 0 2 0 2 0 0 0 2 0 0 0 0 2 0 2 2 2 0 0 0 0 0 0 2 0 0 0 2 0 0 0 2 0 0 2 0 0 0 2 0 0 0 0 0 0 0 0 2 2 0 0 2 2 0 0 0 2 0 
0 1 1 0 0 1 0 0 1 0 0 1 0 0 1 0 0 1 0 0 1 0 1 1 0 0 1 0 0 1 0 1 1 0 1 1 0 0 1 
0.115090 0.105776 0.105793 742.849562 750.365667 0.285676 0.000000 0
0 0 0 2 0 0 0 0 0 0 0 0 0 0 0 2 0 0 2 0 0 2 0 2 2 0 2 2 0 0 0 0 0 2 0 0 2 0 2 0 0 0 0 0 2 0 0 2 0 0 0 0 0 0 0 0 2 0 0 0 0 2 0 2 0 0 0 2 0 0 2 0 0 0 2 2 2 0 2 2 0 0 0 0 0 0 2 0 0 0 2 0 0 2 0 0 0 2 0 0 
0 0 1 0 0 1 0 0 1 0 1 1 0 0 1 0 1 1 0 0 1 0 0 1 0 0 1 0 1 1 0 0 1 0 0 1 0 0 1 
0.107379 0.109627 0.109684 739.496932 748.341723 0.048682 0.000000 0
0 0 0 0 0 0 0 0 0 0 0 0 0 0 0 0 0 2 0 0 0 0 0 0 0 0 0 0 0 0 0 0 0 0 0 0 0 0 0 0 0 0 0 0 0 0 0 0 0 0 0 0 0 0 0 0 0 0 0 0 0 0 0 0 0 0 0 0 0 0 0 0 0 0 0 0 0 0 0 0 0 0 0 0 0 0 0 0 0 0 0 0 0 0 0 0 0 0 0 0 
0 0 1 0 0 1 0 0 1 0 0 1 0 1 1 0 0 1 0 1 1 0 0 1 0 0 1 0 0 1 0 0 1 0 0 1 0 0 1 
0.109027 0.112723 0.112767 734.987391 745.147271 0.277976 0.000000 0
0 0 0 0 0 0 0 2 0 2 0 0 0 0 0 0 2 2 0 0 0 0 0 0 0 2 2 0 2 2 0 0 0 0 2 0 0 0 0 0 2 0 0 0 2 0 2 0 0 0 2 2 0 2 0 2 2 2 2 0 0 0 0 0 2 2 2 2 2 0 0 0 2 0 0 2 0 2 0 0 2 0 2 2 0 0 2 2 0 0 0 0 0 0 0 0 0 0 0 0 
0 1 1 0 0 1 0 0 1 0 0 1 0 0 1 0 0 1 0 0 1 0 0 1 0 0 1 0 0 1 0 0 1 0 0 1 0 0 1 
0.113494 0.107335 0.107357 727.830791 739.716306 0.271759 0.000000 0
0 0 0 0 0 0 0 0 2 2 2 0 2 0 0 0 0 2 0 0 2 0 0 0 2 0 2 0 0 0 0 0 2 0 0 2 2 0 0 0 0 2 0 2 0 2 2 2 2 2 0 0 2 0 2 0 0 0 0 0 0 0 2 0 0 0 0 2 0 0 2 0 2 0 0 0 0 0 0 0 0 0 2 0 0 0 0 0 2 0 0 0 2 2 2 0 2 2 0 0 
0 0 1 0 1 1 0 0 1 0 0 1 0 0 1 0 0 1 0 1 1 0 1 1 0 0 1 0 1 1 0 0 1 0 0 1 0 0 1 
0.110446 0.104535 0.104549 722.614888 734.868298 0.055717 0.000000 0
0 0 0 0 0 0 0 0 0 0 0 0 0 0 0 0 0 0 0 0 0 0 0 0 0 0 0 0 0 0 0 0 0 0 0 0 0 0 0 0 0 0 0 0 0 0 0 0 0 0 0 0 0 0 0 0 0 0 0 0 0 0 0 0 0 0 0 0 0 0 0 2 0 0 0 0 0 0 0 0 0 0 0 0 0 0 0 0 0 0 0 0 0 0 0 0 0 0 0 0 
0 0 1 0 0 1 0 0 1 0 0 1 0 0 1 0 0 1 0 0 1 0 0 1 0 0 1 0 0 1 0 0 1 0 0 1 0 0 1 
0.120544 0.113201 0.113220 717.057185 730.693720 0.053438 0.000000 0
0 0 0 0 0 0 0 0 0 0 0 0 0 0 0 0 0 0 0 0 0 0 0 0 0 0 0 0 0 0 0 0 0 0 0 0 0 0 0 0 0 0 0 0 0 0 0 0 0 0 0 0 0 0 0 0 0 0 0 0 0 0 0 0 0 0 0 0 0 0 0 0 0 0 0 0 0 0 0 0 0 0 0 0 0 0 0 0 0 0 0 0 0 0 0 0 0 0 0 0 
0 0 1 0 0 1 0 0 1 0 0 1 0 0 1 0 0 1 0 0 1 0 0 1 0 1 1 0 0 1 0 1 1 0 0 1 0 0 1 
0.231478 0.171731 0.171815 708.639922 498.431024 0.812237 0.000000 0
0 0 0 2 2 2 2 2 0 2 2 0 2 2 0 2 2 0 2 2 2 2 0 0 0 2 2 2 2 2 2 0 0 2 2 0 2 2 2 0 0 2 0 0 2 2 2 2 0 2 2 2 2 0 2 0 2 2 0 2 2 0 2 2 0 2 2 2 0 2 2 2 0 2 2 2 2 2 0 2 2 2 2 0 2 2 2 2 2 0 2 0 2 2 2 0 2 2 2 0 
0 0 1 0 0 1 0 0 1 0 0 1 0 0 1 0 0 0 0 1 1 0 0 1 0 0 1 0 0 1 0 1 1 0 0 1 0 1 1 
0.133366 0.126679 0.126719 715.625035 731.723673 0.261874 0.000000 0
2 2 0 0 0 2 0 2 0 2 0 0 0 0 0 0 0 2 0 2 0 0 0 0 2 0 0 0 0 2 2 0 0 0 0 0 0 0 0 0 0 0 0 0 0 0 0 0 2 0 0 0 0 0 2 0 0 0 0 2 0 0 0 0 0 0 2 0 0 0 0 0 0 2 0 0 2 0 0 0 0 2 0 0 0 2 0 0 0 0 0 0 0 0 0 0 0 0 0 0 
0 0 1 0 1 1 0 1 1 0 0 1 0 0 1 0 0 1 0 0 1 0 1 1 0 0 1 0 0 1 0 1 1 0 0 1 0 1 1 
0.289180 0.204910 0.205010 703.315740 334.819467 0.649630 0.000000 0
0 0 0 2 2 2 0 0 0 2 2 0 0 2 2 0 2 2 0 0 0 2 0 0 2 0 0 2 0 0 0 2 0 0 0 0 2 2 0 0 0 2 0 2 0 0 2 0 0 0 0 0 0 0 2 2 2 0 0 0 0 2 0 0 0 2 2 2 0 0 0 2 2 0 0 0 0 0 2 0 0 0 0 0 2 2 0 0 0 0 2 0 2 0 0 0 0 0 0 0 
0 0 0 0 0 1 0 0 1 0 1 1 0 0 1 0 0 1 0 1 0 0 0 0 0 1 1 0 0 1 0 0 1 0 0 1 0 1 0 
0.122345 0.116423 0.116441 713.669366 728.533013 0.053075 0.000000 0
0 0 0 0 0 0 0 0 2 0 0 0 0 0 0 0 0 0 0 0 0 0 0 0 0 0 0 0 0 0 0 0 0 0 0 0 0 0 0 0 0 0 0 0 0 0 0 0 0 0 0 0 0 0 0 0 0 0 0 0 0 0 0 0 0 0 0 0 0 0 0 0 0 0 0 0 0 0 0 0 0 0 0 0 0 0 0 0 0 0 0 0 0 0 0 0 0 0 0 0 
0 0 1 0 1 1 0 0 1 0 0 1 0 0 1 0 0 1 0 0 1 0 0 1 0 1 1 0 0 0 0 0 1 0 0 1 0 0 1 
0.094243 0.091897 0.091909 732.102369 738.498291 0.062339 0.000000 0
0 0 0 0 2 0 0 0 0 0 0 0 0 0 0 0 0 0 0 0 0 0 0 0 0 0 0 0 2 0 0 0 0 0 0 0 0 0 0 0 0 0 0 0 0 0 0 0 0 0 0 0 0 0 0 0 0 0 0 0 0 0 0 0 0 0 0 0 0 0 0 0 0 0 0 0 0 0 0 0 0 0 0 0 0 0 0 0 0 0 0 0 0 0 0 0 0 0 0 0 
0 0 1 0 0 1 0 0 1 0 0 1 0 0 1 0 0 1 0 0 1 0 0 1 0 0 1 0 0 1 0 1 1 0 1 1 0 0 1 
0.105318 0.103118 0.103156 729.328300 736.587794 0.060312 0.000000 0
0 0 0 0 0 0 0 0 0 0 0 0 0 0 0 0 0 0 0 0 0 0 0 0 0 0 0 0 0 0 0 0 0 0 0 0 0 0 0 0 0 0 0 0 0 0 0 0 0 0 0 0 0 0 0 0 0 0 0 0 0 0 0 0 0 0 0 0 0 0 0 0 0 0 0 0 0 0 0 0 0 0 0 0 0 0 0 0 0 0 0 0 0 0 0 0 0 0 0 0 
0 0 1 0 1 1 0 1 1 0 0 1 0 1 1 0 1 1 0 0 1 0 1 1 0 0 1 0 0 1 0 0 1 0 0 1 0 1 1 
0.236007 0.171325 0.171447 720.435628 396.730941 0.721243 0.000000 0
2 2 0 2 0 0 2 2 0 0 2 2 0 2 0 0 0 2 0 0 0 2 2 2 0 0 0 2 2 0 2 0 0 2 2 0 2 0 0 0 2 0 0 2 2 0 0 0 2 2 2 2 0 0 0 0 0 2 0 0 0 0 2 0 0 2 0 0 0 0 2 0 2 0 0 0 2 0 0 0 2 2 0 0 2 0 0 0 2 0 0 0 0 0 0 2 0 0 0 0 
0 1 1 0 1 1 0 1 1 0 0 0 0 0 1 0 1 1 0 0 1 0 0 1 0 0 1 0 1 1 0 1 1 0 0 1 0 0 1 
0.114735 0.107805 0.107833 733.150518 740.719855 0.052909 0.000000 0
0 0 0 0 0 0 0 0 0 0 0 0 0 0 0 0 0 0 0 0 0 0 0 0 0 0 0 0 0 0 0 0 0 0 0 0 0 0 0 0 0 0 0 0 0 0 0 0 0 0 0 0 0 0 0 0 0 0 0 0 0 0 0 0 0 0 0 0 0 0 0 0 0 0 0 0 0 0 0 0 0 0 0 0 0 0 0 0 0 0 0 0 2 0 0 0 0 0 0 0 
0 0 1 0 0 1 0 0 1 0 1 1 0 0 1 0 1 1 0 0 1 0 0 1 0 0 1 0 1 1 0 0 1 0 0 1 0 0 1 
0.120005 0.114831 0.114909 734.113809 742.626765 0.054466 0.000000 0
0 0 0 0 0 0 0 0 0 0 0 0 0 0 0 0 0 0 0 0 0 0 0 0 0 0 0 0 0 0 0 0 0 0 0 0 0 0 0 0 0 0 0 0 0 0 0 0 0 0 0 0 0 0 0 0 0 0 0 0 0 0 0 0 0 0 0 0 0 0 0 0 0 0 0 0 0 0 0 0 0 0 0 0 0 0 0 0 0 0 0 0 0 0 0 0 0 0 0 0 
0 0 1 0 0 1 0 0 1 0 0 1 0 1 1 0 0 1 0 0 1 0 0 1 0 1 1 0 0 1 0 0 1 0 0 1 0 0 1 
0.115047 0.107753 0.107780 736.477113 743.635959 0.051675 0.000000 0
0 0 0 0 0 0 0 0 0 0 0 0 0 0 0 0 0 0 0 0 0 0 0 0 0 0 0 0 0 0 0 0 0 0 0 0 0 0 0 0 0 0 0 0 0 0 0 0 0 0 0 0 0 0 0 0 0 0 0 0 0 0 0 0 0 0 0 0 0 0 0 0 0 0 0 0 0 0 0 0 0 0 0 0 0 0 0 0 0 0 0 0 0 2 0 0 0 0 0 0 
0 1 1 0 0 1 0 1 1 0 0 1 0 0 1 0 0 1 0 1 1 0 0 1 0 0 1 0 1 1 0 1 1 0 0 1 0 0 1 
0.102798 0.108627 0.108694 735.943978 744.523621 0.052953 0.000000 0
0 0 0 0 0 0 0 0 0 0 0 0 0 0 0 0 0 0 0 0 0 0 0 0 0 0 0 0 0 0 0 0 0 0 0 0 0 0 0 0 0 0 0 0 0 0 0 0 0 0 0 0 0 0 0 0 0 0 0 0 0 0 0 0 0 0 0 0 0 0 0 0 0 0 0 0 0 0 0 0 0 0 0 0 0 0 0 0 0 0 0 0 0 0 0 0 0 0 0 0 
0 0 1 0 0 1 0 0 1 0 1 1 0 1 1 0 0 1 0 0 1 0 0 1 0 0 1 0 0 1 0 0 1 0 0 1 0 0 1 
0.114996 0.107903 0.107930 732.983438 742.716988 0.276369 0.000000 0
0 0 2 2 0 0 0 0 0 0 0 0 2 0 2 0 0 0 0 0 2 0 0 0 2 0 0 0 0 0 2 0 0 0 0 0 2 0 0 0 0 0 0 2 0 2 2 0 0 0 2 2 2 0 0 2 0 2 0 2 0 0 2 0 2 0 0 0 2 0 0 0 0 0 0 0 0 2 0 0 0 0 0 0 0 0 0 2 0 0 0 0 0 0 2 0 0 0 0 0 
0 0 1 0 1 1 0 0 1 0 0 1 0 0 1 0 0 1 0 0 1 0 1 1 0 0 1 0 0 1 0 0 1 0 1 1 0 1 1 
0.115629 0.109062 0.109086 726.919602 739.167953 0.100442 0.000000 0
0 0 0 0 0 0 0 0 0 0 0 0 0 0 0 0 0 0 0 0 0 0 0 0 0 0 0 0 0 0 0 0 2 0 0 2 0 0 0 0 0 0 0 0 0 0 0 0 0 0 0 0 0 0 0 0 0 0 0 0 0 0 0 0 0 0 0 0 0 0 0 0 0 0 0 0 0 0 0 0 0 0 0 0 0 0 0 0 0 0 0 0 0 0 0 0 0 2 0 0 
0 1 1 0 0 1 0 0 1 0 0 1 0 1 1 0 0 1 0 0 1 0 0 1 0 0 1 0 0 1 0 0 1 0 0 1 0 1 1 
0.108372 0.104316 0.104332 722.784995 736.200317 0.024466 0.000000 0
0 0 0 0 0 0 0 0 0 0 0 0 0 0 0 0 0 0 0 0 0 0 0 0 0 0 0 0 0 0 0 0 0 0 0 0 0 0 0 0 0 0 0 0 0 0 0 0 0 0 0 0 0 0 0 0 0 0 0 0 0 0 0 0 0 0 0 0 0 0 0 0 0 0 0 0 0 0 0 0 0 0 0 0 0 0 0 0 0 0 0 0 0 0 0 0 0 0 0 0 
0 0 1 0 0 1 0 0 1 0 0 1 0 0 1 0 0 1 0 0 1 0 0 1 0 0 1 0 0 1 0 1 1 0 0 1 0 0 1 
0.284991 0.199175 0.199276 705.542303 350.462852 0.670134 0.000000 0
2 2 2 2 0 0 0 0 0 2 0 0 0 2 2 2 0 0 0 0 0 0 2 0 2 0 0 0 0 0 0 0 0 2 0 0 0 0 0 0 0 0 0 0 0 0 2 2 0 2 0 0 2 0 0 0 2 0 2 2 0 0 0 0 0 0 0 0 0 2 0 0 0 2 0 0 2 0 0 0 2 0 2 0 0 0 0 0 2 2 0 0 0 0 2 2 2 2 0 0 
0 0 0 0 0 0 0 0 1 0 0 0 0 0 0 0 0 0 0 1 1 0 0 1 0 0 1 0 0 1 0 0 0 0 1 1 0 1 0 
0.305780 0.211761 0.211878 704.124195 344.840080 0.658693 0.000000 0
0 0 0 0 2 0 0 0 0 0 2 0 0 0 0 2 2 0 2 0 0 0 2 0 0 2 0 0 0 0 0 2 0 2 0 0 0 0 0 0 2 0 0 0 0 0 0 2 2 2 0 0 0 0 2 0 2 0 0 0 0 0 0 0 0 0 0 0 2 2 0 2 0 0 2 2 2 2 0 2 0 0 2 0 0 2 0 0 2 2 2 0 0 2 0 0 0 0 0 2 
0 1 1 0 1 1 0 0 1 0 0 0 0 0 1 0 0 1 0 1 0 0 0 1 0 0 1 0 0 0 0 0 1 0 1 0 0 0 1 
0.116676 0.110043 0.110062 720.003174 735.253077 0.248172 0.000000 0
0 0 0 0 2 0 0 0 0 0 0 0 0 0 0 0 0 2 0 0 0 0 0 0 0 0 2 0 0 0 0 0 0 0 0 0 0 0 0 0 0 2 2 0 0 0 0 0 0 0 2 0 2 0 0 0 0 0 0 0 2 0 0 0 0 0 2 0 0 0 0 2 0 0 0 0 0 0 0 0 0 0 0 0 0 0 0 2 0 2 0 0 0 0 0 2 0 0 0 0 
0 0 1 0 0 1 0 0 1 0 0 1 0 1 1 0 0 1 0 0 1 0 1 1 0 0 1 0 0 1 0 0 0 0 1 1 0 1 1 
0.109248 0.104753 0.104767 721.497340 735.303608 0.093780 0.000000 0
0 0 0 0 0 0 0 0 0 0 0 2 0 0 2 0 0 0 0 0 0 0 0 0 0 0 0 0 0 0 0 0 0 0 0 0 0 0 0 0 0 0 0 0 0 0 0 0 2 0 0 0 0 2 2 0 0 0 0 0 0 0 0 0 0 0 0 0 0 0 0 0 0 0 0 0 0 0 0 0 0 0 0 0 2 0 0 0 0 0 0 0 0 0 0 0 0 0 0 0 
0 1 1 0 0 1 0 0 1 0 0 1 0 0 1 0 0 1 0 0 1 0 0 1 0 0 1 0 0 1 0 0 1 0 1 1 0 0 1 
0.094954 0.092888 0.092895 724.003423 737.755371 0.045919 0.000000 0
0 0 0 0 0 0 0 0 0 0 0 0 0 0 2 0 0 0 0 0 0 0 0 0 0 0 0 0 0 0 0 0 0 0 0 0 0 0 0 0 0 0 0 0 0 0 0 0 0 0 0 0 0 0 0 0 0 0 0 0 0 0 0 0 0 0 0 0 0 0 0 0 0 0 0 0 0 0 0 0 0 0 0 0 0 0 0 0 0 0 0 0 0 0 0 0 0 0 0 0 
0 0 1 0 0 1 0 0 1 0 0 1 0 0 1 0 0 1 0 0 1 0 1 1 0 0 1 0 0 1 0 1 1 0 0 1 0 1 1 
0.107782 0.103348 0.103405 732.514973 739.494562 0.254629 0.000000 0
0 0 0 0 2 0 2 0 0 0 2 0 0 0 0 0 0 0 0 0 2 2 0 0 2 2 0 0 0 2 0 0 2 2 0 0 2 0 0 0 0 0 0 2 2 0 0 0 0 0 0 0 0 0 0 0 0 0 0 0 0 0 0 0 2 0 0 0 0 2 2 0 0 0 2 0 0 0 0 0 0 2 0 0 0 0 0 0 0 0 2 0 0 0 0 0 0 0 0 2 
0 0 1 0 0 1 0 0 1 0 0 1 0 0 1 0 0 1 0 0 1 0 0 1 0 1 1 0 0 1 0 0 1 0 0 1 0 0 1 
0.113439 0.126212 0.126545 727.673547 737.335447 0.044649 0.000000 0
0 0 0 0 0 0 0 0 0 0 0 0 0 0 0 0 0 0 0 0 0 0 0 0 0 0 0 0 0 0 0 0 0 0 0 0 0 0 0 0 0 0 0 0 0 0 0 0 0 0 0 0 0 0 0 0 0 0 0 0 0 0 0 0 0 0 0 0 0 0 0 0 0 0 0 0 0 0 0 0 0 0 0 0 0 0 0 0 0 0 0 0 0 0 0 0 0 0 0 0 
0 0 1 0 0 1 0 0 1 0 0 1 0 1 1 0 0 1 0 1 1 0 0 1 0 0 1 0 0 1 0 0 1 0 0 1 0 1 1 
0.112262 0.139754 0.140271 725.454431 736.141592 0.098553 0.000000 0
0 0 0 0 0 0 0 0 0 0 0 0 0 0 0 0 0 0 0 0 0 0 0 0 0 0 0 0 0 0 0 0 0 0 0 0 0 0 2 0 0 0 0 0 0 0 0 0 0 0 0 0 0 0 0 0 0 0 0 0 0 0 0 0 0 0 0 0 0 0 0 0 0 0 0 0 0 0 0 0 0 0 0 0 0 0 0 0 0 0 0 0 0 0 0 0 0 2 0 0 
0 1 1 0 0 1 0 0 1 0 1 1 0 0 1 0 0 1 0 0 1 0 1 1 0 1 1 0 0 1 0 0 1 0 0 1 0 0 1 
0.107337 0.113061 0.113188 725.678436 736.581887 0.025874 0.000000 0
0 0 0 0 0 0 0 0 0 0 0 0 0 0 0 0 0 0 0 0 0 0 0 0 0 0 0 0 0 0 0 0 0 0 0 0 0 0 0 0 0 0 0 0 0 0 0 0 0 0 0 0 0 0 0 0 0 0 0 0 0 0 0 0 0 0 0 0 0 0 0 0 0 0 0 0 0 0 0 0 0 0 0 0 0 0 0 0 0 0 0 0 0 0 0 0 0 0 0 0 
0 0 1 0 1 1 0 1 1 0 0 1 0 0 1 0 0 1 0 1 1 0 1 1 0 0 1 0 1 1 0 1 1 0 0 1 0 0 1 
0.320947 0.242920 0.243447 711.635719 295.493065 0.629388 0.000000 0
0 0 2 0 0 0 2 0 0 0 0 2 0 2 0 0 0 0 2 0 0 0 2 2 0 0 2 2 0 2 0 0 0 0 0 0 0 2 0 0 0 2 2 0 0 0 0 0 0 0 0 0 0 0 0 0 0 0 0 0 0 0 0 0 2 0 0 0 2 2 0 0 0 0 0 0 2 0 0 0 0 0 0 0 2 0 2 0 0 2 0 2 0 2 0 0 0 2 0 2 
0 0 1 0 1 0 0 0 1 0 0 0 0 0 1 0 0 1 0 0 0 0 0 1 0 0 0 0 1 0 0 0 1 0 1 1 0 1 1 
0.188304 0.160711 0.160863 724.233491 618.729793 0.732131 0.000000 0
2 2 2 2 2 2 2 2 2 2 0 2 2 0 0 0 2 0 2 2 2 2 2 2 2 2 2 2 2 2 2 2 2 2 0 2 2 2 2 2 2 2 2 2 2 2 2 2 2 2 2 2 2 2 2 2 2 2 2 2 2 2 2 2 2 0 2 2 2 2 2 2 0 2 2 2 2 2 2 2 2 2 2 2 0 2 2 2 2 2 2 2 2 0 2 2 2 2 0 0 
0 0 1 0 0 1 0 0 1 0 1 1 0 0 1 0 0 1 0 0 1 0 0 1 0 0 1 0 0 1 0 0 1 0 0 1 0 0 1 
0.115924 0.208721 0.209259 729.565848 738.919719 0.079160 0.000000 0
0 0 0 0 0 0 0 0 0 0 0 0 0 0 0 0 0 0 0 0 0 0 0 0 0 0 0 0 0 0 0 0 0 0 0 0 0 0 0 0 0 0 0 0 0 0 0 0 0 0 0 0 0 2 0 0 0 0 0 0 0 0 0 0 0 0 0 0 0 0 0 0 0 0 0 0 0 0 0 0 0 0 0 0 0 0 0 0 0 0 0 0 0 0 0 0 0 0 0 0 
0 0 1 0 0 1 0 0 1 0 0 1 0 0 1 0 0 1 0 0 1 0 0 1 0 1 1 0 0 1 0 0 1 0 0 0 0 0 1 
0.117382 0.118986 0.119057 728.573022 739.146891 0.266582 0.000000 0
0 2 2 0 0 0 0 0 0 0 0 0 0 2 0 0 0 2 2 2 0 0 2 0 0 0 0 0 2 2 2 0 0 0 0 0 0 2 0 0 0 0 0 0 0 0 0 0 0 0 0 0 0 0 0 0 0 2 0 0 0 0 0 0 0 0 0 2 0 0 0 0 0 0 2 2 0 0 0 0 0 0 0 0 0 0 0 0 0 0 2 0 0 0 2 2 0 0 0 0 
0 1 1 0 1 1 0 0 1 0 1 1 0 0 1 0 0 1 0 0 1 0 0 1 0 0 1 0 0 1 0 0 1 0 0 1 0 0 1 
0.291439 0.200968 0.201086 713.055618 330.040874 0.649071 0.000000 0
0 0 2 0 0 2 0 2 2 0 0 0 2 2 2 2 0 0 2 2 0 2 0 0 0 0 2 0 2 2 0 2 0 0 2 0 0 0 2 0 2 0 2 0 2 0 2 2 2 2 2 0 2 0 2 2 2 0 0 0 0 0 0 0 0 0 0 0 2 0 2 2 2 0 0 2 2 0 0 0 0 0 2 0 0 0 0 0 2 0 0 0 0 0 0 0 0 0 0 0 
0 0 0 0 0 0 0 1 0 0 1 0 0 0 1 0 0 1 0 1 0 0 0 1 0 1 0 0 0 1 0 0 1 0 0 1 0 0 0 
0.106438 0.103706 0.103729 723.535305 736.274080 0.024366 0.000000 0
0 0 0 0 0 0 0 0 0 0 0 0 0 0 0 0 0 0 0 0 0 0 0 0 0 0 0 0 0 0 0 0 0 0 0 0 0 0 0 0 0 0 0 0 0 0 0 0 0 0 0 0 0 0 0 0 0 0 0 0 0 0 0 0 0 0 0 0 0 0 0 0 0 0 0 0 0 0 0 0 0 0 0 0 0 0 0 0 0 0 0 0 0 0 0 0 0 0 0 0 
0 0 1 0 1 1 0 0 1 0 0 1 0 0 1 0 1 1 0 0 1 0 0 1 0 1 1 0 0 1 0 0 1 0 0 1 0 0 1 
0.105635 0.103902 0.103919 721.504849 735.248747 0.024302 0.000000 0
0 0 0 0 0 0 0 0 0 0 0 0 0 0 0 0 0 0 0 0 0 0 0 0 0 0 0 0 0 0 0 0 0 0 0 0 0 0 0 0 0 0 0 0 0 0 0 0 0 0 0 0 0 0 0 0 0 0 0 0 0 0 0 0 0 0 0 0 0 0 0 0 0 0 0 0 0 0 0 0 0 0 0 0 0 0 0 0 0 0 0 0 0 0 0 0 0 0 0 0 
0 1 1 0 0 1 0 1 1 0 0 1 0 1 1 0 1 1 0 0 1 0 0 1 0 0 1 0 0 1 0 0 1 0 0 1 0 0 1 
0.118407 0.111337 0.111359 720.752313 734.766835 0.055087 0.000000 0
0 0 0 0 0 0 0 0 0 0 0 0 0 0 0 0 0 0 0 0 0 0 0 0 0 0 0 0 0 0 0 0 0 0 0 0 0 0 0 0 0 0 0 0 0 0 0 0 0 0 0 0 0 0 0 0 0 0 0 0 0 0 0 0 0 0 0 0 0 0 0 0 0 0 0 0 0 0 0 0 0 0 0 0 0 0 0 0 0 0 0 0 0 0 0 0 0 0 0 0 
0 0 1 0 1 1 0 0 1 0 0 1 0 1 1 0 0 1 0 0 1 0 0 1 0 0 1 0 1 1 0 0 1 0 0 1 0 0 1 
0.097755 0.095876 0.095891 724.679511 738.641923 0.048263 0.000000 0
0 0 0 0 0 0 0 0 0 0 0 0 0 0 0 0 0 0 0 0 0 0 0 0 0 0 0 0 0 0 0 0 0 0 0 0 0 0 0 0 0 0 0 0 0 0 0 0 0 0 0 0 0 0 0 0 0 0 0 0 0 0 0 0 0 0 0 0 0 0 0 0 0 0 0 0 0 0 0 0 0 0 0 0 0 0 0 0 0 0 0 0 0 0 0 0 0 0 0 0 
0 1 1 0 1 1 0 1 1 0 0 1 0 1 1 0 1 1 0 0 1 0 1 1 0 0 1 0 0 1 0 1 1 0 0 1 0 1 1 
0.101561 0.096715 0.096724 726.565644 738.907591 0.055918 0.000000 0
0 0 0 0 0 0 0 0 0 0 0 0 0 0 0 0 0 0 0 0 0 0 0 2 0 0 0 0 0 0 0 0 0 0 0 0 0 0 0 0 0 0 0 0 0 0 0 0 0 0 0 0 0 0 0 0 0 0 0 0 0 0 0 0 0 0 0 0 0 0 0 0 0 0 0 0 0 0 0 0 0 0 0 0 0 0 0 0 0 0 0 0 0 0 0 0 0 0 0 0 
0 0 1 0 1 1 0 0 1 0 0 1 0 0 1 0 0 1 0 0 1 0 0 1 0 0 1 0 0 1 0 0 1 0 0 1 0 0 1 
0.106065 0.099431 0.099441 727.737532 738.729119 0.101730 0.000000 0
0 0 0 0 0 0 0 0 2 0 0 0 0 0 0 0 0 0 0 0 0 0 0 0 0 0 2 0 0 0 0 0 0 0 0 0 0 0 0 0 0 0 0 0 0 0 0 0 0 0 0 0 0 0 0 0 0 0 0 0 0 0 0 0 0 0 0 0 0 0 0 0 0 0 0 0 0 0 0 0 0 0 0 0 0 0 0 0 0 0 0 0 0 0 0 0 0 0 0 0 
0 0 1 0 0 1 0 0 1 0 1 1 0 0 1 0 0 1 0 0 1 0 1 1 0 1 1 0 0 1 0 1 1 0 0 1 0 1 1 
0.108528 0.121267 0.121574 728.963577 738.296862 0.025927 0.000000 0
0 0 0 0 0 0 0 0 0 0 0 0 0 0 0 0 0 0 0 0 0 0 0 0 0 0 0 0 0 0 0 0 0 0 0 0 0 0 0 0 0 0 0 0 0 0 0 0 0 0 0 0 0 0 0 0 0 0 0 0 0 0 0 0 0 0 0 0 0 0 0 0 0 0 0 0 0 0 0 0 0 0 0 0 0 0 0 0 0 0 0 0 0 0 0 0 0 0 0 0 
0 0 1 0 1 1 0 0 1 0 0 1 0 1 1 0 0 1 0 1 1 0 0 1 0 0 1 0 0 1 0 0 1 0 0 1 0 1 1 
0.310907 0.397626 1.060815 711.514915 252.386419 0.521683 0.000000 0
0 0 0 0 0 0 0 0 0 0 0 0 0 0 0 0 1 0 0 0 0 0 0 0 0 0 0 0 0 0 2 0 0 0 0 0 0 2 0 0 0 0 0 0 0 2 0 0 0 0 0 0 0 0 0 0 0 0 0 0 0 0 0 0 0 0 0 0 0 0 0 0 0 0 0 0 0 0 0 0 0 0 0 0 0 0 0 0 0 0 0 0 0 0 0 0 0 0 2 0 
0 0 0 0 0 0 0 0 1 0 1 1 0 0 1 0 1 1 0 0 1 0 0 1 0 1 1 0 0 1 0 1 1 0 0 0 0 0 1 
0.105587 0.123186 0.123520 723.371860 731.656069 0.044184 0.000000 0
0 0 0 0 0 0 0 0 0 0 0 0 0 0 0 0 0 0 0 0 0 0 0 0 0 0 0 0 0 0 0 0 0 0 0 0 0 0 0 0 0 0 0 0 0 0 0 0 0 0 0 0 0 0 0 0 0 0 0 0 0 0 0 0 0 0 0 0 0 0 0 0 0 0 0 0 0 0 0 0 0 0 0 0 0 0 0 0 0 0 0 0 0 0 0 0 0 0 0 0 
0 1 1 0 0 0 0 0 1 0 1 1 0 0 1 0 1 1 0 0 1 0 1 1 0 0 1 0 0 1 0 0 1 0 0 1 0 1 1 
0.103667 0.121501 0.121571 721.411377 734.224147 0.058441 0.000000 0
0 0 0 0 0 2 0 0 0 0 0 0 0 0 0 0 0 0 0 0 0 0 0 0 0 0 0 0 0 0 0 0 0 0 0 0 0 0 0 0 0 0 0 0 0 0 0 0 0 0 0 0 0 0 0 0 0 0 0 0 0 0 0 0 0 0 0 0 0 0 0 0 0 0 0 0 0 0 0 0 0 0 0 0 0 0 0 0 0 0 0 0 0 0 0 0 0 0 0 0 
0 0 1 0 0 1 0 0 1 0 0 1 0 0 1 0 0 1 0 0 1 0 0 1 0 1 1 0 0 1 0 0 1 0 0 1 0 0 1 
0.123074 0.333519 0.334477 718.203810 731.199525 0.025394 0.000000 0
0 0 0 0 0 0 0 0 0 0 0 0 0 0 0 0 0 0 0 0 0 0 0 0 0 0 0 0 0 0 0 0 0 0 0 0 0 0 0 0 0 0 0 0 0 0 0 0 0 0 0 0 0 0 0 0 0 0 0 0 0 0 0 0 0 0 0 0 0 0 0 0 0 0 0 0 0 0 0 0 0 0 0 0 0 0 0 0 0 0 0 0 0 0 0 0 0 0 0 0 
0 1 1 0 0 1 0 0 1 0 0 1 0 1 1 0 1 1 0 0 1 0 0 1 0 0 1 0 1 1 0 0 1 0 0 1 0 0 1 
0.116223 0.140804 0.140908 724.048049 733.594504 0.025160 0.000000 0
0 0 0 0 0 0 0 0 0 0 0 0 0 0 0 0 0 0 0 0 0 0 0 0 0 0 0 0 0 0 0 0 0 0 0 0 0 0 0 0 0 0 0 0 0 0 0 0 0 0 0 0 0 0 0 0 0 0 0 0 0 0 0 0 0 0 0 0 0 0 0 0 0 0 0 0 0 0 0 0 0 0 0 0 0 0 0 0 0 0 0 0 0 0 0 0 0 0 0 0 
0 0 1 0 0 1 0 0 1 0 1 1 0 0 1 0 0 1 0 1 1 0 1 1 0 0 1 0 0 1 0 1 1 0 0 1 0 0 1 
0.097630 0.107426 0.107494 728.666368 738.086577 0.024916 0.000000 0
0 0 0 0 0 0 0 0 0 0 0 0 0 0 0 0 0 0 0 0 0 0 0 0 0 0 0 0 0 0 0 0 0 0 0 0 0 0 0 0 0 0 0 0 0 0 0 0 0 0 0 0 0 0 0 0 0 0 0 0 0 0 0 0 0 0 0 0 0 0 0 0 0 0 0 0 0 0 0 0 0 0 0 0 0 0 0 0 0 0 0 0 0 0 0 0 0 0 0 0 
0 0 1 0 1 1 0 0 1 0 0 1 0 0 1 0 0 1 0 1 1 0 0 1 0 0 1 0 0 1 0 0 1 0 1 1 0 0 1 
0.116155 0.108192 0.108215 728.627284 737.115757 0.261037 0.000000 0
0 0 2 0 0 0 0 0 0 0 2 0 0 0 0 0 0 0 0 0 0 0 2 0 0 0 2 0 2 0 0 0 0 2 0 2 0 0 0 2 0 0 0 0 0 0 2 0 2 0 0 0 0 2 0 0 0 0 2 0 0 0 0 2 0 0 0 0 0 0 0 0 0 0 0 0 0 0 2 0 0 2 2 0 0 0 0 0 0 0 0 0 0 0 0 0 0 0 0 0 
0 1 1 0 0 1 0 1 1 0 0 1 0 0 1 0 0 1 0 0 1 0 1 1 0 1 1 0 0 1 0 0 1 0 0 1 0 1 1 
0.223928 0.167973 0.168035 720.304086 590.573579 0.733224 0.000000 0
0 0 2 2 2 2 2 2 2 2 0 2 2 2 2 2 2 2 2 2 2 2 2 2 2 0 0 2 0 2 2 0 2 2 2 2 2 2 2 0 2 2 0 2 2 2 2 2 2 2 2 2 2 2 2 0 0 2 0 2 2 2 2 2 2 2 2 2 2 0 2 2 2 2 2 2 2 0 2 2 2 2 2 2 2 2 0 2 2 2 2 2 2 2 2 2 2 2 2 0 
0 0 1 0 0 1 0 0 1 0 0 1 0 0 1 0 0 1 0 0 1 0 0 0 0 1 1 0 1 0 0 1 1 0 1 1 0 0 0 
0.122451 0.114350 0.114374 724.317757 732.243361 0.048346 0.000000 0
0 0 0 0 0 0 0 0 0 0 0 0 0 0 0 0 0 0 0 0 0 0 0 0 0 0 0 0 0 0 0 0 0 0 0 0 0 0 0 0 0 0 0 0 0 0 0 0 0 0 0 0 0 0 0 0 0 0 0 0 0 0 0 0 0 0 0 0 0 0 0 0 0 0 0 0 0 0 0 0 0 0 0 0 0 0 0 0 0 0 0 0 0 0 0 0 0 0 0 0 
0 0 1 0 0 1 0 0 1 0 0 1 0 0 1 0 0 1 0 1 1 0 0 1 0 1 1 0 0 1 0 0 1 0 0 1 0 1 1 
0.105493 0.119419 0.119508 723.726537 735.555447 0.049146 0.000000 0
0 0 0 0 0 0 0 0 0 0 0 0 0 0 0 0 0 0 0 0 0 0 0 0 0 0 0 0 0 0 0 0 0 0 0 0 0 0 0 0 0 0 0 0 0 0 0 0 0 0 0 0 0 0 0 0 0 0 0 0 0 2 0 0 0 0 0 0 0 0 0 0 0 0 0 0 0 0 0 0 0 0 0 0 0 0 0 0 0 0 0 0 0 0 0 0 0 0 0 0 
0 1 1 0 0 1 0 0 1 0 0 1 0 0 1 0 0 1 0 0 1 0 0 1 0 0 1 0 0 1 0 0 1 0 0 1 0 0 1 
0.174830 0.142082 0.142172 718.807338 586.997252 0.726259 0.000000 0
2 2 0 2 0 0 2 2 0 0 2 2 2 2 2 2 2 0 2 0 2 2 0 0 0 2 2 2 2 2 0 2 2 0 2 2 0 0 2 2 2 2 2 2 2 0 2 2 2 2 2 2 2 0 2 2 2 2 2 0 2 2 0 2 2 2 2 2 2 2 2 2 2 0 2 2 2 2 0 0 2 2 2 0 2 0 2 2 2 0 2 0 2 2 2 2 2 0 2 2 
0 0 1 0 0 1 0 0 1 0 1 1 0 0 1 0 0 1 0 0 1 0 0 1 0 0 1 0 1 1 0 0 1 0 0 1 0 0 1 
0.104297 0.108923 0.109005 723.698410 736.871348 0.024528 0.000000 0
0 0 0 0 0 0 0 0 0 0 0 0 0 0 0 0 0 0 0 0 0 0 0 0 0 0 0 0 0 0 0 0 0 0 0 0 0 0 0 0 0 0 0 0 0 0 0 0 0 0 0 0 0 0 0 0 0 0 0 0 0 0 0 0 0 0 0 0 0 0 0 0 0 0 0 0 0 0 0 0 0 0 0 0 0 0 0 0 0 0 0 0 0 0 0 0 0 0 0 0 
0 0 1 0 0 1 0 1 1 0 1 1 0 0 1 0 0 1 0 0 1 0 0 1 0 0 1 0 1 1 0 0 1 0 1 1 0 0 1 
0.104970 0.100588 0.100608 726.239243 738.162262 0.053695 0.000000 0
0 0 0 0 0 0 0 0 0 0 0 0 0 0 0 0 0 0 0 0 0 0 0 0 0 0 0 0 0 0 0 0 0 0 0 0 0 0 0 0 0 0 0 0 0 0 0 0 0 0 0 0 0 0 0 0 0 0 0 0 0 0 0 0 0 0 0 0 0 0 0 0 0 0 0 0 0 0 0 0 0 0 0 0 0 0 0 0 0 0 0 0 0 0 0 0 0 0 0 0 
0 0 1 0 0 1 0 1 1 0 1 1 0 0 1 0 0 1 0 0 1 0 1 1 0 1 1 0 1 1 0 0 1 0 0 1 0 0 1 
0.183096 0.141033 0.141077 724.398517 625.027649 0.705657 0.000000 0
2 2 2 0 0 2 2 2 2 2 2 0 2 2 2 2 0 2 2 2 2 2 2 2 2 2 2 2 2 2 2 2 2 0 2 2 2 2 2 0 2 2 0 0 0 2 2 2 2 2 2 2 0 2 2 0 2 0 2 2 2 2 2 2 2 2 0 0 2 2 2 0 2 2 2 0 2 2 2 2 0 2 2 2 2 0 2 2 2 2 0 2 2 2 2 2 2 2 2 2 
0 0 1 0 0 1 0 0 1 0 0 1 0 0 0 0 1 1 0 0 1 0 1 1 0 0 1 0 0 1 0 0 1 0 1 1 0 0 1 
0.107703 0.104473 0.104526 729.333834 737.763053 0.025934 0.000000 0
0 0 0 0 0 0 0 0 0 0 0 0 0 0 0 0 0 0 0 0 0 0 0 0 0 0 0 0 0 0 0 0 0 0 0 0 0 0 0 0 0 0 0 0 0 0 0 0 0 0 0 0 0 0 0 0 0 0 0 0 0 0 0 0 0 0 0 0 0 0 0 0 0 0 0 0 0 0 0 0 0 0 0 0 0 0 0 0 0 0 0 0 0 0 0 0 0 0 0 0 
0 0 1 0 0 1 0 0 1 0 1 1 0 0 1 0 1 1 0 0 1 0 1 1 0 0 1 0 1 1 0 0 1 0 1 1 0 0 1 
0.124286 0.130700 0.130994 723.348612 734.220898 0.050250 0.000000 0
0 0 0 0 0 0 0 0 0 0 0 0 0 0 0 0 0 0 0 0 0 0 0 0 0 0 0 0 0 0 0 0 0 0 0 0 0 0 0 0 0 0 0 0 0 0 0 0 0 0 0 0 0 0 0 0 0 0 0 0 0 0 0 0 0 0 0 0 0 0 0 0 0 0 0 0 0 0 0 0 0 0 0 0 0 0 0 0 0 0 0 0 0 0 0 0 0 0 0 0 
0 0 1 0 0 1 0 1 1 0 0 1 0 0 1 0 0 1 0 1 1 0 0 1 0 0 1 0 0 1 0 0 1 0 1 1 0 0 1 
0.109386 0.108360 0.108419 721.624379 733.858032 0.062515 0.000000 0
0 0 0 0 0 0 0 0 0 0 0 0 0 0 0 0 0 0 0 0 0 0 0 0 0 0 0 0 0 0 0 0 0 0 0 0 0 0 0 0 0 0 0 0 0 0 0 0 0 0 0 0 0 0 0 0 0 0 0 0 0 0 0 0 0 0 0 0 0 0 0 0 0 0 0 0 0 0 0 0 0 0 0 0 0 0 0 0 0 0 0 0 0 0 0 0 0 0 0 0 
0 0 1 0 1 1 0 0 1 0 0 1 0 0 1 0 0 1 0 0 1 0 0 1 0 0 1 0 0 1 0 0 1 0 0 1 0 0 1 
0.263153 0.190947 0.191107 706.122618 321.709179 0.644216 0.000000 0
2 2 2 2 2 0 0 0 0 2 2 0 0 0 0 0 0 0 0 2 0 2 2 0 0 0 2 0 0 0 0 2 0 0 2 2 0 0 0 0 0 2 0 0 0 0 2 2 0 0 0 0 0 0 0 0 0 2 2 2 0 0 2 0 0 0 0 0 0 0 2 0 0 2 0 0 2 0 0 0 2 0 0 0 0 2 0 2 0 0 2 2 0 0 0 0 0 2 2 0 
0 0 1 0 0 1 0 1 0 0 1 1 0 0 1 0 0 0 0 0 0 0 0 1 0 0 0 0 0 1 0 0 1 0 1 1 0 0 0 
0.131040 0.192078 0.192770 714.565468 728.333015 0.053188 0.000000 0
0 0 0 0 0 0 0 0 0 0 0 0 0 0 0 0 0 0 0 0 0 0 0 0 0 0 0 0 0 0 0 0 0 0 0 0 0 0 0 0 0 0 0 0 0 0 0 0 0 0 0 0 0 0 0 0 0 0 0 0 0 0 2 0 0 0 0 0 0 0 0 0 0 0 0 0 0 0 0 0 0 0 0 0 0 0 0 0 0 0 0 0 0 0 0 0 0 0 0 0 
0 0 1 0 0 1 0 0 1 0 0 1 0 0 1 0 0 1 0 1 1 0 0 1 0 0 1 0 0 1 0 0 1 0 0 1 0 0 1 
0.104592 0.438649 0.439986 719.501921 733.484072 0.046125 0.000000 0
0 0 0 0 0 0 0 0 0 0 0 0 0 0 0 0 0 0 0 0 0 0 0 0 0 0 0 0 0 0 0 0 0 0 0 0 0 0 0 0 0 0 0 0 0 0 0 0 0 0 0 0 0 0 0 0 0 0 0 0 0 0 0 0 0 0 0 0 0 0 0 0 0 0 0 0 0 0 0 0 0 0 0 0 0 0 0 0 0 0 0 0 0 0 0 0 0 0 0 0 
0 1 1 0 0 1 0 0 1 0 0 1 0 1 1 0 0 1 0 1 1 0 0 1 0 0 1 0 0 1 0 0 1 0 0 1 0 0 1 
0.092966 0.126860 0.127171 726.389081 737.268999 0.052538 0.000000 0
0 0 0 0 0 0 0 0 0 0 0 0 0 0 0 0 0 0 0 0 0 0 0 0 0 0 0 0 0 0 0 0 0 0 0 0 0 0 0 0 0 0 0 0 0 0 0 0 0 0 0 0 0 0 0 0 0 0 0 0 0 0 0 0 0 0 0 0 0 0 0 0 0 0 0 0 0 0 0 0 0 0 0 0 0 0 0 0 0 0 0 2 0 0 0 0 0 0 0 0 
0 1 1 0 0 1 0 1 1 0 0 1 0 0 1 0 0 1 0 0 1 0 0 1 0 0 1 0 0 1 0 0 1 0 0 1 0 1 1 
0.097253 0.096675 0.096690 727.935403 736.844633 0.061728 0.000000 0
0 0 0 0 0 0 0 0 0 0 0 0 0 0 0 0 0 0 0 0 0 0 0 0 0 0 0 0 0 0 0 0 0 0 0 0 0 0 0 0 0 0 0 0 0 0 0 0 0 0 0 0 0 0 0 0 0 0 0 0 0 0 0 0 0 0 0 0 0 0 0 0 0 0 0 0 0 0 0 0 0 0 0 0 0 0 0 0 0 0 0 0 0 0 0 0 0 0 0 0 
0 0 1 0 0 1 0 0 1 0 0 1 0 0 1 0 0 1 0 0 1 0 0 1 0 0 1 0 0 1 0 0 1 0 1 1 0 0 1 
0.133812 0.120250 0.120272 724.639404 731.540743 0.062397 0.000000 0
0 0 0 0 0 0 0 0 0 0 0 0 0 0 0 0 0 0 0 0 0 0 0 0 0 0 0 0 0 0 0 0 0 0 0 0 0 0 0 0 0 0 0 0 0 0 0 0 0 0 0 0 0 0 0 0 0 0 0 0 0 0 0 0 0 0 0 0 0 0 0 0 0 0 0 0 0 0 0 0 0 0 0 0 0 0 0 0 0 0 0 0 0 0 0 0 0 0 0 0 
0 0 1 0 1 1 0 0 1 0 0 1 0 0 1 0 0 1 0 0 1 0 1 1 0 0 1 0 1 1 0 1 0 0 0 1 0 0 1 
0.190061 0.162209 0.162333 719.192784 540.191244 0.772022 0.000000 0
0 2 2 0 2 0 2 2 2 0 2 0 2 2 0 0 2 2 2 2 2 0 0 0 0 0 2 0 0 2 2 0 2 2 0 0 2 0 2 2 2 0 0 2 2 2 2 0 2 2 2 0 2 2 0 0 2 0 2 2 2 2 2 0 2 2 2 0 0 2 2 0 0 2 0 2 2 2 2 0 2 2 2 2 2 2 2 0 2 2 2 2 2 2 2 2 2 0 2 2 
0 0 1 0 0 1 0 0 1 0 1 1 0 0 0 0 1 1 0 0 1 0 1 1 0 1 1 0 0 1 0 1 1 0 0 1 0 0 1 
0.107808 0.313051 0.314231 722.349700 735.131770 0.055142 0.000000 0
0 0 0 0 0 0 0 0 0 0 0 0 0 0 0 0 0 0 0 0 0 0 0 0 0 0 0 0 0 0 0 0 0 0 0 0 0 0 0 0 0 0 0 0 0 0 0 0 0 0 0 0 0 0 0 0 0 0 0 0 0 0 0 0 0 0 0 0 0 0 0 0 0 0 0 0 0 0 0 0 0 0 0 0 0 0 0 0 0 0 0 0 0 0 0 0 0 0 0 0 
0 0 1 0 0 1 0 0 1 0 0 1 0 0 1 0 1 1 0 0 1 0 0 1 0 1 1 0 0 1 0 1 1 0 1 1 0 1 1 
0.111372 0.132202 0.132360 720.906426 735.675900 0.024774 0.000000 0
0 0 0 0 0 0 0 0 0 0 0 0 0 0 0 0 0 0 0 0 0 0 0 0 0 0 0 0 0 0 0 0 0 0 0 0 0 0 0 0 0 0 0 0 0 0 0 0 0 0 0 0 0 0 0 0 0 0 0 0 0 0 0 0 0 0 0 0 0 0 0 0 0 0 0 0 0 0 0 0 0 0 0 0 0 0 0 0 0 0 0 0 0 0 0 0 0 0 0 0 
0 0 1 0 1 1 0 0 1 0 0 1 0 1 1 0 0 1 0 0 1 0 0 1 0 0 1 0 0 1 0 0 1 0 1 1 0 1 1 
0.105920 0.125531 0.125991 721.171078 736.615975 0.040408 0.000000 0
0 0 0 0 0 0 0 0 0 0 0 0 0 0 0 0 0 0 0 0 0 0 0 0 0 0 0 0 0 0 0 0 0 0 0 0 0 0 0 0 0 0 0 0 0 0 0 0 0 0 0 0 0 0 0 0 0 0 0 0 0 0 0 0 0 0 0 0 0 0 0 0 0 0 0 0 0 0 0 0 0 0 0 0 0 0 0 0 0 0 0 0 0 0 0 0 0 0 0 0 
0 0 1 0 0 1 0 1 1 0 1 1 0 0 1 0 0 1 0 0 1 0 0 1 0 0 1 0 0 1 0 1 1 0 1 1 0 0 1 
0.094298 0.097001 0.097066 725.178771 738.310915 0.054515 0.000000 0
0 0 0 0 0 0 0 0 0 0 0 0 0 0 0 0 0 0 0 0 0 0 0 0 0 2 0 0 0 0 0 0 0 0 0 0 0 0 0 0 0 0 0 0 0 0 0 0 0 0 0 0 0 0 0 0 0 0 0 0 0 0 0 0 0 0 0 0 0 0 0 0 0 0 0 0 0 0 0 0 0 0 0 0 0 0 0 0 0 0 0 0 0 0 0 0 0 0 0 0 
0 1 1 0 0 1 0 0 1 0 0 1 0 0 1 0 0 1 0 0 1 0 0 1 0 0 1 0 0 1 0 1 1 0 0 1 0 1 1 
0.115823 0.109754 0.109803 725.861141 736.675399 0.042568 0.000000 0
0 0 0 0 0 0 0 0 0 0 0 0 0 0 0 0 0 0 0 0 0 0 0 0 0 0 0 0 0 0 0 0 0 0 0 0 0 0 0 0 0 0 0 0 0 0 0 0 0 0 0 0 0 0 0 0 0 0 0 0 0 0 0 0 0 0 0 0 0 0 0 0 0 0 0 0 0 0 0 0 0 0 0 0 0 0 0 0 0 0 0 0 0 0 0 0 0 0 0 0 
0 0 1 0 0 1 0 0 1 0 0 1 0 0 1 0 1 1 0 1 1 0 0 1 0 1 1 0 0 1 0 0 1 0 1 1 0 0 1 
0.114700 0.107711 0.107728 725.826916 733.754826 0.048025 0.000000 0
0 0 0 0 0 0 0 0 0 0 0 0 0 0 0 0 0 0 0 0 0 0 0 0 0 0 0 0 0 0 0 0 0 0 0 0 0 0 0 0 0 0 0 0 0 0 0 0 0 0 0 0 0 0 0 0 0 0 0 0 0 0 0 0 0 0 0 0 0 0 0 0 0 0 0 0 0 0 0 0 0 0 0 0 0 0 0 0 0 0 0 0 0 0 0 0 0 0 0 0 
0 0 1 0 0 1 0 1 1 0 0 1 0 0 1 0 0 1 0 0 1 0 0 1 0 1 1 0 0 1 0 1 1 0 1 1 0 1 1 
0.236329 0.174221 0.174306 713.513090 484.630697 0.791019 0.000000 0
2 2 2 0 2 2 2 2 0 2 0 2 2 2 0 0 2 2 2 0 0 0 2 0 2 0 2 2 0 0 0 2 0 2 0 2 2 2 0 2 2 2 0 2 2 2 0 0 2 0 2 2 2 2 2 2 0 0 2 2 2 2 0 2 2 2 2 0 0 2 2 2 0 2 2 0 0 0 2 0 2 0 0 2 0 2 2 2 0 2 2 2 0 0 2 0 2 0 2 2 
0 0 1 0 0 1 0 0 1 0 0 0 0 1 1 0 0 0 0 0 1 0 0 0 0 0 1 0 0 1 0 0 1 0 0 1 0 0 1 
0.127119 0.119102 0.119125 717.235469 729.244098 0.056868 0.000000 0
0 0 0 0 0 0 0 0 0 0 0 0 0 0 0 0 0 0 0 0 0 0 0 0 0 0 0 0 0 0 0 0 0 0 0 0 0 0 0 0 0 0 0 0 0 0 0 0 0 0 0 0 0 0 0 0 0 0 0 0 0 0 0 0 0 0 0 0 0 0 0 0 0 0 0 0 0 0 0 0 0 0 0 0 0 0 0 0 0 0 2 0 0 0 0 0 0 0 0 0 
0 0 1 0 0 1 0 0 1 0 1 1 0 0 1 0 0 1 0 0 1 0 0 1 0 1 1 0 0 1 0 0 1 0 1 1 0 0 1 
0.144757 0.145210 0.145296 712.928835 726.191073 0.049108 0.000000 0
0 0 0 0 0 0 0 0 0 0 0 0 0 0 0 0 0 0 0 0 0 0 0 0 0 0 0 0 0 0 0 0 0 0 0 0 0 0 0 0 0 0 0 0 0 0 0 0 0 0 0 0 0 0 0 0 0 0 0 0 0 0 0 0 0 0 0 0 0 0 0 0 0 0 0 0 0 0 0 0 0 0 0 0 0 0 0 0 0 0 0 0 0 0 0 0 0 0 0 0 
0 0 1 0 1 1 0 0 1 0 0 1 0 1 1 0 1 1 0 0 1 0 0 1 0 0 1 0 0 1 0 1 1 0 0 1 0 0 1 
0.249805 0.525209 0.526590 706.564624 534.467897 0.845095 0.000000 0
2 2 2 0 2 2 2 2 2 2 2 2 2 0 2 2 2 0 2 2 2 0 2 2 2 0 2 2 0 0 0 2 2 2 0 2 2 2 0 2 2 2 2 0 0 2 2 2 0 2 2 0 2 2 2 2 2 2 2 2 2 0 0 2 2 0 2 2 2 2 2 2 0 2 2 2 2 2 2 2 2 0 2 2 2 2 0 2 0 0 2 2 2 2 0 2 0 2 2 2 
0 0 1 0 1 1 0 1 1 0 0 1 0 0 1 0 0 1 0 1 1 0 1 1 0 0 1 0 1 1 0 0 1 0 0 1 0 0 1 
0.367130 7.751022 30.802270 700.788661 204.343751 0.421937 0.000000 1
1 0 0 0 0 0 0 1 0 0 1 1 0 0 0 1 0 1 1 0 1 0 1 0 0 0 1 1 0 1 0 1 0 0 1 1 1 0 1 0 0 1 1 0 1 0 1 1 0 0 1 1 0 0 1 1 0 0 0 1 0 0 1 0 0 1 1 1 0 0 0 1 0 1 0 1 1 1 0 1 1 1 0 1 1 0 1 1 1 0 0 1 1 1 1 1 0 0 0 1 
0 1 0 0 0 0 0 0 0 0 0 0 0 1 0 0 1 1 0 1 1 0 0 1 0 0 0 0 0 0 0 0 1 0 0 0 0 1 1 
0.106042 0.459043 0.462248 721.108103 732.318564 0.053891 0.000000 0
0 0 0 0 0 0 0 0 0 0 0 0 0 0 0 0 0 0 0 0 0 0 0 0 0 0 0 2 0 0 0 0 0 0 0 0 0 0 0 0 0 0 0 0 0 0 0 0 0 0 0 0 0 0 0 0 0 0 0 0 0 0 0 0 0 0 0 0 0 0 0 0 0 0 0 0 0 0 0 0 0 0 0 0 0 0 0 0 0 0 0 0 0 0 0 0 0 0 0 0 
0 0 1 0 0 1 0 0 1 0 0 1 0 1 1 0 1 1 0 0 1 0 0 1 0 0 1 0 0 1 0 0 1 0 0 1 0 0 1 
0.093607 0.113042 0.113282 725.179725 735.473608 0.052704 0.000000 0
0 0 0 0 0 0 0 0 0 0 0 0 0 0 0 0 0 0 0 0 0 0 0 0 0 0 0 0 0 0 0 0 0 0 0 0 0 0 0 0 0 0 0 0 0 0 0 0 0 0 0 0 0 0 0 0 0 0 0 0 0 0 0 0 0 0 0 0 0 0 0 0 0 0 0 0 0 0 0 0 0 0 0 0 0 0 0 0 0 0 0 0 0 0 0 0 0 0 0 0 
0 0 1 0 1 1 0 0 1 0 0 1 0 0 1 0 0 1 0 0 1 0 0 1 0 0 1 0 1 1 0 0 1 0 0 1 0 0 1 
0.106156 0.103870 0.103885 723.531961 732.837399 0.054858 0.000000 0
0 0 0 0 0 0 0 0 0 0 0 0 0 0 0 0 0 0 0 0 0 0 0 0 0 0 0 0 0 0 0 0 0 0 0 0 0 0 0 0 0 0 0 0 0 0 0 0 0 0 0 0 0 0 0 0 0 0 0 0 0 0 0 0 0 0 0 0 0 0 0 0 0 0 0 0 0 0 0 0 0 0 0 0 0 0 0 0 0 0 0 0 0 0 0 0 0 0 0 0 
0 0 1 0 0 1 0 0 1 0 1 1 0 0 1 0 0 1 0 0 1 0 0 1 0 1 1 0 0 1 0 0 1 0 0 1 0 0 1 
0.101246 0.099576 0.099593 725.436140 735.240534 0.058525 0.000000 0
0 0 0 0 0 0 0 0 0 0 0 0 0 0 0 0 0 0 0 0 0 0 0 0 0 0 0 0 0 0 0 0 0 0 0 0 0 0 0 0 0 0 0 0 0 0 0 0 0 0 0 0 0 0 0 0 0 0 0 0 0 0 0 0 0 0 0 0 0 0 0 0 0 0 0 0 0 0 0 0 0 0 0 0 0 0 0 0 0 0 0 0 0 0 0 0 0 0 0 0 
0 0 1 0 1 1 0 0 1 0 0 1 0 1 1 0 1 1 0 0 1 0 0 1 0 0 1 0 0 1 0 0 1 0 1 1 0 0 1 
0.092027 0.109736 0.109820 726.530946 738.984068 0.043652 0.000000 0
0 0 0 0 0 0 0 0 0 0 0 0 0 0 0 0 0 0 0 0 0 0 0 0 0 0 0 0 0 0 0 0 0 0 0 0 0 0 0 0 0 0 0 0 0 0 0 0 0 0 0 0 0 0 0 0 0 0 0 0 0 0 0 0 0 0 0 0 0 0 0 0 0 0 0 0 0 0 0 0 0 0 0 0 0 0 0 0 0 0 0 0 0 0 0 0 0 0 0 0 
0 0 1 0 1 1 0 0 1 0 1 1 0 0 1 0 1 1 0 0 1 0 0 1 0 1 1 0 0 1 0 0 1 0 1 1 0 1 1 
0.102550 0.103252 0.103313 725.131808 737.073040 0.100504 0.000000 0
0 0 0 0 0 0 0 0 0 0 0 0 0 0 0 0 0 0 0 0 0 0 0 0 0 0 0 0 0 0 0 0 0 0 0 0 0 0 0 0 0 0 0 0 0 0 0 0 0 0 0 0 0 0 0 0 0 0 0 0 0 0 0 0 0 0 0 0 0 0 0 0 0 0 0 0 0 0 0 0 0 0 0 0 0 0 0 0 0 0 2 0 0 0 0 0 0 0 0 0 
0 0 1 0 1 1 0 0 1 0 0 1 0 1 1 0 0 1 0 0 1 0 0 1 0 0 1 0 0 1 0 1 1 0 0 1 0 0 1 
0.092635 0.095984 0.096054 726.044776 740.142756 0.024475 0.000000 0
0 0 0 0 0 0 0 0 0 0 0 0 0 0 0 0 0 0 0 0 0 0 0 0 0 0 0 0 0 0 0 0 0 0 0 0 0 0 0 0 0 0 0 0 0 0 0 0 0 0 0 0 0 0 0 0 0 0 0 0 0 0 0 0 0 0 0 0 0 0 0 0 0 0 0 0 0 0 0 0 0 0 0 0 0 0 0 0 0 0 0 0 0 0 0 0 0 0 0 0 
0 0 1 0 0 1 0 0 1 0 0 1 0 1 1 0 0 1 0 0 1 0 1 1 0 1 1 0 0 1 0 0 1 0 0 1 0 0 1 
0.090893 0.093519 0.093566 726.916493 739.699675 0.058234 0.000000 0
0 0 0 0 0 0 0 0 0 0 0 0 0 0 0 0 0 0 0 0 0 0 0 0 0 0 0 0 0 0 0 0 0 0 0 0 0 0 0 0 0 0 0 0 0 0 0 0 0 0 0 0 0 0 0 0 0 0 0 0 0 0 0 0 0 0 0 0 0 0 0 0 0 0 0 0 0 0 0 0 0 0 0 0 0 0 0 0 0 0 0 0 0 0 0 0 0 0 0 0 
0 0 1 0 0 1 0 0 1 0 0 1 0 0 1 0 0 1 0 0 1 0 0 1 0 0 1 0 0 1 0 0 1 0 0 1 0 0 1 
0.100595 0.122794 0.123129 725.103427 737.601214 0.055282 0.000000 0
0 0 0 0 0 0 0 0 0 0 0 0 0 0 0 0 0 0 0 0 0 0 0 0 0 0 0 0 0 0 0 0 0 0 0 0 0 0 0 0 0 0 0 0 0 0 0 0 0 0 0 0 0 0 0 0 0 0 0 0 0 0 0 0 0 0 0 0 0 0 0 0 0 0 0 0 0 0 0 0 0 0 0 0 0 0 0 0 0 0 0 0 0 0 0 0 0 0 0 0 
0 0 1 0 0 1 0 0 1 0 1 1 0 0 1 0 0 1 0 1 1 0 0 1 0 0 1 0 0 1 0 1 1 0 0 1 0 1 1 
0.129965 0.119546 0.119564 720.994056 729.711472 0.055539 0.000000 0
0 0 0 0 0 0 0 0 0 0 0 0 0 0 0 0 0 0 0 0 0 0 0 0 0 0 0 0 0 0 0 0 0 0 0 0 0 0 0 0 0 0 0 0 0 0 0 0 0 0 0 0 0 0 0 0 0 0 0 0 0 0 0 0 0 0 0 0 0 0 0 0 0 0 0 0 0 0 0 0 0 0 0 0 0 0 0 0 0 0 0 0 0 0 0 0 0 0 0 0 
0 0 1 0 0 1 0 1 1 0 1 1 0 0 1 0 1 1 0 0 1 0 0 1 0 0 1 0 0 1 0 0 1 0 0 1 0 0 1 
0.306742 0.215037 0.215147 705.007487 380.723678 0.719705 0.000000 0
0 2 0 0 2 0 0 0 0 2 0 0 2 0 0 0 0 0 2 0 2 0 0 0 0 0 2 2 0 0 0 0 0 2 0 0 2 2 0 2 0 0 2 0 0 2 2 2 0 0 2 0 0 2 2 2 0 2 0 2 0 0 2 0 2 2 0 0 2 0 0 0 2 0 0 2 0 0 2 2 0 0 0 2 2 2 2 0 0 0 2 0 0 0 2 0 0 0 0 0 
0 0 1 0 0 1 0 1 1 0 0 1 0 0 0 0 0 1 0 0 1 0 0 1 0 0 1 0 0 1 0 0 0 0 0 0 0 0 0 
0.304526 0.213585 0.213697 700.729040 346.663330 0.651234 0.000000 0
2 0 2 2 0 0 2 2 0 2 0 0 2 0 0 0 2 2 0 0 0 2 2 0 0 0 2 0 0 0 2 0 0 0 0 2 0 0 2 0 0 2 0 0 0 0 0 0 0 0 0 0 0 0 0 0 0 0 2 0 0 0 0 0 0 0 2 2 0 0 2 2 0 2 0 0 0 0 2 0 0 2 2 0 0 0 0 0 2 0 2 0 0 0 0 0 0 0 0 0 
0 1 1 0 1 0 0 1 1 0 0 0 0 0 1 0 0 0 0 0 1 0 0 1 0 0 1 0 0 1 0 1 1 0 1 1 0 0 1 
0.300662 0.213556 0.213669 699.012293 369.820544 0.732081 0.000000 0
2 0 0 0 0 2 0 0 2 0 0 0 2 2 2 2 0 2 0 0 0 0 0 0 0 2 2 2 2 0 2 0 0 2 2 2 0 2 0 2 2 0 0 2 0 2 0 2 2 0 0 2 0 0 0 0 2 0 0 2 2 2 2 2 0 0 2 0 0 2 2 2 0 2 0 0 2 2 2 0 2 0 0 0 0 0 0 0 0 0 0 0 0 2 0 2 0 2 0 2 
0 1 1 0 1 0 0 1 1 0 0 1 0 0 1 0 0 1 0 0 0 0 0 1 0 0 1 0 0 0 0 1 0 0 1 1 0 0 0 
0.254034 0.219722 0.219920 703.935287 578.938334 0.755913 0.000000 0
2 2 0 2 2 2 0 0 2 2 2 0 2 0 2 2 2 0 2 2 0 2 2 2 2 0 2 2 2 2 2 0 2 2 2 2 0 2 2 2 0 2 2 2 2 2 2 2 2 2 2 2 2 0 2 2 0 0 0 2 2 0 2 0 0 2 2 2 2 2 2 2 2 0 2 2 2 2 2 2 2 2 2 0 0 2 2 2 2 2 2 2 2 2 2 2 2 2 2 2 
0 0 1 0 0 1 0 1 1 0 0 1 0 1 1 0 0 1 0 0 0 0 1 1 0 1 1 0 0 1 0 0 1 0 1 1 0 0 0 
0.133243 0.453705 0.454994 713.233944 727.961383 0.248375 0.000000 0
2 0 0 0 0 0 0 2 0 0 2 0 0 0 0 0 0 0 0 0 2 2 0 2 2 0 0 0 0 0 0 2 0 0 0 0 0 2 0 0 0 0 2 0 0 0 0 2 2 2 0 0 0 0 0 2 0 0 0 0 0 0 0 0 0 2 0 0 0 0 0 0 0 0 0 0 0 0 0 0 0 0 0 2 0 2 0 2 2 0 0 0 0 0 0 0 0 0 0 0 
0 1 1 0 0 1 0 0 1 0 1 1 0 0 1 0 0 1 0 0 1 0 0 1 0 1 1 0 0 1 0 0 1 0 0 1 0 1 1 
0.112152 0.139304 0.139624 719.170398 731.415697 0.050042 0.000000 0
0 0 0 0 0 0 0 0 0 0 0 0 0 0 0 0 0 0 0 0 0 0 0 0 0 0 0 0 0 0 0 0 0 0 0 0 0 0 0 0 0 0 0 0 0 0 0 0 0 0 0 0 0 0 0 0 0 0 0 0 0 0 0 0 0 0 0 0 0 0 0 0 0 0 0 0 0 2 0 0 0 0 0 0 0 0 0 0 0 0 0 0 0 0 0 0 0 0 0 0 
0 0 1 0 0 1 0 0 1 0 0 1 0 1 1 0 0 1 0 1 1 0 0 1 0 0 1 0 1 1 0 1 1 0 0 1 0 1 1 
0.108645 0.106634 0.106654 720.433818 731.558643 0.056189 0.000000 0
0 0 0 0 0 0 0 0 0 0 0 0 0 0 0 0 0 0 0 0 0 0 0 0 0 0 0 0 0 0 0 0 0 0 0 0 0 0 0 0 0 0 0 0 0 0 0 0 0 0 0 0 0 0 0 0 0 0 0 0 0 0 0 0 0 0 0 0 0 0 0 0 0 0 0 0 0 0 0 0 0 0 0 0 0 0 0 0 0 0 0 0 0 0 0 0 0 0 0 0 
0 1 1 0 0 1 0 0 1 0 0 1 0 0 1 0 0 1 0 1 1 0 0 1 0 1 1 0 0 1 0 1 1 0 0 1 0 0 1 
0.281228 0.193156 0.193259 709.365867 332.111700 0.689187 0.000000 0
0 2 0 2 2 0 2 2 0 2 0 0 2 2 2 0 0 2 0 0 0 0 0 2 0 0 0 0 0 0 0 0 2 0 2 0 0 0 2 0 0 0 2 0 0 0 2 2 0 0 0 2 2 0 2 0 0 2 2 0 0 0 0 0 0 0 2 2 0 0 0 0 0 0 0 0 0 0 0 0 0 0 0 2 2 0 0 0 0 2 2 0 2 0 0 0 0 0 2 2 
0 0 1 0 1 1 0 0 0 0 0 1 0 0 1 0 0 1 0 0 1 0 0 1 0 0 1 0 0 0 0 0 0 0 0 1 0 0 1 
0.103904 0.100901 0.100913 724.190678 735.153428 0.050909 0.000000 0
0 0 0 0 0 0 0 0 0 0 0 0 0 0 0 0 0 0 0 0 0 0 0 0 0 0 0 0 0 0 0 0 0 0 0 0 0 0 0 0 0 0 0 0 0 0 0 0 0 0 0 0 0 0 0 0 0 0 0 0 0 0 0 0 0 0 0 0 0 0 0 0 0 0 0 0 0 0 0 0 0 0 0 0 0 0 0 0 0 0 0 0 0 0 0 0 0 0 0 0 
0 0 1 0 0 1 0 0 1 0 0 1 0 0 1 0 0 1 0 0 1 0 0 1 0 1 1 0 0 1 0 0 1 0 0 1 0 0 1 
0.094113 0.092768 0.092780 728.895049 740.553252 0.056411 0.000000 0
0 0 0 0 0 0 0 0 0 0 0 0 0 0 0 0 0 0 0 0 0 0 0 0 0 0 0 0 0 0 0 0 0 0 0 0 0 0 0 0 0 0 0 0 0 0 0 0 0 0 0 0 0 0 0 0 0 0 0 0 0 0 0 0 0 0 0 2 0 0 0 0 0 0 0 0 0 0 0 0 0 0 0 0 0 0 0 0 0 0 0 0 0 0 0 0 0 0 0 0 
0 1 1 0 0 1 0 0 1 0 1 1 0 0 1 0 0 1 0 1 1 0 0 1 0 1 1 0 0 1 0 0 1 0 0 1 0 1 1 
0.105847 0.100262 0.100286 729.995982 741.397859 0.264209 0.000000 0
0 0 2 0 2 2 0 2 0 2 2 0 0 0 2 0 2 0 0 2 0 0 0 2 2 0 0 0 0 0 0 2 0 2 2 0 0 2 2 0 0 0 0 0 0 2 0 2 0 0 0 0 0 0 2 0 0 0 0 0 0 2 0 2 2 2 0 0 0 0 0 0 0 0 0 2 2 2 0 0 0 0 0 2 0 0 0 0 0 0 0 0 0 2 0 0 0 2 0 0 
0 0 1 0 1 1 0 0 1 0 0 1 0 1 1 0 1 1 0 0 1 0 1 1 0 0 1 0 1 1 0 1 1 0 1 1 0 1 1 
0.096783 0.105379 0.105450 729.650851 742.018098 0.055479 0.000000 0
0 0 0 0 0 0 0 0 0 0 0 0 0 0 0 0 0 0 0 0 0 0 0 0 0 0 0 0 0 0 0 0 0 0 0 0 0 0 0 0 0 0 0 0 0 0 0 0 0 0 0 0 0 0 0 0 0 0 0 0 0 0 0 0 0 0 0 0 0 0 0 0 0 0 0 0 0 0 0 0 0 0 0 0 0 0 0 0 0 0 0 0 0 0 0 0 0 0 0 0 
0 0 1 0 0 1 0 1 1 0 0 1 0 0 1 0 0 1 0 0 1 0 0 1 0 0 1 0 0 1 0 0 1 0 0 1 0 0 1 
0.100235 0.097808 0.097829 729.244639 739.959615 0.049646 0.000000 0
0 0 0 0 0 0 0 0 0 0 0 0 0 0 0 0 0 0 0 0 0 0 0 0 0 0 0 0 0 0 0 0 0 0 0 0 0 0 0 0 0 0 0 0 0 0 0 0 0 0 0 0 0 0 0 0 0 0 0 0 0 0 0 0 0 0 0 0 0 0 0 0 0 0 0 0 0 0 0 0 0 0 0 0 0 0 0 0 0 0 0 0 0 0 0 0 0 0 0 0 
0 0 1 0 0 1 0 0 1 0 0 1 0 0 1 0 0 1 0 1 1 0 1 1 0 0 1 0 0 1 0 0 1 0 0 1 0 0 1 
0.105872 0.103282 0.103325 728.587942 738.151279 0.053577 0.000000 0
0 0 0 0 0 0 0 0 0 0 0 0 0 0 0 0 0 0 0 0 0 0 0 0 0 0 0 0 0 0 0 0 0 0 0 0 0 0 0 0 0 0 0 0 0 0 0 0 0 0 0 0 0 0 0 0 0 0 0 0 0 0 0 0 0 0 0 0 0 0 0 0 0 0 0 0 0 0 0 0 0 0 0 0 0 0 0 0 0 0 0 0 0 0 0 0 0 0 0 0 
0 1 1 0 1 1 0 0 1 0 0 1 0 0 1 0 0 1 0 0 1 0 1 1 0 1 1 0 0 1 0 1 1 0 1 1 0 0 1 
0.232079 0.169421 0.169488 715.261291 472.860111 0.782382 0.000000 0
0 2 0 0 0 2 2 2 0 0 0 2 2 0 0 0 0 0 2 0 2 2 2 2 2 0 0 2 2 2 2 2 0 0 2 0 2 0 2 0 0 2 2 0 0 2 2 0 2 0 2 2 2 2 2 0 0 0 2 0 0 2 0 2 0 0 0 2 0 0 0 2 0 0 2 0 2 0 2 2 0 2 0 2 0 2 0 0 2 0 0 2 2 0 2 2 0 0 0 2 
0 0 1 0 1 1 0 0 1 0 0 1 0 1 0 0 0 1 0 0 1 0 1 1 0 0 1 0 0 1 0 0 1 0 0 1 0 0 1 
0.124256 0.115768 0.115785 719.373129 727.582053 0.053332 0.000000 0
0 0 0 0 0 0 0 0 0 0 0 0 0 0 0 0 0 0 0 0 0 0 0 0 0 0 0 0 0 0 0 0 0 0 0 0 0 0 0 0 0 0 0 0 0 0 0 0 0 0 0 0 0 0 0 0 0 0 0 0 0 0 0 0 0 0 0 0 0 0 0 0 0 0 0 0 0 0 0 0 0 0 0 0 0 0 0 0 0 0 0 0 0 0 0 0 0 0 0 0 
0 0 1 0 0 1 0 0 1 0 0 1 0 0 1 0 0 1 0 0 1 0 0 1 0 0 1 0 0 1 0 0 1 0 1 1 0 0 1 
0.109708 0.106721 0.106733 715.877890 727.246953 0.061255 0.000000 0
0 0 0 0 0 0 0 0 0 0 0 0 0 0 0 0 0 0 0 0 0 0 0 0 0 0 0 0 0 0 0 0 0 0 0 0 0 0 0 0 0 0 0 0 0 0 0 0 0 0 0 0 0 0 0 0 0 0 0 0 0 0 0 0 0 0 0 0 0 0 0 0 0 0 2 0 0 0 0 0 0 0 0 0 0 0 0 0 0 0 0 0 0 0 0 0 0 0 0 0 
0 0 1 0 0 1 0 0 1 0 0 1 0 0 1 0 0 1 0 1 1 0 0 1 0 0 1 0 0 1 0 0 1 0 1 1 0 0 1 
0.139447 0.128624 0.128648 708.427014 719.782934 0.051647 0.000000 0
0 0 0 0 0 0 0 0 0 0 0 0 0 0 0 0 0 0 0 0 0 0 0 0 0 0 0 0 0 0 0 0 0 0 0 0 0 0 0 0 0 0 0 0 0 0 0 0 0 0 0 0 0 0 0 0 0 0 0 0 0 0 0 0 0 0 0 0 0 0 0 0 0 0 0 0 0 0 0 0 0 0 0 0 0 0 0 0 0 0 0 0 0 0 0 0 0 0 0 0 
0 0 1 0 0 1 0 1 1 0 0 1 0 0 1 0 1 1 0 0 1 0 1 1 0 1 1 0 1 1 0 0 0 0 0 1 0 0 1 
0.367242 0.252775 0.252937 692.170394 302.269857 0.636156 0.000000 0
0 0 0 0 2 0 0 0 2 0 0 2 0 0 0 0 2 0 0 0 2 0 0 0 0 0 0 0 0 2 0 0 0 0 2 0 0 0 2 0 0 2 2 0 2 2 0 0 0 0 2 0 0 0 0 2 0 0 0 0 0 0 0 2 0 0 2 0 0 0 2 0 0 0 2 2 0 2 0 0 0 2 0 0 2 2 0 0 0 0 2 2 0 0 0 0 0 0 2 2 
0 1 0 0 0 1 0 1 1 0 1 1 0 0 1 0 0 1 0 1 0 0 0 1 0 0 0 0 0 0 0 0 1 0 0 1 0 0 0 
0.132740 0.136085 0.136156 710.693178 724.185065 0.249519 0.000000 0
0 0 0 0 2 0 0 2 0 0 0 0 0 0 0 0 0 0 2 0 2 0 0 2 0 2 0 0 0 2 0 0 0 0 2 2 0 0 0 0 0 0 0 0 0 0 0 0 2 0 2 0 0 0 0 2 0 0 0 0 0 2 0 0 0 0 0 0 0 0 0 0 0 0 2 0 0 0 0 0 0 2 0 0 0 0 0 0 0 2 0 2 0 0 0 0 0 0 0 0 
0 0 1 0 0 1 0 0 1 0 0 1 0 0 1 0 1 1 0 0 1 0 0 1 0 0 1 0 0 1 0 1 1 0 1 1 0 0 1 
0.139084 0.125388 0.125415 715.302705 727.309232 0.266444 0.000000 0
0 0 0 2 0 0 0 0 2 2 0 2 0 0 0 0 0 0 0 0 0 0 2 0 2 0 0 0 2 0 0 0 0 0 2 0 0 0 0 0 0 0 2 0 0 0 2 0 0 0 2 0 0 0 0 0 0 0 0 0 0 0 2 0 2 2 0 0 0 0 0 0 0 0 0 2 0 0 0 0 2 0 0 0 2 2 0 2 0 0 0 0 0 0 2 0 2 0 0 0 
0 1 1 0 1 1 0 0 1 0 0 1 0 0 1 0 0 1 0 0 1 0 0 1 0 0 1 0 0 1 0 1 1 0 0 1 0 0 1 
0.117188 0.109992 0.110009 718.678623 729.817282 0.051404 0.000000 0
0 0 0 0 0 0 0 0 0 0 0 0 0 0 0 0 0 0 0 0 0 0 0 0 0 0 0 0 0 0 0 0 0 0 0 0 0 0 0 0 0 0 0 0 0 0 0 0 0 0 0 0 0 0 0 0 0 0 0 0 0 0 0 0 0 0 0 0 0 0 0 0 0 0 0 0 0 0 0 0 0 0 0 0 0 0 0 0 0 0 0 0 0 0 0 0 0 0 0 0 
0 1 1 0 0 1 0 0 1 0 0 1 0 0 1 0 0 1 0 1 1 0 0 1 0 0 1 0 0 1 0 0 1 0 0 1 0 1 1 
0.111540 0.107236 0.107250 719.381941 730.277072 0.053540 0.000000 0
0 0 0 0 0 0 0 0 0 0 0 0 0 0 0 0 0 0 0 0 0 0 0 0 0 0 0 0 0 0 0 0 0 0 0 0 0 0 0 0 0 0 0 0 0 0 0 0 0 0 0 0 0 0 0 0 0 0 0 0 0 0 0 0 0 0 0 0 0 0 0 0 0 0 0 0 0 0 0 0 0 0 0 0 0 0 0 0 0 0 0 0 0 0 0 0 0 0 0 0 
0 0 1 0 0 1 0 0 1 0 0 1 0 0 1 0 1 1 0 0 1 0 1 1 0 1 1 0 0 1 0 1 1 0 0 1 0 0 1 
0.105252 0.101533 0.101544 723.077463 734.616026 0.049711 0.000000 0
0 0 0 0 0 0 0 0 0 0 0 0 0 0 0 0 0 0 0 0 0 0 0 0 0 0 0 0 0 0 0 0 0 0 0 0 0 0 0 0 0 0 0 0 0 0 0 0 0 0 0 0 0 0 0 0 0 0 0 0 0 0 0 0 0 0 0 0 0 0 0 0 0 0 0 0 0 0 0 0 0 0 0 0 0 0 0 0 0 0 0 0 0 0 0 0 0 0 0 0 
0 1 1 0 0 1 0 0 1 0 1 1 0 0 1 0 1 1 0 1 1 0 1 1 0 0 1 0 0 1 0 1 1 0 0 1 0 1 1 
0.102904 0.098815 0.098831 728.693392 739.994014 0.048191 0.000000 0
0 0 0 0 0 0 0 0 0 0 2 0 0 0 0 0 0 0 0 0 0 0 0 0 0 0 0 0 0 0 0 0 0 0 0 0 0 0 0 0 0 0 0 0 0 0 0 0 0 0 0 0 0 0 0 0 0 0 0 0 0 0 0 0 0 0 0 0 0 0 0 0 0 0 0 0 0 0 0 0 0 0 0 0 0 0 0 0 0 0 0 0 0 0 0 0 0 0 0 0 
0 1 1 0 0 1 0 0 1 0 0 1 0 0 1 0 1 1 0 1 1 0 1 1 0 0 1 0 1 1 0 0 1 0 0 1 0 0 1 
0.134720 0.136024 0.136160 729.684137 716.131478 0.591322 0.000000 0
2 2 2 2 2 0 2 2 2 2 2 2 2 2 0 2 2 2 2 2 2 2 2 2 2 2 2 2 2 2 2 2 2 2 2 2 0 2 2 2 2 2 2 2 2 2 2 2 2 2 2 2 2 2 2 2 2 2 2 2 2 2 0 0 2 2 2 2 2 0 2 2 2 2 2 2 2 2 2 2 0 2 2 2 2 2 2 2 2 2 2 2 2 2 2 2 2 2 2 2 
0 1 1 0 1 1 0 1 1 0 0 1 0 0 1 0 1 1 0 0 1 0 0 1 0 0 1 0 0 1 0 0 1 0 0 1 0 0 1 
0.116144 0.357839 0.358721 726.833171 735.779177 0.225303 0.000000 0
0 0 2 0 0 0 0 0 0 0 2 2 0 2 0 0 0 0 0 0 0 0 0 0 0 0 0 0 0 2 2 0 0 0 0 2 0 0 2 0 0 0 0 0 0 0 0 0 0 0 0 0 0 0 2 0 0 0 0 0 2 2 2 2 0 0 0 0 0 0 0 0 0 0 0 0 2 0 2 2 0 0 0 0 0 0 0 0 0 2 0 0 0 0 0 0 0 0 0 0 
0 0 1 0 0 1 0 0 1 0 0 1 0 0 1 0 0 1 0 0 1 0 0 1 0 0 1 0 0 1 0 1 1 0 0 1 0 1 1 
0.103588 0.122440 0.122568 728.006229 738.776142 0.059043 0.000000 0
0 0 0 0 0 0 0 0 0 0 0 0 0 0 0 0 0 0 0 0 0 0 0 0 0 0 0 0 0 0 0 0 0 0 0 0 0 0 0 0 0 0 0 0 0 0 0 0 0 0 0 0 0 0 0 0 0 0 0 0 0 0 0 0 0 0 0 0 0 0 0 0 0 0 0 0 0 0 0 0 0 0 0 0 0 0 0 0 0 0 0 0 0 0 0 0 0 0 0 0 
0 0 1 0 0 1 0 0 1 0 0 1 0 1 1 0 0 1 0 0 1 0 0 1 0 0 1 0 0 1 0 1 1 0 0 1 0 0 1 
0.107209 0.102800 0.102819 729.526782 737.468498 0.107846 0.000000 0
0 0 0 0 0 0 0 0 0 0 0 0 0 0 0 0 0 0 0 0 0 0 0 0 0 0 0 0 0 0 0 0 0 0 0 0 0 0 0 0 0 0 0 0 0 0 0 0 0 0 0 0 0 0 0 0 0 0 0 0 0 0 0 0 0 0 0 0 0 0 0 0 0 0 0 0 0 0 0 2 0 0 0 0 0 0 0 0 0 0 0 0 0 0 0 0 0 0 0 0 
0 0 1 0 0 1 0 0 1 0 0 1 0 0 1 0 0 1 0 0 1 0 0 1 0 1 1 0 0 1 0 0 1 0 0 1 0 1 1 
0.122769 0.111121 0.111136 727.919490 728.541884 0.091170 0.000000 0
0 0 0 0 0 0 0 0 0 0 0 0 0 0 0 0 0 0 0 0 0 0 0 0 0 0 0 0 0 0 0 0 0 0 0 0 0 0 0 0 0 0 0 0 0 0 0 0 0 0 0 0 0 0 0 0 0 0 0 0 0 0 0 0 0 0 0 0 0 0 0 0 0 0 0 0 0 0 0 0 0 0 0 0 0 0 0 0 0 0 0 0 0 0 0 0 0 0 0 0 
0 1 1 0 0 0 0 0 1 0 0 1 0 0 1 0 0 1 0 0 1 0 1 1 0 0 1 0 0 1 0 0 1 0 0 1 0 1 1 
0.105213 0.099313 0.099323 726.518276 733.676695 0.056719 0.000000 0
0 0 0 0 0 0 0 0 0 2 0 0 0 0 0 0 0 0 0 0 0 0 0 0 0 0 0 0 0 0 0 0 0 0 0 0 0 0 0 0 0 0 0 0 0 0 0 0 0 0 0 0 0 0 0 0 0 0 0 0 0 0 0 0 0 0 0 0 0 0 0 0 0 0 0 0 0 0 0 0 0 0 0 0 0 0 0 0 0 0 0 0 0 0 0 0 0 0 0 0 
0 0 1 0 0 0 0 0 1 0 0 1 0 0 1 0 0 1 0 1 1 0 1 1 0 0 1 0 0 1 0 1 1 0 0 1 0 0 1 
0.096407 0.094763 0.094773 721.157942 730.653720 0.053721 0.000000 0
0 0 0 0 0 0 0 0 0 0 0 0 0 0 0 0 0 0 0 0 0 0 0 0 0 0 0 0 0 0 0 0 0 0 0 0 0 0 0 0 0 0 0 0 0 0 0 0 0 0 0 0 0 0 0 0 0 0 0 0 0 0 0 0 0 0 0 0 0 0 0 0 0 0 0 0 0 0 0 0 0 0 0 0 0 0 0 0 0 0 0 0 0 0 0 0 0 0 0 0 
0 0 1 0 0 1 0 1 1 0 0 1 0 0 1 0 1 1 0 0 1 0 0 1 0 0 1 0 0 1 0 1 1 0 0 1 0 0 1 
0.119506 0.115428 0.115453 710.552709 723.472765 0.055636 0.000000 0
0 0 0 0 0 0 0 0 0 0 0 0 0 0 0 0 0 0 0 0 0 0 0 0 0 0 0 0 0 0 0 0 0 0 0 0 0 0 0 0 0 0 0 0 0 0 0 0 0 0 0 0 0 0 0 0 0 0 0 0 0 0 0 0 0 0 0 0 0 0 0 0 0 0 0 0 0 0 0 0 0 0 0 0 0 0 0 0 0 0 0 0 0 0 0 0 0 0 0 0 
0 1 1 0 0 1 0 0 1 0 1 1 0 0 1 0 0 1 0 0 1 0 1 1 0 0 1 0 0 1 0 1 1 0 1 1 0 0 1 
0.370525 0.255532 0.255697 688.286395 275.168404 0.602388 0.000000 0
0 0 0 0 0 0 2 2 0 0 0 0 2 0 0 0 0 0 0 0 0 0 0 0 0 0 0 0 0 0 0 0 0 2 0 0 0 0 0 0 0 0 0 2 2 0 0 0 0 0 0 0 0 0 0 0 2 0 0 0 2 0 0 0 0 0 0 0 0 0 0 0 0 0 0 0 0 0 2 2 0 0 0 0 0 0 2 0 0 2 0 0 0 0 2 0 2 0 0 0 
0 0 0 0 0 0 0 0 0 0 0 0 0 1 0 0 1 0 0 0 0 0 0 1 0 0 1 0 0 0 0 1 1 0 0 0 0 0 1 
0.138312 0.127443 0.127473 708.125449 721.254367 0.237205 0.000000 0
0 0 0 0 0 0 0 0 0 0 0 0 0 0 0 0 2 0 0 0 0 0 2 0 0 0 0 0 0 2 2 0 0 0 0 0 0 0 0 0 2 0 0 0 0 2 0 0 0 0 0 0 0 0 0 2 0 0 0 0 0 0 0 0 0 0 0 2 0 0 0 2 0 0 0 0 0 0 0 2 0 0 0 0 0 0 0 0 0 0 0 0 0 2 0 0 0 0 0 0 
0 1 1 0 0 1 0 0 1 0 0 1 0 0 1 0 0 1 0 1 1 0 1 1 0 0 1 0 0 1 0 1 1 0 0 1 0 1 1 
0.220449 0.169031 0.169094 709.845446 615.903719 0.701921 0.000000 0
2 0 0 0 2 2 2 2 2 2 0 2 2 2 2 0 2 2 2 2 0 2 0 2 0 2 2 0 2 2 2 2 2 2 2 0 2 2 2 2 2 2 2 2 2 2 2 2 2 2 2 2 2 2 2 2 2 2 2 0 2 2 2 2 2 2 2 2 2 2 0 2 2 0 2 2 2 0 2 2 2 2 2 2 2 2 0 2 2 2 0 2 2 0 2 2 2 2 0 2 
0 0 1 0 0 1 0 1 1 0 0 1 0 0 1 0 1 1 0 0 1 0 1 1 0 0 1 0 0 1 0 1 1 0 0 1 0 0 1 
0.220866 0.180367 0.180491 711.926733 621.598173 0.730201 0.000000 0
0 0 2 2 2 2 2 2 2 2 2 2 2 2 2 2 2 2 2 2 2 2 2 2 2 2 2 0 2 2 2 2 2 2 2 0 2 2 2 2 2 2 2 2 2 2 2 2 2 2 2 2 2 2 2 2 2 2 2 2 2 2 2 2 2 2 2 2 2 2 2 2 0 2 2 2 2 2 2 2 2 0 2 2 2 2 2 2 2 2 0 2 2 2 2 2 2 0 0 2 
0 0 1 0 1 1 0 0 1 0 0 0 0 0 1 0 0 1 0 0 1 0 1 1 0 0 1 0 0 1 0 0 1 0 1 1 0 0 1 
0.152953 0.134919 0.134950 715.649421 725.885102 0.024750 0.000000 0
0 0 0 0 0 0 0 0 0 0 0 0 0 0 0 0 0 0 0 0 0 0 0 0 0 0 0 0 0 0 0 0 0 0 0 0 0 0 0 0 0 0 0 0 0 0 0 0 0 0 0 0 0 0 0 0 0 0 0 0 0 0 0 0 0 0 0 0 0 0 0 0 0 0 0 0 0 0 0 0 0 0 0 0 0 0 0 0 0 0 0 0 0 0 0 0 0 0 0 0 
0 0 1 0 0 1 0 1 1 0 0 1 0 1 0 0 0 1 0 0 1 0 0 1 0 1 1 0 0 0 0 1 1 0 1 1 0 0 1 
0.261302 0.187363 0.187450 708.960129 400.581188 0.709925 0.000000 0
0 2 0 2 2 0 0 0 0 0 0 2 0 0 2 0 2 0 2 0 0 0 2 0 0 2 0 0 0 2 0 2 2 0 0 0 0 2 2 0 0 2 2 2 2 0 0 0 2 2 0 0 0 0 2 0 0 2 0 2 2 2 2 2 0 0 0 0 0 0 0 0 0 0 0 2 2 0 2 0 2 2 0 0 2 2 2 0 0 2 2 0 0 2 0 0 0 0 2 0 
0 0 1 0 0 1 0 1 1 0 1 1 0 0 0 0 0 1 0 0 0 0 1 1 0 0 1 0 1 1 0 0 1 0 0 1 0 0 0 
0.116019 0.119685 0.119757 725.017355 736.484592 0.051184 0.000000 0
0 0 0 0 0 0 0 0 0 0 0 0 0 0 0 0 0 0 0 0 0 0 0 0 0 0 0 0 0 0 0 0 0 0 0 0 0 0 0 0 0 0 0 0 0 0 0 0 0 0 2 0 0 0 0 0 0 0 0 0 0 0 0 0 0 0 0 0 0 0 0 0 0 0 0 0 0 0 0 0 0 0 0 0 0 0 0 0 0 0 0 0 0 0 0 0 0 0 0 0 
0 0 1 0 0 1 0 0 1 0 0 1 0 0 1 0 0 1 0 0 1 0 0 1 0 0 1 0 0 1 0 0 1 0 0 1 0 0 1 
0.114110 0.357586 0.358466 726.108592 739.525972 0.047049 0.000000 0
0 0 0 0 0 0 0 0 0 0 0 0 0 0 0 0 0 0 0 0 0 0 0 0 0 0 0 0 0 0 0 0 0 0 0 0 0 0 0 0 0 0 0 0 0 0 0 0 0 0 0 0 0 0 0 0 0 0 0 0 0 0 0 0 0 0 0 0 0 0 0 0 0 0 0 0 0 0 0 0 0 0 0 0 0 0 0 0 0 0 0 0 0 0 0 0 0 0 0 0 
0 0 1 0 0 0 0 0 1 0 0 1 0 0 1 0 0 1 0 0 1 0 0 1 0 0 1 0 0 1 0 0 1 0 1 1 0 0 1 
0.356993 6.035432 24.808462 708.554808 202.304563 0.453800 0.000000 1
1 0 0 0 1 0 1 1 1 1 0 0 1 1 1 0 0 0 0 0 1 1 0 0 0 0 1 0 0 1 1 1 0 0 0 1 0 0 0 0 0 0 0 2 0 0 0 1 0 0 0 1 0 0 0 1 0 1 0 0 1 0 0 0 0 0 1 1 1 0 1 1 0 1 1 1 0 0 0 1 0 0 0 1 1 1 0 1 1 1 0 0 0 1 0 1 0 0 1 1 
0 0 1 0 0 1 0 0 0 0 1 0 0 0 1 0 0 0 0 0 1 0 1 0 0 0 0 0 0 0 0 1 0 0 0 0 0 0 0 
0.116216 0.361076 0.361965 724.544384 735.885478 0.066499 0.000000 0
0 0 0 0 0 0 0 0 0 0 0 0 0 0 0 0 0 0 0 0 0 0 0 0 0 0 0 0 0 0 0 0 0 0 0 0 0 0 0 0 0 0 0 0 0 0 0 0 0 0 0 0 0 0 0 0 0 0 0 0 0 0 0 0 0 0 0 0 0 0 0 0 0 0 0 0 0 0 0 0 0 0 0 0 0 0 0 0 0 0 0 0 0 0 0 0 0 0 0 0 
0 0 1 0 0 1 0 0 1 0 0 1 0 0 1 0 0 1 0 0 1 0 0 1 0 0 1 0 1 1 0 1 0 0 0 1 0 1 1 
0.110805 0.117074 0.117148 727.764753 734.367587 0.053236 0.000000 0
0 0 0 0 0 0 0 0 0 0 0 0 0 0 0 0 0 0 0 0 0 0 0 0 0 0 0 0 0 0 0 0 0 0 0 0 0 0 0 0 0 0 0 0 0 0 0 0 0 0 0 0 0 0 0 0 0 0 0 0 0 0 0 0 0 0 0 0 0 0 0 0 0 0 0 0 0 0 0 0 0 0 0 0 0 0 0 0 0 0 0 0 0 0 0 0 0 0 0 0 
0 0 1 0 0 1 0 1 1 0 0 1 0 1 1 0 0 1 0 0 1 0 0 1 0 1 1 0 0 1 0 0 1 0 0 1 0 0 1 
0.096399 0.092864 0.092871 732.916601 739.113043 0.093947 0.000000 0
0 0 0 0 0 0 0 0 0 0 0 0 0 0 0 0 0 0 0 0 0 0 0 0 0 0 0 0 0 0 0 0 0 2 0 0 0 0 0 0 0 0 0 0 0 0 0 0 0 0 0 0 0 0 0 0 0 0 0 0 0 0 0 0 0 0 0 0 0 0 0 0 0 0 0 0 0 2 0 0 0 0 0 0 0 0 0 0 0 0 0 0 0 0 0 0 0 0 0 0 
0 0 1 0 1 1 0 0 1 0 1 1 0 0 1 0 0 1 0 0 1 0 1 1 0 1 1 0 0 1 0 0 1 0 0 1 0 0 1 
0.095695 0.092498 0.092505 730.475603 737.173296 0.054824 0.000000 0
0 0 0 0 0 0 0 0 0 0 0 0 0 0 0 0 0 0 0 0 0 0 0 0 0 0 0 0 0 0 0 0 0 0 0 0 0 0 0 0 0 0 0 0 0 0 0 0 0 0 0 0 0 0 0 0 0 0 0 0 0 0 0 0 0 0 0 0 0 0 0 0 0 0 0 0 0 0 0 0 0 0 0 0 0 0 0 0 0 0 0 0 0 0 0 0 0 0 0 0 
0 0 1 0 0 1 0 0 1 0 1 1 0 0 1 0 1 1 0 0 1 0 0 1 0 0 1 0 0 1 0 1 1 0 0 1 0 0 1 
0.102352 0.097674 0.097683 725.059893 732.997640 0.059027 0.000000 0
0 0 0 0 0 0 0 0 0 0 0 0 0 0 0 0 0 0 0 0 0 0 0 0 0 0 0 0 0 0 0 0 0 0 0 0 0 0 0 0 0 0 0 0 0 0 0 0 0 0 0 0 0 0 0 0 0 0 0 0 0 0 0 0 0 0 0 0 0 0 0 0 0 0 0 0 0 0 0 0 0 0 0 0 0 0 0 0 0 0 0 0 0 0 0 0 0 0 0 0 
0 0 1 0 0 1 0 1 1 0 0 1 0 0 1 0 1 1 0 0 1 0 0 1 0 0 1 0 0 1 0 1 1 0 0 1 0 1 1 
0.118341 0.113296 0.113324 715.617533 726.472176 0.056058 0.000000 0
0 0 0 0 0 0 0 0 0 0 0 0 0 0 0 0 0 0 0 0 0 0 0 0 0 0 0 0 0 0 0 0 0 0 0 0 0 0 0 0 0 0 0 0 0 0 0 0 0 0 0 0 0 0 0 0 0 0 0 0 0 0 0 0 0 0 0 0 0 0 0 0 0 0 0 0 0 0 0 0 0 0 0 0 0 0 0 0 0 0 0 0 0 0 0 0 0 0 0 0 
0 0 1 0 0 1 0 1 1 0 0 1 0 1 1 0 0 1 0 0 1 0 0 1 0 1 1 0 0 1 0 0 1 0 0 1 0 0 1 
0.271643 0.209578 0.209740 697.358943 402.155241 0.731918 0.000000 0
0 2 2 0 0 0 0 0 0 2 0 0 2 0 0 2 0 2 2 2 0 2 0 0 0 0 0 0 0 0 2 0 0 0 0 0 2 0 2 0 0 0 0 2 2 2 0 0 0 0 0 0 2 0 0 0 2 0 0 0 2 2 2 0 2 2 0 0 0 2 0 2 0 2 2 0 0 0 0 2 0 0 2 2 2 0 2 0 2 2 0 2 2 0 0 0 0 2 0 0 
0 0 1 0 0 1 0 0 1 0 1 1 0 0 1 0 1 1 0 0 0 0 1 1 0 1 1 0 1 1 0 0 1 0 0 1 0 0 1 
0.126742 0.120268 0.120302 710.820356 724.796986 0.025112 0.000000 0
0 0 0 0 0 0 0 0 0 0 0 0 0 0 0 0 0 0 0 0 0 0 0 0 0 0 0 0 0 0 0 0 0 0 0 0 0 0 0 0 0 0 0 0 0 0 0 0 0 0 0 0 0 0 0 0 0 0 0 0 0 0 0 0 0 0 0 0 0 0 0 0 0 0 0 0 0 0 0 0 0 0 0 0 0 0 0 0 0 0 0 0 0 0 0 0 0 0 0 0 
0 1 1 0 0 1 0 0 1 0 0 1 0 0 1 0 1 1 0 0 1 0 0 1 0 0 1 0 0 1 0 0 1 0 0 1 0 1 1 
0.223431 0.179735 0.179867 708.125161 514.054042 0.757352 0.000000 0
0 0 0 2 2 0 2 0 2 0 0 2 2 0 0 2 0 0 2 2 2 0 2 2 2 2 2 2 2 0 2 2 2 2 2 2 2 2 0 2 2 2 2 0 2 2 2 0 2 2 2 0 2 2 2 2 2 2 2 0 0 0 2 2 2 2 2 0 0 0 2 2 2 0 2 2 0 2 2 0 2 0 2 0 2 2 0 0 2 2 2 2 2 0 2 0 2 2 0 2 
0 0 1 0 1 1 0 1 1 0 0 0 0 1 1 0 0 0 0 1 1 0 1 1 0 1 1 0 0 1 0 0 1 0 0 1 0 1 1 
0.159685 0.277070 0.278257 713.341927 722.606259 0.025323 0.000000 0
0 0 0 0 0 0 0 0 0 0 0 0 0 0 0 0 0 0 0 0 0 0 0 0 0 0 0 0 0 0 0 0 0 0 0 0 0 0 0 0 0 0 0 0 0 0 0 0 0 0 0 0 0 0 0 0 0 0 0 0 0 0 0 0 0 0 0 0 0 0 0 0 0 0 0 0 0 0 0 0 0 0 0 0 0 0 0 0 0 0 0 0 0 0 0 0 0 0 0 0 
0 1 1 0 1 1 0 0 1 0 0 1 0 1 1 0 1 1 0 1 1 0 0 1 0 1 1 0 1 1 0 0 1 0 0 1 0 0 1 
0.215222 0.176272 0.176394 711.636206 565.036324 0.768718 0.000000 0
2 0 2 2 2 2 2 0 2 0 0 2 2 2 0 0 2 2 2 0 2 2 0 2 2 2 2 0 2 2 0 2 2 2 2 2 2 0 0 0 0 2 2 2 0 2 0 2 2 0 2 2 2 0 2 2 0 0 0 2 0 0 2 2 2 2 2 2 2 2 0 2 2 2 2 2 2 0 0 2 2 2 2 2 2 2 0 2 0 0 2 2 0 0 2 2 2 2 0 2 
0 0 1 0 0 1 0 0 1 0 1 1 0 0 1 0 0 1 0 0 1 0 0 0 0 0 1 0 0 1 0 0 1 0 0 1 0 0 0 
0.333527 0.227758 0.227896 705.862346 320.679549 0.689767 0.000000 0
0 2 2 0 0 0 2 0 0 2 2 0 2 0 2 0 0 0 0 0 0 2 0 0 0 0 0 0 0 0 0 0 0 2 2 0 0 2 2 2 2 0 0 0 2 2 0 0 2 0 0 0 2 0 2 0 0 2 2 2 2 2 0 2 0 0 0 2 0 0 0 0 0 2 2 0 0 2 0 0 0 0 2 0 0 2 0 2 2 0 0 0 0 0 0 0 0 2 2 2 
0 0 1 0 1 1 0 0 1 0 0 1 0 0 1 0 0 1 0 0 0 0 0 1 0 0 1 0 0 0 0 1 1 0 0 0 0 1 1 
0.144914 0.126309 0.126339 725.177264 728.389713 0.520984 0.000000 0
0 0 2 0 2 2 2 2 0 2 2 2 2 2 2 2 2 2 2 2 2 2 0 2 2 2 2 2 2 2 0 2 2 2 2 2 0 0 2 2 2 2 2 2 2 2 2 2 2 2 2 2 2 2 2 2 2 2 2 2 2 2 2 0 2 2 2 2 2 0 2 2 2 2 2 2 2 0 2 2 0 2 2 2 2 2 2 2 2 2 0 2 2 2 2 2 2 0 2 2 
0 1 1 0 0 1 0 1 1 0 0 1 0 1 1 0 1 1 0 0 1 0 1 1 0 0 1 0 0 1 0 0 1 0 0 1 0 0 1 
0.120212 0.132081 0.132212 728.538778 739.496837 0.044940 0.000000 0
0 0 0 0 0 0 0 0 0 0 0 0 0 0 0 0 0 0 0 0 0 0 0 0 0 0 0 0 0 0 0 0 0 0 0 0 0 0 0 0 0 0 0 0 0 0 0 0 0 0 0 0 0 0 0 0 0 0 0 0 0 0 0 0 0 0 0 0 0 0 0 0 0 0 0 0 0 0 0 0 0 0 0 0 0 0 0 0 0 0 0 0 0 0 0 0 0 0 0 0 
0 1 1 0 0 1 0 0 1 0 0 1 0 0 1 0 0 1 0 0 1 0 0 1 0 0 1 0 0 1 0 0 1 0 0 1 0 0 1 
0.226603 0.423113 0.424020 720.300500 574.717802 0.802156 0.000000 0
2 2 0 2 2 0 2 2 2 2 2 2 2 0 2 2 0 0 0 2 2 2 2 2 0 2 0 2 2 2 2 2 2 2 2 2 0 2 2 2 2 0 2 2 2 2 2 0 2 2 2 0 0 0 2 2 2 2 2 2 2 2 2 2 2 2 2 0 2 0 2 2 2 0 2 2 0 2 2 2 2 2 2 0 2 2 0 0 2 0 2 0 2 2 2 2 2 2 2 2 
0 1 1 0 1 1 0 0 1 0 1 1 0 0 0 0 1 1 0 0 0 0 0 1 0 1 1 0 1 1 0 1 1 0 0 1 0 0 1 
0.222908 0.189160 0.189344 720.934773 562.647911 0.745929 0.000000 0
2 2 0 2 0 2 0 2 2 2 2 0 0 2 2 2 2 2 2 0 0 2 2 0 2 2 0 0 0 0 2 2 2 2 2 0 2 0 0 0 2 0 2 2 0 2 2 2 2 0 2 2 0 2 2 2 0 2 2 0 2 2 2 0 2 2 2 2 2 0 2 2 2 2 2 0 2 2 0 2 0 0 0 2 0 2 2 2 2 0 2 2 0 2 2 2 0 2 2 2 
0 0 1 0 0 1 0 0 1 0 0 1 0 0 1 0 1 1 0 1 1 0 0 1 0 0 1 0 0 1 0 0 1 0 0 0 0 0 1 
0.259450 0.189669 0.189757 718.623498 512.702693 0.804832 0.000000 0
0 2 2 0 2 2 2 0 2 0 2 2 2 2 0 0 2 2 2 0 2 0 2 2 2 2 2 2 2 2 0 2 2 0 2 2 2 2 0 2 2 2 2 2 2 2 0 2 2 2 2 2 2 2 2 2 2 2 0 2 2 0 0 2 2 0 2 2 2 2 2 2 2 0 2 0 0 2 2 2 2 2 2 2 2 2 2 2 0 2 2 2 0 2 2 2 2 2 0 0 
0 0 1 0 1 1 0 0 0 0 0 1 0 0 1 0 0 1 0 0 1 0 1 1 0 0 1 0 0 1 0 1 1 0 0 1 0 0 1 
0.096376 0.092029 0.092036 735.501001 741.830407 0.048726 0.000000 0
0 0 0 0 0 0 0 0 0 0 0 0 0 0 0 0 0 0 0 0 0 0 0 0 0 0 0 0 0 0 0 0 0 0 0 0 0 0 0 0 0 0 0 0 0 0 0 0 0 0 0 0 0 0 0 0 0 0 0 0 0 0 0 0 0 0 0 0 0 0 0 0 0 0 0 0 0 0 0 0 0 0 0 0 0 0 0 0 0 0 0 0 0 0 0 0 0 0 0 0 
0 0 1 0 1 1 0 1 1 0 0 1 0 0 1 0 1 1 0 0 1 0 0 1 0 1 1 0 0 1 0 0 1 0 0 1 0 1 1 
0.095338 0.092021 0.092028 733.348146 739.862783 0.049985 0.000000 0
0 0 0 0 0 0 0 0 0 0 0 0 0 0 0 0 0 0 0 0 0 0 0 0 0 0 0 0 0 0 0 0 0 0 0 0 0 0 0 0 0 0 0 0 0 0 0 0 0 0 0 0 0 0 0 0 0 0 0 0 0 0 0 0 0 0 0 0 0 0 0 0 0 0 0 0 0 0 0 0 0 0 0 0 0 0 0 0 0 0 0 0 0 0 0 0 0 0 0 0 
0 0 1 0 1 1 0 0 1 0 0 1 0 0 1 1 0 1 0 1 1 0 0 1 0 1 1 0 0 1 0 0 1 0 0 1 0 1 1 
0.097597 0.094941 0.094954 729.690012 737.439989 0.056702 0.000000 0
0 0 0 0 0 0 0 0 0 0 0 0 0 0 0 0 0 0 0 0 0 0 0 0 0 0 0 0 0 0 0 0 0 0 0 0 0 0 0 0 0 0 0 0 0 0 0 0 0 0 0 0 0 0 0 0 0 0 0 0 0 0 0 0 0 0 0 0 0 0 0 0 0 0 0 0 0 0 0 0 0 0 0 0 0 0 0 0 0 0 0 0 0 0 0 0 0 0 0 0 
0 0 1 0 0 1 0 0 1 0 0 1 0 0 1 0 0 1 0 0 1 0 0 1 0 1 1 0 1 1 0 1 1 0 0 1 0 0 1 
0.108099 0.115135 0.115224 723.777320 734.029000 0.054777 0.000000 0
0 0 0 0 0 0 0 0 0 0 0 0 0 0 0 0 0 0 0 0 0 0 0 0 0 0 0 0 0 0 0 0 0 0 0 0 0 0 0 0 0 0 0 0 0 0 0 0 0 0 0 0 0 0 0 0 0 0 0 0 0 0 0 0 0 0 0 0 0 0 0 0 0 0 0 0 0 0 0 0 0 0 0 0 0 0 0 0 0 0 0 0 0 0 0 0 0 0 0 0 
0 0 1 0 0 1 0 0 1 0 0 1 0 0 1 0 0 1 0 1 1 0 0 1 0 0 1 0 0 1 0 0 1 0 0 1 0 0 1 
0.117118 0.253489 0.254072 716.111776 730.586382 0.025337 0.000000 0
[truncated: 6,406,546 more chars]
